# Supplementary material for: A scoping review of the use of visual methods in supporting women with substance use histories
Source: Humanit Soc Sci Commun. 2026 Apr 22;13(1):964. doi: 10.1057/s41599-026-07293-x (PMC13314533; doi:10.1057/s41599-026-07293-x)
Supplement: Supplementary file 2 — Supplementary information [file 41599_2026_7293_MOESM2_ESM.zip]

Archive with 10 entries (10 files):
- WoS rq2 260924 (1).ris
- __MACOSX/._WoS rq2 260924 (1).ris
- scopus rq2 260924.ris
- __MACOSX/._scopus rq2 260924.ris
- psychinfo rq2 260924.ris
- __MACOSX/._psychinfo rq2 260924.ris
- Medline rq2 260924.ris
- __MACOSX/._Medline rq2 260924.ris
- Embase rq2 260924.ris
- __MACOSX/._Embase rq2 260924.ris
