# Supplementary material for: A scoping review of the use of visual methods in supporting women with substance use histories
Source: Humanit Soc Sci Commun. 2026 Apr 22;13(1):964. doi: 10.1057/s41599-026-07293-x (PMC13314533; doi:10.1057/s41599-026-07293-x)
Supplement: Supplementary file 2 — Supplementary information [file 41599_2026_7293_MOESM2_ESM.zip › WoS rq2 260924 (1).ris]

TY  - JOUR
AU  - Kobulsky, JM
TI  - Gender differences in pathways from physical and sexual abuse to early substance use
T2  - CHILDREN AND YOUTH SERVICES REVIEW
AB  - Early substance use (i.e., before age 14) is a known risk factor for substance use disorder, but scarce research has examined gender differences in pathways to early substance use. This study applies a developmental traumatology perspective to examine the relations between child physical and sexual abuse and early substance use among youths investigated by child protective services (CPS), a population with high risk for substance use disorder. Drawing from the first National Survey of Child and Adolescent Well-Being (NSCAW), a sample of 11-13 year olds (n = 467 girls, n = 329 boys) was examined. Multiple group path analysis assessed gender differences in the relations between physical and sexual abuse severity and early substance use and indirect effects via internalizing problems, externalizing problems, and posttraumatic stress. Focal measures included the child-reported Parent-Child Conflict Tactics Scale (physical abuse severity), the Trauma Symptom Checklist for Children (posttraumatic stress), the Youth Self-Report (internalizing and externalizing problems), and the NSCAW's caseworker-alleged abuse (sexual abuse severity) and child substance abuse modules (any current alcohol, marijuana, hard drug, inhalant, or nonmedical prescription drug use). Significant indirect effects of physical abuse severity to early substance use were found through externalizing behavior problems in girls only = 0.068; 95% CI = 0.029, 0.130; p = 0.004), with a significantly stronger relation between externalizing problems and early substance use in girls. Results suggest gender differences in the sequelae of trauma as they relate to early onset substance use and the need to integrate mental health and substance use services.
SN  - 0190-7409
SN  - 1873-7765
DA  - DEC
PY  - 2017
VL  - 83
SP  - 25
EP  - 32
DO  - 10.1016/j.childyouth.2017.10.027
AN  - WOS:000418971400004
ER  -

TY  - JOUR
AU  - Doshi, RK
AU  - Byrne, M
AU  - Levy, M
AU  - Varga, L
AU  - Kuo, E
AU  - Horberg, MA
AU  - Castel, AD
AU  - Monroe, AK
A1  - DC Cohort Executive Comm
TI  - Association of Substance Use Disorders with Engagement in Care and Mortality among a Clinical Cohort of People with HIV in Washington, DC
T2  - AIDS AND BEHAVIOR
AB  - Substance use disorders (SUDs) are common among people with HIV and can prevent achievement of optimal health outcomes. Using data from a longitudinal HIV cohort study in the District of Columbia (2011-2018), we calculated the prevalence and correlates of SUD (alcohol, stimulant, and/or opioid use disorders) and determined the association of SUD with engagement in HIV care, ART prescription, viral suppression, and mortality. Of 8420 adults, 3168 (37.6%) had a history of any SUD, most commonly history of alcohol use disorder (29.6%). SUDs disproportionately affected Black individuals (aOR 1.33) and heterosexuals (aOR 1.18), and women had a lower risk of SUD (aOR 0.65). SUD was not associated with engagement in care, ART prescription, or viral suppression. SUD was associated with mortality (aHR 1.31). Addressing alcohol use disorder and preventable causes of death among people with HIV and substance use disorders should be priorities for clinical care and public health.
SN  - 1090-7165
SN  - 1573-3254
DA  - JUL
PY  - 2021
VL  - 25
IS  - 7
SP  - 2289
EP  - 2300
DO  - 10.1007/s10461-021-03157-4
C6  - FEB 2021
AN  - WOS:000613173900002
ER  -

TY  - JOUR
AU  - Wandera, B
AU  - Tumwesigye, NM
AU  - Nankabirwa, JI
AU  - Kambugu, AD
AU  - Parkes-Ratanshi, R
AU  - Mafigiri, DK
AU  - Kapiga, S
AU  - Sethi, AK
TI  - Alcohol Consumption among HIV-Infected Persons in a Large Urban HIV Clinic in Kampala Uganda: A Constellation of Harmful Behaviors
T2  - PLOS ONE
AB  - Introduction
   Alcohol use by persons living with HIV/AIDS (PLWHA) negatively impacts the public health benefits of antiretroviral therapy (ART). Using a standardized alcohol assessment tool, we estimate the prevalence of alcohol use, identify associated factors, and test the association of alcohol misuse with sexual risk behaviors among PLWHA in Uganda.
   Methods
   A cross-section of PLWHA in Kampala were interviewed regarding their sexual behavior and self-reported alcohol consumption in the previous 6 months. Alcohol use was assessed using the alcohol use disorders identification test (AUDIT). Gender-stratified log binomial regression analyses were used to identify independent factors associated with alcohol misuse and to test whether alcohol misuse was associated with risky sexual behaviors.
   Results
   Of the 725 subjects enrolled, 235 (33%) reported any alcohol use and 135 (18.6%) reported alcohol misuse, while 38 (5.2%) drank hazardous levels of alcohol. Alcohol misuse was more likely among subjects not yet on ART (adjusted prevalence ratio [aPR] was 1.65 p=0.043 for males and 1.79, p=0.019 for females) and those with self-reported poor adherence (aPR for males=1.56, p=0.052, and for females=1.93, p=0.0189). Belonging to Pentecostal or Muslim religious denominations was protective against alcohol misuse compared to belonging to Anglican and Catholic denominations in both sexes (aPR=0.11 for men, p<0.001, and aPR=0.32 for women, p=0.003). Alcohol misuse was independently associated with reporting risky sexual behaviors (aPR=1.67; 95% CI: 1.07-2.60, p=0.023) among males, but not significant among females (aPR=1.29; 95% CI: 0.95-1.74, p=0.098). Nondisclosure of HIV positive status to sexual partner was significantly associated with risky sex in both males (aPR=1.69; p=0.014) and females (aPR 2.45; p<0.001).
   Conclusion
   Alcohol use among PLWHA was high, and was associated with self-reported medication non-adherence, non-disclosure of HIV positive status to sexual partner(s), and risky sexual behaviors among male subjects. Interventions targeting alcohol use and the associated negative behaviors should be tested in this setting.
SN  - 1932-6203
DA  - MAY 11
PY  - 2015
VL  - 10
IS  - 5
C7  - e0126236
DO  - 10.1371/journal.pone.0126236
AN  - WOS:000354542500079
ER  -

TY  - JOUR
AU  - Galvin, SL
AU  - Ramage, M
AU  - Mazure, E
AU  - Coulson, CC
TI  - The association of cannabis use late in pregnancy with engagement and retention in perinatal substance use disorder care for opioid use disorder: A cohort comparison
T2  - JOURNAL OF SUBSTANCE ABUSE TREATMENT
AB  - Background: Prenatal use of cannabis and opioids are increasing and very concerning. Engagement and retention in comprehensive, perinatal substance use disorder (PSUD) care are associated with better outcomes for mothers and babies. We compared the characteristics and engagement in care among women with opioid use disorder who used cannabis late in pregnancy versus those who didn't.
   Methods: The primary outcome, "overall engagement and retention in PSUD care" included: utilization of substance use treatment prenatally, negative screening/toxicology at delivery (excluding cannabis), and attendance at expected prenatal and postpartum visits. Cannabis use late in pregnancy was objectively assessed at delivery via maternal urine drug screen and/or neonatal meconium/cord toxicology. Between-group comparisons utilized chi square, t-test or Mann-Whitney. Associations were assessed using Spearman Rho and two multivariate, binary logistic regressions for cannabis use and the primary outcome.
   Results: 18.0% (85/472) consumed cannabis late in pregnancy. Women of color, younger women, and those diagnosed with concurrent cannabis use disorder were more likely to consume cannabis. Engagement and retention in PSUD care was not associated with cannabis use, but rather, with prescribed pharmacotherapy for psychiatric disorders. The use of prescribed buprenorphine+naloxone was associated with cannabis avoidance late in pregnancy.
   Conclusions: Cannabis use late in pregnancy, compared to none, did not impact engagement and retention in our PSUD program. Adjunctive psychotropic medication and/or buprenorphine+naloxone prescription were associated with cannabis avoidance suggesting the use and interactions of pharmacotherapies in an opioid dependent population is complex. A shared decision-making process during PSUD care is warranted.
SN  - 0740-5472
DA  - OCT
PY  - 2020
VL  - 117
C7  - 108098
DO  - 10.1016/j.jsat.2020.108098
AN  - WOS:000566700700006
ER  -

TY  - JOUR
AU  - Wagman, JA
AU  - Wynn, A
AU  - Matsuzaki, M
AU  - Gnatienko, N
AU  - Metsch, LR
AU  - del Rio, C
AU  - Feaster, DJ
AU  - Nance, RM
AU  - Whitney, BM
AU  - Delaney, JAC
AU  - Kahana, SY
AU  - Crane, HM
AU  - Chandler, RK
AU  - Elliott, JC
AU  - Altice, F
AU  - Lucas, GM
AU  - Mehta, SH
AU  - Hirsch-Moverman, Y
AU  - El-Sadr, WM
AU  - Vu, Q
AU  - Thanh, BN
AU  - Springer, SA
AU  - Tsui, JI
AU  - Samet, JH
TI  - Hazardous alcohol use, antiretroviral therapy receipt, and viral suppression in people living with HIV who inject drugs in the United States, India, Russia, and Vietnam
T2  - AIDS
AB  - Objectives: In high-income countries, hazardous alcohol use is associated with reduced receipt of antiretroviral therapy (ART) and viral suppression among people living with HIV (PLHIV) who inject drugs. These associations are less understood in lower middle-income countries (LMIC) and upper middle-income countries. Design: We examined associations between hazardous alcohol use, ART receipt, and viral suppression among PLHIV who reported current or former injection drug use. Participants were from nine studies in the United States (high-income country), India (LMIC), Russia (upper middle-income country), and Vietnam (LMIC). Methods: Hazardous alcohol use was measured via Alcohol Use Disorders Identification Test. Outcomes were HIV viral suppression (viral load of <1000 RNA copies/ml) and self-reported ART receipt. Logistic regression assessed associations between hazardous alcohol use and both outcome variables, controlling for age and sex, among participants with current and former injection drug use. Results: Among 2790 participants, 16% were women, mean age was 37.1 +/- 9.5 years. Mean Alcohol Use Disorders Identification Test scores were 4.6 +/- 8.1 (women) and 6.2 +/- 8.3 (men); 42% reported ART receipt; 40% had viral suppression. Hazardous alcohol use was significantly associated with reduced ART receipt in India (adjusted odds ratio = 0.59, 95% confidence interval: 0.45-0.77, P < 0.001); and lower rates of viral suppression in Vietnam (adjusted odds ratio = 0.51, 95% confidence interval: 0.31-0.82, P = 0.006). Conclusion: Associations between hazardous alcohol use, ART receipt, and viral suppression varied across settings and were strongest in LMICs. Addressing hazardous alcohol use holds promise for improving HIV continuum of care outcomes among PLHIV who inject drugs. Specific impact and intervention needs may differ by setting.
SN  - 0269-9370
SN  - 1473-5571
DA  - DEC 1
PY  - 2020
VL  - 34
IS  - 15
SP  - 2285
EP  - 2294
DO  - 10.1097/QAD.0000000000002716
AN  - WOS:000596037900013
ER  -

TY  - JOUR
AU  - Lipira, L
AU  - Rao, D
AU  - Nevin, PE
AU  - Kemp, CG
AU  - Cohn, SE
AU  - Turan, JM
AU  - Simoni, JM
AU  - Andrasik, MP
AU  - French, AL
AU  - Unger, JM
AU  - Heagerty, P
AU  - Williams, EC
TI  - Patterns of alcohol use and associated characteristics and HIV-related outcomes among a sample of African-American women living with HIV
T2  - DRUG AND ALCOHOL DEPENDENCE
AB  - Background: Alcohol use is common among people living with HIV and negatively impacts care and outcomes. African-American women living with HIV are subject to vulnerabilities that may increase risk for alcohol use and associated HIV-related outcomes.
   Methods: We used baseline data from a randomized controlled trial of an HIV-related stigma-reduction intervention among African-American women living with HIV in Chicago and Birmingham (2013-2015). Patterns of alcohol use [any use, unhealthy alcohol use (UAU), heavy episodic drinking (HED)] were measured using the AUDIT-C. We assessed demographic, social, and clinical characteristics which may influence alcohol use and HIV-related outcomes which may be influenced by patterns of alcohol use in bivariate and multivariable analyses.
   Results: Among 220 African-American women living with HIV, 54 % reported any alcohol use, 24 % reported UAU, and 27 % reported HED. In bivariate analysis, greater depressive symptoms, lower religiosity, lower social support, marijuana, and crack/cocaine use were associated with patterns of alcohol use (p < 0.05). Marijuana and cocaine/crack use were associated with patterns of alcohol use in adjusted analysis (p < 0.05). In adjusted analysis, any alcohol use and HED were associated with lower likelihood of ART adherence (ARR = 0.72, 95 % CI: 0.53-0.97 and ARR = 0.65, 95 % CI: 0.44-0.96, respectively), and UAU was associated with lack of viral suppression (ARR = 0.78, 95 % CI: 0.63-0.96).
   Conclusions: Findings suggest any and unhealthy alcohol use is common and associated with poor HIV-related outcomes in this population. Regular alcohol screening and intervention should be offered, potentially targeted to subgroups (e.g., those with other substance use).
SN  - 0376-8716
SN  - 1879-0046
DA  - JAN 1
PY  - 2020
VL  - 206
C7  - 107753
DO  - 10.1016/j.drugalcdep.2019.107753
AN  - WOS:000510804600021
ER  -

TY  - JOUR
AU  - Iobst, SE
AU  - Novak, P
AU  - Ali, MM
TI  - Use of Behavioral Health Treatment Among Parenting Women With Opioid Use Disorder in the United States
T2  - JOGNN-JOURNAL OF OBSTETRIC GYNECOLOGIC AND NEONATAL NURSING
AB  - Objective: To examine use of mental health treatment, substance use disorder treatment, and perceived barriers to treatment by whether a major depressive episode occurred during the past year among parenting women with opioid use disorder. Design: Secondary analysis of survey data from the National Survey on Drug Use and Health, 2015-2019. Setting: United States. Participants: Women aged 18 to 44 years with opioid use disorder and at least one child in the household. Methods: We computed descriptive statistics for demographic characteristics, treatment by major depressive episode status, and barriers to treatment by major depressive episode status. We conducted multinomial logistic regression to examine associations among demographic characteristics, major depressive episode status, and type of treatment. Results: Of the 36% of respondents in our weighted sample ( N z 254,300) who experienced major depressive episode, 35% received substance use disorder and mental health treatment, and 27% did not receive any form of treatment. We found that identification as a person of color was significantly associated with a lower relative risk of receiving any type of treatment. Frequently reported barriers to treatment included affordability, access, and stigma. Conclusion: Respondents with opioid use disorder and co-occurring major depressive episode did not obtain necessary treatment. Barriers to treatment, including affordability, access to treatment, and stigma, need to be addressed, particularly among women of color. JOGNN, 53, 355-367; 2024. https://doi.org/10.1016/j.jogn.2024.01.004
SN  - 0884-2175
SN  - 1552-6909
DA  - JUL
PY  - 2021
VL  - 53
IS  - 4
DO  - 10.1016/j.jogn.2024.01.004
AN  - WOS:001269628500001
ER  -

TY  - JOUR
AU  - Chen, WL
AU  - Chen, JH
TI  - "College fields of study and substance use"
T2  - BMC PUBLIC HEALTH
AB  - Background Numerous studies have documented factors that are associated with substance use behaviors among college-aged individuals. However, relatively few studies have considered the heterogeneity of the college experience by field of study (i.e., college major) and how that educational context might affect students' health behaviors differently. Drawing from theories and prior research, this study investigates whether college majors are associated with different substance use behaviors, both during college and upon graduation. Methods The study analyzed longitudinal data from the National Longitudinal Survey of Youth 97 (N = 1031), specifically data on individuals who obtained a bachelor's degree, to examine the associations between college fields of study and trajectories of three substance use behaviors: smoking, heavy alcohol use, and marijuana use. Results The results indicate that social science and business majors were associated with more substance use behaviors than arts and humanities and STEM majors. However, social science majors were associated with a faster decrease in substance use behaviors over time. Importantly, the differences we found in mean levels of substance use behaviors and trajectories were not explained by demographic characteristics, family SES background, childhood health conditions, and employment experience. Further analysis that examined college major and each substance use behavior individually suggests that the associations were stronger for heavy alcohol use and marijuana use. Moreover, we found the associations were more pronounced in men than women. Conclusions The study finds that not all college majors show the same level of engagement in substance use behaviors over time, and that the associations also vary by (1) the specific substance use behavior examined and (2) by gender. These findings suggest it is important to consider that the different learning and educational contexts that college majors provide may also be more or less supportive of certain health behaviors, such as substance use. Practical implications are discussed.
SN  - 1471-2458
DA  - OCT 30
PY  - 2020
VL  - 20
IS  - 1
C7  - 1631
DO  - 10.1186/s12889-020-09722-1
AN  - WOS:000583023600001
ER  -

TY  - JOUR
AU  - Cerutti, B
AU  - Broers, B
AU  - Masetsibi, M
AU  - Faturiyele, O
AU  - Toti-Mokoteli, L
AU  - Motlatsi, M
AU  - Bader, J
AU  - Klimkait, T
AU  - Labhardt, ND
TI  - Alcohol use and depression: link with adherence and viral suppression in adult patients on antiretroviral therapy in rural Lesotho, Southern Africa: a cross-sectional study
T2  - BMC PUBLIC HEALTH
AB  - Background: Depression and alcohol use disorder have been shown to be associated with poor adherence to antiretroviral therapy (ART). Studies examining their association with viral suppression in rural Africa are, however, scarce.
   Methods: This study reports prevalence of depressive symptoms and alcohol use disorder, and their potential association with adherence and viral suppression in adult patients on ART in ten clinics in rural Lesotho, Southern Africa.
   Results: Among 1,388 adult patients (69 % women), 80.7 % were alcohol abstinent, 6.3 % were hazardous drinkers (men: 10.7 %, women: 4.4 %, p < 0.001). The prevalence of depressive symptoms was 28.8 % (men 20.2 %, women 32.7 %, p < 0.001). Both alcohol consumption (adjusted odds-ratio: 2.09, 95 % CI: 1.58-2.77) and alcohol use disorder (2.73, 95 % CI: 1.68-4.42) were significantly associated with poor adherence. There was, however, no significant association with viral suppression.
   Conclusions: Whereas the results of this study confirm previously reported association of alcohol use disorder with adherence to ART, there was no association with viral suppression.
SN  - 1471-2458
DA  - SEP 8
PY  - 2016
VL  - 16
C7  - 947
DO  - 10.1186/s12889-016-3209-4
AN  - WOS:000382732000001
ER  -

TY  - JOUR
AU  - Wang, Y
AU  - Karver, TS
AU  - Berg, CJ
AU  - Barrington, C
AU  - Donastorg, Y
AU  - Perez, M
AU  - Gomez, H
AU  - Davis, W
AU  - Galai, N
AU  - Kerrigan, D
TI  - Substance Use and Depression Impede ART Adherence Among Female Sex Workers Living with HIV in the Dominican Republic
T2  - AIDS AND BEHAVIOR
AB  - Female sex workers (FSW) have worse HIV outcomes in part due to lower anti-retroviral therapy (ART) adherence. Substance use and depression are important barriers to ART adherence, yet few studies have assessed these relationships among FSW in longitudinal studies. Cross-Lagged Panel Models and autoregressive mediation analyses assessed substance use (illicit drug use and alcohol use disorders) in relation to ART non-adherence and the mediation role of depressive symptoms among 240 FSW living with HIV in the Dominican Republic. In annual visits (T1, T2, T3), the majority (70%, 66%, and 53%) reported at-risk drinking and 15%, 13% and 9% used illicit drug during the past 6 months. Most FSW (70%, 62% and 46%) had mild-to-severe depression. Illicit drug use predicted later ART non-adherence. This relationship was not mediated via depressive symptoms. Integrated substance use and HIV care interventions are needed to promote ART adherence and viral suppression among FSW.
SN  - 1090-7165
SN  - 1573-3254
DA  - JUL
PY  - 2023
VL  - 27
IS  - 7
SP  - 2079
EP  - 2088
DO  - 10.1007/s10461-022-03940-x
C6  - DEC 2022
AN  - WOS:000895443100001
ER  -

TY  - JOUR
AU  - Kirkland, AE
AU  - Browning, BD
AU  - Green, R
AU  - Liu, HL
AU  - Maralit, AM
AU  - Ferguson, PL
AU  - Meyerhoff, DJ
AU  - Prisciandaro, JJ
AU  - Miranda, R
AU  - Brady, KT
AU  - Tomko, RL
AU  - Gray, KM
AU  - Squeglia, LM
TI  - N-acetylcysteine does not alter neurometabolite levels in non-treatment seeking adolescents who use alcohol heavily: A preliminary randomized clinical trial
T2  - NEUROPSYCHOPHARMACOLOGY
AB  - Current treatments for adolescent alcohol use disorder (AUD) are mainly psychosocial and limited in their efficacy. As such, pharmacotherapies are being investigated as potential adjunctive treatments to bolster treatment outcomes. N-acetylcysteine is a promising candidate pharmacotherapy for adolescent AUD because of its tolerability and demonstrated ability to modulate glutamatergic, GABAergic, and glutathione systems. The primary objective of this double-blind, placebo-controlled, within-subjects crossover preliminary investigation was to measure potential changes within glutamate + glutamine (Glx), GABA, and glutathione levels in the dorsal anterior cingulate cortex (dACC) using proton magnetic resonance spectroscopy during 10-days of N-acetylcysteine (1200 mg twice daily) compared to 10-days of placebo in non-treatment seeking adolescents who use alcohol heavily (N = 31; 55% female). Medication adherence was confirmed via video. Effects on alcohol use were measured using Timeline Follow-Back as an exploratory aim. Linear mixed effects models controlling for baseline metabolite levels, brain tissue composition, alcohol use, cannabis use, and medication adherence found no significant differences in Glx, GABA, or glutathione levels in the dACC after N-acetylcysteine compared to placebo. There were also no measurable effects on alcohol use; however, this finding was underpowered. Findings were consistent in the subsample of participants who met criteria for AUD (n = 19). The preliminary null findings in brain metabolite levels may be due to the young age of participants, relatively low severity of alcohol use, and non-treatment seeking status of the population investigated. Future studies can use these findings to conduct larger, well-powered studies within adolescents with AUD.
SN  - 0893-133X
SN  - 1740-634X
DA  - JUL
PY  - 2023
VL  - 48
IS  - 8
SP  - 1184
EP  - 1193
DO  - 10.1038/s41386-023-01553-z
C6  - MAR 2023
AN  - WOS:000943946200002
ER  -

TY  - JOUR
AU  - El-Ghonemy, SH
AU  - El-Din, MH
AU  - Mowafy, A
AU  - Hasan, H
AU  - El Ghamry, RH
TI  - Sociodemographic Correlates of Substance Use in a Sample of Egyptian Female University Students
T2  - ADDICTIVE DISORDERS & THEIR TREATMENT
AB  - Objectives:
   The aim was to find out the prevalence of psychoactive substance use among female students in AM Shams University, Cairo, and to investigate associations between substance use and some selected sociodemographic factors.
   Materials and Methods:
   A total of 600 female students in their final year of college was recruited from six faculties of AM Shams University; 3 practical faculties (medicine, dentistry, pharmacy) and 3 theoretical faculties (commerce, arts, law), 100 students from each. They completed the Structured Questionnaire for the Detection of Drug Intake and the Assessment of Sociodemographic Data which is a self-administered questionnaire used for the detection of substance use among university students.
   Results:
   The most commonly used substance was illicit drugs (9.8%), followed by tobacco (9%). Tobacco smoking was more prevalent between faculty of arts students and tobacco and cannabis use were more prevalent among theoretical faculties students. Being from Cairo, high family income, high daily pocket money, interneting as the main leisure time activity, and having friends or close relatives with substance use were positively associated with substance use among female university students.
   Conclusion:
   Illicit drugs were the most common substance used among female university students in Egypt. Substance use was influenced by sociodemographic factors; faculty, form of study, residence and living arrangement, parental education, income, leisure time activities, and having friends or relatives with substance use.
SN  - 1531-5754
SN  - 1535-1122
DA  - DEC
PY  - 2021
VL  - 20
IS  - 4
SP  - 405
EP  - 415
DO  - 10.1097/ADT.0000000000000275
AN  - WOS:000718527000023
ER  -

TY  - JOUR
AU  - Long, JE
AU  - Richardson, BA
AU  - Wanje, G
AU  - Wilson, KS
AU  - Shafi, J
AU  - Mandaliya, K
AU  - Simoni, JM
AU  - Kinuthia, J
AU  - Jaoko, W
AU  - McClelland, RS
TI  - Alcohol use and viral suppression in HIV-positive Kenyan female sex workers on antiretroviral therapy
T2  - PLOS ONE
AB  - Background
   Excessive alcohol intake has been associated with poor adherence to antiretroviral therapy (ART). The impact of alcohol on viral suppression is particularly important among groups at high risk of HIV transmission, such as female sex workers (FSWs). Few studies have directly evaluated the association between alcohol use and HIV viral load. We hypothesized that hazardous or harmful alcohol use is associated with detectable plasma viral load among HIV-positive FSWs.
   Methods
   A prospective cohort study was conducted among HIV-positive FSWs in Mombasa, Kenya. Hazardous or harmful alcohol use was assessed yearly and defined as an Alcohol Use Disorders Identification Test (AUDIT) score >= 7. Detectable viral load was assessed every six months and defined as >= 180 c/mL. Adherence measures were collected monthly and included late ART refill (>48 hours) and self-reported adherence, using both a validated self-rating scale of ability to take medication and visual analog scale (VAS) of ART use in the last month. Generalized estimating equations were used to estimate adjusted relative risks (aRR) and 95% confidence intervals (CI).
   Results
   This analysis included 366 participants followed monthly between October 2012 and March 2018. At baseline, AUDIT scores indicated hazardous alcohol use (AUDIT 7-15) in 14.3%, harmful alcohol use (AUDIT 16-19) in 1.4%, and alcohol dependency (AUDIT >= 20) in 1.4% of participants. After adjusting for potential confounders, a combined exposure including hazardous, harmful, and dependent alcohol use was not associated with detectable viral load (aRR 1.10, 95%CI 0.63-1.92) or late ART refill (aRR 1.13, 95%CI 0.82-1.56), but was associated with lower self-rated ability to take medication (aRR 2.38, 95%CI 1.42-3.99) and a lower rate of self-reported perfect ART adherence by VAS (aRR 2.62, 95%CI 1.84-3.71).
   Conclusions
   In this FSW cohort, while participants reporting hazardous, harmful, or dependent alcohol use were not more likely to have a detectable viral load, they were more likely to report lower ART adherence. These results suggest that interventions targeting alcohol use among this population of FSWs may not have a large impact on viral suppression.
SN  - 1932-6203
DA  - NOV 24
PY  - 2020
VL  - 15
IS  - 11
C7  - e0242817
DO  - 10.1371/journal.pone.0242817
AN  - WOS:000595863100031
ER  -

TY  - JOUR
AU  - Syvertsen, JL
AU  - Agot, K
AU  - Ohaga, S
AU  - Bazzi, AR
TI  - You can't do this job when you are sober: Heroin use among female sex workers and the need for comprehensive drug treatment programming in updates Kenya
T2  - DRUG AND ALCOHOL DEPENDENCE
AB  - Aims: Globally, women who use drugs often practice sex work and experience multiple health and social harms that complicate their drug treatment needs. In East Africa, understanding the emergence of heroin use among women is critical in efforts to build effective drug treatment programming, including the ongoing scale-up of medication-assisted treatment (MAT). We explored heroin use among women engaged in sex work in Kenya to inform services.
   Methods: In a qualitative study of 45 female sex workers reporting substance use in Kisumu, Kenya, 32 reported lifetime heroin use and comprise the focus of this analysis. Semi-structured interviews explored histories of substance use and sex work and health programming needs. Thematic analysis focused on the contexts and meanings of heroin use.
   Results: Among 32 women, median age was 28 (range: 18-37). Women commonly smoked cocktails containing heroin while using alcohol and other drugs prior to sex work. Most women perceived heroin to engender "morale" and "courage" to engage in sex work and "fight" potentially abusive clients. Sex work reinforced drug use in ways that both managed and created new risks.
   Conclusions: Drawing on the concept of "paradoxical autonomy," we suggest that heroin use engenders new forms of autonomy allowing women to support themselves in conditions of uncertainty, yet does not enable them to entirely overcome their vulnerabilities. Drug treatment programs for sex workers should address the situated logics of substance use in contexts of sexual risk, including patterns of poly-substance use that may render MAT inappropriate for some women who use heroin.
SN  - 0376-8716
SN  - 1879-0046
DA  - JAN 1
PY  - 2019
VL  - 194
SP  - 495
EP  - 499
DO  - 10.1016/j.drugalcdep.2018.10.019
AN  - WOS:000456356100069
ER  -

TY  - JOUR
AU  - Karyadi, KA
AU  - Cyders, MA
TI  - Elucidating the Association Between Trait Mindfulness and Alcohol Use Behaviors Among College Students
T2  - MINDFULNESS
AB  - Trait mindfulness has been considered a protective factor against alcohol use behaviors; however, the specific trait mindfulness facets, the specific alcohol use behaviors, and the mechanism underlying this relationship remain unclear. The present study examined the relationship between specific trait mindfulness facets and specific alcohol use behaviors, and how cued alcohol cravings might mediate this relationship. High-risk, young adult, undergraduate social drinkers (n=240, 75 % Caucasian, 70 % female, mean age 19.4 years) completed a series of questionnaires and reported their level of alcohol cravings following alcohol pictorial cue exposure. Trait mindfulness was associated with less problematic alcohol use (r=-0.19, p<0.01) but was not associated with alcohol use quantity (r=-0.07, p=0.30) and duration (r=-0.08, p=0.21). Only acting with awareness was associated with all types of alcohol use behaviors-including less problematic alcohol use (beta=-0.18, p=0.02), lower alcohol use quantity (beta=-0.16, p=0.04), and shorter alcohol use duration (beta=-0.19, p=0.02). Cued alcohol cravings mediated the negative associations of overall trait mindfulness (b=-0.50, p<0.05) and acting with awareness (b=-0.32, p<0.05) with problematic alcohol use, and the negative associations of acting with awareness with alcohol use quantity (b=-1.24, p<0.05) and alcohol use duration (b=-0.34, p<0.05). These findings suggest that the protective effect of trait mindfulness likely operates through reducing cued alcohol cravings and might be most specific to acting with awareness among college students, thus suggesting a differential role of separate trait mindfulness facets in this high risk group.
SN  - 1868-8527
SN  - 1868-8535
DA  - DEC
PY  - 2015
VL  - 6
IS  - 6
SP  - 1242
EP  - 1249
DO  - 10.1007/s12671-015-0386-7
AN  - WOS:000368689600002
ER  -

TY  - JOUR
AU  - Akahilem, KE
AU  - Omole, OB
TI  - Conjoint tobacco and alcohol use and depression among HIV-positive patients in Sedibeng, South Africa
T2  - SOUTH AFRICAN FAMILY PRACTICE
AB  - Background: Psychosocial challenges among human immunodeficiency virus (HIV)-positive patients may promote substance use disorders. This study explored the relationship between conjoint tobacco and alcohol use and depression symptoms among HIV positive patients in Sedibeng District, South Africa.
   Methods: In a cross-sectional study of 404 participants, a questionnaire collected information on sociodemography, tobacco and alcohol use and depression symptoms. Outcome measures included the prevalence of conjoint tobacco and alcohol use and its association with positive screen for depression.
   Results: The mean participant age was 43.2 years. Most completed secondary school (62.9%), were black (99.0%), female (65.8%), unemployed (53.6%) and on antiretroviral therapy ( ART) for > 1 year (97.8%). Current tobacco use was reported by 23.3% (n = 94) participants with most smoking cigarette (73.7%) and having low nicotine dependence (75.5%). Current alcohol use was reported by 43.6% (n = 176) participants, and 36.9% were categorised as harmful users. Only 7.7% (n = 31) participants screened positive for depression; the prevalence of conjoint tobacco and alcohol use was 19.6% (n = 79) and this was not associated with depression (p = 0.438). Harmful alcohol users were more than five times likely to report conjoint tobacco and alcohol use (p = 0.000), but women were less likely to report it (p = 0.000).
   Conclusion: Conjoint tobacco and alcohol use is common among patients with HIV infection. Although not associated with positive screen for depression, its relationship with harmful alcohol use reiterates the need for an integrated tobacco and alcohol use screening and treatment strategy in the HIV treatment programme in primary care.
   Contribution: To the authors best knowledge, this study is the first published study that explored the relationship between conjoint tobacco and alcohol use, and depression among HIV-positive patients in the South African primary care settings.
SN  - 2078-6190
SN  - 2078-6204
PY  - 2023
VL  - 65
IS  - 1
C7  - a5687
DO  - 10.4102/safp.v65i1.5687
AN  - WOS:001154695500004
ER  -

TY  - JOUR
AU  - Pellicane, MJ
AU  - Quinn, ME
AU  - Ciesla, JA
TI  - Transgender and Gender-Diverse Minority Stress and Substance Use Frequency and Problems: Systematic Review and Meta-Analysis
T2  - TRANSGENDER HEALTH
AB  - The goal of this preregistered study was to systematically review and meta-analyze quantitative research examining relationships between minority stress (distal stress, expectations of gender-based rejection, concealment of gender identity, and internalized transphobia) and substance use (alcohol use frequency and problems, and drug use frequency and problems) in transgender and gender-diverse (TGD) samples. Searches of PsycInfo, MEDLINE, Gender Studies, and LGBTQ+ Source databases were conducted for quantitative articles that included effect sizes for cross-sectional associations between TGD-based minority stress and substance use outcomes. Random-effects meta-analyses were used to compute effect sizes for 16 minority stressor-substance use variable pairs. Moderator analyses were conducted for publication year and proportion of the sample assigned female sex at birth, identified as Black, Indigenous, or people of color (BIPOC), or identified as a sexual minority. Thirty-six studies with 76 effect sizes were included. Significant correlations were observed for relationships between distal stress and alcohol use frequency (r=0.13; 95% confidence interval [CI]=0.06 to 0.20) and problems (r=0.09; 95% CI=0.03 to 0.14), and drug use frequency (r=0.16; 95% CI=0.11 to 0.21) and problems (r=0.14; 95% CI=0.05 to 0.23). No associations for proximal minority stress-substance use variable pairs were significant. Effect sizes for associations between distal stress and alcohol use frequency were higher in samples with more BIPOC participants (z=4.27, p<0.001, R-2=0.740). Findings indicate that distal, but not proximal, minority stress was significantly associated with drug and alcohol use frequency and problems. Theoretical and clinical implications are discussed.
SN  - 2688-4887
SN  - 2380-193X
DA  - 2023 SEP 5
PY  - 2023
DO  - 10.1089/trgh.2023.0025
C6  - SEP 2023
AN  - WOS:001141254300001
ER  -

TY  - JOUR
AU  - Meyer, JP
AU  - Isaacs, K
AU  - El-Shahawy, O
AU  - Burlew, AK
AU  - Wechsberg, W
TI  - Research on women with substance use disorders: Reviewing progress and developing a research and implementation roadmap
T2  - DRUG AND ALCOHOL DEPENDENCE
AB  - Background: Research on women with substance use disorders has expanded, yet knowledge and implementation gaps remain.
   Methods: Drawing from topics discussed at the 2017 meeting of InWomen's in Montreal, Canada, this article reviews key progress in research on substance use among women, adolescents, and families to delineate priorities for the next generation of research.
   Results: The field has seen significant accomplishments in multiple domains, including the management of pregnant women with substance use and comorbid psychiatric disorders, caring for neonates in opioid withdrawal, greater inclusion of and treatment options for LGBTQ + communities, gendered instrumentation, and gender-focused HIV interventions for adolescent girls and women. Women who use alcohol and other drugs often experience other comorbid medical conditions (chronic Hepatitis C and HIV), contextual confounders (intimate partner violence exposure, homelessness, trauma), and social expectations (e.g., as caretakers) that must be addressed as part of integrated care to effectively treat women's substance use issues. Although significant advances have been made in the field to date, gender-based issues for women remain a neglected area in much of substance abuse research. Few dedicated and gender-focused funding opportunities exist and research has been shoed, limiting the potential for collaborations or interdisciplinary cross-talk.
   Conclusion: Given renewed attention to substance use in the context of the burgeoning opioid epidemic and shifts in global politics that affect women's substance use, the field requires a strategic rethink to invigorate a pipeline of future research and researchers.
SN  - 0376-8716
SN  - 1879-0046
DA  - APR 1
PY  - 2019
VL  - 197
SP  - 158
EP  - 163
DO  - 10.1016/j.drugalcdep.2019.01.017
AN  - WOS:000464479000025
ER  -

TY  - JOUR
AU  - Wynn, A
AU  - Sileo, KM
AU  - Crockett, KS
AU  - Naigino, R
AU  - Ediau, M
AU  - Menzies, NA
AU  - Kalichman, SC
AU  - Wanyenze, RK
AU  - Martin, NK
AU  - Kiene, SM
TI  - Associations Between Alcohol Use, Antiretroviral Therapy Use, and Viral Load Suppression Among People Living with HIV in Rural Central Uganda
T2  - AIDS AND BEHAVIOR
AB  - Alcohol use among people living with HIV (PWH) is common and may negatively affect engagement in HIV care. We evaluated the relationships between alcohol use, ART use, and viral suppression among PWH in Uganda. PATH/Ekkubo was a trial evaluating a linkage to HIV care intervention in four Ugandan districts, Nov 2015-Sept 2021. Our analytical sample included: (1) baseline data from individuals not enrolled in the intervention trial (previously diagnosed HIV+); and 12-month follow-up data from the control group (newly diagnosed or previously diagnosed, but not in care). Level of alcohol use was categorized using the Alcohol Use Disorders Identification Test-Consumption (AUDIT-C): none (AUDIT-C = 0), low (women = 1-2, men = 1-3), medium (women = 3-5, men = 4-5), high/very high (6-12). Multivariable logistic regression models evaluated associations between alcohol use, ART use and viral suppression (a viral load of < 20); we also stratified by gender. Among 931 PWH, medium (OR: 0.43 [95% CI 0.25-0.72]) and high/very high (OR: 0.22 [95% CI 0.11-0.42]) levels of alcohol use were associated with lower odds of being on ART. In a sub-sample of 664, medium use (OR: 0.63 [95% CI 0.41-0.97]) was associated with lower odds of viral suppression. However, this association was not statistically significant when restricting to those on ART, suggesting the relationship between alcohol use and viral suppression is explained by ART use. Among men, high/very high, and among women, medium alcohol use levels were associated with lower odds of being on ART and being virally suppressed. Interventions for PWH who use higher levels of alcohol may be needed to optimize the benefits of Uganda's Universal Test and Treat strategy.
SN  - 1090-7165
SN  - 1573-3254
DA  - JUL
PY  - 2024
VL  - 28
IS  - 7
SP  - 2205
EP  - 2215
DO  - 10.1007/s10461-024-04299-x
C6  - MAY 2024
AN  - WOS:001229324400002
ER  -

TY  - JOUR
AU  - Peglow, SL
AU  - Binswanger, IA
TI  - Preventing Opioid Overdose in the Clinic and Hospital Analgesia and Opioid Antagonists
T2  - MEDICAL CLINICS OF NORTH AMERICA
AB  - Drawing from existing opioid prescribing guidelines, this article describes how medical providers can reduce the risk of overdose. Through primary prevention, providers can prevent initial exposure and associated risks by educating patients, using risk stratification, minimizing opioid dose and duration, and avoiding coprescribing with sedatives. Secondary prevention efforts include monitoring patients with urine toxicology and prescription monitoring programs and screening for opioid use disorders. Tertiary prevention includes treating opioid use disorders and providing naloxone to prevent overdose death. Specific preventive strategies may be required for those with psychiatric disorders or substance use disorders, adolescents, the elderly, and pregnant women.
SN  - 0025-7125
SN  - 1557-9859
DA  - JUL
PY  - 2018
VL  - 102
IS  - 4
SP  - 621
EP  - +
DO  - 10.1016/j.mcna.2018.02.005
AN  - WOS:000439747300006
ER  -

TY  - JOUR
AU  - Wright, CL
AU  - DeKemper, D
TI  - Music as a mediator between ethnicity and substance use among college students
T2  - JOURNAL OF ETHNICITY IN SUBSTANCE ABUSE
AB  - The current study examined the relationship between substance use references contained in music lyrics and videos and the attitudes and behaviors regarding substance use of White non-Hispanic, African American, and Hispanic emerging adults from a cultivation and social norms framework by assessing 425 male and female college students. It was hypothesized that there would be ethnic variations in perceived harm from substance use and reported recent substance use and that exposure to substance use references contained in music could mediate this relationship. Results confirmed ethnic differences in perceived risk associated with substance use as well as reported substance use with White non-Hispanic college students reporting the least perceived risk and the most substance use. African American college students reported the most perceived risk associated with substance use and the least amount of reported substance use. Results of the Test of Joint Significance confirmed the mediational model in that participant ethnicity was associated with exposure to substance use references in music lyrics and music videos. Substance use references in music lyrics, then, was able to predict actual reported substance use of participants but not perceived risk associated with substance use.
SN  - 1533-2640
SN  - 1533-2659
PY  - 2016
VL  - 15
IS  - 2
SP  - 189
EP  - 209
DO  - 10.1080/15332640.2015.1022627
AN  - WOS:000382771700007
ER  -

TY  - JOUR
AU  - Grindal, M
AU  - Admire, A
AU  - Carkin, DM
AU  - Nieri, T
TI  - Gender and substance use among Latinx college students: An application of social structure social learning theory
T2  - JOURNAL OF ETHNICITY IN SUBSTANCE ABUSE
AB  - Social structure social learning theory (SSSL) is a theoretical framework that has been used to understand gender differences in substance use. However, the Latinx community remains understudied in this body of research. Drawing on a Latinx college student sample, we tested the extent to which four social learning mechanisms specified by SSSL theory (positive definitions, neutralizing definitions, differential association, and differential reinforcement) explained gender differences in three substance use outcomes: alcohol intoxication, marijuana use, and illicit prescription drug use. We found that men reported greater levels of all three substance use outcomes, and that the social learning mechanisms mediated between 24% to 44% of these gender effects. We also found some evidence that the effects of differential association and differential reinforcement were stronger for men than women, suggesting that women may exhibit greater resilience when exposed to peer influence. We discuss the implications for SSSL theory and the study of substance use and gender differences in substance use among Latinx populations.
SN  - 1533-2640
SN  - 1533-2659
DA  - 2023 OCT 17
PY  - 2023
DO  - 10.1080/15332640.2023.2271873
C6  - OCT 2023
AN  - WOS:001098458200001
ER  -

TY  - JOUR
AU  - Operario, D
AU  - King, W
AU  - Gamarel, K
AU  - Iwamoto, M
AU  - Tan, SY
AU  - Nemoto, T
TI  - Stigma and Substance Use Among Transgender and Nonbinary Young Adults: Results from the Phoenix Study
T2  - TRANSGENDER HEALTH
AB  - Purpose: The purpose of this research study was to describe and compare the prevalence of substance use behaviors in a sample of transgender and nonbinary young adults by gender subgroup (transgender men, transgender women, nonbinary people), and to examine relationships between substance use behaviors, racism, and antitransgender stigma.Methods: This was an analysis of a cross-sectional sample of 215 transgender and nonbinary young adults recruited from the San Francisco Bay area between January 2019 and July 2021. We used multivariable regression models to examine associations between self-reported experiences of antitransgender stigma, racism, and substance use behaviors.Results: Approximately half of the total sample reported recent heavy episodic drinking (52.8%) and club drug use (50.5%); 19.2% reported daily tobacco use, and 35.7% reported daily marijuana use. There were no gender differences in substance use behaviors. Antitransgender stigma was associated with daily marijuana use, heavy episodic drinking, and club drug use (cocaine, amphetamines, hallucinogens). Black/African American participants were more likely to report daily tobacco use and recent heavy episodic drinking than White participants, and multiracial/multiethnic participants reported greater levels of daily tobacco use compared with White participants. In addition to these main effects, a significant interaction between antitransgender stigma and racism on daily marijuana was found, suggesting risk exacerbation due to intersecting stigmas for participants of color.Conclusion: Findings demonstrate a need for prevention and treatment interventions addressing linkages between antitransgender stigma, racism, and substance use behaviors among transgender and nonbinary young adults.
SN  - 2688-4887
SN  - 2380-193X
DA  - AUG 1
PY  - 2024
VL  - 9
IS  - 4
SP  - 317
EP  - 325
DO  - 10.1089/trgh.2022.0144
C6  - JUN 2023
AN  - WOS:001016077100001
ER  -

TY  - JOUR
AU  - Lancaster, KE
AU  - Lungu, T
AU  - Mmodzi, P
AU  - Hosseinipour, MC
AU  - Chadwick, K
AU  - Powers, KA
AU  - Pence, BW
AU  - Go, VF
AU  - Hoffman, IF
AU  - Miller, WC
TI  - The association between substance use and sub-optimal HIV treatment engagement among HIV-infected female sex workers in Lilongwe, Malawi
T2  - AIDS CARE-PSYCHOLOGICAL AND SOCIO-MEDICAL ASPECTS OF AIDS/HIV
AB  - Female sex workers (FSW) have a high prevalence of substance use and HIV, but the impact of substance use on HIV treatment engagement is not well established. We evaluated the association between alcohol and marijuana use and sub-optimal HIV treatment engagement outcomes among HIV-infected FSW in Lilongwe, Malawi. We enroled FSW using venue-based recruitment into a cross-sectional evaluation assessing substance use and HIV treatment engagement. Seropositive FSW, identified through HIV rapid testing, received rapid CD4 count and viral load testing. We used Poisson regression with robust variance estimates to ascertain associations of alcohol and marijuana use with sub-optimal HIV treatment outcomes: (1) lack of ART use among previously diagnosed, ART-eligible FSW and (2) viral nonsuppression among FSW on ART. Of previously diagnosed, ART-eligible FSW (n=96), 29% were not using ART. Patterns of hazardous drinking were identified in 30%, harmful drinking in 10%, and alcohol dependence in 12%. ART-eligible FSW with harmful drinking or alcohol dependency were 1.9 (95% CI: 1.0, 3.8) times as likely to not use ART compared to FSW without harmful or dependent drinking. Among those on ART, 14% were virally nonsuppressed. The prevalence ratio for viral nonsuppression was 2.0 (95% CI: 0.6, 6.5) for harmful drinkers and alcohol-dependent FSW. Over 30% of ART-eligible FSW reported using marijuana. Marijuana-using FSW were 1.9 (95% CI: 0.8, 4.6) times as likely to not use ART compared to FSW who were not using marijuana. Given the high prevalence of alcohol use and its association with lack of ART use, ART uptake and alcohol reduction strategies should be tailored for alcohol-using FSW in Malawi.
SN  - 0954-0121
SN  - 1360-0451
DA  - FEB
PY  - 2017
VL  - 29
IS  - 2
SP  - 197
EP  - 203
DO  - 10.1080/09540121.2016.1211244
AN  - WOS:000390407400008
ER  -

TY  - JOUR
AU  - Lardier, DT
AU  - Davis, AN
AU  - Verdezoto, CS
AU  - Cruz, L
AU  - Magliulo, S
AU  - Herrera, A
AU  - Garcia-Reid, P
AU  - Reid, RJ
TI  - Latent Class Groups of Concurrent Substance Use Among Adolescents in an Urban Community: Correlates With Mental Health, Access to Drugs and Alcohol, and Risk Perception
T2  - SUBSTANCE USE & ADDICTION JOURNAL
AB  - Background: Concurrent substance use among adolescents has been associated with an increase in physical and mental health problems. These outcomes tend to be exacerbated among adolescents of color in underserved urban settings. The purpose of this study was to understand alcohol and concurrent drug use patterns among adolescents in an underserved urban community to provide targeted prevention and treatment recommendations.Method: This study examined data among adolescents in an underserved urban community (N = 1789; 56.90% female; 70.86% Hispanic/Latino/a; meanage = 15.96 +/- 1.56). Using latent class analysis (LCA) and multinomial logistic regression modeling, analyses identified independent correlates of latent class membership.Results: Five latent classes (LC) were identified including LC group 1: Predominant alcohol use and limited to no concurrent-drug use (n = 213; 11.9%); LC group 2: Concurrent drug and alcohol use including methamphetamine, marijuana and synthetic marijuana use, and alcohol use (n = 74; 4.2%); LC group 3: Concurrent drug and alcohol use, with no marijuana use (n = 204; 11.39%); LC group 4: High Concurrent drug use and alcohol use (n = 204; 11.40%); and LC group 5: Concurrent drug use without alcohol use (n = 1101; 61.52%). Significant between group differences were noted between latent class groups and sociodemographic characteristics. Multinomial logistic regression models identified the associations between sociodemographic characteristics and corollary clinical features of substance use on latent class groupings of alcohol and concurrent drug use.Conclusion: Understanding concurrent substance use LC groups among adolescents is essential to providing targeted interventions and treatment programs, as well as early intervention programs that may help reduce substance use during adolescence.
SN  - 2976-7342
SN  - 2976-7350
DA  - JAN
PY  - 2024
VL  - 45
IS  - 1
SP  - 124
EP  - 135
DO  - 10.1177/29767342231207192
AN  - WOS:001283743100015
ER  -

TY  - JOUR
AU  - Miller, AP
AU  - Pitpitan, EV
AU  - Kiene, SM
AU  - Raj, A
AU  - Jain, S
AU  - Zúñiga, ML
AU  - Nabulaku, D
AU  - Nalugoda, F
AU  - Ssekubugu, R
AU  - Nantume, B
AU  - Kigozi, G
AU  - Sewankambo, NK
AU  - Kagaayi, J
AU  - Reynolds, SJ
AU  - Grabowski, K
AU  - Wawer, M
AU  - Wagman, JA
TI  - Alcohol use and alcohol-related consequences are associated with not being virally suppressed among persons living with HIV in the Rakai region of Uganda
T2  - DRUG AND ALCOHOL DEPENDENCE
AB  - Background: Alcohol use is common among persons living with HIV (PWH) in Uganda and associated with poor HIV care outcomes; findings regarding the relationship between alcohol use and viral suppression (VS) have been inconclusive. Methods: Data from two rounds (2017-2020) of the Rakai Community Cohort Study, an open population-based cohort study in the Rakai region, Uganda, were analyzed. Two alcohol exposures were explored: past year alcohol use and alcohol-related consequences. Multivariable models (GEE) were used to estimate associations between alcohol exposures and VS for the overall sample and stratified by sex, adjusting for repeated measurement. Causal mediation by ART use was explored. Results: Over half (55 %) of participants (n = 3823 PWH) reported alcohol use at baseline; 37.8 % of those reporting alcohol use reported alcohol-related consequences. ART use and VS at baseline significantly differed by alcohol use with person reporting alcohol use being less likely to be on ART or VS. Alcohol use was significantly associated with decreased odds of VS among women but not men (adj. OR 0.72 95 % CI 0.58-0.89, p = 0.0031). However, among males who use alcohol, experiencing alcohol-related consequences was significantly associated with decreased odds of VS (adj. OR 0.69 95 % CI 0.54-0.88, p = 0.0034). The relationships between both alcohol exposures and VS were not significant in models restricted to persons on ART. Conclusions: We provide sex-stratified estimates of associations between two alcohol measures and VS in the context of current HIV treatment guidelines. This study confirms that alcohol use is adversely associated with VS but ART use mediates this pathway, suggesting that initiation and retention on ART are critical steps to addressing alcohol-related disparities in VS.
SN  - 0376-8716
SN  - 1879-0046
DA  - NOV 1
PY  - 2021
VL  - 228
C7  - 109005
DO  - 10.1016/j.drugalcdep.2021.109005
C6  - SEP 2021
AN  - WOS:000704374300023
ER  -

TY  - JOUR
AU  - Funke, B
AU  - Spinner, CD
AU  - Esser, S
AU  - Stellbrink, HJ
AU  - Stoehr, A
AU  - Wolf, E
AU  - Koegl, C
AU  - Bruening, J
AU  - Witte, V
TI  - High prevalence of recreational and illicit drug use in German people living with HIV with a potential for drug-drug interactions with antiretroviral therapy
T2  - INTERNATIONAL JOURNAL OF STD & AIDS
AB  - Recreational drug use is higher in people living with HIV (PLHIV) than in the general population in Europe. This use increases the risk for drug-drug interactions (DDIs) and adverse events. We assessed the prevalence and clinical consequences of substance abuse among PLHIV. BESIDE was a cross-sectional, multi-center study in 2016/18, evaluating comorbidities, polypharmacy and recreational/illicit drug use in PLHIV on antiretroviral therapy (ART) in Germany. Legal and illicit drug use was recorded using two anonymous patient questionnaires one year apart (Q1 and Q2). The BESIDE study population consisted of 453 PLHIV (22% female, median age 46 years). Recreational drug use was reported by the majority (Q1: ever used 73%, within previous 6 months 56%): nitrite inhalants ("poppers"), cannabis and PDE-5 inhibitors were common across all age groups; ecstasy, (meth-)amphetamine and gamma-hydroxybutyrate/gamma-butyrolactone were predominantly reported by younger PLHIV. Based on Q2, two-thirds of PLHIV (67%) had been informed about potential risks of drug abuse by their doctors, whereas one-third (33%) had talked to their doctors on their own initiative with only 7% considering drug use in combination with ART a problem. Strikingly, 44% and 42% had undergone medical treatment or had been hospitalized due to drug use. These data emphasize the high clinical relevance of recreational drug use in PLHIV and the need for treating physicians to pro-actively communicate the potential risks.
SN  - 0956-4624
SN  - 1758-1052
DA  - JAN
PY  - 2021
VL  - 32
IS  - 1
SP  - 75
EP  - 82
DO  - 10.1177/0956462420959169
AN  - WOS:000609434500010
ER  -

TY  - JOUR
AU  - Grant, AD
AU  - Miller, MM
AU  - Anastas, TM
AU  - Quinn, P
AU  - Lok, B
AU  - Hirsh, AT
TI  - Opioid-related risk perceptions in chronic pain: influence of patient gender and previous misuse behaviors
T2  - PAIN
AB  - Little is known about the factors that influence providers' perceptions of patient risk for aberrant opioid use. Patient gender may interact with previous opioid misuse to influence these perceptions. We asked 131 physicians to view videos and vignettes for 8 virtual patients with chronic pain. Gender (male/female) and previous prescription opioid misuse (present/absent) varied across patients; the vignettes were otherwise balanced on demographic and clinical characteristics. For each patient, providers assessed 4 risk domains: opioid-related adverse events, opioid misuse or abuse, opioid addiction, and opioid diversion. Results indicated a significant gender-by-misuse interaction for risk of opioid misuse or abuse. When previous misuse behaviors were absent, providers rated men at higher risk; there was no gender difference when previous misuse behaviors were present. A significant gender-by-misuse interaction was found for risk of opioid-related adverse events. Providers perceived men to be at higher risk when previous misuse behaviors were absent; there was no gender difference when previous misuse behaviors were present. A significant gender-by-misuse interaction was found for risk of opioid addiction. Providers rated women at higher risk when previous misuse behaviors were present and men at higher risk when previous misuse behaviors were absent. There were significant main effects of gender and misuse for risk of degrees plaid diversion. Providers rated men and those with previous misuse behaviors at higher risk. These results demonstrate that patient gender and previous opioid misuse have unique and interactive effects on provider perceptions of prescription opioid-related risks. Studies are needed to identify the mechanisms underlying these effects, such as gender-based stereotypes about risk-taking and drug abuse.
SN  - 0304-3959
SN  - 1872-6623
DA  - APR
PY  - 2022
VL  - 163
IS  - 4
SP  - 711
EP  - 718
DO  - 10.1097/j.pain.0000000000002412
AN  - WOS:000770384200029
ER  -

TY  - JOUR
AU  - Pokhrel, KN
AU  - Pokhrel, KG
AU  - Sharma, VD
AU  - Poudel, KC
AU  - Neupane, SR
AU  - Mlunde, LB
AU  - Jimba, M
TI  - Mental health disorders and substance use among people living with HIV in Nepal: their influence on non-adherence to anti-retroviral therapy
T2  - AIDS CARE-PSYCHOLOGICAL AND SOCIO-MEDICAL ASPECTS OF AIDS/HIV
AB  - People living with HIV often experience mental health disorders and engage in substance use. Evidence, however, is limited about the influence of mental health disorders and substance use on non-adherence to ART. We conducted a cross-sectional study among 682 HIV-positive people on ART in Nepal. We measured their depressive symptoms, anxiety, stress levels, substance use, and non-adherence to ART. We developed logistic regression models to examine the association of mental health disorders and substance use with non-adherence to ART. Experiencing depressive symptoms was positively associated with ART non-adherence among HIV-positive people (men: AOR=2.77, p=.001; women: AOR=3.69, p=.001). Additionally, both men and women were more likely to have non-adherence to ART when they had anxiety (men: AOR =2.19, p=.022; women AOR=2.83, p=.001) and higher stress scores (men: AOR=1.11, p=.001; women: AOR=1.08, p=.001). While substance use was associated with non-adherence only in HIV-positive men (AOR=3.12, p<.001). Depressive symptoms, anxiety, and high level of stress had negative roles on adherence in HIV-positive men and women. While substance use had a negative role on ART adherence among men only. Results highlight that the HIV-positive people should be screened and provided treatment and psychosocial support while providing ART services to improve their medication adherence.
SN  - 0954-0121
SN  - 1360-0451
DA  - AUG 3
PY  - 2019
VL  - 31
IS  - 8
SP  - 923
EP  - 931
DO  - 10.1080/09540121.2019.1587365
AN  - WOS:000471180100002
ER  -

TY  - JOUR
AU  - Biondi, BE
AU  - Frank, CA
AU  - Forray, A
AU  - Springer, SA
TI  - Gender differences among criminal justice-involved persons living with HIV interested in extended-release naltrexone treatment
T2  - SUBSTANCE ABUSE
AB  - Background: Previous research has shown gender differences with respect to entry into medication treatment of substance use disorders (SUDs), yet few have examined gender differences among participants consented to be treated with extended-release naltrexone (XR-NTX). Understanding gender differences is critical to developing interventions to overcome barriers to initiation of and retention on medication treatment for SUDs. Methods: Data from two double-blind placebo-controlled trials of XR-NTX among persons with HIV and alcohol or opioid use disorders leaving the criminal justice system (CJS) were analyzed for gender differences among clinical characteristics, mental health, drug use severity, and other domains. The study that recruited persons with alcohol use disorder (AUD) was conducted from September 2010-February 2016 at two sites in Connecticut (CT), and the opioid use disorder (OUD) study was conducted from September 2010-March 2016 at three sites in CT and one site in Massachusetts. Results: Baseline data were analyzed from 193 participants consented to be randomized to XR-NTX or placebo; 40 women and 153 men. Women were younger, had worse mental health severity, and were more likely to be diagnosed with cocaine use disorder. There were no statistical differences between men and women in the prescription of antiretroviral therapy (ART) or ART adherence. Conclusions: Women had greater mental health severity and a higher prevalence of cocaine use as compared to men, both of which are known to be barriers to engagement and retention on medication treatment for alcohol and opioid use disorders. For women with CJS involvement and living with HIV and SUDs, understanding factors that may affect initiation and retention on medication treatment of SUDs are necessary to improve treatment outcomes in women.
SN  - 0889-7077
SN  - 1547-0164
DA  - OCT 2
PY  - 2021
VL  - 42
IS  - 4
SP  - 905
EP  - 911
DO  - 10.1080/08897077.2021.1900984
C6  - MAR 2021
AN  - WOS:000631440000001
ER  -

TY  - JOUR
AU  - Satre, DD
AU  - Leibowitz, AS
AU  - Leyden, W
AU  - Catz, SL
AU  - Hare, CB
AU  - Jang, H
AU  - Lam, JO
AU  - Bryant, KJ
AU  - Weisner, CM
AU  - Sterling, SA
AU  - Horberg, M
AU  - Volberding, P
AU  - Silverberg, MJ
TI  - Interventions to Reduce Unhealthy Alcohol Use among Primary Care Patients with HIV: the Health and Motivation Randomized Clinical Trial
T2  - JOURNAL OF GENERAL INTERNAL MEDICINE
AB  - BACKGROUND: Unhealthy alcohol use has adverse effects on HIV treatment. Screening, brief intervention, and referral to treatment (SBIRT) has some evidence of efficacy but may not be sufficient for those with low motivation or comorbid substance use.
   OBJECTIVE: To examine the effectiveness of motivational interviewing (MI) and emailed feedback (EF) among primary care HIV-positive patients, compared with treatment as usual care (UC) only, which included SBIRT.
   DESIGN: Randomized clinical trial.
   PARTICIPANTS: Six hundred fourteen adult HIV-positive patients in Kaiser Permanente Northern California who reported prior-year unhealthy alcohol use.
   INTERVENTION: Participants were randomized to either three sessions of MI (one in person and two by phone), information regarding alcohol risks via EF through a patient portal, or UC alone. MI and EF participants who reported unhealthy alcohol use at 6 months were offered additional MI and EF treatment, respectively.
   MAIN MEASURES: Participant-reported unhealthy alcohol use (defined as >= 4/>= 5 drinks per day for women/men), alcohol problems at 12 months, based on blinded telephone interviews. Secondary outcomes included drug use and antiretroviral (ART) adherence.
   KEY RESULTS: At 12 months, there were no overall group differences, but in all three arms, there were declines in unhealthy alcohol use and alcohol-related problems (p < 0.001). Participants reporting low motivation to reduce drinking at baseline were less likely to report unhealthy alcohol use if they received MI vs. EF and UC (p = 0.013). At 6 months, reported illegal drug use/misuse of prescription drugs other than marijuana was lower in the MI arm than EF or UC (p = 0.012). There were no differences in ART adherence between groups.
   CONCLUSIONS: In a randomized trial of HIV-positive patients using two behavioral interventions compared with SBIRT alone, participants in all three conditions reduced unhealthy alcohol use. MI may provide added benefit for patients with low motivation or who report illegal drug use/misuse of prescription drugs.
SN  - 0884-8734
SN  - 1525-1497
DA  - OCT
PY  - 2019
VL  - 34
IS  - 10
SP  - 2054
EP  - 2061
DO  - 10.1007/s11606-019-05065-9
AN  - WOS:000495477900033
ER  -

TY  - JOUR
AU  - Tao, XY
AU  - Fisher, CB
TI  - Exposure to Social Media Racial Discrimination and Mental Health among Adolescents of Color
T2  - JOURNAL OF YOUTH AND ADOLESCENCE
AB  - Offline and online racial discrimination has been associated with mental health problems among adolescents of color. Pandemic shelter-at-home policies and the reignited racial justice movement increased the use of social media among youth of color, potentially exposing them to social media racial discrimination. Yet, it is unclear which aspects of social media significantly contributed to youth exposure to racial discrimination and associated mental health issues during this period. This study assessed the relationships among social media use (hours, racial intergroup contact, and racial justice civic engagement), individual and vicarious social media discrimination (defined as personally directed versus observing discrimination directed at others), and mental health among 115 black, 112 East/Southeast Asian, 79 Indigenous, and 101 Latinx adolescents (N = 407, 82.31% female, aged 15-18 years, M = 16.47, SD = 0.93). Structural equation modeling (SEM) analyses indicate that hours of use and racial justice civic engagement were associated with increased social media racial discrimination, depressive symptoms, anxiety, alcohol use disorder, and drug use problems. Furthermore, individual social media racial discrimination fully mediated the relationship between racial justice civic publication and depressive and alcohol use disorder. Vicarious social media racial discrimination fully mediated the relationship between racial justice activity coordination with depressive symptoms, anxiety, and alcohol use disorder. Alternative SEM models indicate that exposure to individual and vicarious social media racial discrimination increased depressive symptoms and drug use problems among youth of color, further increasing their social media use frequency and racial justice civic publication. The findings call for strategies to mitigate the effects of social media racial discrimination in ways that support adolescents' racial justice civic engagement and mental health.
SN  - 0047-2891
SN  - 1573-6601
DA  - JAN
PY  - 2022
VL  - 51
IS  - 1
SP  - 30
EP  - 44
DO  - 10.1007/s10964-021-01514-z
C6  - OCT 2021
AN  - WOS:000710062000001
ER  -

TY  - JOUR
AU  - Phaswana-Mafuya, N
AU  - Peltzer, K
AU  - Pengpid, S
TI  - Maternal Tobacco use during Pregnancy in South Africa: Results from a National Population-based Survey
T2  - INTERNATIONAL JOURNAL OF PREVENTIVE MEDICINE
AB  - Background: Tobacco use in pregnancy is linked with various negative health effects. The aim of this study was to examine the prevalence of maternal tobacco use during pregnancy and sociodemographic and health correlates. Methods: Data of ever pregnant women from the cross-sectional "South African National Health and Nutrition Examination Survey (SANHANES-1) 2011-12" were analyzed. The sample included 5089 adolescents and adult women aged 15-55 years. They responded to questions on tobacco use, sociodemographic and health indicators. Results: Results indicate that 5.0% [95% confidence interval (CI) = 4.3, 5.9] of South African women had engaged in tobacco use during their pregnancy. In adjusted analysis, being Colored and White population groups, poor self-rated health status, and having chronic medical conditions were associated with tobacco use during pregnancy. Conclusions: Findings suggest links between sociodemographic and health variables and prenatal tobacco use, which may have public health policy implications.
SN  - 2008-7802
SN  - 2008-8213
DA  - JUN 7
PY  - 2019
VL  - 10
C7  - 99
DO  - 10.4103/ijpvm.IJPVM_212_18
AN  - WOS:000564351100011
ER  -

TY  - JOUR
AU  - Weiss, NH
AU  - Brick, LA
AU  - Forkus, SR
AU  - Goldstein, SC
AU  - Thomas, ED
AU  - Schick, MR
AU  - Barnett, NP
AU  - Contractor, AA
AU  - Sullivan, TP
TI  - Modeling reciprocal relations between emotion dysregulation and alcohol use using dynamic structural equation modeling: A micro-longitudinal study
T2  - ALCOHOL-CLINICAL AND EXPERIMENTAL RESEARCH
AB  - Background Research examining emotion dysregulation and alcohol use has increased exponentially over the past decade. However, these studies have been limited by their use of cross-sectional designs and narrow definitions of emotion dysregulation. To address these significant gaps in the extant literature, this study utilized state-of-the-art methodology (i.e., experience sampling) and statistics (i.e., dynamic structural equation modeling) to examine potential reciprocal associations between negative and positive emotion dysregulation and alcohol use at the momentary level. Methods Participants were 145 community women (mean age = 40.56, 40.3% white) experiencing intimate partner violence (IPV) and using substances. Surveys assessing negative and positive emotion dysregulation and alcohol use (i.e., number of standard drinks) were administered three times a day for 30 days using phone-based interactive voice recording. Results Significant contemporaneous effects indicated that negative and positive emotion dysregulation both co-occurred with alcohol use. However, levels of negative and positive emotion dysregulation did not predict later alcohol use, nor did alcohol use predict later levels of negative or positive emotion dysregulation. There was significant variability among participants in cross-lagged effects. Conclusions Findings showed that negative and positive emotion dysregulation co-occurred with alcohol use and that there was significant interindividual variability in the cross-lagged associations between negative and positive emotion dysregulation and alcohol use. Research using idiographic approaches may identify women experiencing IPV for whom negative and positive emotion dysregulation drive alcohol use and alcohol use drives negative and positive emotion dysregulation.
SN  - 2993-7175
DA  - AUG
PY  - 2022
VL  - 46
IS  - 8
SP  - 1460
EP  - 1471
DO  - 10.1111/acer.14881
C6  - JUN 2022
AN  - WOS:000814126800001
ER  -

TY  - JOUR
AU  - Moreira, MA
AU  - Moreira, APB
AU  - Hermsdorff, HHM
AU  - Pimenta, AM
AU  - Bressan, J
AU  - Candido, APC
TI  - Food consumption according to the degree of industrial food processing in Brazilian graduates (CUME Project): A hierarchical analysis of associated factors
T2  - REVISTA DE NUTRICAO-BRAZILIAN JOURNAL OF NUTRITION
AB  - Objective Evaluate the food consumption of the participants of the Cohort of Universities of Minas Gerais, according to the degree of processing, and its relationship with socioeconomic, behavioral, and individual factors. Methods A total of 4,124 individuals from the baseline of the Cohort of Universities of Minas Gerais (2016 and 2018) participated in this study. Food consumption was self-reported by completing an online Food Frequency Questionnaire. The foods were divided into 3 groups: Group 1, in natura, minimally processed foods, culinary ingredients and culinary preparations; Group 2, processed foods; Group 3, ultra-processed foods. A hierarchical multiple linear regression model was used to verify the associated factors. Results Regarding the factors associated with food consumption, it is noteworthy that Group 1 was positively associated with the practice of physical activity, female gender, age, "non-white" skin color, and the presence of diabetes Mellitus ; and negatively with "not married/without stable union" marital status, alcohol abuse, tobacco use, obesity, and depression. Considering Group 2, it was positively associated with alcohol abuse, tobacco use, and age; and negatively with physical activity, female gender, and "non-white" skin color. As for Group 3 it was positively associated with a marital status of "not married/without stable union", obesity, and depression; and negatively with physical activity, age, "non-white" skin color, and presence of diabetes Mellitus . Conclusion The factors that are in at least one of the final hierarchical linear regression models stand out: marital status, physical activity, alcohol abuse, tobacco use, sex, age, skin color, obesity, diabetes mellitus, and depression.
SN  - 1415-5273
SN  - 1678-9865
PY  - 2024
VL  - 37
C7  - e220148
DO  - 10.1590/1678-9865202437e220148
AN  - WOS:001224364300001
ER  -

TY  - JOUR
AU  - Wilson, EC
AU  - Baguso, GN
AU  - Quintana, J
AU  - Suprasert, B
AU  - Arayasirikul, S
TI  - Detectable viral load associated with unmet mental health and substance use needs among trans women living with HIV in San Francisco, California
T2  - BMC WOMENS HEALTH
AB  - BackgroundSubstance use and mental distress are known barriers to HIV care engagement among trans women. Less is known about access and utilization of mental health and substance use care among trans women and the relationship between unmet behavioral health needs and HIV viral suppression. We examined the relationship between mental health and substance use on HIV viral load among trans women living with HIV. We also examined the relationship between mental health and substance use services needs with HIV care engagement and having a detectable viral load by comparing engagement in care cascades.MethodsData are from a 2022 baseline assessment for an intervention with trans women living with HIV (n = 42) in San Francisco. Chi-Squared or Fisher's exact tests were conducted to determine associations between HIV viral load, mental health, and substance use. We also examine characteristics associated with each step in the HIV, mental health, and substance use care cascades.ResultsMost participants were trans women of color (85.7%), 40 years of age or older (80.9%), with low income (88.1%), and almost half were unstably housed (47.6%). Of the 32 participants who screened positive for depression, anxiety and/or psychological distress, 56.3% were referred for mental health services in the past 12 months. Of those who were referred, 44.4% received mental health services. Of the 26 participants who screened positive for a substance use disorder, 34.6% were referred to substance use services in the past 12 months. Of those referred, 33.3% received substance use services in the past 3 months. Latina trans women had a low referral rate to meet their mental health needs (50%) and only 16.7% of African American/Black trans women who screened positive for a substance use disorder were referred for services, while trans women of other race/ethnicities had high referral and services utilization. No significant results were found between HIV viral load and screening positive for a mental health disorder. Methamphetamine use was statistically associated with having a detectable HIV viral load (p = 0.049).ConclusionsWe identified significant unmet mental health and substance use services needs and noted racial/ethnic disparities in the context of high HIV care engagement among trans women living with HIV. We also found that methamphetamine use was a barrier to having an undetectable viral load for trans women living with HIV. To finally end the HIV epidemic, integration of behavioral health screening, linkage, and support are needed in HIV care services for populations most impacted by HIV, especially trans women.Trial registrationNCT, NCT 21-34,978. Registered January 19, 2022.
SN  - 1472-6874
DA  - JAN 22
PY  - 2024
VL  - 24
IS  - 1
C7  - 56
DO  - 10.1186/s12905-024-02885-8
AN  - WOS:001147669600001
ER  -

TY  - JOUR
AU  - Haeny, AM
AU  - Lopez, JA
AU  - Grigas, PAC
AU  - Crouch, MC
AU  - Davis, AK
AU  - Williams, M
TI  - Investigating the associations of acute psychedelic experiences and changes in racial trauma symptoms, psychological flexibility, and substance use among People with Racial and Ethnic Minoritized Identities in the United States and Canada
T2  - JOURNAL OF SUBSTANCE USE & ADDICTION TREATMENT
AB  - Introduction: Evidence suggests that psychedelics may serve as a therapeutic approach to reduce substance use; however, people with racial and ethnic minoritized (REM) identities are often excluded from this research. We investigated whether psychedelic use affects other substance use among REM people and whether perceived changes in psychological flexibility and racial trauma mediates this association.Methods: REM people in the United States and Canada (N = 211; 32 % Black, 29 % Asian, 18 % American Indian/ Indigenous Canadian, 21 % Native Hawaiian/Pacific Islander; 57 % female; mean age = 33.1, SD = 11.2) completed an online survey retrospectively reporting their substance use, psychological flexibility, and racial trauma symptoms 30 days before and after their most memorable psychedelic experience.Results: Analyses showed a significant perceived reduction in alcohol (p < .0001, d = 0.54) and drug use (p = .0001, d = 0.23) from before to after the psychedelic experience. Preliminary associations found perceived re-ductions in racial trauma symptoms were associated with perceived reductions in alcohol use and this association varied by race, dose, ethnic identity, and change in depressive symptoms. Specifically, Indigenous participants experienced greater perceived reductions in alcohol use relative to participants who identified as Asian, Black, or other. Those who took a high dose of psychedelics experienced greater perceived reductions in alcohol use relative to those who took a low dose. Participants with a stronger ethnic identity and those with a perceived reduction in depressive symptoms experienced a perceived reduction in alcohol use. Serial mediation indicated a perceived increase in psychological flexibility and reduction in racial trauma symptoms mediated the association between acute psychedelic effects and perceived reductions in alcohol and drug use.Conclusion: These findings suggest that psychedelic experiences may contribute to an increase in psychological flexibility and reduction in racial trauma symptoms and alcohol and drug use among REM people. REM people have been largely excluded from psychedelic treatment research even though psychedelic use is considered a traditional healing practice in many communities of color. Longitudinal studies of REM people should replicate our findings.
SN  - 2949-8767
SN  - 2949-8759
DA  - JUN
PY  - 2023
VL  - 149
C7  - 209035
DO  - 10.1016/j.josat.2023.209035
C6  - APR 2023
AN  - WOS:001083760400001
ER  -

TY  - JOUR
AU  - Lardier, DT
TI  - Substance Use Among Urban Youth of Color: Exploring the Role of Community-Based Predictors, Ethnic Identity, and Intrapersonal Psychological Empowerment
T2  - CULTURAL DIVERSITY & ETHNIC MINORITY PSYCHOLOGY
AB  - Objective: Advances in the etiology of substance use in ethnic minority youth over the last 30 years have not adequately addressed factors and conditions that protect youth from substance use. This research has also failed to consider the impact of ethnic identity and empowerment-based processes among urban youth of color. The aim of the present study was to uncover, first, the mediating effect of ethnic identity between community-based predictors (e.g., community participation and neighborhood sense of community) and 30-day substance use, and second, the mediating effect of intrapersonal psychological empowerment (PE) between ethnic identity and 30-day substance use. Method: Data were from a sample (N = 1,480) of African-American/Black (30.4%) and Hispanic/ Latinx (59.1%) urban adolescents, who were largely female (61%) and between 16 and 18 years of age (70.5%). Main analytic procedures were carried out through AMOS structural equation modeling software. Results: Results from this study displayed the importance of ethnic identity and PE as mechanisms associated with reducing 30-day substance use. Both PE and ethnic identity mediated the effect community-based predictors had in reducing 30-day substance use. In addition, PE was observed to also mediate the effect between ethnic identity and 30-day substance use, providing insight into the relationship between ethnic identity and PE. Conclusion: The salience of ethnic identity and PE as mechanisms associated with reducing 30-day substance use are discussed. In addition, findings provide useful insight into the development of youth- and community-based prevention policies and programming to help reduce substance use and empower adolescents of color.
SN  - 1099-9809
SN  - 1939-0106
DA  - JAN
PY  - 2019
VL  - 25
IS  - 1
SP  - 91
EP  - 103
DO  - 10.1037/cdp0000237
AN  - WOS:000457472700011
ER  -

TY  - JOUR
AU  - Zhang, YH
AU  - Wilson, TE
AU  - Adedimeji, A
AU  - Merenstein, D
AU  - Milam, J
AU  - Cohen, J
AU  - Cohen, M
AU  - Golub, ET
TI  - The Impact of Substance Use on Adherence to Antiretroviral Therapy Among HIV-Infected Women in the United States
T2  - AIDS AND BEHAVIOR
CP  - 48th Annual Meeting of the Society-for-Epidemiologic-Research
AB  - Research is scant regarding differential effects of specific types of recreational drugs use on antiretroviral therapy adherence among women, particularly to single-tablet regimens (STR). This is increasingly important in the context of marijuana legalization. We examined the effects of self-reported substance use on suboptimal (< 95%) adherence in the Women's Interagency HIV Study, 2003-2014. Among 1799 HIV-infected women, the most prevalent substance used was marijuana. In multivariable Poisson GEE regression, substance use overall was significantly associated with suboptimal adherence (adjusted prevalence ratio, aPR = 1.20, 95% CI 1.10-1.32), adjusting for STR use, socio-demographic, behavioral, and clinical factors. Among STR users, compared to no drug use, substance use overall remained detrimental to ART adherence (aPR = 1.61, 95% CI 1.24-2.09); specifically, both marijuana (aPR = 1.48, 95% CI: 1.11-1.97) and other drug use (aPR = 1.87, 95% CI 1.29-2.70) predicted suboptimal adherence. These findings highlight the need to intervene with drug-using women taking antiretroviral therapy to maintain effective adherence.
SN  - 1090-7165
SN  - 1573-3254
DA  - MAR
PY  - 2018
VL  - 22
IS  - 3
SP  - 896
EP  - 908
DO  - 10.1007/s10461-017-1808-4
AN  - WOS:000426103300022
ER  -

TY  - JOUR
AU  - Kim, TW
AU  - Ventura, AS
AU  - Winter, MR
AU  - Heeren, TC
AU  - Holick, MF
AU  - Walley, AY
AU  - Bryant, KJ
AU  - Saitz, R
TI  - Alcohol and Bone Turnover Markers among People Living with HIV and Substance Use Disorder
T2  - ALCOHOLISM-CLINICAL AND EXPERIMENTAL RESEARCH
AB  - Background Although unhealthy alcohol use and low bone density are prevalent among people living with HIV (PLWH), it is not clear whether alcohol use is associated with bone turnover markers (BTMs), and if so, at what quantity and frequency. The study objective was to examine the association between alcohol and BTMs in PLWH with substance use disorder.
   Methods We studied a prospective cohort recruited from 2 HIV clinics who met criteria for DSM-IV substance dependence or reported ever injection drug use. Outcomes were BTM of (i) bone formation (serum procollagen type 1 N-terminal propeptide [P1NP]) and (ii) bone resorption (serum C-telopeptide type 1 collagen [CTx]). Alcohol consumption measures included (i) mean number of drinks/d (Timeline Follow-Back [TLFB]) (primary predictor), (ii) any alcohol use on >= 20 of the past 30 days, and phosphatidylethanol (PEth), a biomarker of recent alcohol consumption. Linear regression analysis examined associations between (i) each alcohol measure and each BTM and (ii) change in alcohol and change in BTM over 12 months.
   Results Among 198 participants, baseline characteristics were as follows: The median age was 50 years; 38% were female; 93% were prescribed antiretroviral medications; 13% had >= 20 drinking days/month; mean drinks/day was 1.93 (SD 3.89); change in mean drinks/day was -0.42 (SD 4.18); mean P1NP was 73.1 ng/ml (SD 34.5); and mean CTx was 0.36 ng/ml (SD 0.34). Higher drinks/day was significantly associated with lower P1NP (slope -1.09 ng/ml; 95% confidence interval [CI] -1.94, -0.23, per each additional drink). On average, those who drank on >= 20 days/month had lower P1NP (-15.45 ng/ml; 95% CI: -26.23, -4.67) than those who did not. Similarly, PEth level >= 8ng/ml was associated with lower P1NP. An increase in drinks/d was associated with a decrease in P1NP nonsignificantly (-1.14; 95% CI: -2.40, +0.12; p = 0.08, per each additional drink). No significant associations were detected between either alcohol measure and CTx.
   Conclusions In this sample of PLWH with substance use disorder, greater alcohol consumption was associated with lower serum levels of bone formation markers.
SN  - 0145-6008
SN  - 1530-0277
DA  - APR
PY  - 2020
VL  - 44
IS  - 4
SP  - 992
EP  - 1000
DO  - 10.1111/acer.14303
C6  - MAR 2020
AN  - WOS:000517466900001
ER  -

TY  - JOUR
AU  - Turel, O
AU  - Bechara, A
TI  - Little video-gaming in adolescents can be protective, but too much is associated with increased substance use
T2  - SUBSTANCE USE & MISUSE
AB  - Background: Studies have demonstrated inconsistent results regarding the association between video gaming time and substance use in teenagers. Understating intricacies of this association can help with substance use reduction in teenagers. Objectives: This study aimed to untangle this complex relationship by theorizing and examining a U-shaped association. Methods: We analyzed two large samples (n(1) = 7313 [52.5% female] and n(2) = 8079 [51.6% female]) of 8th and 10th graders in the United States. Substance use was operationalized as the sum of self-reported number of lifetime use instances of 14 unprescribed substances. Video game use time (hours per week) was self-reported on a 1 (none) to 9 (40+) scale. Common covariates/risk factors were included. Results: Consistently across datasets, partial-correlation between squared video gaming time and substance use (r = .10, p < .001 in 2014 and r = .08, p < .001 in 2015) supported the hypothesized u-shaped association. Analysis of covariance revealed that teenagers playing video games for 1-5 h a week report on significantly fewer instances of substance use compared with non-gamers (p < .001-.007). Post hoc analyses revealed that those who play at least 30 h per week report on significantly (p < .001) more instances of substance use (3.92 in 2014 and 3.38 in 2015) compared with teenagers playing video games for 1-5 h a week (2.17 in 2015 and 1.96 in 2015). Conclusions: Video gaming time and substance use follow a u-shaped association; light video gaming can be protective in terms of substance use, while too much video gaming is associated with increased substance use.
SN  - 1082-6084
SN  - 1532-2491
DA  - FEB 23
PY  - 2019
VL  - 54
IS  - 3
SP  - 384
EP  - 395
DO  - 10.1080/10826084.2018.1496455
AN  - WOS:000462920000004
ER  -

TY  - JOUR
AU  - Menon, PG
AU  - George, S
AU  - Nair, BS
AU  - Rani, A
AU  - Thennarasu, K
AU  - Jaisoorya, TS
TI  - Tobacco Use Among College Students Across Various Disciplines in Kerala, India
T2  - TOBACCO USE INSIGHTS
AB  - BACKGROUND: Tobacco use is a major public health concern in India. Its use in young people is linked to increased severity, longer duration, and reduced efforts to seek treatment for tobacco use. A significant proportion of young people are enrolled in colleges, and early prevention during this period has better effectiveness. There is preliminary evidence that prevalence may vary across courses even among students of the same sociocultural background. Hence, we compared the prevalence and correlates of tobacco use among college students enrolled in five common streams of collegiate education (medical, nursing, engineering, arts/science and others, law/fisheries) in Kerala, India.
   METHODS: 5784 college students from 58 colleges (medical, nursing, engineering, arts, and law and fisheries) selected by cluster random sampling in the district of Ernakulum, Kerala, completed a self-administered questionnaire incorporating standardized instruments. R software was used for analyses. Lifetime prevalence and severity of tobacco use were determined. Sociodemographic variables of tobacco users and nonusers enrolled in various courses were compared using chi-square test and two-way ANOVA. Furthermore, for each course, factors influencing tobacco use were identified using multivariable logistic regression analysis.
   RESULTS: The mean age of the sample was 19.5 +/- 1.9 years, with the majority being female (65.3%). Lifetime prevalence of tobacco use varied from 0.5% in nursing students, 4.2% in medical students, 8.2% in students of arts and science, 12.5% in engineering students, and 22.8% among other students (law/fisheries). Approximately two-thirds of all tobacco users across courses showed signs of nicotine dependence. Dependent users also showed variance with none in nursing, 2.6% among medicine, 1.6% among arts and science, 1.9% among engineering, and 6.3% among others. Male gender and alcohol use were consistently associated with tobacco use across courses, whereas other examined psychosocial correlates showed variance.
   CONCLUSIONS: To conclude, it appears that among college students, course-level characteristics may influence risk of tobacco use. This has public health importance as it suggests that interventions need to be tailored bearing this in mind. Future research needs to examine campus-level characteristics that may explain variance.
SN  - 1179-173X
DA  - JUL
PY  - 2020
VL  - 13
C7  - 1179173X20938773
DO  - 10.1177/1179173X20938773
AN  - WOS:000552633100001
ER  -

TY  - JOUR
AU  - in 't Veld, DH
AU  - Pengpid, S
AU  - Colebunders, R
AU  - Skaal, L
AU  - Peltzer, K
TI  - High-risk alcohol use and associated socio-demographic, health and psychosocial factors in patients with HIV infection in three primary health care clinics in South Africa
T2  - INTERNATIONAL JOURNAL OF STD & AIDS
AB  - Alcohol use may have a negative impact on the course of HIV disease and the effectiveness of its treatment. We studied patients with HIV who use alcohol and associated socio-demographic, health and psychosocial factors. Outcomes from this study may help in selecting patients from clinical practice with high-risk alcohol use and who are likely to benefit most from alcohol reduction interventions. In a cross sectional study in three primary health care clinics in Pretoria, South Africa, from January 2012 to June 2012, patients with HIV infection were interviewed and patients' medical files were reviewed to obtain data on levels of alcohol use (Alcohol Use Disorder Identification Test), patients' socio-demographic characteristics, HIV-related information, health related quality of life (WHOQoL-HIVBref), internalized AIDS stigma, symptoms of depression and adherence to antiretroviral therapy. Analyses consisted of descriptive statistics, bi- and multivariate logistic regression models. A total of 2230 patients (1483 [66.5%] female) were included. The median age was 37 years (interquartile range 31-43), 99.5% were black Africans, 1975 (88.6%) had started ART and the median time on ART was 22 months (interquartile range 9-40). No alcohol was used by 64% of patients, 8.9% were low risk drinkers, 25.1% of patients were hazardous or harmful drinkers and 2.0% had possible alcohol dependence. In multivariate analysis high-risk drinking was positively associated with male gender, never being married, tobacco use, a higher score for the level of independence'-domain measured with the WHOQoL-HIVBref questionnaire, and with more depressive symptoms compared to low-risk drinking. This study shows a high prevalence of hazardous or harmful drinking in patients with HIV infection (especially men) attending primary health care clinics in South Africa. Routine screening for alcohol use should be introduced in these clinics and harm reduction interventions should be evaluated, taking into account associated factors.
SN  - 0956-4624
SN  - 1758-1052
DA  - JUN
PY  - 2017
VL  - 28
IS  - 7
SP  - 651
EP  - 659
DO  - 10.1177/0956462416660016
AN  - WOS:000400764800002
ER  -

TY  - JOUR
AU  - Walsh, K
AU  - Gilmore, AK
AU  - Frazier, P
AU  - Ledray, L
AU  - Acierno, R
AU  - Ruggiero, KJ
AU  - Kilpatrick, DG
AU  - Resnick, HS
TI  - A Randomized Clinical Trial Examining the Effect of Video-Based Prevention of Alcohol and Marijuana Use Among Recent Sexual Assault Victims
T2  - ALCOHOLISM-CLINICAL AND EXPERIMENTAL RESEARCH
AB  - BackgroundThis study examined whether a brief video intervention (Prevention of Post-Rape Stress [PPRS]) delivered in the emergency department to recent sexual assault (SA) victims reduced alcohol and marijuana use at 3 points over the course of a 6-month follow-up compared to treatment as usual (TAU) and an active control condition (Pleasant Imagery and Relaxation Instruction [PIRI]). Prior assault history, minority status, and pre-SA substance use also were examined as moderators of intervention efficacy.
   MethodsWomen aged 15 and older (N=154) who participated in a post-SA medical forensic examination were randomly assigned to watch the PPRS video (n=54) or the PIRI video (n=48) or receive TAU (n=52) and completed at least 1 follow-up assessment targeted at 1.5 (T1), 3 (T2), or 6 (T3) months following the examination.
   ResultsRegression analyses revealed that, relative to TAU, PPRS was associated with less frequent alcohol use at 6months post-SA among women reporting pre-SA binge drinking and minority women. Relative to TAU, PPRS also was associated with fewer days of marijuana use at T1 among those who did not report pre-SA marijuana use and prior SA. Findings for pre-SA marijuana use were maintained at T3; however, findings for prior SA shifted such that PPRS was associated with fewer days of marijuana use at T3 for women with a prior SA.
   ConclusionsPPRS may be effective at reducing substance use for some recent SA victims,including those with a prior SA history, a prior substance use history, and minority women.
SN  - 0145-6008
SN  - 1530-0277
DA  - DEC
PY  - 2017
VL  - 41
IS  - 12
SP  - 2163
EP  - 2172
DO  - 10.1111/acer.13505
AN  - WOS:000416832600017
ER  -

TY  - JOUR
AU  - Boers, E
AU  - Afzali, MH
AU  - Conrod, P
TI  - A longitudinal study on the relationship between screen time and adolescent alcohol use: The mediating role of social norms
T2  - PREVENTIVE MEDICINE
AB  - Background and aims: It has been proposed that increased screen time contributes to increasing rates of adolescents abstaining from alcohol use. We argue that this proposition depends on the extent to which a type of screen time promotes social norms. We examined whether social norms mediated the association between alcohol use and i) social media, ii) television, and iii) video gaming.
   Design: Multilevel models distinguishing between two time-varying factors: between-person effects and within-person effects. We used data from a randomized-controlled trial examining the efficiency of a personality-targeted substance use programme.
   Participants: 3612 adolescents (47% female, mean age = 12.7, SD = 0.5 years) were recruited from 31 schools in the Greater Montreal area.
   Measurements: We estimated the association between three types of screen time (social media, television, and video gaming), alcohol-related social norms, and alcohol use.
   Findings: Social norms mediated the association between social media use and alcohol use at both the between-person (beta = 0.09, 95% CI = 0.08, 0.11, p = .000) and within-person level (beta = 0.02, 95% = 0.01, 0.03, p = .000) and association between television use and alcohol use at the within-person level (beta = 0.01, 95% CI = - 0.004, 0.01, p = .000). Social norms did not mediate the association between video gaming and alcohol use.
   Conclusions: Alcohol-related social norms were shown to mediate the association between social media use, both at a correlational and longitudinal level, and the association between alcohol use and television use and alcohol use, at a longitudinal level, which may imply that these promote positive social norms towards alcohol use, subsequently increasing adolescents' drinking behaviour.
SN  - 0091-7435
SN  - 1096-0260
DA  - MAR
PY  - 2020
VL  - 132
C7  - 105992
DO  - 10.1016/j.ypmed.2020.105992
AN  - WOS:000523565200017
ER  -

TY  - JOUR
AU  - Jones, HE
AU  - Apsley, HB
AU  - Cocowitch, A
AU  - Merrill, T
AU  - McGlothlin, S
AU  - Middlesteadt-Ellerson, R
AU  - Andringa, K
AU  - O'Grady, KE
TI  - Increasing knowledge about recovery-related life domains among pregnant and parenting women in comprehensive substance use disorder treatment: <i>The Art of Addiction Recovery Program</i>
T2  - DRUG AND ALCOHOL DEPENDENCE
AB  - Background: Group treatments designed specifically for pregnant and parenting women with substance use disorders are lacking. This study provides a preliminary assessment of the Art of Addiction Recovery Program, a manualized group treatment imbedded within a comprehensive substance use disorder treatment program for pregnant and parenting women.
   Methods: The Program consists of 14 sessions, each focusing on a different topic, including health, social relationships, the recovery process, well-being, and introspection. Each session includes both the presentation of information by a facilitator, group discussions guided by the facilitator, and a creative project. A single-group pretest-posttest design provides an initial evaluation of the Art of Addiction Recovery Program.
   Results: Participants were 51 women with an average age of 28.7 (SD = 5.0) with most (69%) having a primary opioid use disorder and 82% reporting tobacco use. Significant (ps < 0.001) pre- to post-session increases in session-specific knowledge occurred for all 14 sessions with a measure of multivariate association indicating that these changes were substantial. Ratings of learning and effectiveness were generally high, with 19/28 means at 3.7 or above (maximum score = 4).
   Conclusions: Findings suggest that The Art of Addiction Recovery Program was effective in conveying knowledge about substance use and recovery, and that participants increased their knowledge and generally strongly agreed that the sessions provided high levels of learning and were highly effective. The Art of Addiction Recovery Program provides an option for those seeking a manual-based group treatment program as an aid in the treatment process for this subpopulation.
SN  - 0376-8716
SN  - 1879-0046
DA  - MAR 1
PY  - 2022
VL  - 232
C7  - 109252
DO  - 10.1016/j.drugalcdep.2021.109252
C6  - JAN 2022
AN  - WOS:000820119400002
ER  -

TY  - JOUR
AU  - Paterno, MT
AU  - Fiddian-Green, A
AU  - Gubrium, A
TI  - Moms Supporting Moms: Digital Storytelling With Peer Mentors in Recovery From Substance Use
T2  - HEALTH PROMOTION PRACTICE
AB  - Substance use disorder (SUD) is a growing issue nationally, and SUD in pregnancy has significant consequences for mothers and their children. This article describes findings from a pilot project that used digital storytelling as a mechanism for understanding substance use and recovery from the perspective of women in recovery from SUD in pregnancy who worked as peer mentors with pregnant women currently experiencing SUD. Research on peer mentorship has primarily focused on outcomes for mentees but not the experience of the peer mentors themselves. In this qualitative study, a 3-day digital storytelling workshop was conducted with five women in recovery serving as peer mentors in their community. Each mentor also participated in an individual, in-depth interview. The digital storytelling workshop process helped peer mentors make linkages between their past substance use experiences to their present work of recovery, and fostered deep social connections between mentors through the shared experience. The workshop process also elicited a sense of hope among participants, which served as groundwork for developing advocacy-based efforts. Digital storytelling may be therapeutic for women in recovery and has the potential to be integrated into recovery programs to bolster hope and social support among participants.
SN  - 1524-8399
SN  - 1552-6372
DA  - NOV
PY  - 2018
VL  - 19
IS  - 6
SP  - 823
EP  - 832
DO  - 10.1177/1524839917750816
AN  - WOS:000447562400006
ER  -

TY  - JOUR
AU  - Carrico, AW
AU  - Hunt, PW
AU  - Emenyonu, NI
AU  - Muyindike, W
AU  - Ngabirano, C
AU  - Cheng, DM
AU  - Winter, MR
AU  - Samet, JH
AU  - Hahn, JA
TI  - Unhealthy Alcohol Use is Associated with Monocyte Activation Prior to Starting Antiretroviral Therapy
T2  - ALCOHOLISM-CLINICAL AND EXPERIMENTAL RESEARCH
AB  - Background: Alcohol use may accelerate HIV disease progression, but the plausible biological mechanisms have not been clearly elucidated.
   Methods: HIV-positive persons who were not on antiretroviral therapy (ART) completed the baseline assessment for a longitudinal study examining the association of alcohol use with HIV disease markers. Oversampling drinkers, baseline samples were tested for markers of monocyte activation (soluble CD14 [sCD14]), inflammation (interleukin-6 [IL-6]-6), and coagulation (D-dimer). We defined "un-healthy alcohol use" as testing positive using the Alcohol Use Disorders Identification Test-Consumption (>= 3 for women and >= 4 for men) in the past 3 months or testing positive using a biomarker of heavy drinking, phosphatidylethanol (>= 50 ng/ml). Multiple linear regression was used to examine the associations of unhealthy alcohol use with sCD14, log(10) IL-6, and D-dimer.
   Results: Compared to those who were abstinent from alcohol, unhealthy drinkers had significantly higher sCD14 levels (mean = 1,676 vs. 1,387 ng/ml; mean difference [95% confidence interval (CI)] = 289 [83, 495], p < 0.01). In analyses adjusted for demographic factors, current cigarette smoking, and HIV disease markers, unhealthy drinkers continued to display significantly higher sCD14 levels compared to those who were abstinent from alcohol (adjusted mean = 1,670 vs. 1,406 ng/ml; adjusted mean difference [95% CI] = 264 [47, 480], p = 0.02). Unhealthy alcohol use was not significantly associated with IL-6 or D-dimer levels.
   Conclusions: Unhealthy alcohol use was independently associated with a marker of monocyte activation (i.e., higher sCD14) that predicts mortality in treated HIV infection. Longitudinal research should examine whether unhealthy alcohol use predicts changes in sCD14 prior to and following ART initiation.
SN  - 0145-6008
SN  - 1530-0277
DA  - DEC
PY  - 2015
VL  - 39
IS  - 12
SP  - 2422
EP  - 2426
DO  - 10.1111/acer.12908
AN  - WOS:000368140200017
ER  -

TY  - JOUR
AU  - Petersen-Williams, P
AU  - Mathews, C
AU  - Jordaan, E
AU  - Parry, CDH
TI  - Predictors of Alcohol Use during Pregnancy among Women Attending Midwife Obstetric Units in the Cape Metropole, South Africa
T2  - SUBSTANCE USE & MISUSE
AB  - Introduction: Little is known about the nature and extent of substance use among pregnant women in Cape Town (South Africa) despite the very high levels of substance use and related consequences such as FASD in this part of the country. The aim of the study was to determine predictors of alcohol use among pregnant women. Methods: A cross-sectional survey was conducted among pregnant women attending 11 Midwife Obstetric Units (MOUs) in greater Cape Town. A two-stage cluster survey design was used. In total, 5231 pregnant women were screened to assess self-reported prevalence estimates. Of these, 684 (13.1%) were intentionally sub-sampled and completed an interviewer-administered questionnaire and provided a urine sample for biological screening. Univariate and multivariate statistical procedures were used to determine factors predictive of alcohol use. Results: Findings highlight various demographic, social and partner substance use predictors for both self-reported and biologically verified alcohol use in two different models. Being Coloured, having a marital status other than being married, experiencing violence or aggression in the past 12 months compared to more than 12 months ago, having a partner who drinks, and partner drug use are all independently associated with higher odds of self-reported alcohol use. In contrast, only partner tobacco use is independently associated with higher odds of biologically verified alcohol use. Conclusion: Knowing the risk factors for alcohol use in pregnancy is important so that intervention efforts can accurately target those women in need of services. Intervention programs addressing risk factors of high-risk pregnant women are needed.
SN  - 1082-6084
SN  - 1532-2491
PY  - 2018
VL  - 53
IS  - 8
SP  - 1342
EP  - 1352
DO  - 10.1080/10826084.2017.1408654
AN  - WOS:000434687300013
ER  -

TY  - JOUR
AU  - Hahn, JA
AU  - Emenyonu, NI
AU  - Fatch, R
AU  - Muyindike, WR
AU  - Kekiibina, A
AU  - Carrico, AW
AU  - Woolf-King, S
AU  - Shiboski, S
TI  - Declining and rebounding unhealthy alcohol consumption during the first year of HIV care in rural Uganda, using phosphatidylethanol to augment self-report
T2  - ADDICTION
AB  - AimsWe examined whether unhealthy alcohol consumption, which negatively impacts HIV outcomes, changes after HIV care entry overall and by several factors. We also compared using phosphatidylethanol (PEth, an alcohol biomarker) to augment self-report to using self-report alone.
   DesignA prospective 1-year observational cohort study with quarterly visits.
   SettingLarge rural HIV clinic in Mbarara, Uganda.
   ParticipantsA total of 208 adults (89 women and 119 men) entering HIV care, reporting any prior year alcohol consumption.
   MeasurementsUnhealthy drinking was PEth+ (50ng/ml) or Alcohol Use Disorders Identification Test-Consumption+ (AUDIT-C+, over 3 months, women 3; men 4). We calculated adjusted odds ratios (AOR) for unhealthy drinking per month since baseline, and interactions of month since baseline with perceived health, number of HIV symptoms, antiretroviral therapy (ART), gender and self-reported prior unhealthy alcohol use.
   FindingsThe majority of participants (64%) were unhealthy drinkers (PEth+ or AUDIT-C+) at baseline. There was no significant trend in unhealthy drinking overall [per-month AOR: 1.01; 95% confidence interval (CI)=0.94-1.07], while the per-month AORs were 0.91 (95% CI=0.83-1.00) and 1.11 (95% CI=1.01-1.22) when participants were not yet on ART and on ART, respectively (interaction P-value <0.01). In contrast, 44% were AUDIT-C+; the per-month AORs for being AUDIT-C+ were 0.89 (95% CI=0.85-0.95) overall, and 0.84 (95% CI=0.78-0.91) and 0.97 (95% CI=0.89-1.05) when participants were not on and were on ART, respectively.
   ConclusionsUnhealthy alcohol use among Ugandan adults entering HIV care declines prior to the start of anti-retroviral therapy but rebounds with time. Augmenting self-reported alcohol use with biomarkers increases the ability of current alcohol use measurements to detect unhealthy alcohol use.
SN  - 0965-2140
SN  - 1360-0443
DA  - FEB
PY  - 2016
VL  - 111
IS  - 2
SP  - 272
EP  - 279
DO  - 10.1111/add.13173
AN  - WOS:000368940500011
ER  -

TY  - JOUR
AU  - Hanes, M
TI  - Road to Recovery: Road Drawings in a Gender-Specific Residential Substance Use Treatment Center
T2  - ART THERAPY
AB  - In this article I discuss the benefits of using road drawings in art therapy for the specialized treatment needs of women in a gender-specific residential substance use treatment center. Gender differences in substance use treatment are explained and the benefits of using art therapy in the treatment of substance use disorders are reviewed. The rationale and procedure for administering road drawings is provided with case examples to illustrate how road drawings address the complex constellation of interdependent biopsychosocial factors that comprise women's specialized treatment needs. Road drawings appear to help clients gain insight into a path of recovery and provide a metaphor for their capacity for change. They are also useful as an informal assessment, offering insights into substance use and psychological state.
SN  - 0742-1656
SN  - 2159-9394
PY  - 2017
VL  - 34
IS  - 4
SP  - 201
EP  - 208
DO  - 10.1080/07421656.2017.1394124
AN  - WOS:000423933100010
ER  -

TY  - JOUR
AU  - Reid, R
AU  - Dale, SK
TI  - Moderating effects of social support on the relationship between substance use disorders and HIV viral load and medication adherence among Black women living with HIV in the United States
T2  - AIDS CARE-PSYCHOLOGICAL AND SOCIO-MEDICAL ASPECTS OF AIDS/HIV
AB  - Substance use may predict lower rates of antiretroviral therapy (ART) adherence and viral suppression among Black Women Living with HIV (BWLWH). We assessed how perceived social support (PSS) moderates the relationship between substance use disorder (SUD) and viral load (VL) and ART adherence. 119 BWLWH provided information on PSS, SUD, alcohol use disorder (AUD) and adherence (via Wisepill). Higher PSS from friends (beta = -.263, p = .008) and significant others (beta = -.219, p = .025) predicted lower VL. SUD predicted low Wisepill adherence (a) in the past week (beta = -.273, p = .035) and past two weeks (beta = -.273, p = .033) only for women low in PSS from friends, and (b) in the past two weeks only for women low in total PSS (beta = -.294, p = .024). Ironically, for women high in total PSS, SUD predicted higher adherence in the past four weeks (beta = .360, p = .006). Adherence and VL may be bolstered by understanding the role of various forms of PSS and SUDs.
SN  - 0954-0121
SN  - 1360-0451
DA  - OCT 3
PY  - 2022
VL  - 34
IS  - 10
SP  - 1219
EP  - 1228
DO  - 10.1080/09540121.2021.2001415
C6  - NOV 2021
AN  - WOS:000719187700001
ER  -

TY  - JOUR
AU  - Pengpid, S
AU  - in't Veld, DH
AU  - Peltzer, K
TI  - Effects of tobacco use on non-adherence to antiretroviral therapy among HIV-positive patients in South Africa
T2  - JOURNAL OF PSYCHOLOGY IN AFRICA
AB  - This study aimed to estimate the relationship between tobacco use and non-adherence to antiretroviral therapy (ART) in a South African sample. Participants were 1 963 HIV patients who attended a primary care clinic in Pretoria (female = 68.5%; black African = 99.5%; median age = 37.0 years; tobacco users only = 8.6%, problem drinkers only = 14.9%, and tobacco users and problem drinkers = 10.5%). In adjusted logistic regression analysis, tobacco use only was not significantly associated with non-adherence to ART. Alcohol use only (OR: 1.72; CI: 1.26, 2.36) and tobacco use and problem drinking (OR: 2.31; CI: 1.60, 3.33) were highly associated with non-adherence to ART.
SN  - 1433-0237
SN  - 1815-5626
DA  - MAY 4
PY  - 2019
VL  - 29
IS  - 3
SP  - 265
EP  - 269
DO  - 10.1080/14330237.2019.1616421
AN  - WOS:000475361300012
ER  -

TY  - JOUR
AU  - Zhao, Q
AU  - Mao, YC
AU  - Li, XM
AU  - Harrison, SE
AU  - Zhou, YJ
AU  - Shen, ZY
TI  - Substance use and perceived barriers to antiretroviral therapy adherence among people living with HIV in Guangxi, China
T2  - ADDICTION RESEARCH & THEORY
AB  - Objective: The aim of this study was to examine associations between nicotine, alcohol, and drug use, as well as key demographic variables, with barriers to antiretroviral therapy (ART) adherence among people living with HIV (PLHIV) in Guangxi, China. Method: Cross-sectional survey data were obtained from 2,095 PLHIV in Guangxi, China, among whom 61.2% were male (n = 1283) and 38.8% were female (n = 812). Participants provided information on substance use history and four types of barriers to ART adherence (symptomatic, emotional, forgetful, and time management barriers). Multivariate regression was used to analyze associations between substance use and perceived barriers to adherence. Results: A minority of participants reported current substance use, with 38.1% (n = 798) using nicotine, 30.7% (n = 644) using alcohol, and 6.6% (n = 138) using illicit drugs. A small but significant proportion of participants reported having quit nicotine, alcohol, and drug use following HIV diagnosis (10.0%, 8.5%, and 9.5%, respectively). Multivariate regression indicated that current drug use was associated with symptomatic, emotional, forgetful, and time management barriers to adherence; current alcohol use was associated with symptomatic, forgetful and time management barriers. Age, ethnicity, official residential status, employment status, duration of being on ART, ability to pay medical expenses, and perceived attitudes of healthcare providers were associated with one or more types of barriers. Conclusions: Psychosocial and behavioral health interventions designed to improve ART adherence in China may benefit from incorporating substance use treatment and care for current users.
SN  - 1606-6359
SN  - 1476-7392
DA  - JUL 4
PY  - 2019
VL  - 27
IS  - 4
SP  - 314
EP  - 321
DO  - 10.1080/16066359.2018.1516756
AN  - WOS:000466581700006
ER  -

TY  - JOUR
AU  - Umesh, NM
AU  - Olickal, JJ
TI  - Prevalence, associated factors, and reasons for the initiation of alcohol use among female college students during the COVID-19 pandemic: A mixed-methods study from urban Bengaluru, India
T2  - CLINICAL EPIDEMIOLOGY AND GLOBAL HEALTH
AB  - Background: Female alcohol users are increasing in recent days. Social isolation during the COVID-19 pandemic would have worsened the situation. Hence, we aimed to determine the prevalence and reasons for the initiation of alcohol use among college students during the pandemic. Methods: We conducted a cross-sectional analytical study and qualitative in-depth interviews among female college students from medical, engineering and arts & science streams. WHO-AUDIT questionnaire was used to identify alcohol use and patterns. Results: A total of 1111 students participated. The prevalence of alcohol use was 28.3% (95% CI 25.6-31.0). Of them, harmful use and alcohol dependency were 3.5% (95% CI 2.5-4.8) and 2.5% (95% CI 1.7-3.6), respectively. Age (APR = 4.95, p=<0.001), family history of alcohol (APR = 1.60, p=<0.001), friends consuming alcohol (APR = 1.53, p=<0.001) and tobacco use (APR = 1.70, p=<0.001) were associated with alcohol use. Mothers' education (APR = 3.06, p = 0.043), family history of alcohol (APR = 2.53, p = 0.008) and type of college (APR = 2.65, p = 0.010) were associated with harmful use/dependency. Social influence, college and family environment were the main reason for the initiation of alcohol use. Conclusion: High prevalence of alcohol use among female college students emphasizes the need for alcohol use prevention interventions in colleges.
SN  - 2452-0918
SN  - 2213-3984
DA  - SEP-OCT
PY  - 2023
VL  - 23
C7  - 101371
DO  - 10.1016/j.cegh.2023.101371
C6  - JUL 2023
AN  - WOS:001055346700001
ER  -

TY  - JOUR
AU  - Fosco, GM
AU  - Feinberg, ME
TI  - Interparental Conflict and Long-Term Adolescent Substance Use Trajectories: The Role of Adolescent Threat Appraisals
T2  - JOURNAL OF FAMILY PSYCHOLOGY
AB  - Although interparental conflict (IPC) has been linked directly and indirectly (via adolescents' appraisals) with a wide range of adolescent outcomes, little is known about the implications of IPC and related adolescent threat appraisals for substance use. Drawing on the cognitive-contextual framework, we test competing hypotheses about how IPC may impact adolescent substance use outcomes, specifically testing whether (a) threat appraisals are directly related to escalation in alcohol and tobacco use over adolescence, or (b) threat appraisals are indirectly associated with substance use through their impact on adolescent internalizing problems. Family data from 768 2-caregiver families were analyzed for this study. Adolescents (53% female) were followed on 7 occasions starting in the fall of 6th grade (mean age = 11.3 years) through the spring of 11th grade. IPC and family demographic data were collected from parents. Youth provided data on their appraisals of conflict, internalizing problems, and substance use. Using longitudinal growth curve models, findings supported threat appraisals as a direct risk factor for escalating cigarette use, but not escalating alcohol use, during adolescence. In the alcohol trajectory model, IPC was a direct predictor of increases in alcohol use over time. These findings indicate that high levels of threat appraisals are a specific and direct risk for greater increases in cigarette use over the course of adolescence and that IPC confers risk for increasing rates of alcohol use over adolescence.
SN  - 0893-3200
SN  - 1939-1293
DA  - MAR
PY  - 2018
VL  - 32
IS  - 2
SP  - 175
EP  - 185
DO  - 10.1037/fam0000356
AN  - WOS:000430039500002
ER  -

TY  - JOUR
AU  - Kruse, GR
AU  - Bangsberg, DR
AU  - Hahn, JA
AU  - Haberer, JE
AU  - Hunt, PW
AU  - Muzoora, C
AU  - Bennett, JP
AU  - Martin, JN
AU  - Rigotti, NA
TI  - Tobacco Use Among Adults Initiating Treatment for HIV Infection in Rural Uganda
T2  - AIDS AND BEHAVIOR
AB  - We conducted a longitudinal study of tobacco use among adults initiating antiretroviral therapy (ART) in Mbarara, Uganda where 11 % of men and 3 % of women use tobacco according to the 2011 Demographic and Health Survey. In a prospective cohort, self-reported tobacco use was assessed before starting ART and reassessed every 3-4 months. Plasma cotinine, a nicotine metabolite, was measured in a subset of adults pre-ART to verify self-report. Among 496 subjects, 50 (10 %) reported current tobacco use (20 % of men, 6 % of women). Most (53 %) adults with elevated cotinine levels (>15 ng/mL) reported no tobacco use. By 6 months after ART initiation, 33 % of tobacco users had quit (95 % CI 20-46 %). By 5 years, 64 % quit (95 % CI 47-77 %). Self-reported tobacco use among rural Ugandans starting ART was twice as common as among the local background population and use may be underreported. ART initiation could be an opportunity for tobacco cessation interventions.
SN  - 1090-7165
SN  - 1573-3254
DA  - JUL
PY  - 2014
VL  - 18
IS  - 7
SP  - 1381
EP  - 1389
DO  - 10.1007/s10461-014-0737-8
AN  - WOS:000339867700020
ER  -

TY  - JOUR
AU  - Washio, Y
AU  - Hayashi, Y
AU  - Atreyapurapu, S
AU  - Chang, K
AU  - Ma, T
AU  - Howard, BN
AU  - van der Drift, I
AU  - Browne, FA
AU  - Wechsberg, WM
TI  - A Scoping Review of Computer-Based and Telecommunication Technology Interventions to Address Drug and Alcohol Misuse and Smoking in Women
T2  - SUBSTANCE USE & MISUSE
AB  - Background Computer-based and telecommunication technology has become increasingly common to address addiction among women. This review assessed the effect of technology-based interventions on substance misuse, alcohol use, and smoking outcomes among women. Methods The Preferred Reporting Items for Systematic Reviews and Meta-Analyses (PRISMA) extension for scoping reviews (PRISMA-ScR) guideline was used to conduct the scoping review. Four databases (PubMed, Web of Science, PsycINFO, and Scopus) were used to search for peer-reviewed articles published in English on computer-based and telecommunication technology use to address substance misuse, alcohol use, and smoking among women. Results A total of 30 articles were selected after the final full-text review from the U.S., England, Japan, and the Netherlands. The types of technology used in the interventions included computer software (standalone or web-based), mobile applications, video calling, phone, and text messaging. Intervention outcomes included alcohol and other substance misuse reduction as polysubstance misuse (n = 5), smoking cessation (n = 10), substance misuse reduction only (n = 6), and alcohol use reduction only (n = 9). The populations reached included women who were pregnant (n = 13), postpartum (n = 4), or non-pregnant (n = 14) ranging from adolescent to adulthood. Interventions that targeted polysubstance misuse showed statistically significant reductions (p < .05). Conclusion Although effective in reducing alcohol and other substance misuse, mixed findings were identified for other outcomes targeting a single substance. Technology-based interventions might maximize their effects by targeting polysubstance misuse and addressing associated contextual issues in the form of a computer-delivered module(s).
SN  - 1082-6084
SN  - 1532-2491
DA  - JUN 1
PY  - 2022
VL  - 57
IS  - 8
SP  - 1257
EP  - 1272
DO  - 10.1080/10826084.2022.2076878
C6  - MAY 2022
AN  - WOS:000797421500001
ER  -

TY  - JOUR
AU  - Weber, R
AU  - Huber, M
AU  - Battegay, M
AU  - Stähelin, C
AU  - Batanjer, EC
AU  - Calmy, A
AU  - Bregenzer, A
AU  - Bernasconi, E
AU  - Schoeni-Affolter, F
AU  - Ledergerber, B
A1  - Swiss HIV Cohort Study
TI  - Influence of noninjecting and injecting drug use on mortality, retention in the cohort, and antiretroviral therapy, in participants in the Swiss HIV Cohort Study
T2  - HIV MEDICINE
AB  - ObjectivesWe studied the influence of noninjecting and injecting drug use on mortality, dropout rate, and the course of antiretroviral therapy (ART), in the Swiss HIV Cohort Study (SHCS).
   MethodsCohort participants, registered prior to April 2007 and with at least one drug use questionnaire completed until May 2013, were categorized according to their self-reported drug use behaviour. The probabilities of death and dropout were separately analysed using multivariable competing risks proportional hazards regression models with mutual correction for the other endpoint. Furthermore, we describe the influence of drug use on the course of ART.
   ResultsA total of 6529 participants (including 31% women) were followed during 31215 person-years; 5.1% participants died; 10.5% were lost to follow-up. Among persons with homosexual or heterosexual HIV transmission, noninjecting drug use was associated with higher all-cause mortality [subhazard rate (SHR) 1.73; 95% confidence interval (CI) 1.07-2.83], compared with no drug use. Also, mortality was increased among former injecting drug users (IDUs) who reported noninjecting drug use (SHR 2.34; 95% CI 1.49-3.69). Noninjecting drug use was associated with higher dropout rates. The mean proportion of time with suppressed viral replication was 82.2% in all participants, irrespective of ART status, and 91.2% in those on ART. Drug use lowered adherence, and increased rates of ART change and ART interruptions. Virological failure on ART was more frequent in participants who reported concomitant drug injections while on opiate substitution, and in current IDUs, but not among noninjecting drug users.
   ConclusionsNoninjecting drug use and injecting drug use are modifiable risks for death, and they lower retention in a cohort and complicate ART.
SN  - 1464-2662
SN  - 1468-1293
DA  - MAR
PY  - 2015
VL  - 16
IS  - 3
SP  - 137
EP  - 151
DO  - 10.1111/hiv.12184
AN  - WOS:000349434800001
ER  -

TY  - JOUR
AU  - Hershow, RB
AU  - Zuskov, DS
AU  - Mai, NVT
AU  - Chander, G
AU  - Hutton, HE
AU  - Latkin, C
AU  - Vuong, ND
AU  - Sripaipan, T
AU  - Lancaster, KE
AU  - Ha, TV
AU  - Go, VF
TI  - "[Drinking is] Like a Rule That You Can't Break": Perceived Barriers and Facilitators to Reduce Alcohol Use and Improve Antiretroviral Treatment Adherence among People Living with HIV and Alcohol Use Disorder in Vietnam
T2  - SUBSTANCE USE & MISUSE
AB  - Background: Alcohol use, a highly normative behavior in Vietnam that is associated with high rates of HIV infection and lower antiretroviral treatment (ART) adherence, has been largely overlooked by HIV prevention efforts. Objectives: Using the risk environment framework, this qualitative study aims to explore the perceived microenvironmental (community-level) and endogenous (individual-level) barriers and facilitators to alcohol reduction among people living with HIV (PLHIV) with alcohol use disorders (AUDs) in Vietnam. Methods: From June-July 2014, semi-structured interviews were conducted with thirty PLHIV (18 men; 12 women) recruited from an outpatient ART clinic in Thai Nguyen province, Vietnam. All participants had scores of 8 on the Alcohol Use Disorders Identification Test and ten of the 30 participants were currently using injection drugs. Interviews were transcribed, translated, and analyzed to identify perceived barriers and facilitators to alcohol reduction. Results: Most participants reported a spike in alcohol consumption at the time of HIV diagnosis. Most perceived barriers existed at the microenvironmental level, including perceived inability to refuse alcohol in the context of community-level social norms and lack of alcohol treatment programs. Two commonly mentioned endogenous barriers were compensatory behaviors when reducing injection drug use and using alcohol as a coping strategy for HIV-related sadness. Those who were able to successfully reduce alcohol use and adhere to ART reported having social support to buffer community-level social pressure and cope with sadness. Conclusions: It may be effective to introduce targeted alcohol reduction interventions in health care centers to address individual risk practices and microenvironmental social norms.
SN  - 1082-6084
SN  - 1532-2491
PY  - 2018
VL  - 53
IS  - 7
SP  - 1084
EP  - 1092
DO  - 10.1080/10826084.2017.1392986
AN  - WOS:000431602100004
ER  -

TY  - JOUR
AU  - Brager, J
AU  - Rodney, T
AU  - Finnell, D
TI  - Informational Videos About Alcohol Use: Feasibility and Acceptability
T2  - JOURNAL OF THE AMERICAN PSYCHIATRIC NURSES ASSOCIATION
AB  - Background: An estimated 15.1 million adults ages 18 years and older are classified with an alcohol use disorder, which includes 9.8 million men and 5.3 million women. A brief intervention is indicated for those identified to be at risk because of alcohol use. Objective: To determine the feasibility and acceptability of informational videos about alcohol use. Design: This feasibility study provided participants with the opportunity to choose one of two videos, Alcohol and the Brain or Rethinking Drinking. An online survey was administered to all study participants to identify alcohol-related risk, readiness to decrease use, and knowledge pertaining to alcohol use. Results: The two videos provided in this study were feasibly delivered in an on-line format to 129 adults, including 115 males and 5 females identified to be at risk. Knowledge scores increased only slightly. There were mixed results for the readiness scores. Conclusions: Future research should examine the efficacy of these two alcohol brief interventions on alcohol-related outcomes.
SN  - 1078-3903
SN  - 1532-5725
DA  - MAR-APR
PY  - 2018
VL  - 24
IS  - 2
SP  - 127
EP  - 132
DO  - 10.1177/1078390317731816
AN  - WOS:000429887200005
ER  -

TY  - JOUR
AU  - Goldstein, SC
AU  - Forkus, SR
AU  - Fenn, NQ
AU  - Thomas, ED
AU  - Suazo, NC
AU  - Weiss, NH
TI  - Racial Microaggressions Mediate the Association Between Posttraumatic Stress and Alcohol Use Among Women of Color Experiencing Intimate Partner Violence
T2  - JOURNAL OF DUAL DIAGNOSIS
AB  - Objective: Women of Color (WoC) experiencing intimate partner violence (IPV) have elevated rates of posttraumatic stress disorder (PTSD) and alcohol use and related harm (e.g., increased alcohol use and negative consequences). This secondary data analysis assessed the role of racial microaggressions in the association between PTSD and alcohol use and related harm among WoC experiencing IPV. Methods: Participants were 103 WoC currently experiencing IPV and using substances (Mage=40.39, 51.5% Black) who were recruited from the community and completed assessments of PTSD, racial microaggressions, and alcohol use and related harm. Results: Assumptions of Inferiority (e.g., intelligence; B = 1.44, SE = 0.90, 95% CI [0.10, 3.54]) and Environmental Microaggressions (e.g., portrayal in media; B = 1.88, SE = 1.03, 95% CI [0.28, 4.30]) explained the association between PTSD and alcohol use and related harm. Conclusions: Findings underscore the influence of specific microaggressions in the relation between PTSD and alcohol use and related harm among WoC experiencing IPV.
SN  - 1550-4263
SN  - 1550-4271
DA  - 2024 APR 13
PY  - 2024
DO  - 10.1080/15504263.2024.2336629
C6  - APR 2024
AN  - WOS:001203825200001
ER  -

TY  - JOUR
AU  - Doggett, A
AU  - Qian, W
AU  - Godin, K
AU  - De Groh, M
AU  - Leatherdale, ST
TI  - Examining the association between exposure to various screen time sedentary behaviours and cannabis use among youth in the COMPASS study
T2  - SSM-POPULATION HEALTH
AB  - Background: Canadian youth are among the top users of cannabis globally. The Canadian federal government identified protecting youth from cannabis-related harms as a key public health objective aligned with the legalization and strict regulation of cannabis. While there are well-established associations between screen time sedentary behaviour (STSB) and alcohol and tobacco use, the association with cannabis use is understudied. The purpose of this study is to examine the association between various types of STSBs and cannabis use in a large sample of Canadian youth.
   Methods: Using cross-sectional data from 46,957 grade 9 to 12 students participating in year 5 of the COMPASS host study (2016-2017), four gender-stratified ordinal logistic regression models were used to examine how total STSB and four different types of STSBs (watching/streaming TV shows/movies, playing video games, Internet use, emailing/messaging/texting) are associated with frequency of cannabis use.
   Results: One-quarter of participants (24.9%) reported using cannabis in past 12 months; the largest proportion of this group (37.9%) reported rare/sporadic use. Overall, participants spent an average 7.45 (+/- 5.26) hours/day on STSBs. Total STSB was positively associated with more frequent cannabis use, and when separated by type, internet use and messaging were significant. Playing video games and watching TV/movies were also significantly associated with more frequent cannabis use, but only for females.
   Conclusions: The associations between frequency of cannabis use and various measures of STSBs suggest that screen time may be a risk factor for cannabis use among youth. This association may be mediated by youths' mental wellbeing, given emerging evidence that STSB is a risk factor for poor mental health, and the tendency for individuals to use substances as a coping mechanism. Further, the ubiquity of pro-substance use content on the internet may also contribute to increased exposure to and normalization of cannabis, further promoting its use.
SN  - 2352-8273
DA  - DEC
PY  - 2019
VL  - 9
C7  - 100487
DO  - 10.1016/j.ssmph.2019.100487
AN  - WOS:000498893900054
ER  -

TY  - JOUR
AU  - Zhang, SY
TI  - Do Control, Peers, and Permissive Attitudes to Drugs Influence Drug Use Frequency in a Gendered Way?
T2  - CRIME & DELINQUENCY
AB  - The dominant role of heroin in Chinese drug scenes has been gradually replaced by synthetic drugs since 2014. The gendered patterns of drug use have also changed with the transformation in drug consumption. Drawing upon survey data from 716 drug users detained in compulsory detoxification institutions, this study shows that permissive attitudes to drug use are a significant correlate of drug use frequency, and the correlation is much stronger among males than females. Neither self-control nor family attachment is significantly associated with drug use frequency. Drug-using peers are a constantly powerful correlate for drug use frequency among both males and females. Policy implications for improving treatment programs for detained drug users in compulsory detoxification institutions are discussed from a gender-specific perspective.
SN  - 0011-1287
SN  - 1552-387X
DA  - JUL
PY  - 2023
VL  - 69
IS  - 8
SP  - 1441
EP  - 1466
DO  - 10.1177/00111287221134518
C6  - NOV 2022
AN  - WOS:000883685700001
ER  -

TY  - JOUR
AU  - Siljeholm, O
AU  - Edvardsson, K
AU  - Bergstroem, M
AU  - Hammarberg, A
TI  - Community Reinforcement and Family Training versus counselling for parents of treatment-refusing young adults with hazardous substance use: A randomized controlled trial
T2  - ADDICTION
AB  - Background and aimsDespite the high prevalence and negative effects of hazardous substance use, few young adults enter treatment. Community Reinforcement and Family Training (CRAFT), a support programme for concerned significant others of people with substance use disorders, has proved efficacious in promoting treatment entry. The aim of the current trial was to compare the efficacy of CRAFT with an active control for parents of young adults (aged 18-24 years) with hazardous substance use.DesignThis was a randomized controlled superiority trial comparing CRAFT (n = 58) with an active control group receiving manualized counselling (n = 55), with outcome assessments at 6, 12 and 24 weeks (primary end-point). A sequential design with a stopping rule was added post recruitment commencement.SettingThe study took place in two outpatient clinics for young adults in Stockholm, Sweden, and subsequently via video-conference due to COVID-19.ParticipantsBetween October 2018 and May 2021, 113 participants (92% female) who were parents of young adults (87% male) were recruited. Recruitment was discontinued when 70% of the planned sample had been recruited, following an interim analysis of the primary outcome showing no difference between conditions.Intervention and comparatorParticipants were randomized (ratio 1 : 1) to eight manual-based individual CRAFT sessions or five individual manual-based counselling sessions + one voluntary psychoeducative group session, delivered over maximum 14 weeks.MeasurementsThe primary outcome measure was the rate of young adult entry in substance use treatment during the trial period (24 weeks).FindingsAt the 24 weeks follow-up, 19 (33%) of CRAFT participants and 17 (31%) of counselling participants had reported young adult treatment entry, with no difference between conditions (odds ratio CRAFT versus counselling 0.84, 95% confidence interval = 0.35; 1.99, P = 0.700). Both conditions reported clinically relevant reductions in young adult substance use, but no change in participants' levels of depression, anxiety or stress.ConclusionsThis trial showed no statistically significant evidence that Community Reinforcement and Family Training (CRAFT), a support programme for concerned significant others of people with substance use disorders, is more efficacious than manual-based counselling regarding treatment entry for young adults.
SN  - 0965-2140
SN  - 1360-0443
DA  - MAY
PY  - 2024
VL  - 119
IS  - 5
SP  - 915
EP  - 927
DO  - 10.1111/add.16429
C6  - JAN 2024
AN  - WOS:001142539000001
ER  -

TY  - JOUR
AU  - Puryear, SB
AU  - Ayieko, J
AU  - Hahn, JA
AU  - Mucunguzi, A
AU  - Owaraganise, A
AU  - Schwab, J
AU  - Balzer, LB
AU  - Kwarisiima, D
AU  - Charlebois, ED
AU  - Cohen, CR
AU  - Bukusi, EA
AU  - Petersen, ML
AU  - Havlir, DV
AU  - Kamya, MR
AU  - Chamie, G
TI  - Universal HIV Testing and Treatment With Patient-Centered Care Improves ART Uptake and Viral Suppression Among Adults Reporting Hazardous Alcohol Use in Uganda and Kenya
T2  - JAIDS-JOURNAL OF ACQUIRED IMMUNE DEFICIENCY SYNDROMES
AB  - Objectives:Determine whether patient-centered, streamlined HIV care achieves higher antiretroviral therapy (ART) uptake and viral suppression than the standard treatment model for people with HIV (PWH) reporting hazardous alcohol use.Design:Community cluster-randomized trial.Methods:The Sustainable East Africa Research in Community Health trial (NCT01864603) compared an intervention of annual population HIV testing, universal ART, and patient-centered care with a control of baseline population testing with ART by country standard in 32 Kenyan and Ugandan communities. Adults (15 years or older) completed a baseline Alcohol Use Disorders Identification Test-Consumption (AUDIT-C) and were classified as no/nonhazardous (AUDIT-C 0-2 women/0-3 men) or hazardous alcohol use (& GE;3 women/& GE;4 men). We compared year 3 ART uptake and viral suppression of PWH reporting hazardous use between intervention and control arms. We compared alcohol use as a predictor of year 3 ART uptake and viral suppression among PWH, by arm.Results:Of 11,070 PWH with AUDIT-C measured, 1723 (16%) reported any alcohol use and 893 (8%) reported hazardous use. Among PWH reporting hazardous use, the intervention arm had higher ART uptake (96%) and suppression (87%) compared with control (74%, adjusted risk ratio [aRR] = 1.28, 95% CI: 1.19 to 1.38; and 72%, aRR = 1.20, 95% CI: 1.10 to 1.31, respectively). Within arm, hazardous alcohol use predicted lower ART uptake in control (aRR = 0.86, 95% CI: 0.78 to 0.96), but not intervention (aRR = 1.02, 95% CI: 1.00 to 1.04); use was not predictive of suppression in either arm.Conclusions:The Sustainable East Africa Research in Community Health intervention improved ART uptake and viral suppression among PWH reporting hazardous alcohol use and eliminated gaps in ART uptake between PWH with hazardous and no/nonhazardous use. Patient-centered HIV care may decrease barriers to HIV care for PWH with hazardous alcohol use.
SN  - 1525-4135
SN  - 1077-9450
DA  - SEP 1
PY  - 2023
VL  - 94
IS  - 1
SP  - 37
EP  - 45
DO  - 10.1097/QAI.0000000000003226
AN  - WOS:001048504000007
ER  -

TY  - JOUR
AU  - Lesch, E
AU  - Adams, AR
TI  - Couples living with and around alcohol abuse: A study of a farmworker community in the Cape Winelands, South Africa
T2  - SOCIAL SCIENCE & MEDICINE
AB  - Rationale: Low-income Coloured Western Cape communities in South Africa display high rates of problematic drinking, especially binge-drinking over weekends. Alcohol abuse in these communities is linked to the prevalence of intimate partner violence (IPV), fetal alcohol syndrome and sexual violence against women. Few studies, however, have investigated the social contextual factors that perpetuate alcohol abuse in these communities.
   Objective and method: Our study contributes to the need for social contextual knowledge need by providing an understanding of how committed couples, who lived and worked in one low-income historic farm worker community, located in the Cape Winelands of South Africa, constructed alcohol use and abuse in their relationship. Using a social constructionist grounded theory we analysed the consecutive interviews conducted with individual partners.
   Findings: Three themes shed light on our participants' alcohol use discourses. The first theme highlights participants' apparent lack of identification with the problem of alcohol abuse, despite the omnipresence of alcohol abuse in their accounts. The second theme draws attention to men's and women's explicit and implicit support of gendered norms regarding alcohol consumption. Linked to the previous, the third theme accentuate women's toleration of men's "quiet" weekend binge-drinking.
   Discussion: We point out the limitations of local alcohol policy and intervention efforts to address normative drinking discourses and practices in this research community. (C) 2016 Elsevier Ltd. All rights reserved.
SN  - 0277-9536
SN  - 1873-5347
DA  - MAY
PY  - 2016
VL  - 156
SP  - 167
EP  - 174
DO  - 10.1016/j.socscimed.2016.03.030
AN  - WOS:000375517700019
ER  -

TY  - JOUR
AU  - DesLauriers, N
AU  - Sambai, B
AU  - Mbogo, L
AU  - Ludwig-Barron, N
AU  - Kingston, H
AU  - Chohan, B
AU  - Gitau, E
AU  - Sinkele, W
AU  - Masyuko, S
AU  - Herbeck, J
AU  - Bukusi, D
AU  - Guthrie, BL
AU  - Farquhar, C
AU  - Monroe-Wise, A
TI  - Alcohol use among people who inject drugs living with HIV in Kenya is associated with needle sharing, more new sex partners, and lower engagement in HIV care
T2  - AIDS AND BEHAVIOR
AB  - We assessed the prevalence and correlates of alcohol use among 870 people who inject drugs living with HIV in Kenya, with attention toward (1) sexual and injecting risk behaviors for HIV transmission and (2) HIV care engagement. We defined heavy alcohol use as > 14 drinks/week for men and > 7 drinks/week for women, moderate alcohol use as any lesser but non-zero amount, and any alcohol use as either moderate or heavy use. Approximately 39% of participants reported any alcohol use and 15% heavy use. In multivariate analysis, any alcohol use compared to no use was associated with needle sharing, > 3 new sex partners in the past 3 months, being unaware of HIV status, never enrolling in HIV care, and not being on ART (all p < 0.05). Heavy alcohol use as compared to no use was associated with needle sharing (aOR = 2.72; 95% CI 1.43, 5.13), injection equipment sharing (aOR = 1.80; 95% CI 1.00, 3.16), > 3 new sex partners in the past 3 months (aOR = 1.99; 95% CI 1.12, 3.49), and being unaware of HIV status (aOR = 2.77; 95% CI 1.46, 5.19). There was no association between any measure of alcohol use and unsuppressed viral load. Alcohol use among people who inject drugs living with HIV may carry elevated risk of HIV transmission mediated by sexual and injecting practices and is associated with lower engagement in multiple stages of the HIV care cascade.
SN  - 1090-7165
SN  - 1573-3254
DA  - DEC
PY  - 2023
VL  - 27
IS  - 12
SP  - 3970
EP  - 3980
DO  - 10.1007/s10461-023-04113-0
C6  - JUN 2023
AN  - WOS:001008453800001
ER  -

TY  - JOUR
AU  - Liebregts, N
AU  - van der Pol, P
AU  - van Laar, M
AU  - de Graaf, R
AU  - van den Brink, W
AU  - Korf, DJ
TI  - The role of leisure and delinquency in frequent cannabis use and dependence trajectories among young adults
T2  - INTERNATIONAL JOURNAL OF DRUG POLICY
AB  - Background: The link between leisure and cannabis use has been widely studied, but less so for young adults, and rarely with a focus on frequent cannabis use. Also, little is known about how changes in leisure develop over time and how they are related to transitions in cannabis use and dependence.
   Method: As part of a 3-year longitudinal project, in a qualitative study 47 frequent male and female young adult cannabis users with (n = 23) and without (n = 24) dependence at baseline were interviewed in-depth after 1.5 and 3 years.
   Results: Frequent cannabis users (at baseline >= 3 days per week in the past 12 months) are involved in similar leisure activities as the general young adult population and live rather conventional lives, generally away from a delinquent subculture. They mostly regulate their cannabis use to leisure time, to enhance other leisure activities, including socialising and video gaming. While they often give precedence to responsibilities (e.g. work and study), dependent and non-dependent users differed in whether they actively adapted their leisure activities to their cannabis use, or their cannabis use to their leisure time. Both types of and time spent on leisure activities were associated with transitions in use and dependence.
   Conclusions: While our findings generally support the normalisation thesis, it is questionable whether frequent but non-problematic cannabis use is socially accepted in wider society. This study also questions the diagnostic dependence vs. non-dependence dichotomy, and adds finer distinctions to the concept of cannabis dependence. Implications for prevention and treatment include facilitating structured spending of leisure time (e.g. sports), and targeting frequent users who spent much leisure time video gaming at home. (C) 2014 Elsevier B.V. All rights reserved.
SN  - 0955-3959
SN  - 1873-4758
DA  - FEB
PY  - 2015
VL  - 26
IS  - 2
SP  - 143
EP  - 152
DO  - 10.1016/j.drugpo.2014.07.014
AN  - WOS:000348958200005
ER  -

TY  - JOUR
AU  - Wall-Bassett, ED
AU  - Robinson, MA
AU  - Knight, S
TI  - "Moving Toward Healthy": Insights Into Food Choices of Mothers in Residential Recovery
T2  - GLOBAL QUALITATIVE NURSING RESEARCH
AB  - This study utilized participatory and potentially empowering qualitative research methods of photo-elicitation and faceto-face interviews to investigate food choices of mothers living with their children in a residential substance use disorder recovery program. Face-to-face interviews were conducted with nine women (25-40 years) living in a residential substance use disorder recovery program in the Southeastern United States. Each audio recorded and transcribed interview was coded individually before collectively developing a consensual version of the codebook and identifying themes. The recovering women in this study expressed a new or renewed desire to "eat healthy" and voiced concerns about the nutritional value of foods. Food choices were influenced by their children's nutritional needs and food preferences, their own food preferences and habits, the financial resources available to them, their personal food preparation self-efficacy and skills, and the limitations inherent in residential recovery. Understanding food choices benefits both recovering parents and their children.
SN  - 2333-3936
DA  - JAN-DEC
PY  - 2016
VL  - 3
C7  - 2333393616680902
DO  - 10.1177/2333393616680902
AN  - WOS:000436679300037
ER  -

TY  - JOUR
AU  - Farré, A
AU  - Tirado-Muñoz, J
AU  - Torrens, M
TI  - Dual Depression: A Sex Perspective
T2  - ADDICTIVE DISORDERS & THEIR TREATMENT
AB  - Mood and substance use disorders (SUDs) are mental conditions that are highly prevalent in the general population. Cooccurrence of major depression and SUD, also known as dual depression, is very common in the field of substance addiction. Sex differences are found in both major depression and SUD. This review, after presenting the state of the art of dual depression as regards prevalence, ethiopathologic mechanisms, and clinical aspects, is focused on dual depression in women. An overview of some potential factors associated with the sex gap in dual depression such as injecting, sexual risk behavior, intimate partner violence, and the reproductive cycle is presented.
SN  - 1531-5754
SN  - 1535-1122
DA  - DEC
PY  - 2017
VL  - 16
IS  - 4
SP  - 180
EP  - 186
DO  - 10.1097/ADT.0000000000000118
AN  - WOS:000416722000005
ER  -

TY  - JOUR
AU  - Saleem, HT
AU  - Likindikoki, S
AU  - Silberg, C
AU  - Mbwambo, J
AU  - Latkin, C
TI  - Time-space constraints to HIV treatment engagement among women who use heroin in Dar es Salaam, Tanzania: A time geography perspective
T2  - SOCIAL SCIENCE & MEDICINE
AB  - Timely initiation and sustained adherence to antiretroviral therapy (ART) are essential to improving the health outcomes of people living with HIV and preventing onward HIV transmission. However, women who use heroin often face challenges to initiating and adhering to ART. In this paper we identify spatial, temporal, and social factors that affect HIV treatment engagement among women who use heroin, drawing from a time geography framework. We conducted in-depth interviews with 30 heroin-using women living with HIV in Dar es Salaam, Tanzania between January and March 2019. We found that unstable housing, high mobility, HIV-related stigma, and unpredictable daily paths due to heroin use and involvement in sex work spatially and temporally constrained women who use heroin from incorporating HIV treatment behaviors into daily routines. Some women, however, were able to overcome these time-space constraints to HIV treatment engagement through social support and social role performance. Time geography, including concepts of time-space constraints and daily paths, is a useful framework for identifying barriers to ART engagement. Structural, relational, and individual interventions aimed at eliminating time-space constraints hold the potential to improve HIV treatment engagement among particularly vulnerable and mobile populations.
SN  - 0277-9536
SN  - 1873-5347
DA  - JAN
PY  - 2021
VL  - 268
C7  - 113379
DO  - 10.1016/j.socscimed.2020.113379
AN  - WOS:000604584500009
ER  -

TY  - JOUR
AU  - Friedman, JK
AU  - Santaularia, NJ
AU  - Dadi, D
AU  - Erickson, DJ
AU  - Lust, K
AU  - Mason, SM
TI  - The influence of childhood and early adult adversities on substance use behaviours in racial/ethnically diverse young adult women: a latent class analysis
T2  - INTERNATIONAL JOURNAL OF INJURY CONTROL AND SAFETY PROMOTION
AB  - Childhood and adult adversities occur more frequently among women and persons of colour, possibly influencing racial/ethnic disparities in substance use behaviours. This study investigates how childhood and adult adversities cluster together by race/ethnicity and how these clusters predict binge drinking, tobacco, e-cigarette, and marijuana use. Latent class analysis (LCA) was used in a combined sample from the 2015 to 2018 Minnesota College Student Health Survey to identify clusters of childhood and adult adversities among Asian, Black, Latina, and White women aged 18-25. Each substance use outcome was regressed on each adversity cluster across each race/ethnicity group. Across all racial/ethnic groups and substance use outcomes, the high adversity cluster exhibited the greatest risk. Significant racial/ethnic disparities were observed across several substance use behaviours; these were attenuated among women with fewer adversities. The reduced substance use disparities found among those with lower adversities suggest that prevention of adversities may advance health equity.
SN  - 1745-7300
SN  - 1745-7319
DA  - APR 8
PY  - 2022
VL  - 29
IS  - 1
SP  - 3
EP  - 14
DO  - 10.1080/17457300.2021.1982990
C6  - SEP 2021
AN  - WOS:000702605900001
ER  -

TY  - JOUR
AU  - Conroy, AA
AU  - Ruark, A
AU  - McKenna, SA
AU  - Tan, JY
AU  - Darbes, LA
AU  - Hahn, JA
AU  - Mkandawire, J
TI  - The Unaddressed Needs of Alcohol-Using Couples on Antiretroviral Therapy in Malawi: Formative Research on Multilevel Interventions
T2  - AIDS AND BEHAVIOR
AB  - Alcohol use among HIV-positive individuals in sub-Saharan Africa directly impacts adherence to antiretroviral therapy and HIV outcomes. Few studies have examined approaches to reduce alcohol use among HIV-affected couples, despite evidence that alcohol use is a couple-level concern. We conducted a qualitative study with 23 alcohol-using couples to identify multilevel barriers and facilitators of alcohol use, and potential intervention options with couples. Data were analyzed at individual and dyadic levels using framework analysis. All couples were married and had at least one partner on ART. Men were the primary alcohol drinkers with few women reporting alcohol use. Most women tried to persuade their partners to reduce their alcohol intake and when unsuccessful, enlisted help from relatives and HIV care providers. Effective couple negotiation around men's alcohol use was constrained by negative peer influence and men's desire for friendship to cope with life stressors. Women were primarily concerned about the expense of alcohol and described how alcohol prevented the family from meeting basic needs and investing in the future. Alcohol use was described as a major barrier to ART adherence, but was also viewed as the cause of couple and family violence, extramarital partnerships, food insecurity, and poverty. We conclude that multilevel interventions based on couples' needs and preferences are urgently needed. Couple-based intervention approaches could include provider-led alcohol counseling with couples, alcohol reduction support groups for couples, couples' counseling to bolster couple communication and problem-solving around alcohol, and economic-strengthening interventions for couples.
SN  - 1090-7165
SN  - 1573-3254
DA  - JUN
PY  - 2020
VL  - 24
IS  - 6
SP  - 1599
EP  - 1611
DO  - 10.1007/s10461-019-02653-y
AN  - WOS:000532752000003
ER  -

TY  - JOUR
AU  - Murphy, JG
AU  - Dennhardt, AA
AU  - Tempchin, J
AU  - Colgonis, HE
AU  - McDevitt-Murphy, ME
AU  - Borsari, B
AU  - Berlin, KS
TI  - Behavioral economic and wellness-based approaches for reducing alcohol use and consequences among diverse non-student emerging adults: study protocol for Project BLUE, a randomized controlled trial
T2  - TRIALS
AB  - BackgroundEmerging adults (EAs) who are not 4-year college students nor graduates are at elevated risk for lifetime alcohol use disorder, comorbid drug use, and mental health symptoms, compared to college graduates. There is a need for tailored brief alcohol intervention (BAI) approaches to reduce alcohol risk and to facilitate healthy development in this high-risk population. Most BAIs include a single session focused on discussing risks associated with drinking and correcting normative beliefs about drinking rates. EAs may benefit from additional elements that enhance general wellness. The substance-free activity session (SFAS) aims to clarify life goals and values and increase goal-directed activities that provide alternatives to alcohol use, and the relaxation training (RT) session teaches relaxation and stress reduction skills.MethodsThe present study is a randomized 3-group (BAI + SFAS vs. RT + SFAS vs. education control) trial with 525 EAs (175 per group; estimated 50% women and 50% African American) who report recent risky drinking and who are not students or graduates of 4-year colleges. Participants will have the option of completing the intervention sessions in person or via a secure video teleconference. Levels of drinking and alcohol-related problems will be evaluated at baseline and 1, 3, 6, and 12 months post-intervention. The primary hypothesis is that both BAI + SFAS and RT + SFAS participants will report significantly greater reductions in alcohol use and problems relative to education control participants, with no differences in outcomes between the two active treatment conditions.DiscussionThe results of this study will inform alcohol prevention efforts for high-risk community dwelling emerging adults.Trial registrationClinicalTrials.gov Identifier: NCT04776278.
SN  - 1745-6215
DA  - MAR 9
PY  - 2024
VL  - 25
IS  - 1
C7  - 173
DO  - 10.1186/s13063-024-08009-9
AN  - WOS:001181123200001
ER  -

TY  - JOUR
AU  - Polenick, CA
AU  - Birditt, KS
AU  - Blow, FC
TI  - Couples' Alcohol Use in Middle and Later Life: Stability and Mutual Influence
T2  - JOURNAL OF STUDIES ON ALCOHOL AND DRUGS
AB  - Objective: Wives and husbands may influence one another's alcohol use, but little is known about within-couple patterns of alcohol consumption over time during midlife and later life. Drawing from a nationally representative U.S. sample of middle-aged and older married couples, we examined individual stability and partner influence in alcohol use across a 16-year period. Method: The analytic sample comprised 1,257 married couples age 40 and older who completed nine waves of the Health and Retirement Study (1996-2012). Dyadic multilevel models were estimated to simultaneously examine the stability of one's own alcohol use (number of drinks per occasion and per week) over time as well as whether partner drinking predicted subsequent alcohol use within couples. Models controlled for marital duration. Results: Wives' and husbands' own prior alcohol use positively predicted alcohol use across waves, demonstrating individual stability in drinking patterns. Partners' alcohol use also positively predicted wives' and husbands' subsequent alcohol use, revealing partner influence in drinking patterns. Both stability and influence effects were stronger for husbands than for wives. Conclusions: This study provides evidence of stability and mutual influence in long-term patterns of alcohol use within mid-and late-life married couples. Findings highlight the interdependence between spouses and indicate that partners' drinking should be considered when examining men's and women's alcohol use over time.
SN  - 1937-1888
SN  - 1938-4114
DA  - JAN
PY  - 2018
VL  - 79
IS  - 1
SP  - 111
EP  - 118
AN  - WOS:000425287900019
ER  -

TY  - JOUR
AU  - Cerezo, A
AU  - O'Shaughnessy, T
TI  - Psychological Distress, Alcohol Misuse and Stigma to Seek Psychological Help in a Community Sample of Sexual Diverse Women of Color
T2  - JOURNAL OF LGBTQ ISSUES IN COUNSELING
AB  - Sexual diverse women of color (SDWOC) face significant heightened experiences of discrimination across multiple axes of identity. We sampled 182 SDWOC of Latinx and African American descent to examine factors associated with participants' self-stigma to seek psychological help. Results indicated that intersectional discrimination across race and sexual orientation was positively associated with self-stigma to seek psychological help. Mediation analyses revealed that psychological distress was not a significant mediator; however, alcohol use disorder partially mediated the relation between intersectional discrimination and self-stigma to seek psychological help. Counselors must consider the role of alcohol use and self-stigma to reduce the treatment gap.
SN  - 2692-4951
SN  - 2692-496X
PY  - 2021
VL  - 15
IS  - 1
SP  - 59
EP  - 76
DO  - 10.1080/15538605.2021.1868374
AN  - WOS:000624492300005
ER  -

TY  - JOUR
AU  - Morojele, NK
AU  - Nkosi, S
AU  - Kekwaletswe, CT
AU  - Shuper, PA
AU  - Manda, SO
AU  - Myers, B
AU  - Parry, CDH
TI  - Utility of Brief Versions of the Alcohol Use Disorders Identification Test (AUDIT) to Identify Excessive Drinking Among Patients in HIV Care in South Africa
T2  - JOURNAL OF STUDIES ON ALCOHOL AND DRUGS
AB  - Objective: In sub-Saharan Africa, large proportions of patients who are on antiretroviral therapy (ART) engage in excessive alcohol use, which may lead to adverse health consequences and may go undetected. Consequently, health care workers need brief screening tools to be able to routinely identify and manage excessive alcohol use among their patients. Various brief versions of the valid and reliable 10-item Alcohol Use Disorders Identification Test (AUDIT) (i.e., the AUDIT-C, AUDIT-3, AUDIT-QF, AUDIT-PC, AUDIT-4, and m-FAST) may potentially replace the full AUDIT in busy HIV care settings. This study aims to assess the utility of these six brief versions of the AUDIT relative to the full AUDIT for identifying excessive alcohol use among patients in HIV care settings in South Africa. Method: Participants were 188 (95 women) patients from three ART clinics within district hospitals in the City of Tshwane Metropolitan Municipality who reported past-12-month alcohol use. Performance of each brief AUDIT measure for identifying excessive alcohol use was evaluated against that of the full AUDIT (with a cutoff score of >= 6 for women and >= 8 for men) as the gold standard. We used receiver-operating characteristic (ROC) analysis. Results: Most brief AUDIT measures had an area under the receiver operating curve (AUROC) above .90 when compared with the full AUDIT (five of six for women and three of six for men). The AUDIT-PC, AUDIT-4, and m-FAST had the highest AUROCs, whereas the three brief measures comprising only consumption items had low specificities at the most optimal cutoff levels. Conclusions: Various brief versions of the AUDIT may be appropriate substitutes for the full AUDIT for screening for excessive alcohol use in HIV clinics in sub-Saharan Africa.
SN  - 1937-1888
SN  - 1938-4114
DA  - JAN
PY  - 2017
VL  - 78
IS  - 1
SP  - 88
EP  - 96
AN  - WOS:000389683900012
ER  -

TY  - JOUR
AU  - Gilchrist, E
AU  - Johnso, A
AU  - Thomson, K
AU  - Stephens-Lewis, D
AU  - Henderson, J
AU  - Gadd, D
AU  - Radcliffe, P
AU  - Halliwell, G
AU  - Gilchrist, G
TI  - Substance Use and Intimate Partner Abuse (IPA): A Descriptive Model of the Pathways Between Substance Use and IPA Perpetration for Men
T2  - JOURNAL OF FAMILY VIOLENCE
AB  - Intimate partner abuse (IPA) is a pervasive public health and human rights issue disproportionately affecting women. There is a complex link between IPA and substance use; substance use can increase both the frequency and severity of IPA. Pathway models have been applied to explore heterogeneous trajectories into other behaviours and to identify areas for intervention. This approach has not previously been applied in the area of substance use and IPA. Inductive thematic analysis of 37 interviews with heterosexual men aged 28-52 who had reported previous IPA perpetration was conducted. Men were recruited from alcohol and drug services across two areas of England. Three groupings of pathways into substance use-related IPA were generated: 1) Rule Breaking Pathway (n = 11); 2) Entrenched Substance Use Pathway (n = 13); and 3) Relationship Insecurity Pathway (n = 13). Across the three groupings of pathways, the men's childhood and early experiences led to different journeys into SU-related IPA (abuse that was associated with intoxication, withdrawal, acquisition and substance use lifestyle). Each pathway presented differently with varying core features, for example core features of generalised violence, mental health or jealousy, and different predisposing background factors, including types and timing of childhood abuse and trauma. Adopting a pathways approach drawing on principles of equifinality and multifinality can improve understanding of heterogeneity in men who perpetrate IPA and use substances and propose treatment/intervention targets.
SN  - 0885-7482
SN  - 1573-2851
DA  - JUL
PY  - 2023
VL  - 38
IS  - 5
SP  - 855
EP  - 868
DO  - 10.1007/s10896-022-00395-5
C6  - APR 2022
AN  - WOS:000787119200001
ER  -

TY  - JOUR
AU  - Gryczynski, J
AU  - Nordeck, CD
AU  - Martin, RD
AU  - Welsh, C
AU  - Schwartz, RP
AU  - Mitchell, SG
AU  - Jaffe, JH
TI  - Leveraging health information exchange for clinical research: Extreme underreporting of hospital service utilization among patients with substance use disorders
T2  - DRUG AND ALCOHOL DEPENDENCE
AB  - Background: Substance use disorders are associated with inefficient and fragmented use of healthcare services. The Chesapeake Regional Information System for Our Patients, Inc. (CRISP) is a Health Information Exchange (HIE) linking disparate systems of care in the mid-Atlantic region.
   Methods: This article describes applications of HIE for tracking hospital service utilization in substance use disorder clinical and services research, drawing upon data from one of the first studies approved to access the CRISP HIE. Participants were 200 medical/surgical inpatients with comorbid opioid, cocaine, and/or alcohol use disorder (45.5 % female; 56.5 % black; 77.5 % opioid use disorder; 42.0 % homeless). This study compared HIE-identified hospital service utilization with conventional methods of participant self-report during in-person research follow-ups (3-, 6-, and 12-months post-discharge) and electronic health record (EHR) review from the hospital system of the index admission.
   Results: This sample exhibited high levels of hospital utilization, which would have been underestimated using conventional methods. Relying exclusively on self-report in the 12-month observation period would have identified only 33.8 % of 429 inpatient hospitalizations and 9.0 % of 1,287 ED visits, due to both loss-to-followup and failure to report events. Even combining self-report with single-system EHR review identified only 66.2 % of inpatient hospitalizations and 59.8 % of ED visits.
   Conclusions: CRISP HIE data were superior to conventional methods for ascertaining hospital service utilization in this sample of patients exhibiting high-volume and fragmented care. The use of HIE holds implications for improving rigor, safety, and efficiency in research studies.
SN  - 0376-8716
SN  - 1879-0046
DA  - JUL 1
PY  - 2020
VL  - 212
C7  - 107992
DO  - 10.1016/j.drugalcdep.2020.107992
AN  - WOS:000540448800013
ER  -

TY  - JOUR
AU  - Wechsberg, WM
AU  - Browne, FA
AU  - Ndirangu, J
AU  - Bonner, CP
AU  - Kline, TL
AU  - Gichane, M
AU  - Zule, WA
TI  - Outcomes of Implementing in the Real World the Women's Health CoOp Intervention in Cape Town, South Africa
T2  - AIDS AND BEHAVIOR
AB  - Women in South Africa living with HIV who use alcohol may not adhere to ART, affecting the country's 90-90-90 targets. The Women's Health CoOp (WHC), a woman-focused HIV intervention, has shown efficacy in numerous trials with key populations of women in South Africa who use alcohol and drugs. In a hybrid implementation effectiveness study, the WHC was implemented in usual care clinics by healthcare providers in a modified stepped-wedge design. We present the outcomes of alcohol use and ART adherence with 480 women, with a 95% 6-month follow-up rate across 4 implementation cycles. Compared with the first cycle, women in the fourth cycle were significantly less likely (OR = 0.10 [95% CI 0.04, 0.24]) to report alcohol use disorder risk and were 4 times more likely (OR = 4.16 [95% CI 1.05, 16.51]) to report ART adherence at 6-month follow-up. Overall, acceptability and satisfaction were extremely high. The WHC intervention was successful in reaching key populations of women to reduce alcohol use and increase ART adherence, which is essential for South Africa to reach the 90-90-90 goals.
SN  - 1090-7165
SN  - 1573-3254
DA  - DEC
PY  - 2021
VL  - 25
IS  - SUPPL 3
SP  - 276
EP  - 289
DO  - 10.1007/s10461-021-03251-7
C6  - APR 2021
AN  - WOS:000642838400001
ER  -

TY  - JOUR
AU  - Sartor, CE
AU  - Ecker, AH
AU  - Kraus, SW
AU  - Leeman, RF
AU  - Dukes, KN
AU  - Foster, DW
TI  - Perceived safety and controllability of events: Markers of risk for marijuana use in young adults?
T2  - ADDICTIVE BEHAVIORS
AB  - Drawing on constructs from the trauma literature, the current study evaluated perceptions of safety and controllability of events as potential markers of risk for marijuana use. In addition, we characterized these perceptions in relation to individual level substance abuse risk factors (marijuana expectancies, impulsivity, depression, and anxiety), gender, and race. Data were collected via web survey from college students at two northeastern universities (n = 228, 82.0% female). Controllability of events (CE) was rated significantly higher by Blacks than Whites. Safety/vulnerability (SV) and CE were associated with impulsivity, depression, and anxiety. CE was also associated with marijuana expectancies. Logistic regression analyses revealed a modest but significant association between SV and lifetime use even after adjusting for race, gender, age, and individual level substance abuse risk factors (odds ratio = 1.10, 95% confidence intervals:1.02-1.18). No association between SV and past 3 month frequency of use or between CE and either marijuana outcome was found. Findings support a link between perceptions of safety and ever using marijuana. They further demonstrate overlap of both perceived safety and controllability of events with substance use related risk factors, and suggest that they differ by race. Additional studies that assess substance use more broadly and query trauma history, using larger, more diverse samples, are needed to more fully grasp the relevance of these constructs to substance use, including their potential as targets for substance abuse prevention efforts. (C) 2016 Elsevier Ltd. All rights reserved.
SN  - 0306-4603
SN  - 1873-6327
DA  - MAR
PY  - 2017
VL  - 66
SP  - 114
EP  - 117
DO  - 10.1016/j.addbeh.2016.11.018
AN  - WOS:000392684300019
ER  -

TY  - JOUR
AU  - Slocum, LA
AU  - Medel, J
AU  - Doherty, EE
AU  - Simpson, SS
TI  - Unpacking the Criminogenic Aspects of Stress Over the Life Course: The Joint Effects of Proximal Strain and Childhood Abuse on Violence and Substance Use in a High-Risk Sample of Women
T2  - JOURNAL OF RESEARCH IN CRIME AND DELINQUENCY
AB  - Purpose Drawing on concepts from strain, feminist, and life-course perspectives, we investigate the proximal effects of strain on violence and serious drug use along with the distal "carryover" effects of childhood abuse among women. Methods Using 36 months of retrospective data collected from 778 incarcerated women, we estimate monthly within-person effects of four types of strain experienced in adulthood (i.e., negative life events and three forms of victimization) on respondent-initiated violence and serious drug use. Cross-level interactions assess the moderating "carryover" effects of childhood abuse and cumulative adversity. Results Negative life events increased women's initiation of violence and serious drug use. Having a near violent experience was positively associated with violence, while violent conflict increased drug use. Experiencing both childhood physical and sexual abuse accentuated the effect of predatory victimization on violence, and physical victimization amplified the positive relationship between near violence and drug use. Unexpectedly, women who experienced childhood sexual abuse were less likely to use drugs after experiencing strain. The accumulation of adversity among abused women could not account for these moderating effects. Conclusion Findings suggest women's recent life experiences can explain offending in the foreground, while childhood abuse can account for some within-sex heterogeneity in these relationships.
SN  - 0022-4278
SN  - 1552-731X
DA  - NOV
PY  - 2022
VL  - 59
IS  - 6
SP  - 699
EP  - 755
C7  - 00224278211068188
DO  - 10.1177/00224278211068188
C6  - FEB 2022
AN  - WOS:000759536800001
ER  -

TY  - JOUR
AU  - Kawiya, HH
AU  - Davies, T
AU  - Lund, C
AU  - Sorsdahl, K
TI  - Missed opportunities to address common mental disorders and risky alcohol use among people living with HIV in Zomba, Malawi: A cross sectional clinic survey
T2  - PLOS ONE
AB  - Common mental disorders (CMDs) and risky alcohol use are highly prevalent among people living with HIV, yet many do not receive treatment for these mental health problems. In Malawi, despite a mental health policy aiming to include mental healthcare into primary health care, many clients with HIV go unscreened and untreated for mental illnesses, indicating missed opportunities to offer mental health care to people living with HIV. The aim of this study was to determine the numbers and types of missed opportunities for screening and treatment of CMDs and risky alcohol use amongst a sample of people living with HIV attending anti-retroviral (ART) clinics in Zomba Malawi. A descriptive cross-sectional clinic survey was used, at three ART clinics in the Zomba district. Random sampling was conducted for all clients attending their ART clinics on specific days. The study surveyed 382 participants living with HIV. Of these participants, the majority were women (N = 247, 64.7%), and 87 (22.8%) screened positive for CMDs and/or alcohol misuse using the self-reporting questionnaire 20 (SRQ-20) and alcohol use disorder identification test (AUDIT). Of these, only 47 (54%) had been screened by health workers for CMDs or risky alcohol use in the past 12 months, and 66 (76%) wanted to receive treatment. Of the total sample of 382 participants, only 92 (24%) and 89 (23%) had been screened for CMDs or risky alcohol use by health workers. Failures by clinical officers and nurses to screen or treat CMDs and risky alcohol use in ART clinics represent missed opportunities to address the mental health of people living with HIV. Providing psychoeducation for staff, guidelines for screening and managing CMDs and alcohol use, increasing human resources, and accelerating implementation of the mental health policy in Malawi may be a few ways of improving mental health service provision at ART clinics in Malawi.
SN  - 1932-6203
DA  - FEB 6
PY  - 2023
VL  - 18
IS  - 2
C7  - e0278160
DO  - 10.1371/journal.pone.0278160
AN  - WOS:000960708000001
ER  -

TY  - JOUR
AU  - Bo, AI
AU  - Zhang, LW
AU  - Lu, WH
AU  - Chen, DG
TI  - Moderating Effects of Positive Parenting on the Perceived Peer Alcohol Use and Adolescent Alcohol Use Relationship: Racial, Ethnic, and Gender Differences
T2  - CHILD AND ADOLESCENT SOCIAL WORK JOURNAL
AB  - Positive parenting behaviors such as parental monitoring and support can protect adolescents from alcohol use, either directly or through buffering risk factors such as perceived peer alcohol use. However, it is unclear whether such moderating effects vary as a function of race, ethnicity, and gender. This study addressed the knowledge gap by exploring racial, ethnic, and gender differences in the potential moderating effects of perceived positive parenting on the association between perceived peer alcohol use and adolescent alcohol use. Using data from the U.S. Heath Behavior in School-Aged Children study collected in 2009-2010, this study focused on 6744 adolescents from Grades 7 to 10 and five racial and ethnic groups (White, Black, Asian American, Latinx, and multiracial). Multiple regression analyses with three-way interaction effects were conducted. All three perceived positive parenting measures (i.e., maternal monitoring, paternal monitoring, and parental support) moderated the influence of perceived peer alcohol use on adolescent alcohol use among White girls and boys, but the moderating effects were inconsistent for boys and girls of color. Racial, ethnic and gender differences exist among the moderating effects of perceived positive parenting. Parenting programs designed for White adolescents need to be tailored for adolescent boys and girls of color.
SN  - 0738-0151
SN  - 1573-2797
DA  - JUN
PY  - 2023
VL  - 40
IS  - 3
SP  - 345
EP  - 360
DO  - 10.1007/s10560-021-00780-x
C6  - JUL 2021
AN  - WOS:000675768600001
ER  -

TY  - JOUR
AU  - Browne, FA
AU  - Gichane, MW
AU  - Shangase, N
AU  - Ndirangu, J
AU  - Bonner, CP
AU  - Wechsberg, WM
TI  - Social Determinants of Alcohol and Other Drug Misuse Among Women Living with HIV in Economically Underserved Communities in Cape Town, South Africa: A Cross-Sectional Study
T2  - AIDS AND BEHAVIOR
AB  - This study aimed to understand how social determinants-the economic and social factors that affect health and well-being-are associated with self-reported and biological alcohol and other drug misuse in South Africa among women living with HIV. Logistic regression analyses were performed using baseline data from an implementation science trial conducted from 2015 to 2018 with 480 Black and Coloured women who were living with HIV and reported recent alcohol or other drug misuse. Educational attainment, type of housing, access to running water, food insecurity, and housing instability were examined. Women with higher education had reduced odds of any drug misuse-both biological (aOR: 0.53; 95% CI: 0.33-0.84) and self-reported (aOR: 0.37; 95% CI: 0.22-0.64). Women living in formal housing had increased odds of a positive alcohol screening test (aOR: 1.92; 95% CI: 1.16-3.18) and women with housing instability had increased odds of self-reported alcohol misuse-daily (aOR: 1.99; 95% CI: 1.18-3.35) and weekly (aOR:1.91; 95% CI: 1.19-3.07). Food insecurity was associated with reduced odds of self-reported alcohol misuse (aOR: 0.40; 95% CI: 0.25-0.64) and increased odds of self-reported drug misuse (aOR: 2.05; 95% CI: 1.16-3.61). These findings indicate the complexity of the relationship between social determinants and alcohol and other drug misuse, and may have implications for addressing social and structural determinants as part of multilevel interventions focused on reducing alcohol and other drug misuse among key populations of women in South Africa.
SN  - 1090-7165
SN  - 1573-3254
DA  - APR
PY  - 2023
VL  - 27
IS  - 4
SP  - 1329
EP  - 1338
DO  - 10.1007/s10461-022-03869-1
C6  - NOV 2022
AN  - WOS:000879687500002
ER  -

TY  - JOUR
AU  - Washio, Y
AU  - Browne, FA
AU  - Ndirangu, J
AU  - Kline, TL
AU  - Wechsberg, WM
TI  - Antiretroviral Therapy (ART) Adherence and Prenatal Alcohol Use among Women Who Are Pregnant with HIV in South Africa
T2  - INTERNATIONAL JOURNAL OF ENVIRONMENTAL RESEARCH AND PUBLIC HEALTH
AB  - This brief report emphasizes the need to focus on women with HIV who are pregnant who use alcohol or other drugs. A recently completed implementation science study tested a gender-focused behavioral intervention, the Women's Health CoOp (WHC), to improve antiretroviral therapy (ART) adherence and reduce alcohol use among women with HIV. The study identified 33 participants who had a positive pregnancy test result at the baseline assessment, of whom five participants remained pregnant during the 6-month duration of the study. Of the 33 pregnant participants at the baseline assessment, 55% reported past-month alcohol use, with 27% reporting a history of physical abuse and 12% reporting a history of sexual abuse. The five women who remained pregnant at 6 months showed improved ART adherence and reduced prenatal alcohol use. The gender-focused WHC intervention shows promise as a cost-effective, sustainable, behavioral intervention to address these intersecting syndemic issues. Future research should focus on identifying the needs of women with HIV who are pregnant who use alcohol or other drugs and developing tailored evidence-based behavioral interventions such as the WHC for preventing FASD in addition to improving ART adherence in this key population of women and reducing the economic burden on society.
SN  - 1660-4601
DA  - JUL
PY  - 2021
VL  - 18
IS  - 14
C7  - 7446
DO  - 10.3390/ijerph18147446
AN  - WOS:000676231600001
ER  -

TY  - JOUR
AU  - Safren, SA
AU  - Lee, JS
AU  - Andersen, LS
AU  - Stanton, AM
AU  - Kagee, A
AU  - Kirakosian, N
AU  - O'Cleirigh, C
AU  - Joska, JA
TI  - The salience of structural barriers and behavioral health problems to ART adherence in people receiving HIV primary care in South Africa
T2  - AIDS CARE-PSYCHOLOGICAL AND SOCIO-MEDICAL ASPECTS OF AIDS/HIV
AB  - Multilevel factors (individual and structural) influence adherence to antiretroviral therapy, particularly in high HIV prevalence areas such as South Africa. The present study examined the relative importance of structural barriers to HIV care and behavioral health factors, depression and alcohol use, in Khayelitsha, Cape Town, South Africa. People receiving HIV care in six primary care clinics in Khayelitsha (N = 194) completed the Center for Epidemiologic Studies Depression Scale, the Alcohol Use Disorders Identification Test, the Structural Barriers to Medication Taking questionnaire, and a qualitative rating of past-two-week adherence. Correlations were employed to examine associations among these variables, and hierarchical regression analysis was used to examine the unique effects of structural barriers over and above depression and alcohol use as predictors of adherence. Participants were primarily Black South African (99%) women (83%), and 41 years old on average. All four variables were significantly correlated. The hierarchical regression analysis showed that among behavioral health predictors, alcohol use alone significantly predicted ART adherence (b = -.032, p = .002). When structural barriers was added to the model, it was the only significant unique predictor of ART adherence (b = -1.58, p < .001). Findings highlight the need to consider structural vulnerabilities in HIV care in South Africa when developing behavioral health interventions.
SN  - 0954-0121
SN  - 1360-0451
DA  - JUL 9
PY  - 2024
VL  - 36
SP  - 154
EP  - 160
DO  - 10.1080/09540121.2024.2308750
C6  - FEB 2024
AN  - WOS:001163252100001
ER  -

TY  - JOUR
AU  - Fine, DR
AU  - Herzberg, D
AU  - Wakeman, SE
TI  - Societal Biases, Institutional Discrimination, and Trends in Opioid Use in the USA
T2  - JOURNAL OF GENERAL INTERNAL MEDICINE
AB  - History has demonstrated cyclical trends in opioid use in the USA, alternating between high rates of prescribing driven by compassion and marketing and restrictive prescribing driven by stigma and fear of precipitating addiction and other harms. Two under-recognized yet powerful forces driving these trends are societal biases against individuals who use and are addicted to drugs, as well as a recognized social determinant of health, institutional discrimination. In the context of these influential forces, which are often based on racist and classist ideologies, we examine the history of opioid use in the USA from the 1800s when the vast majority of those addicted to opioids were middle- to upper-class women to the present-day white-washed narrative of the opioid crisis. As the demographics of those affected by opioid use and addiction has started to shift from white communities to communities of color, we cannot allow the preliminary success observed in white communities to obscure rising mortality rates from opioids in black and Latinx communities. To do so, we highlight ways to prevent racist and classist ideologies from further shaping responses towards opioid use. It is important to acknowledge the long history that has influenced responses to opioid use in the USA and take active steps towards promoting a sense of compassion towards all individuals who use and those who are addicted to drugs.
SN  - 0884-8734
SN  - 1525-1497
DA  - MAR
PY  - 2021
VL  - 36
IS  - 3
SP  - 797
EP  - 801
DO  - 10.1007/s11606-020-05974-0
C6  - JUN 2020
AN  - WOS:000541076600006
ER  -

TY  - JOUR
AU  - Luoma, JB
AU  - Rossi, SL
AU  - Sereda, Y
AU  - Pavlov, N
AU  - Toussova, O
AU  - Vetrova, M
AU  - Bendiks, S
AU  - Kiriazova, T
AU  - Krupitsky, E
AU  - Lioznov, D
AU  - Blokhina, E
AU  - Lodi, S
AU  - Lunze, K
TI  - An acceptance-based, intersectional stigma coping intervention for people with HIV who inject drugs-a randomized clinical trial
T2  - LANCET REGIONAL HEALTH-EUROPE
AB  - Background People with HIV who inject drugs experience intersecting forms of stigma that adversely impact care access. This RCT aimed to evaluate effects of a behavioral intersectional stigma coping intervention on stigma and care utilization. Methods We recruited 100 participants with HIV and past-30-day injection drug use at a non-governmental harm reduction organization in St. Petersburg, Russia, and randomized them 1:2 to receive usual services only or an additional intervention of three weekly 2-h group sessions. Primary outcomes were change in HIV and substance use stigma scores at one month after randomization. Secondary outcomes were initiation of antiretroviral treatment (ART), substance use care utilization, and changes in frequency of past-30-days drug injection at six months. The trial was registered as NCT03695393 at clinicaltrials.gov. Findings Participant median age was 38.1 years, 49% were female. Comparing 67 intervention and 33 control group participants recruited October 2019-September 2020, the adjusted mean difference (AMD) in change in HIV and substance use stigma scores one month after baseline were 0.40, (95% CI: -0.14 to 0.93, p = 0.14) and -2.18 (95% CI: -4.87 to 0.52, p = 0.11), respectively. More intervention participants than control participants initiated ART (n = 13, 20% vs n = 1, 3%, proportion difference 0.17, 95% CI: 0.05-0.29, p = 0.01) and utilized substance use care (n = 15, 23% vs n = 2, 6%, proportion difference 0.17, 95% CI: 0.03-0.31, p = 0.02). The adjusted median difference in change in injecting drug use frequency 6 months after baseline was -3.33, 95% CI: -8.51 to 1.84, p = 0.21). Five not intervention-related serious adverse events (7.5%) occurred in the intervention group, one (3.0%) serious adverse event in the control group. Interpretation This brief stigma-coping intervention did not change stigma manifestations or drug use behaviors in people with HIV and injection drug use. However, it seemed to reduce stigma's impact as an HIV and substance use care barrier. Copyright (c) 2023 The Author(s). Published by Elsevier Ltd. This is an open access article under the CC BY-NC-ND license (http://creativecommons.org/licenses/by-nc-nd/4.0/).
SN  - 2666-7762
DA  - MAY
PY  - 2023
VL  - 28
C7  - 100611
DO  - 10.1016/j.lanepe.2023.100611
C6  - MAY 2023
AN  - WOS:000991119500001
ER  -

TY  - JOUR
AU  - Petrilli, K
AU  - Lawn, W
AU  - Lees, R
AU  - Mokrysz, C
AU  - Borissova, A
AU  - Ofori, S
AU  - Trinci, K
AU  - dos Santos, R
AU  - Leitch, H
AU  - Soni, S
AU  - Hines, LA
AU  - Lorenzetti, V
AU  - Curran, HV
AU  - Freeman, TP
TI  - Enhanced cannabis timeline followback (EC-TLFB): Comprehensive assessment of cannabis use including standard THC units and validation through biological measures
T2  - ADDICTION
AB  - AimsThe aims of this study were to present an enhanced cannabis timeline followback (EC-TLFB) enabling comprehensive assessment of cannabis use measures, including standard tetrahydrocannabinol (THC) units, and to validate these against objectively indexed urinary 11-nor-9-carboxy-tetrahydrocannabinol (THC-COOH) concentrations.DesignWe used cross-sectional baseline data from the 'CannTeen' observational longitudinal study.SettingThe study was conducted in London, UK.ParticipantsA total of 147 participants who used cannabis regularly took part in the study (n = 71 female, n = 76 male; mean age = 21.90, standard deviation = 5.32).MeasurementsThe EC-TLFB was used to calculate frequency of cannabis use, method of administration, including co-administration with tobacco, amount of cannabis used (measured with unaided self-report and also using pictorial aided self-report) and type of cannabis product (flower, hash) which was used to estimate THC concentration (both from published data on THC concentration of products and analysis of cannabis samples donated by participants in this study). We calculated total weekly standard THC units (i.e. 5 mg THC for all cannabis products and methods of administration) using the EC-TLFB. The outcome variable for validation of past week EC-TLFB assessments was creatinine-normalized carboxy-tetrahydrocannabinol (THC-COOH) in urine.FindingsAll measures of cannabis exposure included in this analysis were positively correlated with levels of THC-COOH in urine (r = 0.41-0.52). Standard THC units, calculated with average concentrations of THC in cannabis in the UK and unaided self-report measures of amount of cannabis used in grams showed the strongest correlation with THC-COOH in urine (r = 0.52, 95% bias-corrected and accelerated = 0.26-0.70).ConclusionsThe enhanced cannabis timeline followback (EC-TLFB) can provide a valid assessment of a comprehensive set of cannabis use measures including standard tetrahydrocannabinol units as well as and traditional TLFB assessments (e.g. frequency of use and grams of cannabis use).
SN  - 0965-2140
SN  - 1360-0443
DA  - APR
PY  - 2024
VL  - 119
IS  - 4
SP  - 772
EP  - 783
DO  - 10.1111/add.16405
C6  - DEC 2023
AN  - WOS:001129188700001
ER  -

TY  - JOUR
AU  - Conroy, AA
AU  - McKenna, SA
AU  - Ruark, A
TI  - Couple Interdependence Impacts Alcohol Use and Adherence to Antiretroviral Therapy in Malawi
T2  - AIDS AND BEHAVIOR
AB  - In sub-Saharan Africa, harmful alcohol use among male drinkers is high and has deleterious consequences on adherence to antiretroviral therapy (ART), HIV clinical outcomes, and couple relationship dynamics. We conducted in-depth qualitative interviews with 25 Malawian couples on ART to understand how relationships influence adherence to ART, in which alcohol use emerged as a major theme. Almost half of men (40%) reported current or past alcohol use. Although alcohol use was linked to men's non-adherence, women buffered this harm by encouraging husbands to reduce alcohol use and by offering adherence support when men were drinking. Men's drinking interfered with being an effective treatment guardian for wives on ART and also weakened couple support systems needed for adherence. Relationship challenges including food insecurity, intimate partner violence, and extramarital relationships appeared to exacerbate the negative consequences of alcohol use on ART adherence. In this setting, alcohol may be best understood as a couple-level issue. Alcohol interventions for people living with HIV should consider approaches that jointly engage both partners.
SN  - 1090-7165
SN  - 1573-3254
DA  - JAN
PY  - 2019
VL  - 23
IS  - 1
SP  - 201
EP  - 210
DO  - 10.1007/s10461-018-2275-2
AN  - WOS:000456947200018
ER  -

TY  - JOUR
AU  - Tebbe, EA
AU  - Moradi, B
TI  - Suicide Risk in Trans Populations: An Application of Minority Stress Theory
T2  - JOURNAL OF COUNSELING PSYCHOLOGY
AB  - Drawing on minority stress theory, the present study tested the relations of minority stressors (i.e., experiences of prejudice and discrimination, internalized antitrans attitudes, fear of antitrans stigma), social support (i.e., friend, family, and significant other support), and substance use (i.e., drug and alcohol use) with depression and suicide risk in a sample of trans individuals. Depression was examined as a mediator of the relations of minority stressors and social support with suicide risk; drug and alcohol use were examined as direct correlates of suicide risk. Participants were 335 trans-identified individuals, diverse in gender identities (e.g., trans men, trans women, nonbinary gender identities). They were recruited using online social networks and they completed the study survey online via Qualtrics. Structural equation modeling was used to test hypothesized relations. Depression fully mediated the relations of perceived experiences of discrimination, fear of antitrans stigma, and friend support with suicide risk, and partially mediated the relation of internalized antitrans attitudes with suicide. Drug use was positively associated with suicide risk, whereas alcohol use was not linked with suicide risk. Exploratory comparisons across gender subgroups suggested that the pattern of relations among study variables was consistent across trans men, trans women, and individuals with nonbinary gender identities. These findings point to minority stressors, friend support, and drug use as potentially fruitful targets of prevention and intervention efforts to reduce depression and suicide risk in trans populations.
SN  - 0022-0167
SN  - 1939-2168
DA  - OCT
PY  - 2016
VL  - 63
IS  - 5
SP  - 520
EP  - 533
DO  - 10.1037/cou0000152
AN  - WOS:000386061500003
ER  -

TY  - JOUR
AU  - Perales, JC
AU  - Maldonado, A
AU  - López-Quirantes, EM
AU  - López-Torrecillas, F
TI  - Association patterns of cannabis abuse and dependence with risk of problematic non-substance-related dysregulated and addictive behaviors
T2  - PLOS ONE
AB  - Co-occurrence of drug misuse with other dysregulated behaviors is common. This study was aimed at exploring the associations between the risk of presenting a clinically relevant condition involving non-substance-related addictive or dysregulated behaviors (as measured by the MultiCAGE CAD-4 screening), and cannabis abuse/dependence (CAST/SDS) scores, and the role of gender therein. Participants were recruited using stratified probabilistic sampling at the University of Granada. Mann-Whitney's U tests were used to compare male and female students in SDS and CAST scores. Associations between gender and MultiCAGE scores were estimated using the gamma ordinal correlation index, and tested with chi(2). For each MultiCAGE dimension, a Poisson-family mixed-effects model was built with either SDS or CAST as the main input variable, while controlling for nicotine and alcohol dependence, and relevant sociodemographic variables. Incidence rate ratios (IRR) were computed for SDS/CAST effects, and the significance threshold was family-wise Bonferroni-corrected. Gender differences were significant for cannabis dependence/abuse and all MultiCAGE scores for non-substance-related conditions, with males showing higher risk scores for excessive gambling, excessive internet use, excessive video gaming, and hypersexuality, and females presenting higher scores in dysregulated eating and compulsive buying. Cannabis dependence and abuse were significantly associated with a higher risk of problematic video gaming. These associations were mostly driven by males. Importantly, although risk of problematic video gaming was specifically associated with cannabis abuse/dependence, there was only a weak non-significant association between problematic video gaming and alcohol use scores. Risk of alcohol use problems, in turn, was strongly associated with all other non-substance-related problems (problematic gambling, excessive Internet use, dysregulated eating, compulsive buying, and hypersexuality). These differential associations can cast light on the etiological similarities and dissimilarities between problematic substance use and putative addictive behaviors not involving drugs.
SN  - 1932-6203
PY  - 2021
VL  - 16
IS  - 8
C7  - e0255872
DO  - 10.1371/journal.pone.0255872
AN  - WOS:000683572000006
ER  -

TY  - JOUR
AU  - Russell, BS
AU  - D'Aniello, C
AU  - Tambling, RR
AU  - Horton, AL
TI  - Distress Among Parents of Individuals with Substance Use Disorders: Factors That Shape the Context of Care
T2  - INTERNATIONAL JOURNAL OF MENTAL HEALTH AND ADDICTION
AB  - Impacts from substance use within families demonstrate there is a reciprocal relationship between substance use and family dysfunction/conflict and low family support. Caregivers supporting loved ones engaged in substance use experience wellbeing consequences. Few studies address both the individual tangible strains of the care provided and the role of relationship quality factors between loved ones in recovery including communication, trust, and family stability. Participants (N = 160, mean age 48.14 years; 48% female, 52% male) in the current study were 72% white and 11% Black, Indigenous, and People of Color (3%) and were recruited through substance use treatment agencies and recovery support forums for family members; 90% of participants reported being a parent or in a primary family caregiver role (step-parent, grandparent/extended family member who had raised the child; 10%) of an adult child who had sought treatment for substance use disorders. Results indicate these caregivers experience exacerbated psychological distress with mental health symptom ratings above the most severe clinical thresholds anxiety, depression, stress, and caregiver burden. Concerning ratings on family relationship quality factors were also evident. Linear regression using forward-entry methods significantly predicted over 40% (R-2 = .419) of variance in caregiving burden F(5, 161) = 23.24, p = .000 and indicated that increases in anxiety, financial anxiety, and stress are the most significant predictors of caregiving burden. This study suggests that stress reduction interventions for family caregivers may be critical, particularly given of their central roles in their loved ones' treatment as facilitators of treatment activation, engagement, long-term recovery supports.
SN  - 1557-1874
SN  - 1557-1882
DA  - FEB
PY  - 2024
VL  - 22
IS  - 1
SP  - 478
EP  - 493
DO  - 10.1007/s11469-022-00884-0
C6  - JUL 2022
AN  - WOS:000828939800002
ER  -

TY  - JOUR
AU  - Leone, RM
AU  - Jarnecke, AM
AU  - Gilmore, AK
AU  - Flanagan, JC
TI  - Alcohol Use Problems and Conflict Among Couples: A Preliminary Investigation of the Moderating Effects of Maladaptive Cognitive Emotion Regulation Strategies
T2  - COUPLE AND FAMILY PSYCHOLOGY-RESEARCH AND PRACTICE
AB  - Alcohol use can operate as a chronic relationship stressor with adverse influences on individual and relationship functioning, including negative conflict behaviors; however, it remains unclear what modifiable individual-level factors may moderate this association. The current study examined the effects of maladaptive cognitive emotion regulation strategies on the relation between alcohol use problems and negative relationship conflict behaviors. Participants were 30 couples (N = 60) wherein at least one partner engaged in recent hazardous drinking or illicit drug use. Participants completed a measure of maladaptive cognitive emotion regulation strategies (i.e., catastrophizing, self-blame, blaming others, and rumination) and engaged in a 10-min dyadic conflict task in the laboratory. Couple conflict behaviors were video-recorded and assessed using a validated coding system. Actor-partner interdependence models indicated that (a) men with more maladaptive cognitive emotion regulation strategies displayed more negative relationship conflict behaviors and (b) among women who use fewer maladaptive cognitive emotion regulation strategies, those who report alcohol use problems display more negative relationship behaviors than women who report fewer alcohol use problems. These findings suggest that the tendency to engage in fewer maladaptive cognitive emotion regulation strategies buffers the effect of conflict among women without alcohol use problems. Results also suggest that women with alcohol use problems engaged in more negative conflict behaviors regardless of their tendency to use maladaptive cognitive emotion regulation strategies. This research has important implications for integrating emotion regulation skills into alcohol use treatment for women, particularly later in the course of treatment.
SN  - 2160-4096
SN  - 2160-410X
DA  - DEC
PY  - 2022
VL  - 11
IS  - 4
SP  - 290
EP  - 299
DO  - 10.1037/cfp0000160
C6  - MAY 2021
AN  - WOS:000733211200001
ER  -

TY  - JOUR
AU  - Chau, SL
AU  - Luk, TT
AU  - Wong, BYC
AU  - Wu, YS
AU  - Cheung, YTD
AU  - Ho, SY
AU  - Kim, JH
AU  - Lo, HHM
AU  - Lam, TH
AU  - Wang, MP
TI  - A Brief Intervention With Instant Messaging or Regular Text Messaging Support in Reducing Alcohol Use
T2  - JAMA INTERNAL MEDICINE
AB  - Importance Alcohol use is prevalent among university students. Mobile instant messaging apps could enhance the effectiveness of an alcohol brief intervention (ABI), but the evidence is scarce. Objective To evaluate the effectiveness of an ABI plus 3 months of mobile chat-based instant messaging support for alcohol reduction in university students at risk of alcohol use disorder. Design, Setting, and Participants In this randomized clinical trial, 772 students at risk of alcohol use disorder (Alcohol Use Disorders Identification Test [AUDIT] score >= 8) were recruited from 8 universities in Hong Kong between October 15, 2020, and May 12, 2022. Participants were randomly assigned 1:1 to either the intervention or control group. Interventions Both groups received the same ABI at baseline, which consisted of face-to-face or video conferencing with research nurses who delivered personalized feedback based on the participant's AUDIT risk level, along with a 12-page booklet describing the benefits of alcohol reduction and the harmful effects of alcohol on health and social well-being. The intervention group then received 3 months of chat-based instant messaging support on alcohol reduction guided by behavioral change techniques. The control group received 3 months of short message service (SMS) messaging on general health topics. Main Outcomes and Measures All outcomes were self-reported. The primary outcome was alcohol consumption in grams per week at 6 months of follow-up. By definition, 1 alcohol unit contains 10 g of pure alcohol. Secondary outcomes at the 6-month follow-up included changes in AUDIT score, weekly alcohol consumption, intention to drink in the next 30 days, drinking frequency and any binge or heavy drinking in the past 30 days, and self-efficacy of quitting drinking. The primary analysis followed the intention-to-treat principle, and linear regression (reported as unstandardized coefficient B) and logistic regression (reported as odds ratios) were used to compare the primary and secondary outcomes between the intervention and control groups. Results The study included 772 students (mean [SD] age, 21.1 [3.5] years; 395 females [51.2%]) who were randomly assigned to either the intervention (n = 386) or control (n = 386) group. In the intention-to-treat analysis, the intervention group had lower alcohol consumption in grams per week (B, -11.42 g [95% CI, -19.22 to -3.62 g]; P = .004), a lower AUDIT score (B, -1.19 [95% CI, -1.63 to -0.34]; P = .003), reduced weekly alcohol unit consumption (B, -1.14 [95% CI, -1.92 to -0.36]; P = .004), and less intention to drink (odds ratio, 0.66 [95% CI, 0.47 to 0.92]; P = .01) at the 6-month follow-up compared with the control group. In analyses adjusted for baseline characteristics, interacting at least once with the research nurse on the instant messaging application resulted in lower estimated alcohol consumption in grams per week (adjusted B, -17.87 g [95% CI, -32.55 to -3.20 g]; P = .01), lower weekly alcohol unit consumption (adjusted B, -1.79 [95% CI, -3.25 to -0.32]; P = .02), and a lower AUDIT score (adjusted B, -0.53 [95% CI, -1.87 to -0.44]; P = .01) at 6 months. Conclusions and Relevance Results of this randomized clinical trial indicate that mobile chat-based instant messaging support for alcohol reduction in addition to an ABI was effective in reducing alcohol consumption in university students in Hong Kong at risk of alcohol use disorder.
SN  - 2168-6106
SN  - 2168-6114
DA  - JUN
PY  - 2024
VL  - 184
IS  - 6
SP  - 641
EP  - 649
DO  - 10.1001/jamainternmed.2024.0343
C6  - JUN 2024
AN  - WOS:001221525800004
ER  -

TY  - JOUR
AU  - Hahn, JA
AU  - Cheng, DM
AU  - Emenyonu, NI
AU  - Lloyd-Travaglini, C
AU  - Fatch, R
AU  - Shade, SB
AU  - Ngabirano, C
AU  - Adong, J
AU  - Bryant, K
AU  - Muyindike, WR
AU  - Samet, JH
TI  - Alcohol Use and HIV Disease Progression in an Antiretroviral Naive Cohort
T2  - JAIDS-JOURNAL OF ACQUIRED IMMUNE DEFICIENCY SYNDROMES
AB  - Background: Alcohol use has been shown to accelerate disease progression in experimental studies of simian immunodeficiency virus in macaques, but the results in observational studies of HIV have been conflicting.
   Methods: We conducted a prospective cohort study of the impact of unhealthy alcohol use on CD4 cell count among HIV-infected persons in southwestern Uganda not yet eligible for antiretroviral treatment (ART). Unhealthy alcohol consumption was 3-month Alcohol Use Disorders Identification Test-Consumption positive (>= 3 for women, >= 4 for men) and/or phosphatidylethanol (PEth-an alcohol biomarker) >= 50 ng/mL, modeled as a time-dependent variable in a linear mixed effects model of CD4 count.
   Results: At baseline, 43% of the 446 participants were drinking at unhealthy levels and the median CD4 cell count was 550 cells/mm(3) (interquartile range 416-685). The estimated CD4 cell count decline per year was -14.5 cells/mm(3) (95% confidence interval: -38.6 to 9.5) for unhealthy drinking vs. -24.0 cells/mm(3) (95% confidence interval: -43.6 to -4.5) for refraining from unhealthy drinking, with no significant difference in decline by unhealthy alcohol use (P value 0.54), adjusting for age, sex, religion, time since HIV diagnosis, and HIV viral load. Additional analyses exploring alternative alcohol measures, participant subgroups, and time-dependent confounding yielded similar findings.
   Conclusion: Unhealthy alcohol use had no apparent impact on the short-term rate of CD4 count decline among HIV-infected ART naive individuals in Uganda, using biological markers to augment self-report and examining disease progression before ART initiation to avoid unmeasured confounding because of misclassification of ART adherence.
SN  - 1525-4135
SN  - 1077-9450
DA  - APR 15
PY  - 2018
VL  - 77
IS  - 5
SP  - 492
EP  - 501
DO  - 10.1097/QAI.0000000000001624
AN  - WOS:000444630800012
ER  -

TY  - JOUR
AU  - Bradley, DL
AU  - Kramer, CT
AU  - Sufrin, CB
AU  - Scott, KA
AU  - Hayes, CM
TI  - "Because I Was a Criminal and Drug Addict.": Experiences of Anti-Black Gendered Racism and Reproductive Injustice Among Black Pregnant and Postpartum Women with a Substance Use Disorder and Incarceration and Family Policing Histories
T2  - JOURNAL OF RACIAL AND ETHNIC HEALTH DISPARITIES
AB  - Racism pervades the US criminal legal and family policing systems, particularly impacting cases involving women with a history of a substance use disorder (SUD). Laws criminalizing SUD during pregnancy disproportionately harm Black women, as do family policing policies around family separation. Discrimination within intersecting systems may deter Black pregnant women with a SUD from seeking evidence-based pregnancy and substance use care. This convergent parallel mixed-methods study aimed to illuminate how systemic oppression influenced the lived experiences of Black mothers with a SUD, facing dual involvement in the criminal legal and family policing systems. Using convenience and snowball sampling techniques, we recruited 15 Black mothers who were incarcerated, used substances while pregnant, and had a history with family policing systems. We conducted semi-structured interviews and developed and distributed a scale questionnaire to describe participants' experiences navigating overlapping systems of surveillance and control. Drawing on models of systemic anti-Black racism and sexism and reproductive justice, we assessed participants' experiences of racism and gender-based violence within these oppressive systems. Participants described how intersecting systems of surveillance and control impeded their prenatal care, recovery, and abilities to parent their children in gender and racially specific ways. Although they mostly detailed experiences of interpersonal discriminatory treatment, particularly from custody staff while incarcerated and pregnant, participants highlighted instances of systemic anti-Black gendered racism and obstetric racism while accessing prenatal care and substance use treatment in carceral and community settings. Their narratives emphasize the need for action to measure and address the upstream macro-level systems perpetuating inequities.
SN  - 2197-3792
SN  - 2196-8837
DA  - 2024 JUN 11
PY  - 2024
DO  - 10.1007/s40615-024-02042-9
C6  - JUN 2024
AN  - WOS:001243868800002
ER  -

TY  - JOUR
AU  - Shyhalla, K
AU  - Smith, DM
AU  - Diaz, A
AU  - Nucci-Sack, A
AU  - Guillot, M
AU  - Hollman, D
AU  - Goniewicz, ML
AU  - O'Connor, RJ
AU  - Shankar, V
AU  - Burk, RD
AU  - Schlecht, NF
TI  - Changes in cannabis, tobacco, and alcohol use among sexually active female adolescents and young adults over a twelve-year period ending in 2019
T2  - ADDICTIVE BEHAVIORS
AB  - Background: The United States has experienced an increasing divergence in cannabis, tobacco, and alcohol use among adolescents and young adults (AYA). We assessed the changes in cannabis, tobacco and alcohol use in an inner-city population of predominantly minority AYA females attending a large adolescent-specific health center in New York City.
   Methods: This was a longitudinal study of AYA women recruited and followed over a twelve-year period between 2007 and 2019. Lifetime and past 30-day use were assessed by self-administered questionnaire every six months. In addition, we assessed associations with race, ethnicity, sexual behaviors, receipt of social services, living situation at home (e.g., with or without parents), and use of other drugs.
   Results: Participants included 1549 AYA females aged 13-21 at baseline, 95% of whom were youth of color. Use of cannabis increased significantly over the twelve-year period, with frequent cannabis use (>= 20 times in 30 days) increasing almost 18% per year (OR = 1.18; 95%CI:1.13-1.23). In contrast, past 30-day tobacco use declined over the same period (OR = 0.86; 95%CI:0.83-0.89). Past 30-day cannabis use was more likely among African Americans (OR = 1.33; 95%CI:1.08-1.63), women who had sex with both men and women compared to with men only (OR = 1.44; 95%CI:1.18-1.75), recent users of tobacco (OR = 2.20; 95%CI:1.92-2.52) and alcohol (OR = 2.84; 95%CI:2.52-3.20), and ever users of other drugs (OR = 1.69; 95%CI:1.44-1.99), independent of age, time and living situation.
   Conclusions: Increasing rates of cannabis use and the association with concurrent tobacco and alcohol use in AYA females underscore the need to screen for unhealthy cannabis use, in addition to tobacco and alcohol, especially among inner-city AYA.
SN  - 0306-4603
SN  - 1873-6327
DA  - OCT
PY  - 2021
VL  - 121
C7  - 106994
DO  - 10.1016/j.addbeh.2021.106994
C6  - JUN 2021
AN  - WOS:000661409900001
ER  -

TY  - JOUR
AU  - Nguyen, MX
AU  - Reyes, HLM
AU  - Pence, BW
AU  - Muessig, K
AU  - Hutton, HE
AU  - Latkin, CA
AU  - Dowdy, D
AU  - Chander, G
AU  - Lancaster, KE
AU  - Frangakis, C
AU  - Sripaipan, T
AU  - Tran, VH
AU  - Go, VF
TI  - The longitudinal association between depression, anxiety symptoms and HIV outcomes, and the modifying effect of alcohol dependence among ART clients with hazardous alcohol use in Vietnam
T2  - JOURNAL OF THE INTERNATIONAL AIDS SOCIETY
AB  - Introduction Mental health disorders may negatively impact HIV outcomes, such as viral suppression (VS) and antiretroviral (ART) adherence among people with HIV (PWH) with hazardous alcohol use. This study evaluates the longitudinal association between depression, anxiety symptoms, VS and complete ART adherence among ART clients with hazardous alcohol use in Vietnam; and examines alcohol dependence as a modifier in this association. Methods This was a secondary data analysis of a trial for hazardous drinking ART clients in Thai Nguyen, Vietnam. From March 2016 to May 2018, 440 ART clients with an Alcohol Use Disorders Identification Test-Concise (AUDIT-C) score >= 4 for men and >= 3 for women were enrolled. Individuals were randomized to either a combined intervention, a brief intervention or a standard of care. Data on sociodemographics, depression, anxiety symptoms, alcohol use, VS and ART adherence were collected at baseline, three, six, and twelve months. Generalized estimating equation models controlling for intervention exposure were used to estimate time-lagged associations. Risk ratios were estimated using Poisson regression with robust variance estimation. Results The mean age of participants was 40.2. The majority was male (96.8%), had at least some secondary school education (85.0%) and had a history of injection drug use (80.9%). No overall effect of depression and anxiety symptoms on VS was observed. When stratified by time, increased anxiety symptoms at six months were associated with VS at 12 months (adjusted risk ratio (aRR) = 1.09; 95% CI 1.02 to 1.17). An increase in depression or anxiety symptoms was associated with a decreased probability of complete ART adherence (depression symptoms: aRR = 0.95; 95% CI: 0.91 to 0.99; anxiety symptoms: aRR = 0.93; 85% CI: 0.88 to 0.99). The negative effects of anxiety symptoms on ART adherence were stronger among participants with alcohol dependence, compared to those without. Conclusions Depression and anxiety symptoms had no overall effect on VS, although they were associated with a lower probability of complete ART adherence. Interventions focusing on mental healthcare for PWH with hazardous alcohol use are needed, and integration of mental healthcare and alcohol reduction should be implemented in HIV primary care settings.
SN  - 1758-2652
DA  - JUN
PY  - 2021
VL  - 24
C7  - e25746
DO  - 10.1002/jia2.25746
AN  - WOS:000664840100008
ER  -

TY  - JOUR
AU  - Matta, J
AU  - Hoertel, N
AU  - Airagnes, G
AU  - Wiernik, E
AU  - Limosin, F
AU  - Goldberg, M
AU  - Zins, M
AU  - Lemogne, C
TI  - Does substance use explain social differences in terms of depression? Findings from the Constances cohort
T2  - COMPREHENSIVE PSYCHIATRY
AB  - Background: The role of alcohol, tobacco and cannabis use in social differences in terms of depression is poorly understood.
   Method: We have applied mediation and moderated-mediation models stratified by gender to a population-based sample (N = 37,192) of French men and women from the Constances cohort with baseline and follow-up measures of depressive states. We have examined whether socioeconomic status (SES, measured by education and income) differences in the prevalence of depressive states may be explained by both differences in prevalence of substance use according to SES (mediating effects) and differential effects of substance use on depressive state according to SES (moderating effects).
   Results: In the mediation models, substance use only explained 5.3% and 2.4% of the association between low education and depressive state in men and women respectively, and was not a significant mediator for income. Moderated mediation models showed robust moderation effects of education and income in both men and women. The association of tobacco use with depressive symptoms, which was the only substance for which a mediation effect remained and for which the moderation effect of SES was the strongest, was significantly higher in participants with low SES.
   Limitations: The partially cross-sectional nature of the data restricts the possibility of drawing causality with regards to associations between SES and substance use.
   Conclusion: Targeting substance use, particularly tobacco, can especially reduce depression risk in individuals of low SES. (C) 2020 The Authors. Published by Elsevier Inc.
SN  - 0010-440X
SN  - 1532-8384
DA  - OCT
PY  - 2020
VL  - 102
C7  - 152203
DO  - 10.1016/j.comppsych.2020.152203
AN  - WOS:000574825000014
ER  -

TY  - JOUR
AU  - Lancaster, KE
AU  - Hoffman, IF
AU  - Hanscom, B
AU  - Ha, TV
AU  - Dumchev, K
AU  - Susami, H
AU  - Rose, S
AU  - Go, VF
AU  - Reifeis, SA
AU  - Mollan, KR
AU  - Hudgens, MG
AU  - Piwowar-Manning, EM
AU  - Richardson, P
AU  - Dvoriak, S
AU  - Djoerban, Z
AU  - Kiriazova, T
AU  - Zeziulin, O
AU  - Djauzi, S
AU  - Ahn, CV
AU  - Latkin, C
AU  - Metzger, D
AU  - Burns, DN
AU  - Sugarman, J
AU  - Strathdee, SA
AU  - Eshleman, SH
AU  - Clarke, W
AU  - Donnell, D
AU  - Emel, L
AU  - Sunner, LE
AU  - McKinstry, L
AU  - Sista, N
AU  - Hamilton, EL
AU  - Lucas, JP
AU  - Duong, BD
AU  - Vuong, NV
AU  - Sarasvita, R
AU  - Miller, WC
A1  - HPTN 074 Study Team
TI  - Regional differences between people who inject drugs in an HIV prevention trial integrating treatment and prevention (HPTN 074): a baseline analysis
T2  - JOURNAL OF THE INTERNATIONAL AIDS SOCIETY
AB  - Introduction
   People who inject drugs (PWID) experience high HIV incidence and face significant barriers to engagement in HIV care and substance use treatment. Strategies for HIV treatment as prevention and substance use treatment present unique challenges in PWID that may vary regionally. Understanding differences in the risk structure for HIV transmission and disease progression among PWID is essential in developing and effectively targeting intervention strategies of HIV treatment as prevention.
   MethodsResultsWe present a baseline analysis of HIV Prevention Trials Network (HPTN) 074, a two-arm, randomized controlled trial among PWID in Indonesia (n=258), Ukraine (n=457) and Vietnam (n=439). HPTN 074 was designed to determine the feasibility, barriers and uptake of an integrated intervention combining health systems navigation and psychosocial counselling for the early engagement of antiretroviral therapy (ART) and substance use treatment for PWID living with HIV. Discordant PWID networks were enrolled, consisting of an HIV-positive index and their HIV-negative network injection partner(s). Among the enrolled cohort of 1154 participants (502 index participants and 652 network partners), we examine regional differences in the baseline risk structure, including sociodemographics, HIV and substance use treatment history, and injection and sexual risk behaviours.
   The majority of participants were male (87%), with 82% of the enrolled females coming from Ukraine. The overall mean age was 34 (IQR: 30, 38). Most commonly injected substances included illegally manufactured methadone in Ukraine (84.2%), and heroin in Indonesia (81.8%) and Vietnam (99.5%). Injection network sizes varied by region: median number of people with whom participants self-reported injecting drugs was 3 (IQR: 2, 5) in Indonesia, 5 (IQR: 3, 10) in Ukraine and 3 (IQR: 2, 4) in Vietnam. Hazardous alcohol use, assessed using the Alcohol Use Disorders Identification Test - Alcohol Consumption Questions (AUDIT-C), was prominent in Ukraine (54.7%) and Vietnam (26.4%). Reported sexual risk behaviours in the past month, including having two or more sex partners and giving/receiving money or drugs in exchange for sex, were uncommon among all participants and regions.
   ConclusionsWhile regional differences in risk structure exist, PWID particularly in Ukraine need immediate attention for risk reduction strategies. Substantial regional differences in risk structure will require flexible, tailored treatment as prevention interventions for distinct PWID populations.
SN  - 1758-2652
DA  - OCT 22
PY  - 2018
VL  - 21
IS  - 10
C7  - e25195
DO  - 10.1002/jia2.25195
AN  - WOS:000448937900003
ER  -

TY  - JOUR
AU  - Beckham, JC
AU  - Calhoun, PS
AU  - Chen, ZX
AU  - Dennis, MF
AU  - Kirby, AC
AU  - Treis, ET
AU  - Hertzberg, JS
AU  - Hair, LP
AU  - Mann, AJ
AU  - Budney, AJ
AU  - Kimbrel, NA
TI  - Development of Mobile Contingency Management for Cannabis Use Reduction
T2  - BEHAVIOR THERAPY
AB  - Many interventions for cannabis use disorder (CUD) are associated with decreases in frequency and quantity of use but fail to increase overall rates of sustained abstinence. It is currently unknown whether reductions in use (in the absence of sustained abstinence) result in clinically significant improvements in functioning. The objective of this study was to refine a mobile contingency management approach to reduce cannabis use to ultimately evaluate whether reductions in frequency and quantity of cannabis are related to improvements in functional and mental health status. Three cohorts of participants (n = 18 total, n = 10 women) were enrolled and completed 2 weeks of ecological momentary assessment (EMA) during a baseline ad lib cannabis use period, followed by a 6 -week reduction period. Participants completed EMA assessments multiple times per day and were prompted to provide videotaped saliva cannabis testing 2-3 times daily. Data from participants who were at least 80% adherent to all EMA prompts were analyzed (13 out of 18). During the ad lib phase, participants were using cannabis on 94% of the days and reported using a mean of 1.42 grams daily. The intervention was a mobile application that participants used to record cannabis use by saliva tests to bioverify abstinence and participants completed electronic diaries to report their grams used. During the 6 -week intervention phase, participants reported reducing their use days to 47% of the days with a reported mean of .61 grams daily. In the last cohort, at least 50% of the heavy users were able to reduce their cannabis use by at least 50%. The effect of cannabis reduction (versus abstinence) is largely unknown. Observations suggest that it is possible to develop a mobile intervention to reduce cannabis use among heavy users, and this paradigm can be utilized in future work to evaluate whether reductions in cannabis use among heavy users will result in improvements in functional and mental health status.
SN  - 0005-7894
SN  - 1878-1888
DA  - JAN
PY  - 2024
VL  - 55
IS  - 1
SP  - 1
EP  - 13
AN  - WOS:001157893700001
ER  -

TY  - JOUR
AU  - Matson, TE
AU  - McGinnis, KA
AU  - Rubinsky, AD
AU  - Frost, MC
AU  - Czarnogorski, M
AU  - Bryant, KJ
AU  - Edelman, EJ
AU  - Satre, DD
AU  - Catz, SL
AU  - Bensley, KM
AU  - Fiellin, DA
AU  - Justice, AC
AU  - Williams, EC
TI  - Gender and alcohol use: influences on HIV care continuum in a national cohort of patients with HIV
T2  - AIDS
AB  - Objectives: To investigate whether gender is associated with three recommended stages of the HIV care continuum and whether gender modifies known associations between level of alcohol use and HIV care among US veterans.
   Design: Retrospective cohort.
   Methods: Veterans Aging Cohort Study data were used to identify Veterans Health Administration (VA) patients with HIV and AUDIT-C alcohol screening from 1 February 2008 to 30 September 2014. Modified Poisson regression models estimated the relative risk and predicted prevalences of engagement in HIV care (documented CD4(+) cells/mu l or viral load copies/ml lab values), ART treatment (at least one prescription), and viral suppression (HIV RNA <500 copies/ml) in the year following AUDIT-C (1) for women compared to men, and (2) for each level of alcohol use compared to nondrinking among women and among men. A multiplicative interaction between gender and alcohol use was tested.
   Results: Among 33 224 patients, women (n = 971) were less likely than men (n = 32 253) to receive HIV care (P values < 0.001). Respective predicted prevalences for women and men were 71.9% (95% CI 69.1-74.7%) and 77.9% (77.5-78.4%) for engagement, 60.0% (57.0-73.14%) and 73.8% (73.4-74.3%) for ART treatment, and 46.4% (43.3-49.6%) and 55.8% (55.3-56.3%) for viral suppression. Although the interaction between gender and alcohol use was not statistically significant, stratified analyses suggested worse outcomes for women than men at higher levels of alcohol use.
   Conclusion: In this large national cohort, women were less likely than men to be engaged in HIV medical care, prescribed ART, and virally suppressed. Interventions to improve HIV care for women are needed at all levels of alcohol use. Copyright (C) 2018 Wolters Kluwer Health, Inc. All rights reserved.
SN  - 0269-9370
SN  - 1473-5571
DA  - SEP 24
PY  - 2018
VL  - 32
IS  - 15
SP  - 2247
EP  - 2253
DO  - 10.1097/QAD.0000000000001946
AN  - WOS:000453904700018
ER  -

TY  - JOUR
AU  - Jain, JP
AU  - Sheira, LA
AU  - Frongillo, EA
AU  - Neilands, TB
AU  - Cohen, MH
AU  - Wilson, TE
AU  - Chandran, A
AU  - Adimora, AA
AU  - Kassaye, SG
AU  - Sheth, AN
AU  - Fischl, MA
AU  - Adedimeji, AA
AU  - Turan, JM
AU  - Tien, PC
AU  - Weiser, SD
AU  - Conroy, AA
TI  - Mechanisms linking gender-based violence to worse HIV treatment and care outcomes among women in the United States
T2  - AIDS
AB  - Objective: To test whether substance use mediates the associations between gender-based violence (GBV) and suboptimal adherence to antiretroviral therapy (ART), and GBV and poor engagement in care, among women living with HIV (WLHIV) in the United States (US). Design: We analyzed longitudinal data collected among 1717 WLHIV in the Women's Interagency HIV Study (WIHS). Methods: From 2013 to 2017, WLHIV completed semi-annual assessments on GBV, substance use, and HIV treatment and care. Adjusted multilevel logistic regression models were built to estimate the impact of GBV on; suboptimal (<95%) adherence and at least one missed HIV care appointment without rescheduling in the past 6 months. Mediation analyses were performed to test whether heavy drinking and illicit drug use mediated the associations between GBV and the two HIV outcomes. Results: The mean age was 47 (standard deviation = 9), 5% reported experiencing GBV, 17% reported suboptimal adherence and 15% reported at least one missed appointment in the past 6 months. Women who experienced GBV had a significantly higher odds of suboptimal adherence [adjusted odds ratio (aOR) = 1.99; 95% confidence interval (CI) = 1.40-2.83] and missed appointments (aOR = 1.92, 95% CI = 1.32-2.33). Heavy drinking and illicit drug use mediated 36 and 73% of the association between GBV and suboptimal adherence and 29 and 65% of the association between GBV and missed appointments, respectively. Conclusions: Substance use is an underlying mechanism through which GBV affects outcomes along the HIV care continuum among WLHIV in the US. To optimize HIV treatment and care among women, interventions should address the combined epidemics of substance use, violence, and HIV.
SN  - 0269-9370
SN  - 1473-5571
DA  - NOV 1
PY  - 2022
VL  - 36
IS  - 13
SP  - 1861
EP  - 1869
DO  - 10.1097/QAD.0000000000003329
AN  - WOS:000861441200014
ER  -

TY  - JOUR
AU  - Dahlgren, MK
AU  - Sagar, KA
AU  - Racine, MT
AU  - Dreman, MW
AU  - Gruber, SA
TI  - Marijuana Use Predicts Cognitive Performance on Tasks of Executive Function
T2  - JOURNAL OF STUDIES ON ALCOHOL AND DRUGS
AB  - Objective: Despite growing evidence that chronic marijuana use is associated with cognitive impairment, particularly when use is initiated at an early age, national trends demonstrate significant decreases in the perceived risk of marijuana corresponding with increased use, especially among youth. The current study assessed the impact of marijuana use on executive function and whether patterns of marijuana use, including earlier age at onset, higher frequency, and increased magnitude of use, predict impairment. Method: Forty-four chronic, heavy marijuana smokers (37 male, 7 female) and 32 healthy, nonsmoking control participants (20 male, 12 female) recruited from the Greater Boston area completed two assessments of executive function: the Stroop Color Word Test and Wisconsin Card Sorting Test (WCST). Results: Marijuana smokers had poorer executive function relative to control participants, a between-group difference that was primarily driven by individuals with early onset of marijuana use (before age 16; n = 21); significance remained even when controlling for frequency and magnitude of use. Further, earlier age at marijuana onset and increased marijuana use predicted poorer neurocognitive performance, and perseverative errors on the WCST significantly predicted marijuana group membership. Conclusions: These findings underscore the impact of early onset of marijuana use on executive function impairment independent of increased frequency and magnitude of use. In addition, poorer performance on the WCST may serve as a neuropsychological marker for heavy marijuana users. These results highlight the need for additional research to identify predictors associated with early marijuana use, as exposure to marijuana during a period of developmental vulnerability may result in negative cognitive consequences.
SN  - 1937-1888
SN  - 1938-4114
DA  - MAR
PY  - 2016
VL  - 77
IS  - 2
SP  - 298
EP  - 308
DO  - 10.15288/jsad.2016.77.298
AN  - WOS:000372769900015
ER  -

TY  - JOUR
AU  - Bülbül, K
AU  - Odaci, H
TI  - High School Students' Substance Abuse Tendencies: A Comparison Based on Personal, Social, and Academic Variables
T2  - ADDICTA-THE TURKISH JOURNAL ON ADDICTIONS
AB  - This study aims to analyze the substance abuse proclivity of students attending different types of high schools based on some personal, social and academic factors. The study sample consists of students attending different types of high schools (i.e., Science High Schools, Anatolian High Schools, Social Sciences High Schools, Health Vocational High Schools, Vocational and Technical High Schools, and Fine Arts High Schools) in a province located in Turkey's Black Sea region whose city center is considered to be a metropolis (TR: buyuksehir) by Turkish standards during the 2015-2016 academic year. A total of 903 students, of which 513 were female (56.8%) and 390 were male (43.2%), receiving education from the different types of high schools listed above were chosen via simple random sampling. Two forms, namely the personal information form and the Substance Abuse Proclivity Scale, were used to collect data. The research reveals that while high school students' scores measuring substance abuse proclivity significantly differ based on gender, type of high school, grade level, family income, and personal or family substance abuse, they do not significantly differ based on family type or sibling birth order. The findings are discussed in light of the literature. The results of this research will help determine adolescent substance abuse proclivity and increase the knowledge base for future studies seeking to develop prevention methods.
SN  - 2148-7286
SN  - 2149-1305
DA  - DEC
PY  - 2018
VL  - 5
IS  - 4
SP  - 705
EP  - 719
DO  - 10.15805/addicta.2018.5.4.0026
AN  - WOS:000458324000004
ER  -

TY  - JOUR
AU  - Reid, N
AU  - Gamble, J
AU  - Creedy, DK
AU  - Finlay-Jones, A
TI  - Benefits of caseload midwifery to prevent fetal alcohol spectrum disorder: A discussion paper
T2  - WOMEN AND BIRTH
AB  - Background: Exposure to alcohol prenatally can result in a child being diagnosed with fetal alcohol spectrum disorder. Affected infants experience lifelong impairments that can involve, physical, cognitive, behavioural and emotional difficulties that impact on their functional capacity. Effective prevention of fetal alcohol spectrum disorder is critically needed in Australia. Reduction in the prevalence of this disorder will only be possible if we prevent alcohol consumption during pregnancy.
   Aim: This paper provides an overview of fetal alcohol spectrum disorder and discusses the role of caseload midwifery as part of a multi-level prevention approach.
   Findings: Drawing on previous research, caseload midwifery has potential to support the prevention of fetal alcohol spectrum disorder through continuity of care.
   Conclusion: Prevention of fetal alcohol spectrum disorder will be more likely if women experience a supportive relationship with a known midwife, who has received appropriate training and can enable women to feel comfortable in discussing and addressing alcohol use. (c) 2018 Australian College of Midwives. Published by Elsevier Ltd. All rights reserved.
SN  - 1871-5192
SN  - 1878-1799
DA  - FEB
PY  - 2019
VL  - 32
IS  - 1
SP  - 3
EP  - 5
DO  - 10.1016/j.wombi.2018.03.002
AN  - WOS:000455681800020
ER  -

TY  - JOUR
AU  - Chen, XG
AU  - Wang, Y
AU  - Leeman, RF
AU  - Li, F
AU  - Zhao, JY
AU  - Bruijnzeel, AW
TI  - Video-assisted topographical measurement of cigarette smoking: Exploration of an objective approach to evaluate nicotine dependence
T2  - TOBACCO PREVENTION & CESSATION
AB  - INTRODUCTION Addressing nicotine dependence is key to effective smoking cessation. While self-report measures of nicotine dependence are often challenged for their reliability and validity, there is a lack of non-invasive and inexpensive objective measures of nicotine dependence. In this study, we aimed to explore the potential of using video-assisted smoking topography to derive objective measures indicative of nicotine dependence with the guidance of nicotine-receptor-based self-titration theory.
   METHODS Videotaped topography data were collected for one episode of smoking a whole cigarette the first time of the day from 10 cigarette smokers with diverse racial backgrounds (4 males and 6 females, mean age = 27 years, SD = 7.2). Temporal patterns of individual topographic measures (i.e. puff interval, puff speed, puff duration, inhalation duration, and rest duration) were measured and plotted against time. Levels of nicotine dependence were evaluated using three standard scales, including the 14-item DSM-IV scale, the 6-item ICD-10 scale, and the 6-item Fagerstrom Test of Nicotine Dependence. Both linear and non-linear fold catastrophe dynamic models were used to fit the data.
   RESULTS Compared with a linear model (R-2 from 0.003 to 0.74), the non-linear model more adequately captured the temporal pattern of topographic measures (R-2 from 0.11 to 0.99), especially puff speed. The indicators derived from the fitted fold catastrophe curve (e.g. average puff speed) were significantly associated with nicotine dependence scores, especially DSM-IV scale scores (r from 0.64 to 0.93).
   CONCLUSIONS Study findings suggest the potential to objectively and non-invasively measure nicotine dependence using video-assisted smoking topography.
SN  - 2459-3087
DA  - MAY
PY  - 2018
VL  - 4
C7  - 21
DO  - 10.18332/tpc/90821
AN  - WOS:000433484200005
ER  -

TY  - JOUR
AU  - Groenewald, C
AU  - Essack, Z
AU  - Khumalo, S
TI  - Speaking through pictures: Canvassing adolescent risk behaviours in a semi-rural community in KwaZulu-Natal Province, South Africa
T2  - SOUTH AFRICAN JOURNAL OF CHILD HEALTH
AB  - Background: Adolescent risk behaviours, such as substance abuse and unprotected sex, are leading social and health challenges in South Africa.
   Objective: While studies continue to investigate the prevalence of adolescent risk behaviours in South Africa, there is a paucity of research on adolescents' perspectives in rural settings.
   Method: Using a qualitative photo-voice methodology, the current study explored adolescents' perspectives and experiences of living in a semi-rural community in KwaZulu-Natal. KwaZulu-Natal is the epicentre of the South African epidemic, and adolescents especially young girls, are at heightened risk for HIV infection. Male and female participants aged 15-18 years old (N=33) were asked to respond to a series of questions by taking photographs that best describe their perspectives or experiences.
   Results: The photo-voice methodology encouraged the adolescents to represent their perspectives and experiences as experts on their lives and needs. The participants reported that adolescents in their community engage in various risky behaviours of which risky sexual behaviours and hazardous substance use emerged as significantly problematic. Risky sexual behaviours entailed unprotected sex, having multiple sexual partners, cell-phone sharing of pornography and sex while intoxicated. Problematic substance use involved harmful drinking behaviours like binge drinking as well as engaging in illicit drug use.
   Conclusion: Contextually relevant interventions aimed at reducing adolescent engagement in risky sexual behaviours and harmful substance use need to be prioritised. Additional recommendations are discussed.
SN  - 1994-3032
SN  - 1999-7671
PY  - 2018
SP  - S57
EP  - S62
DO  - 10.7196/SAJCH.2018.v12i2.1514
AN  - WOS:000443594800011
ER  -

TY  - JOUR
AU  - Matsuzaka, S
AU  - Avery, LR
AU  - Espinel, S
TI  - Black sexual minority women's Internalized stigma and coping motivated alcohol use: the role of emotional suppression
T2  - JOURNAL OF ETHNICITY IN SUBSTANCE ABUSE
AB  - Black sexual minority women have an increased risk for excessive alcohol use, which has been attributed to their use of alcohol to cope with oppression. Internalized stigma is suggested to be one of the most insidious byproducts of systemic oppression whereby people internalize ideologies of self-hatred. Still, research has yet to examine the association between internalized stigma and alcohol use among sexual minorities of color. This survey-based study investigated the associations between internalized homonegativity and internalized racism with coping motivated alcohol use among 330 Black sexual minority women. Additionally, we explored the role of emotional suppression within these associations. Internalized homonegativity was significantly positively associated with coping motivated alcohol use. The significant positive association between internalized racism and coping motivated alcohol use was strongest at higher levels of emotional suppression. Given the majority of our sample identified as having a masculine gender expression, we recommend research exploring whether the identity-based experiences of masculine Black sexual minority women impact their substance use behaviors. Implications for culturally sensitive and emotion-centered practice with Black sexual minority women are discussed.
SN  - 1533-2640
SN  - 1533-2659
DA  - 2023 JUN 1
PY  - 2023
DO  - 10.1080/15332640.2023.2220656
C6  - JUN 2023
AN  - WOS:001002371400001
ER  -

TY  - JOUR
AU  - Belay, DM
AU  - Bayisa, B
AU  - Abera, M
TI  - Association of Substance Use with Immunological Response to Antiretroviral Therapy in HIV-Positive Patients from Southwest Ethiopia: A Prospective Observational Study
T2  - INTERNATIONAL JOURNAL OF GENERAL MEDICINE
AB  - Background: Use of psychoactive substances by HIV-positive patients in the course of antiretroviral drug treatment has become a public health problem globally. Substance use (alcohol, nicotine, and khat) during the course of treatment results in interactions with drugs that lead to undesired treatment outcomes. This condition is understudied, and the consequences of substance use among patients on antiretroviral treatment are not well explored.Methods: A prospective observational study was conducted among people on antiretroviral therapy (ART) at Jimma University Medical Center in southwest Ethiopia from April 20 to November 27, 2019. Data were collected using the World Health Organization's alcohol, smoking, and substance involvement screening test among adults who have followed antiretroviral therapy for a minimum of 6 months. Logistic regression analysis was done to identify factors associated with immunological response. The inadequate immunological response was defined as patients who were unable to achieve or maintain a CD4 cell count of >350 cells/ mm3 after the 6-months of follow-up.Results: Of the 332 patients enrolled, a majority (64.2%) of the respondents were females. The mean (+/- SD) age of the patients was 38.5 +/- 9.5 years. The proportion of participants with a high level of health risk due to alcohol use was 8.4%, while 63.8% of them were non-alcohol users with no health risk. In multivariable logistic regression analysis, moderate and high levels of health risks from alcohol use were significantly associated with increased odds of inadequate immunological response (AOR: 2.9; 95% CI, 1.1-7.4) and (AOR: 4.3; 95% CI, 1.2-14.8), respectively, but the level of health risk from khat and cigarette use showed no association with inadequate immunological response in this study.Conclusion: Moderate and high levels of health risk from alcohol use were independently associated with inadequate immunological response. People living with HIV/AIDS should regularly be screened for and be educated about substance use and its potential negative impact on CD4 cell recovery.
SN  - 1178-7074
PY  - 2022
VL  - 15
SP  - 8437
EP  - 8450
DO  - 10.2147/IJGM.S389010
AN  - WOS:000892715500001
ER  -

TY  - JOUR
AU  - Jones, TPW
AU  - Lampe, FC
AU  - Arenas-Pinto, A
AU  - Smith, C
AU  - McDonnell, J
AU  - Haddow, L
AU  - Johnson, M
AU  - Yousef, E
AU  - Lascar, M
AU  - Geretti, AM
AU  - Sherr, L
AU  - Collins, S
AU  - Phillips, AN
AU  - Rodger, AJ
A1  - ASTRA Study Grp
TI  - Alcohol, smoking, recreational drug use and association with virological outcomes among people living with HIV: cross-sectional and longitudinal analyses
T2  - HIV MEDICINE
AB  - Objectives There is increasing evidence to suggest that people living with HIV (PLWH) have significant morbidity from alcohol, recreational drug use and cigarette smoking. Our aim was to report associations of these factors with antiretroviral therapy (ART) non-adherence, viral non-suppression and subsequent viral rebound in PLWH. Methods The Antiretroviral Sexual Transmission Risk and Attitudes (ASTRA) study recruited PLWH attending eight outpatient clinics in England between February 2011 and December 2012. Data included self-reported excessive drinking (estimated consumption of > 20 units of alcohol/week), alcohol dependency (CAGE score >= 2 with current alcohol consumption), recreational drug use (including injection drug use in the past 3 months), and smoking status. Among participants established on ART, cross-sectional associations with ART non-adherence [missing >= 2 consecutive days of ART on >= 2 occasions in the past three months] and viral-non suppression [viral load (VL) > 50 copies/mL] were assessed using logistic regression. In participants from one centre, longitudinal associations with subsequent viral rebound (first VL > 200 copies/mL) in those on ART with VL <= 50 copies/mL at baseline were assessed using Cox regression during a 7-year follow-up. Results Among 3258 PLWH, 2248 (69.0%) were men who have sex with men, 373 (11.4%) were heterosexual men, and 637 (19.6%) were women. A CAGE score >= 2 was found in 568 (17.6%) participants, 325 (10.1%) drank > 20 units/week, 1011 (31.5%) currently smoked, 1242 (38.1%) used recreational drugs and 74 (2.3%) reported injection drug use. In each case, prevalence was much more common among men than among women. Among 2459 people on ART who started at least 6 months previously, a CAGE score >= 2, drinking > 20 units per week, current smoking, injection and non-injection drug use were all associated with ART non-adherence. After adjusting for demographic and socioeconomic factors, CAGE score >= 2 [adjusted odds ratio (aOR) = 1.52, 95% confidence interval (CI): 1.09-2.13], current smoking (aOR = 1.58, 95% CI: 1.10-2.17) and injection drug use (aOR = 2.11, 95% CI: 1.00-4.47) were associated with viral non-suppression. During follow-up of a subset of 592 people virally suppressed at recruitment, a CAGE score >= 2 [adjusted hazard ratio (aHR) = 1.66, 95% CI: 1.03-2.74], use of 3 or more non-injection drugs (aHR = 1.82, 95% CI: 1.12-3.57) and injection drug use (aHR = 2.73, 95% CI: 1.08-6.89) were associated with viral rebound. Conclusions Screening and treatment for alcohol, cigarette and drug use should be integrated into HIV outpatient clinics, while clinicians should be alert to the potential for poorer virological outcomes.
SN  - 1464-2662
SN  - 1468-1293
DA  - MAR
PY  - 2022
VL  - 23
IS  - 3
SP  - 209
EP  - 226
DO  - 10.1111/hiv.13156
C6  - OCT 2021
AN  - WOS:000705822800001
ER  -

TY  - JOUR
AU  - Reese, SE
AU  - Conradt, E
AU  - Riquino, MR
AU  - Garland, EL
TI  - An Integrated Mechanistic Model of Mindfulness-Oriented Recovery Enhancement for Opioid-Exposed Mother-Infant Dyads
T2  - FRONTIERS IN PSYCHOLOGY
AB  - A growing body of neurobiological and psychological research sheds light on the mechanisms underlying the development and maintenance of opioid use disorder and its relation to parenting behavior. Perinatal opioid use is associated with risks for women and children, including increased risk of child maltreatment. Drawing from extant data, here we provide an integrated mechanistic model of perinatal opioid use, parenting behavior, infant attachment, and child well-being to inform the development and adaptation of behavioral interventions for opioid-exposed mother-infant dyads. The model posits that recurrent perinatal opioid use may lead to increased stress sensitivity and reward dysregulation for some mothers, resulting in decreased perceived salience of infant cues, disengaged parenting behavior, disrupted infant attachment, and decreased child well-being. We conclude with a discussion of Mindfulness-Oriented Recovery Enhancement as a means of addressing mechanisms undergirding perinatal opioid use, parenting, and attachment, presenting evidence on the efficacy and therapeutic mechanisms of mindfulness. As perinatal opioid use increases in the United States, empirically informed models can be used to guide treatment development research and address this growing concern.
SN  - 1664-1078
DA  - OCT 28
PY  - 2021
VL  - 12
C7  - 688359
DO  - 10.3389/fpsyg.2021.688359
AN  - WOS:000717776300001
ER  -

TY  - JOUR
AU  - Hirst, RB
AU  - Conaboy, C
AU  - Vaughn, D
AU  - Enriquez, RH
AU  - Wickham, R
TI  - The "Jay-Dar" Phenomenon: Individuals Discriminate Cannabis Users from Nonusers Based Upon a Photograph
T2  - SUBSTANCE USE & MISUSE
AB  - Objective: With increasing legalization of medicinal and recreational cannabis, use is on the rise. Research suggests individuals may be able to guess cannabis user status based upon appearance; however, these findings utilized a small sample of photographs that was not balanced on user status or gender. Further, no studies examined whether raters with cannabis experience are better at judging others' cannabis use, or what physical features they use to make these judgments. This study explored these factors using a larger, balanced photograph database. Method: An American sample (n = 249, 48.6% female, mean age = 35.19years) rated 36 photographs (18 cannabis users, 18 nonusers) balanced on gender and age on the likelihood that the photographed individuals use cannabis, producing 8964 ratings. Respondents also reported physical features considered in their ratings, as well as their own cannabis use history. Results: As hypothesized, photographs of users received higher ratings on the Marijuana Use Likelihood Index relative to nonusers. Further, results revealed a gender by rater user status interaction, indicating that raters with no previous cannabis experience rated males higher than females, while raters with cannabis experience did not demonstrate this rating discrepancy. Cannabis use explained over 9% of the variance in ratings across all photographs. Conclusions: Results suggest individuals do rate cannabis users as more likely to be users, relative to nonusers, based upon appearance alone. These findings have important implications, not only for research on chronic cannabis use effects, but also for social and achievement factors such as potential stigma.
SN  - 1082-6084
SN  - 1532-2491
PY  - 2018
VL  - 53
IS  - 14
SP  - 2359
EP  - 2367
DO  - 10.1080/10826084.2018.1474228
AN  - WOS:000439989200010
ER  -

TY  - JOUR
AU  - Paterno, MT
AU  - Leckenby, D
AU  - Pachucki, MC
TI  - Challenges and Lessons Learned From Digital Storytelling With Parenting Women in Recovery
T2  - HEALTH PROMOTION PRACTICE
AB  - With the national increase in opioid use disorder among pregnant and parenting women, innovative mechanisms are being utilized to engage with mothers to build social support and promote recovery. This is particularly important in rural settings where other support systems may be limited. Digital storytelling is an interactive tool that often facilitates social connectedness among participants and may foster empowerment and community building among mothers in recovery. We conducted one digital storytelling workshop with rural mothers in recovery in 2018 to examine the feasibility of employing this method to engage with mothers in recovery in a community setting and promote social support among participants. In this article, we describe what we learned from working with the mothers to guide others considering using digital storytelling with women with opioid use disorder in future research or public health intervention projects.
SN  - 1524-8399
SN  - 1552-6372
DA  - MAY
PY  - 2020
VL  - 21
IS  - 3
SP  - 340
EP  - 343
C7  - 1524839920902751
DO  - 10.1177/1524839920902751
C6  - FEB 2020
AN  - WOS:000513329200001
ER  -

TY  - JOUR
AU  - Cagle, A
AU  - McGrath, C
AU  - Richardson, BA
AU  - Donovan, D
AU  - Sakr, S
AU  - Yatich, N
AU  - Ngomoa, R
AU  - Chepngeno Langat, A
AU  - John-Stewart, G
AU  - Chung, MH
TI  - Alcohol use and immune reconstitution among HIV-infected patients on antiretroviral therapy in Nairobi, Kenya
T2  - AIDS CARE-PSYCHOLOGICAL AND SOCIO-MEDICAL ASPECTS OF AIDS/HIV
AB  - Studies on the effects of alcohol use on HIV disease progression have been contradictory, with at least one study finding a positive effect of low alcohol consumption on CD4 count. In addition, most such studies have taken place in the developed West. We investigated the association between alcohol use and immune reconstitution through CD4 count response among HIV-infected individuals on antiretroviral therapy (ART) at an urban sub-Saharan African clinic. This was a retrospective cohort study of treatment-naive HIV-infected adults initiating ART in Nairobi, Kenya and followed for 12 months between January 2009 and December 2012. At enrollment, a standardized questionnaire was used to collect data on sociodemographic variables and alcohol consumption. CD4 count was measured every six months. Linear regression models assessed the association between CD4 count and alcohol consumption, categorized as abstinent, moderate, or hazardous. Overall, 854 participants were included, 522 of which were women, with 85 (25.6%) men and 50 (9.6%) women reporting any alcohol use, and 8 (2.4%) men and 7 (1.3%) women reporting hazardous drinking. At baseline, alcohol use was associated with higher education and socioeconomic status. Median CD4 count was higher among alcohol users compared to those who abstained at baseline and at 6 and 12 months post-ART initiation, although this was only significant at 6 months. There were no differences in adherence between abstainers and drinkers. While overall alcohol use was significantly associated with higher CD4 counts, moderate and hazardous use treated separately were not. We conclude that, while alcohol use was associated with higher CD4 counts at 12 months post-ART, the mechanism for this association is unclear but may reflect unmeasured socioeconomic or nutritional differences. Additional research is required on the specific drinking patterns of this population and the types of alcoholic beverages consumed to clarify this relationship.
SN  - 0954-0121
SN  - 1360-0451
PY  - 2017
VL  - 29
IS  - 9
SP  - 1192
EP  - 1197
DO  - 10.1080/09540121.2017.1281881
AN  - WOS:000405565900018
ER  -

TY  - JOUR
AU  - Puryear, SB
AU  - Balzer, LB
AU  - Ayieko, J
AU  - Kwarisiima, D
AU  - Hahn, JA
AU  - Charlebois, ED
AU  - Clark, TD
AU  - Cohen, CR
AU  - Bukusi, EA
AU  - Kamya, MR
AU  - Petersen, ML
AU  - Havlir, DV
AU  - Chamie, G
TI  - Associations between alcohol use and HIV care cascade outcomes among adults undergoing population-based HIV testing in East Africa
T2  - AIDS
AB  - Objective: To assess the impact of alcohol use on HIV care cascade outcomes. Design: Cross-sectional analyses. Methods: We evaluated HIV care cascade outcomes and alcohol use in adults (>= 15 years) during baseline (2013--2014) population-based HIV testing in 28 Kenyan and Ugandan communities. 'Alcohol use' included any current use and was stratified by Alcohol Use Disorders Identification Test-Concise (AUDIT-C) scores: nonhazardous/low (1--3 men/1--2 women), hazardous/medium (4--5 men/3--5 women), hazardous/high (6--7), hazardous/very-high (8--12). We estimated cascade outcomes and relative risks associated with each drinking level using targeted maximum likelihood estimation, adjusting for confounding and missing measures. Results: Among 118 923 adults, 10 268 (9%) tested HIV-positive. Of those, 10 067 (98%) completed alcohol screening: 1626 (16%) reported drinking, representing 7% of women (467/6499) and 33% of men (1 159/3568). Drinking levels were: low (48%), medium (34%), high (11%), very high (7%). Drinkers were less likely to be previously HIV diagnosed (58% [95% CI: 55--61%]) than nondrinkers [66% (95% CI: 65-67%); RR: 0.87 (95% CI: 0.83-0.92)]. If previously diagnosed, drinkers were less likely to be on ART [77% (95% CI: 73-80%)] than nondrinkers [83% (95% CI 82-84%); RR: 0.93 (95% CI: 0.89-0.97)]. If on ART, there was no association between alcohol use and viral suppression; however, very-high-level users were less likely to be suppressed [RR: 0.80 (95% CI: 0.68-0.94)] versus nondrinkers. On a population level, viral suppression was 38% (95% CI: 36-41%) among drinkers and 44% (95% CI: 43-45%) among nondrinkers [RR: 0.87 (95% CI 0.82-0.94)], an association seen at all drinking levels. Conclusion: Alcohol use was associated with lower viral suppression; this may be because of decreased HIV diagnosis and ART use.
SN  - 0269-9370
SN  - 1473-5571
DA  - MAR 1
PY  - 2020
VL  - 34
IS  - 3
SP  - 405
EP  - 413
DO  - 10.1097/QAD.0000000000002427
AN  - WOS:000544898400007
ER  -

TY  - JOUR
AU  - Meisel, SN
AU  - Colder, CR
AU  - Hopwood, CJ
TI  - Assessing Parent-Adolescent Substance Use Discussions Using the Continuous Assessment of Interpersonal Dynamics
T2  - JOURNAL OF PERSONALITY ASSESSMENT
AB  - Assessing parent-child interactions is critical for understanding family dynamics, however tools available for capturing these dynamics are limited. The current study sought to examine the validity of the Continuous Assessment of Interpersonal Dynamics (CAID) for understanding the dynamics of parent-adolescent substance use discussions. Specifically, we examined how CAID parameters were related to indicators of parenting and substance use. Sixty-one parent-adolescent dyads (M adolescent age = 14.02, 57% female; M parent age = 46.40; 98% female) completed three 9-minute video-taped conflict, alcohol, and cannabis discussions as well as self-report measures of parenting (e.g., monitoring, psychological control) and substance use behaviors (e.g., intentions, use with parental permission). Interactions were coded using the CAID which provides continuous assessments of parent and adolescent warmth and dominance. Parental warmth, adolescent warmth, and dominance complementarity CAID parameters were positively associated with adaptive parenting and negatively associated with maladaptive parenting factors. Parental warmth in the cannabis discussion was negatively associated with the substance use and intentions factor. These findings support CAID as a reliable and valid assessment of interpersonal dynamics that characterize parent-adolescent substance use discussions and suggest that substance use conversations may be most effective when parents and adolescents act warmly throughout the discussion and exhibit dominance complementarity.
SN  - 0022-3891
SN  - 1532-7752
DA  - OCT 24
PY  - 2022
VL  - 104
IS  - 6
SP  - 800
EP  - 812
DO  - 10.1080/00223891.2021.2019051
C6  - DEC 2021
AN  - WOS:000742291100001
ER  -

TY  - JOUR
AU  - Reback, CJ
AU  - Rünger, D
AU  - Fletcher, JB
TI  - Drug Use is Associated with Delayed Advancement Along the HIV Care Continuum Among Transgender Women of Color
T2  - AIDS AND BEHAVIOR
AB  - Transgender women are impacted by elevated rates of HIV infection and drug use. This study investigated effects of drug use on HIV care outcomes among transgender women of color living with HIV who enrolled in a combined peer health navigation (PHN) and contingency management intervention (N = 129). At baseline, 71.3% reported any drug use in the past 6 months. Linkage to HIV care was delayed for users of any stimulant compared to non-users of stimulants, and for methamphetamine users compared to non-users of methamphetamine. Any drug use, relative to no drug use, was associated with fewer HIV care visits (IRR 0.50, 95% CI [0.30, 0.85]), but did not significantly impact ART adherence, or attaining an undetectable viral load. PHN sessions were positively related to the number of HIV care visits (IRR 1.20, 95% CI [1.07, 1.34]), especially for users of any stimulant and for methamphetamine users, to ART adherence (OR 2.54, 95% CI [1.67, 3.86]), and to virological suppression (OR 7.57, 95% CI [1.64, 34.94]). These findings demonstrate the value of assessing drug use as a possible barrier to HIV care.
SN  - 1090-7165
SN  - 1573-3254
DA  - JUL
PY  - 2021
VL  - 25
IS  - SUPPL 1
SP  - 107
EP  - 115
DO  - 10.1007/s10461-019-02555-z
AN  - WOS:000658750800012
ER  -

TY  - JOUR
AU  - Phaswana-Mafuya, N
AU  - Peltzer, K
AU  - Pengpid, S
TI  - Concurrent tobacco use and risky drinking in South Africa: Results from the South African National Health and Nutrition Examination Survey
T2  - JOURNAL OF PSYCHOLOGY IN AFRICA
AB  - The aim of this study was to examine socio-demographic and psychosocial correlates of concurrent tobacco use and risky drinking. We analysed data from the cross-sectional South African National Health and Nutrition Examination Survey (SANHANES-1) 2011-2012. The sample included 14 764 adolescents and adults aged 15 years and older. They responded to questions on tobacco and alcohol use, psychosocial, and socio-demographic indicators. Results indicate that 9.6% (16.8% among men and 3.5% among women) of South Africans were involved in concurrent tobacco use and risky drinking, 18.2% in current tobacco use only, and 20.3% in risky drinking only. In covariate adjusted analysis, being 25 to 64 years, being male, belonging to the coloured population group, residing in urban areas, having experienced three or more traumatic events, and poor self-rated health were associated with concurrent tobacco use and risky drinking. Findings suggest socio-demographic and health factors are important for public health interventions in addressing concurrent tobacco and alcohol use in South Africa.
SN  - 1433-0237
SN  - 1815-5626
PY  - 2018
VL  - 28
IS  - 4
SP  - 316
EP  - 322
DO  - 10.1080/14330237.2018.1507330
AN  - WOS:000443900300011
ER  -

TY  - JOUR
AU  - Wade, NE
AU  - Patel, H
AU  - Pelham, WE III
TI  - A Comparison of Remote Versus in-Person Assessments of Substance Use and Related Constructs Among Adolescents
T2  - SUBSTANCE USE & MISUSE
AB  - Objective: Underreporting of adolescent substance use is a known issue, with format of assessment (in-person vs. remote) a potentially important factor. We investigate whether being assessed remotely (via phone or videoconference) versus in-person affects youth report of substance use patterns, attitudes, and access, hypothesizing remote visits would garner higher levels of substance use reporting and more positive substance use attitudes. Methods: We used the Adolescent Brain and Cognitive DevelopmentSM [ABCD] Study data between 2021-2022 during the COVID-19 pandemic. Participants chose whether to complete assessments in-person (n=615; 49% female; meanage=13.9; 57% White) or remotely (n=1,467; 49% female, meanage=13.7; 49% White). Regressions predicted substance use patterns, attitudes, and access, by visit format, controlling for relevant sociodemographic factors. Effect sizes and standardized mean differences are presented. Results: 17% of adolescent participants reported any level of substance use. Youth interviewed remotely reported more negative expectancies of alcohol and cannabis. In addition, those queried remotely were less likely to endorse use), sipping alcohol, eating cannabis), and reported less curiosity or intent to try alcohol, though these differences did not survive an adjustment for multiple testing. Effect sizes ranged from small to medium. Conclusions: Preliminary evidence suggests youth completing remote visits were more likely to disclose negative expectancies toward alcohol and cannabis. Effect sizes were modest, though 37 of 39 variables examined trended toward restricted reporting during remote sessions. Thus, format of substance use assessment should be controlled for, but balanced by other study needs (e.g., increasing accessibility of research to all sociodemographic groups).
SN  - 1082-6084
SN  - 1532-2491
DA  - AUG 23
PY  - 2024
VL  - 59
IS  - 10
SP  - 1447
EP  - 1454
DO  - 10.1080/10826084.2024.2352108
C6  - MAY 2024
AN  - WOS:001233753000001
ER  -

TY  - JOUR
AU  - Kekwaletswe, CT
AU  - Jordaan, E
AU  - Nkosi, S
AU  - Morojele, NK
TI  - Social Support and the Mediating Roles of Alcohol Use and Adherence Self-Efficacy on Antiretroviral Therapy (ART) Adherence Among ART Recipients in Gauteng, South Africa
T2  - AIDS AND BEHAVIOR
AB  - We sought to (a) replicate and (b) extend (via the addition of alcohol use) Cha et al.'s cross-sectional multi-component model of ART adherence on the relationship between social support, depression, self-efficacy beliefs, and antiretroviral therapy (ART) adherence, among HIV patients in Tshwane, South Africa. Using purposive sampling, 304 male and female ART recipients were recruited. ART adherence was assessed using three manifest indicators: total adherence ratio, the CASE adherence index and 1-month adherence measure. Data were analysed using structural equation modeling. In our replicated model, social support had both direct and indirect relationships with ART adherence, and inclusion of alcohol use improved prediction of ART adherence. Direct and indirect effects of alcohol use on ART adherence emerged: adherence self-efficacy beliefs partially mediated the latter path. Findings highlight the importance of integrating into ART promotion interventions, the reduction of alcohol use, provision of social support, and enhancement of adherence self-efficacy beliefs.
SN  - 1090-7165
SN  - 1573-3254
DA  - JUL
PY  - 2017
VL  - 21
IS  - 7
SP  - 1846
EP  - 1856
DO  - 10.1007/s10461-016-1595-3
AN  - WOS:000404629400005
ER  -

TY  - JOUR
AU  - Romero-Rodríguez, E
AU  - Pérula-Jiménez, C
AU  - Fernández-López, S
AU  - Cabello-Gracia, G
AU  - Fernández-García, JA
AU  - Pérula-de Torres, LA
AU  - Roldán-Villalobos, A
AU  - Leiva-Cepas, F
AU  - Fernández-Márquez, R
AU  - Parras-Rejano, JM
A1  - Alco Ap Collaborative Study Grp
TI  - Effectiveness of a brief motivational intervention in the management of risky alcohol use in primary care: ALCO-AP20 study protocol
T2  - FRONTIERS IN MEDICINE
AB  - Background: Motivational interviewing (MI) could be a method for minimizing alcohol-related harm. The study aims to assess the effectiveness of a brief intervention, based on a MI, in patients with risky alcohol use attended in Primary Care (PC).Materials and methods: A cluster-randomized, two-arm parallel, multicenter, open-label, controlled clinical trial. Fifty PC healthcare professionals from the province of Cordoba (Spain) will be randomized to one of the two study groups: (1) Experimental Group (EG): MI-based approach; (2) Control Group (CG): Usual care based on health advice. EG intervention: Professionals will receive a training program focused on MI, consisting of a training workshop and the use of pre- and post-workshop questionnaires to measure knowledge and skills acquired, as well as the degree of empathy, with a videotape of the health professionals with standardized patients, before and after the workshop, and subsequent training feedback. CG intervention: Workshop on the management of risky alcohol use based on health advice; participants will also complete the pre-and post-workshop questionnaires and be videotaped. Study population: Patients >= 14 years old with risky alcohol consumption (28 Standard Drink Units-SDU-/week in men and 17 SDU/week in women) or excessive alcohol use (>= 6 SDU in men or >= 4 SDU in women, in less than 2 h). It would be necessary to include 110 subjects/group to find a difference of 20% between the percentage of patients in abstinence between EG (37%) and CG (20%), alpha error of 5%, and statistical power of 80%. Assuming a loss rate of 5% and the cluster design effect, the number of subjects to be recruited is estimated at 197/group. The follow-up period will be 12 months. The primary outcome variables will be the self-reported alcohol use level and the Alcohol Use Disorders Identification Test (AUDIT) questionnaire score.Discussion: The study aims to demonstrate the effectiveness of the motivational approach in the comprehensive treatment of the patient with risky alcohol use, improving the empathy of the healthcare professionals and strengthening the healthcare professional-patient relationship to achieve the behavioral change of the patients with this problem in primary care consultations.
SN  - 2296-858X
DA  - JAN 13
PY  - 2023
VL  - 9
C7  - 1008832
DO  - 10.3389/fmed.2022.1008832
AN  - WOS:000923015400001
ER  -

TY  - JOUR
AU  - Nguyen, NPT
AU  - Tran, BX
AU  - Hwang, LY
AU  - Markham, CM
AU  - Swartz, MD
AU  - Phan, HTT
AU  - Nong, VM
AU  - Nguyen, CT
AU  - Nguyen, AH
AU  - Latkin, CA
AU  - Vidrine, DJ
TI  - Prevalence of Cigarette Smoking and Associated Factors in a Large Sample of HIV-Positive Patients Receiving Antiretroviral Therapy in Vietnam
T2  - PLOS ONE
AB  - Background
   Cigarette smoking presents a salient risk for HIV-positive populations. This study is among the first to examine smoking prevalence, nicotine dependence, and associated factors in a large sample of HIV-positive patients receiving antiretroviral therapy (ART) in Vietnam.
   Methods
   A cross-sectional study of 1133 HIV-positive people was conducted from January to September 2013 at 8 ART clinics in Hanoi (the capital) and Nam Dinh (a rural area). Smoking history and nicotine dependence (Fagerstrom Test of Nicotine Dependence-FTND) were assessed by participant self-report. Logistic regression and Tobit linear regression were performed to identify factors significantly associated with smoking outcomes.
   Results
   Prevalence of current, former, and never smokers in the sample was 36.1%, 9.5%, and 54.4%, respectively. The current smoking proportion was higher in males (59.7%) than females (2.6%). The mean FTND score was 3.6 (SD = 2.1). Males were more likely to currently smoke than females (OR = 23.4, 95% CI = 11.6-47.3). Individuals with problem drinking (OR = 1.8, 95% CI = 1.1-2.9) and ever drug use (OR = 3.7, 95% CI = 2.5-5.7) were more likely to be current smokers. Older age and currently feeling pain were associated with lower nicotine dependence. Conversely, receiving care in Nam Dinh, greater alcohol consumption, ever drug use, and a longer smoking duration were associated with greater nicotine dependence.
   Conclusions
   Given the high prevalence of smoking among HIV-positive patients, smoking screening and cessation support should be offered at ART clinics in Vietnam. Risk factors (i.e., substance use) linked with smoking behavior should be considered in prevention programs.
SN  - 1932-6203
DA  - FEB 27
PY  - 2015
VL  - 10
IS  - 2
C7  - e0118185
DO  - 10.1371/journal.pone.0118185
AN  - WOS:000350251200048
ER  -

TY  - JOUR
AU  - Nguyen, NTP
AU  - Tran, BX
AU  - Hwang, LY
AU  - Markham, CM
AU  - Swartz, MD
AU  - Vidrine, JI
AU  - Phan, HTT
AU  - Latkin, CA
AU  - Vidrine, DJ
TI  - Effects of cigarette smoking and nicotine dependence on adherence to antiretroviral therapy among HIV-positive patients in Vietnam
T2  - AIDS CARE-PSYCHOLOGICAL AND SOCIO-MEDICAL ASPECTS OF AIDS/HIV
AB  - Cigarette smoking is increasingly recognized as an indicator for inferior adherence to antiretroviral therapy (ART) among HIV-positive patients. Given the limited body of work on this issue, we aimed to explore the relations between cigarette smoking, nicotine dependence, and ART adherence in Vietnam. A cross-sectional study of 1050 HIV-positive people was conducted from January to September 2013 in Hanoi (the capital) and Nam Dinh (a rural city). Adherence to ART during the last 30 days was measured by the 100-point visual analog scale (VAS). Smoking history and nicotine dependence (Fagerstrom Test of Nicotine Dependence) were self-reported by participants. Multiple logistic regression was performed to examine the association of current smoking and nicotine dependence with ART nonadherence. Using the established VAS cut point of 95 to indicate adequate adherence, the prevalence of ART nonadherence was 30.9%. Approximately 35.5% of the sample reported current smoking. No association between smoking status and ART nonadherence was found. However, participants with greater nicotine dependence (OR = 1.1, 95%CI = 1.0-1.2 per unit increase) were more likely to be nonadherent. Also, individuals who were female (OR = 1.70, 95%CI = 1.19-2.42), receiving ART in Nam Dinh (OR = 1.6, 95%CI = 1.1-2.4), and currently feeling anxiety (OR = 1.6, 95% CI = 1.2-2.1) had a higher likelihood of ART nonadherence. Additionally, current smokers reporting current pain (OR = 1.9, 95%CI = 1.2-3.1) were more likely to be nonadherent. Conversely, protective factors included living with a spouse/partner (OR = 0.5, 95%CI = 0.3-0.7) and having more than a high school education (OR = 0.4, 95%CI = 0.1-1.0). Given the high prevalence of suboptimal adherence and current smoking among HIV-positive patients, screening for smoking status and nicotine dependence during ART treatment may help to improve patients' adherence to medication. More efforts should be targeted to women, patients with mental health problems, and ART clinics in rural areas.
SN  - 0954-0121
SN  - 1360-0451
DA  - MAR 3
PY  - 2016
VL  - 28
IS  - 3
SP  - 359
EP  - 364
DO  - 10.1080/09540121.2015.1090535
AN  - WOS:000370682600014
ER  -

TY  - JOUR
AU  - Szabó, M
AU  - Maxwell, I
AU  - Cunningham, ML
AU  - Seton, M
TI  - Alcohol Use by Australian Actors and Performing Artists A Preliminary Examination from the Australian Actors' Wellbeing Study
T2  - MEDICAL PROBLEMS OF PERFORMING ARTISTS
AB  - BACKGROUND: Anecdotal and media reports suggest that actors and performing artists are vulnerable to high levels of alcohol use. However, little empirical research is available to document the extent and correlates of alcohol use amongst these artists, particularly in an Australian context. OBJECTIVE: This study investigated alcohol use in a sample of Australian actors and other performing artists and its associations with sociodemographic background, psychological wellbeing, and work stress. METHODS: An online survey was distributed to the Equity Foundation membership representing Australian actors and performing artists. The survey included questions on sociodemographic and occupational background and psychological wellbeing (DASS-21), as well as the AUDIT questionnaire to assess self-reported alcohol consumption. A sample of 620 performing artists responded to the survey, a large majority of whom were actors. RESULTS: Australian actors and performing artists appear to consume alcohol at levels that are higher than those found in the general Australian population. About 40% of men and 31% of women were classified as drinking alcohol at potentially harmful or hazardous levels. Alcohol use was not strongly associated with age, education, or income, but it had a relationship with poorer psychological wellbeing. About 50% of respondents reported that their alcohol drinking was related to work stress as a performer. This perception was more pronounced amongst those performers who reported drinking at harmful levels. CONCLUSIONS: Australian actors and performing artists appear to be an at-risk population for harmful or hazardous alcohol use.
SN  - 0885-1158
SN  - 1938-2766
DA  - JUN
PY  - 2020
VL  - 35
IS  - 2
SP  - 73
EP  - 80
DO  - 10.21091/mppa.2020.2012
AN  - WOS:000594686700002
ER  -

TY  - JOUR
AU  - Lardier, DT
AU  - Opara, I
AU  - Reid, RJ
AU  - Garcia-Reid, P
TI  - The Role of Empowerment-Based Protective Factors on Substance Use Among Youth of Color
T2  - CHILD AND ADOLESCENT SOCIAL WORK JOURNAL
AB  - Youth of color continue to be disproportionately affected by the consequences of engaging in high rates of daily substance use. Racial-ethnic minority adolescents are often viewed through a deficit lens. There is limited research that examines the strengths of these young people and their communities as a prevention strategy to lower rates of drug use. Using an empowerment-based framework, this study examines the role of intrapersonal and cognitive psychological empowerment, community civic engagement, and ethnic identity on 30-day drug use among a sample of youth of color (N =383; 53.1% Female; 75% Hispanic), between 14 and 18 years of age, from a northeastern urban community. Structural equation modeling was used to test indirect and direct associations between constructs. Results revealed that both intrapersonal and cognitive psychological empowerment were associated with lower rates of 30-day substance use mediated by ethnic identity and community civic engagement. Findings from this study contribute to the social work field by highlighting the importance of strengths-based approaches to improving health outcomes and decreasing risky behaviors such as drug use among youth of color.
SN  - 0738-0151
SN  - 1573-2797
DA  - JUN
PY  - 2020
VL  - 37
IS  - 3
SP  - 271
EP  - 285
DO  - 10.1007/s10560-020-00659-3
C6  - MAR 2020
AN  - WOS:000521884700001
ER  -

TY  - JOUR
AU  - Nouaman, MN
AU  - Vinikoor, M
AU  - Seydi, M
AU  - Ekouevi, DK
AU  - Coffie, PA
AU  - Mulenga, L
AU  - Tanon, A
AU  - Egger, M
AU  - Dabis, F
AU  - Jaquet, A
AU  - Wandeler, G
A1  - IeDEA
TI  - High prevalence of binge drinking among people living with HIV in four African countries
T2  - JOURNAL OF THE INTERNATIONAL AIDS SOCIETY
AB  - IntroductionExcessive alcohol consumption leads to unfavourable outcomes in people living with HIV (PLHIV), including reduced adherence to antiretroviral therapy (ART) and engagement into care. However, there is limited information on alcohol consumption patterns among PLHIV in sub-Saharan Africa.
   MethodsUsing a cross-sectional approach, the Alcohol Use Disorders Identification Test (AUDIT-C) was administered to PLHIV attending HIV clinics in Cote d'Ivoire, Togo, Senegal and Zambia (2013 to 2015). Hazardous drinking was defined as an AUDIT-C score 4 for men or 3 for women, and binge drinking as 6 drinks at least once per month. The prevalence of binge drinking was compared to estimates from the general population using data from the World Health Organization. Factors associated with binge drinking among persons declaring any alcohol use in the past year were assessed using a logistic regression model to estimate odds ratio (OR) and their corresponding 95% confidence intervals (CI).
   ResultsAmong 1824 PLHIV (median age 39years, 62.8% female), the prevalence of hazardous alcohol use ranged from 0.9% in Senegal to 38.4% in Zambia. The prevalence of binge drinking ranged from 14.3% among drinkers in Senegal to 81.8% in Zambia, with higher estimates among PLHIV than in the general population. Male sex (OR 2.4, 95% CI 1.6 to 3.7), tobacco use (OR 1.7, 95% CI 1.0 to 2.9) and living in Zambia were associated with binge drinking.
   ConclusionsAlcohol consumption patterns varied widely across settings and binge drinking was more frequent in HIV-positive individuals compared to the general population. Interventions to reduce excessive alcohol use are urgently needed to optimize adherence in the era of universal ART.
SN  - 1758-2652
DA  - DEC 14
PY  - 2018
VL  - 21
IS  - 12
C7  - e25202
DO  - 10.1002/jia2.25202
AN  - WOS:000454867900001
ER  -

TY  - JOUR
AU  - Estévez, A
AU  - Ozerinjauregi, N
AU  - Herrero-Fernández, D
AU  - Jauregui, P
TI  - The Mediator Role of Early Maladaptive Schemas Between Childhood Sexual Abuse and Impulsive Symptoms in Female Survivors of CSA
T2  - JOURNAL OF INTERPERSONAL VIOLENCE
AB  - Child abuse is a traumatic experience that may have psychological consequences such as dysfunctional beliefs. The aim of this study was to analyze the impulsive behaviors (alcohol abuse, gambling, drug abuse, eating disorders, Internet abuse, videogame abuse, shopping and sex addiction) in sexual abuse survivors and to study the mediating role of early maladaptive schemas in the appearance of impulsive behaviors in adult female victims. The sample consisted of 182 adult women who had suffered childhood sexual abuse (CSA), mostly referred by associations for the treatment of childhood abuse and maltreatment. Sexual abuse was found to be positively related to the domains of Disconnection/Rejection and Impaired Autonomy. Moreover, these domains were significantly related to impulsivity and impulsive behaviors. Finally, the Disconnection/Rejection domain was found to mediate between CSA and eating disorders and alcohol abuse. These results may provide important guidance for clinical intervention.
SN  - 0886-2605
SN  - 1552-6518
DA  - FEB
PY  - 2019
VL  - 34
IS  - 4
SP  - 763
EP  - 784
DO  - 10.1177/0886260516645815
AN  - WOS:000454508000005
ER  -

TY  - JOUR
AU  - De Genna, NM
AU  - Boss, N
AU  - Hossain, F
AU  - Frankeberger, J
AU  - Mark, E
AU  - Coulter, RWS
TI  - A Qualitative Investigation of Nicotine and Tobacco use in Young Pregnant and Birthing Sexual Minority People
T2  - NICOTINE & TOBACCO RESEARCH
AB  - Introduction Sexual minority (SM) youth, especially those who identify as bisexual, have higher rates of nicotine and tobacco use and are more likely to become pregnant at a younger age than heterosexual youth. The goal of this study was to investigate the nicotine and tobacco experiences and motivations of SM people before and during pregnancy.Aims and Methods Pregnant and birthing individuals ages 16-24 who identified as a SM in an online survey were recruited for semi-structured video interviews about nicotine and tobacco use. Thirteen participants described nicotine and tobacco initiation, current or recent use, and cessation efforts. Using thematic analysis, the research team coded de-identified interview transcripts and identified themes related to their nicotine and tobacco use.Results Participants were cisgender women (average age = 19.6). Most identified as bisexual (86%) in addition to Black (36%) or biracial (36%). Four themes about nicotine and tobacco use were identified from participant interviews. Participants' reasons for nicotine and tobacco initiation were social, yet reasons for more regular use were stress-related. Participants' use of cigarettes was triggered by their cannabis use, and several substituted cannabis for cigarettes during cessation attempts. Participants identified pregnancy as a strong motivator to quit smoking, and attempted cessation without clinical assistance.Conclusions Young SM people's greater risk of initiation and dependence on nicotine and tobacco products prior to conception may be related to social needs, stress, and use of cannabis. Current approaches and materials on smoking cessation are not being utilized by this population.Implications This is the first qualitative study of nicotine and tobacco use among young pregnant SM people, primarily bisexual-identified, who are underrepresented in prenatal tobacco research. By telling their own stories, SM participants with lived experience of nicotine and tobacco use described the evolution of their motivations to use these products over time, cannabis use as a precipitant, the importance of pregnancy for smoking cessation, and perceptions about effective and ineffective factors in cessation efforts. The results of this study provide key information for prevention efforts to reduce tobacco-related health disparities for SM people.
SN  - 1462-2203
SN  - 1469-994X
DA  - 2024 AUG 20
PY  - 2024
DO  - 10.1093/ntr/ntae189
C6  - AUG 2024
AN  - WOS:001293806500001
ER  -

TY  - JOUR
AU  - Agley, J
AU  - Xiao, YY
AU  - Jayawardene, W
AU  - Gay, A
AU  - King, R
AU  - Horne, K
AU  - Walker, R
TI  - HIV/AIDS and Substance Use Prevention for African American Young Adults: Field Evaluation of "Color it Real"
T2  - SAGE OPEN
AB  - In the United States, African Americans continue to bear a disproportionate amount of risk from HIV and illicit drug use, highlighting the importance of culturally responsive prevention programming. Manualized HIV and substance use prevention curricula that are conceptually African centered are few, and evaluative data of such programs are sparse. This research brief aims to describe a field evaluation of the "Color it Real" (CIR) program, a 6-session, 12-hr HIV and substance use prevention curriculum for African American males and females aged 18 to 24 years. Participants (n = 225) were recruited using convenience sampling from two cities within a high-risk county in Indiana. Attitudes, knowledge, and confidence related to HIV and substance use were assessed before and after the intervention. Wilcoxon and McNemar tests were used to compare pretest and posttest scores, and binary logistic regression models were used to examine sociodemographic associations with outcomes. Among the analytic sample (n = 195), the CIR program was associated with several improved attitudes and increased knowledge related to HIV and substance use, but not with increased confidence in sexual negotiation skills. These findings represent the first published data from CIR since the developers' original study, and support continued use of the curriculum by our program. Given the positive findings (i.e., attitudes and knowledge) and community receptiveness to CIR, we believe that a randomized, controlled trial of the intervention that includes longitudinal behavioral measurement would be a meaningful addition to prevention research.
SN  - 2158-2440
DA  - APR
PY  - 2021
VL  - 11
IS  - 2
C7  - 21582440211019734
DO  - 10.1177/21582440211019734
AN  - WOS:000755686800001
ER  -

TY  - JOUR
AU  - Freiman, JM
AU  - Fatch, R
AU  - Cheng, D
AU  - Emenyonu, N
AU  - Ngabirano, C
AU  - Geadas, C
AU  - Adong, J
AU  - Muyindike, WR
AU  - Linas, BP
AU  - Jacobson, KR
AU  - Hahn, JA
TI  - Prevalence of elevated liver transaminases and their relationship with alcohol use in people living with HIV on anti-retroviral therapy in Uganda
T2  - PLOS ONE
AB  - Background
   Isoniazid preventive therapy (IPT) reduces tuberculosis reactivation and mortality among persons living with HIV (PLWH), yet hepatotoxicity concerns exclude "regular and heavy alcohol drinkers" from IPT. We aimed to determine the prevalence of elevated liver transaminases among PLWH on antiretroviral therapy (ART) who engage in alcohol use.
   Setting
   The Immune Suppression Syndrome Clinic of Mbarara, Uganda.
   Methods
   We defined elevated liver transaminases as >= 1.25 times (X) the upper limit of normal (ULN) for alanine aminotransferase (ALT) and/or aspartate aminotransferase (AST). We evaluated the associations of current alcohol use and other variables of interest (sex, body mass index, and ART regimen) with elevated transaminases at study screening, using multivariable logistic regression to obtain adjusted odds ratios (aOR) and 95% confidence intervals (CI).
   Results
   Among 1301 participants (53% female, median age 39 years, 67.4% current alcohol use), 18.8% (95% CI: 16.8-21.1) had elevated transaminases pre-IPT, with few (1.1%) severe (>= 5X the ULN). The proportion with any elevation among those currently using alcohol and those abstaining was 22.3% and 11.6%, respectively (p<0.01). In multivariable analyses, those currently using alcohol had higher odds of elevated transaminases compared to those abstaining (aOR 1.65, 95% CI 1.15-2.37) as did males compared to females (aOR 2.68, 95% CI 1.90-3.78).
   Conclusions
   Pre-IPT elevated transaminases among PLWH receiving ART were common, similar to prior estimates, but severe elevations were rare. Current drinking and male sex were independently associated with elevated transaminases. Further research is needed to determine the implications of such transaminase elevations and alcohol use on providing IPT.
SN  - 1932-6203
PY  - 2021
VL  - 16
IS  - 6
C7  - e0250368
DO  - 10.1371/journal.pone.0250368
AN  - WOS:000656813600010
ER  -

TY  - JOUR
AU  - Gadiyar, A
AU  - Ankola, A
AU  - Rajpurohit, L
TI  - Awareness of anti-tobacco advertisements and its influence on attitude toward tobacco use among 16 to 18-year-old students in Belgaum city: A Cross-sectional study
T2  - JOURNAL OF EDUCATION AND HEALTH PROMOTION
AB  - Introduction: Tobacco epidemic is one of the biggest public health threats the world has ever faced. Tobacco use is a significant public health problem worldwide and the single-most preventable risk of human health. Mass media anti-tobacco advertisements can reach large sections of the society and increase awareness about the harms of tobacco use and increase quit attempts. Methodology: This cross-sectional study was conducted to find out the awareness of anti-tobacco advertisements and to assess the influence of anti-tobacco advertisements among 16 to 18-year-old students in Belgaum city. A self-structured, close-ended, 26-item questionnaire was distributed to 600 preuniversity students. The questionnaire consisted of sociodemographic data, tobacco usage status, questions related to awareness about anti-tobacco advertisements, and influence of anti-tobacco advertisements on attitude toward tobacco use. Frequency distributions and percentages were examined for each item and Chi-square test was used. Results: Majority of the study participants (89.4% males and 86.7% females) were aware of the anti-tobacco advertisements. Television and movie theaters were considered as the most effective means for anti-tobacco advertisements. Nearly 90.8% had noticed the statutory warning which is shown during tobacco products' usage on television/movies. Almost 78.35% of males and 90.6% of females had a positive change in attitude toward tobacco use due to influence of anti-tobacco advertisements. Conclusion: There is an increased awareness on anti-tobacco and this has been proved to be effective in motivating them to quit tobacco as well as stop them from initiating tobacco use.
SN  - 2277-9531
SN  - 2319-6440
DA  - JUL
PY  - 2018
VL  - 7
IS  - 1
DO  - 10.4103/jehp.jehp_27_18
AN  - WOS:000614852200003
ER  -

TY  - JOUR
AU  - Chao, TM
AU  - Todman, M
AU  - Foltin, RW
AU  - Evans, SM
AU  - Bedi, G
TI  - Laboratory method to induce state boredom increases impulsive choice in people who use cocaine and controls
T2  - AMERICAN JOURNAL OF DRUG AND ALCOHOL ABUSE
AB  - Background: Impulsive choice is associated with both cocaine use and relapse. Little is known about the influence of transient states on impulsive choice in people who use cocaine (PWUC).Objective: This study investigated the direct effects of induced boredom on impulsive choice (i.e., temporal discounting) in PWUC relative to well-matched community controls.Methods: Forty-one PWUC (>= 1x cocaine use in past 3 months; 7 females) and 38 demographically matched controls (5 females) underwent two experimental conditions in counterbalanced order. Temporal discounting was assessed immediately after a standardized boredom induction task (peg-turning) and a self-selected video watched for the same duration (non-boredom). Subjective mood state and perceived task characteristics were assessed at baseline, during experimental manipulations, and after the choice task.Results: PWUC and controls were well matched on sex, age, and socioeconomic status. Groups were also similar in reported use of drugs other than cocaine, except for recent cigarette and alcohol use (PWUC > controls). As expected, peg-turning increased boredom in the sample overall, with higher boredom reported during peg-turning than the video (p < .001, eta(2)(p) = .20). Participants overall exhibited greater impulsive choice after boredom than non-boredom (p = .028, eta(2)(p) = .07), with no preferential effects in PWUC (p > .05, BF01 = 2.9).Conclusion: Experimentally induced boredom increased state impulsivity irrespective of cocaine use status - in PWUC and carefully matched controls - suggesting a broad link between boredom and impulsive choice. This is the first study to show that transient boredom directly increases impulsive choice. Data support a viable laboratory method to further parse the effects of boredom on impulsive choice.
SN  - 0095-2990
SN  - 1097-9891
DA  - JAN 2
PY  - 2024
VL  - 50
IS  - 1
SP  - 42
EP  - 53
DO  - 10.1080/00952990.2023.2248544
C6  - NOV 2023
AN  - WOS:001099020700001
ER  -

TY  - JOUR
AU  - Auvinen, P
AU  - Parviainen, J
AU  - Lahikainen, L
AU  - Palukka, H
TI  - Discussion Protocol for Alleviating Epistemic Injustice: The Case of Community Rehabilitation Interaction and Female Substance Abusers
T2  - SOCIAL SCIENCES-BASEL
AB  - Substance-abusing women are vulnerable to specific kinds of epistemic injustice, including stigmatization and discrimination. This article examines the development of the epistemic agency of female substance abusers by asking: How does the use of a formal discussion protocol in community rehabilitation interaction alleviate epistemic injustice and strengthen the epistemic agency of substance abusers? The data were collected in a Finnish rehabilitation center by videotaping six group discussions between social workers, peer support workers, and rehabilitation clients with substance abuse problems. Of these data, one recorded group discussion between four female participants-two rehabilitation clients, a peer support worker, and a social adviser-was used in this paper. Using conversational analysis, the findings indicate that, through the collaborative activities of sharing experiential knowledge about substance abuse and discussing the experiences of abuse in the rehabilitation interaction, substance abusers can develop novel ways to strengthen their epistemic agency by enhanced self-awareness. The discussion protocol is an epistemic tool that professionals and clients can learn to use in ethically and epistemologically successful ways in interaction. The use of a discussion protocol is an example of social professionals' clinical knowledge of intensifying collaboration and sharing experiential knowledge in community rehabilitation and other substance abuse services.
SN  - 2076-0760
DA  - FEB
PY  - 2021
VL  - 10
IS  - 2
C7  - 45
DO  - 10.3390/socsci10020045
AN  - WOS:000683763800016
ER  -

TY  - JOUR
AU  - Grant, R
AU  - Mooney-Somers, J
AU  - Power, J
AU  - Mcnair, R
AU  - Pennay, A
AU  - Jones, J
AU  - Bourne, A
TI  - Alcohol and Tobacco Use Among Lesbian, Bisexual, and Queer Identifying Women: A Longitudinal Qualitative Study Protocol
T2  - INTERNATIONAL JOURNAL OF QUALITATIVE METHODS
AB  - Background: Lesbian, bisexual, and queer (LBQ) women exhibit high rates of alcohol and tobacco use, yet there is limited qualitative research examining why. Previous research has focused on minority stress explanations, linking alcohol and tobacco use to experiences of discrimination. However, other work considers the social contexts and cultural practices associated with alcohol and tobacco consumption. This confirms the need for more in-depth understandings of LBQ women's lived experiences in a contemporary Australian context. Aims: To address gaps in existing research, this project aims to develop a more nuanced contemporaneous theorising of what alcohol and tobacco mean to LBQ women in Australia. Drawing on feminist and critical drugs studies, this research will examine the complexities of alcohol and tobacco in LBQ women's lives, including how patterns of use change over time. We will also critically consider how LBQ women understand risk in relation to these substances, including factors leading to harm reduction and help-seeking. Method: We will employ a longitudinal qualitative approach to explore LBQ women's experiences over time, including three waves of semi-structured interviews and participant photography. We aim to recruit approximately 60 women in Victoria and New South Wales. Interview and visual data will be analysed using a range of narrative and thematic techniques. Conclusion: This study seeks to explore the complexities of individual experiences with alcohol and tobacco use, including pleasure and support-seeking, and to provide a nuanced understanding of the cultural dimensions of use that may change over time. In doing so, we propose a shift from deficit approaches to LBQ women's substance use towards more meaningful strengths-based engagement with the function of substances for LBQ women. Findings will be significant in their contribution to the current understandings of substance use patterns among LBQ women and the implications for harm reduction and health interventions.
SN  - 1609-4069
DA  - AUG
PY  - 2023
VL  - 22
C7  - 16094069231194204
DO  - 10.1177/16094069231194204
AN  - WOS:001057894400001
ER  -

TY  - JOUR
AU  - Ng, MY
AU  - Harrison, A
AU  - Bath, E
AU  - Kemp, K
AU  - Galbraith, K
AU  - Brown, LK
AU  - Tolou-Shams, M
TI  - Sexting and behavioral health in first-time justice-involved adolescents
T2  - CHILDREN AND YOUTH SERVICES REVIEW
AB  - Objective(s): We examined the prevalence of sexting, related motivations, demographics, and association with behavioral health problems among justice-involved adolescents.
   Hypotheses: We hypothesized positive associations between sexting and sexual risk, substance use, delinquency, and mental health problems.
   Methods: Participants were 307 community-supervised justice-involved adolescents with a first-time offense (M-age = 14.50 years, 44.6% female) and their caregivers. Adolescents answered questions on technology use and sexting by sending, receiving, or forwarding sexually suggestive text messages and images (pictures or videos). They also completed measures of recent (past 4-month) sexual activity, unprotected sex, cigarette, alcohol, marijuana, and other drug use, and delinquency; current trauma symptoms, internalizing problems, and adaptive functioning.
   Results: Prevalence of sexting were 37.7% (lifetime overall; 17.0% sent texts; 17.4% sent images) and 29.5% (past-year overall; 12.8% sent texts; 13.6% sent images). Sexts were commonly sent as presents to partners, in response to sexts received, or to have fun. "Sexters" were older than "non-sexters" and more likely to identify as lesbian, gay, bisexual, or questioning. Past-year sexting was significantly associated with recent sexual activity; unprotected sex; alcohol use and days of use; marijuana and other drug use; delinquency and variety of delinquent acts; and elevated trauma symptoms and internalizing problems.
   Conclusions: Sexting is prevalent among adolescents with a first-time offense and co-occurs with multiple behavioral health needs. Intervention for this population may be informed by routinely assessing sexting in community settings. Familiarity with local reporting laws could help clinicians navigate the legal implications of sexting among adolescents with existing justice-system involvement.
SN  - 0190-7409
SN  - 1873-7765
DA  - JAN
PY  - 2022
VL  - 132
C7  - 106298
DO  - 10.1016/j.childyouth.2021.106298
AN  - WOS:000788836500010
ER  -

TY  - JOUR
AU  - Takahashi, LM
AU  - Tobin, K
AU  - Li, FY
AU  - Proff, A
AU  - Candelario, J
TI  - Healing transgender women of color in Los Angeles: A transgender-centric delivery of <i>Seeking Safety</i>
T2  - INTERNATIONAL JOURNAL OF TRANSGENDER HEALTH
AB  - Background: Transgender women of Color experience disproportionate rates of HIV, depression, and anxiety, and high rates of substance use, attempted suicide, and interpersonal verbal, physical, and sexual violence and assault. However, there are few interventions targeting transgender women of Color that address overlapping health and mental health challenges. Aims: There are two aims/research questions: (1) what are the elements of a transgender-centric model for delivering evidence based interventions and practices?, and (2) does Seeking Safety improve substance use and mental health outcomes for transgender women of Color? Methods: We present a case study of the delivery process of Seeking Safety by Special Service for Groups/Asian Pacific AIDS Intervention Team (SSG/APAIT), and analyze baseline and three month post program participant data (n = 81). Results: The transgender-centric model of intervention delivery consisted of multiple steps, also integrating the structural disadvantages experienced by transgender women of Color. Comparing baseline and three months after completion showed significant decrease in reported alcohol use, depression, and severe anxiety. Discussion: Transgender-centric approaches may lead to programs that significantly improve co-occurring substance use and mental health for transgender women of Color. We recommend that organizations aiming to existing programs include feedback from members of the communities that the adapted programs aim to help, and in addition, train community members to deliver the programs. The statistical results indicate that Seeking Safety, a trauma-based program with a short program delivery timeline, may show longer term effects on substance use and mental health. We recommend that programs targeting substance use and mental health for transgender women of Color should be combined with services that address disadvantage (i.e., lack of access to housing, income/employment, health care).
SN  - 2689-5269
SN  - 2689-5277
DA  - APR 3
PY  - 2022
VL  - 23
IS  - 1-2
SP  - 232
EP  - 242
DO  - 10.1080/15532739.2020.1819508
AN  - WOS:000777827100014
ER  -

TY  - JOUR
AU  - Wamser, RA
AU  - Walker, HE
AU  - Gilliam, HC
AU  - Howell, KH
TI  - Unpacking the Links Between Community Violence, Delinquency, and Illicit Substance Use Among College Students: The Role of PTSS and Code of the Streets
T2  - JOURNAL OF AGGRESSION MALTREATMENT & TRAUMA
AB  - Community violence (CV) is a serious public health concern. To date, most of the existing research has focused on youth of color living in high-risk environments. The prior literature has shown that CV-exposed youth are at risk for post-traumatic stress symptoms (PTSS), delinquency, and substance use. CV has also been tied to beliefs about violence being an acceptable way of resolving conflict, referred to as the Code of the Streets (COS). It is unclear how the trajectories of other CV-exposed populations may differ from vulnerable youth, including college students who are in a developmental period associated with high-risk for violence exposure. The study objectives were therefore to: 1) examine the relations between CV and delinquency (i.e. gang involvement, arrest, weapon ownership) and illicit substance use, as well as 2) investigate whether there are indirect effects between CV and both delinquency and illicit substance use through PTSS and COS beliefs among college students. The sample included 547 students from two universities (Mage = 20.31, SD = 2.08, Range = 18-28; 80.8% female; 57.8% White). CV was associated with delinquency and illicit substance use. COS beliefs had an indirect effect on the relation between CV and delinquency, but PTSS did not. Conversely, PTSS had an indirect effect on the link between CV and illicit substance use, but COS did not. College students are at risk for CV exposure and adverse outcomes. Interventions addressing PTSS and COS beliefs may be central to mitigating delinquent behaviors and illicit substance use in this population.
SN  - 1092-6771
SN  - 1545-083X
DA  - AUG 2
PY  - 2024
VL  - 33
IS  - 8
SP  - 987
EP  - 1004
DO  - 10.1080/10926771.2024.2356851
C6  - MAY 2024
AN  - WOS:001228652000001
ER  -

TY  - JOUR
AU  - Winberg, C
AU  - Coleman, T
AU  - Woodford, MR
AU  - McKie, RM
AU  - Travers, R
AU  - Renn, KA
TI  - Hearing "That's So Gay" and "No Homo" on Campus and Substance Use Among Sexual Minority College Students
T2  - JOURNAL OF HOMOSEXUALITY
AB  - Sexual orientation microaggressions are common on college campuses and can contribute to negative outcomes; yet little is known about their relationship with substance use outcomes. Among a convenience sample of cisgender sexual minority college students (n= 574; 57.0% female, 24.9% people of color, 50.7% gay/lesbian; 72.4% public school) from 37 states (67.8% Midwest), this analysis investigates the association between hearing "that's so gay" and "no homo" on campus and hazardous alcohol use and the frequency of illicit drug use. Using multivariable regression analyses, the commonly heard phrases "that's so gay" and "no homo" were each found to significantly increase the risk for hazardous drinking and the frequency of drug use among students. Efforts should be made to create more welcoming campus climates for sexual minority students by reducing the use of these microaggressions and, in the meantime, offering supports to mitigate their harmful effects.
SN  - 0091-8369
SN  - 1540-3602
DA  - AUG 24
PY  - 2019
VL  - 66
IS  - 10
SP  - 1472
EP  - 1494
DO  - 10.1080/00918369.2018.1542208
AN  - WOS:000474298000008
ER  -

TY  - JOUR
AU  - Reid, MR
AU  - Buchanan, NT
TI  - Systemic biases promoting the under-inclusion of marginalized groups in randomized controlled trials for co-occurring alcohol use and posttraumatic stress disorder: an intersectional analysis
T2  - JOURNAL OF ETHNICITY IN SUBSTANCE ABUSE
AB  - Co-occurring posttraumatic stress disorder and alcohol use disorder is a major public health concern affecting millions of people. Although this disorder affects people from all groups, research shows that, when compared to White people, people of color systematically suffer worse chronicity and burden of disorder. Additionally, research shows that people of color endure a variety of barriers to accessing treatment and often require specialized or culturally appropriate care. Consequently, the array of treatments available must have been determined to be effective for people of color when they access treatment, and people of color must be well represented in research to ensure effective treatment. Therefore, randomized controlled trials testing treatments for this disorder must include racially diverse samples and ensure treatments are effective for all groups. Further, if they lack diversity, it is necessary to explore whether and how the process of conducting randomized controlled trials is biased toward the constrained inclusion of people of color. This study used a Matrix of Domination framework as an intersectional method to investigate this question. It assessed the inclusion of people by race and sex in randomized controlled trials for co-occurring posttraumatic stress disorder and alcohol use disorder. We found that people of color and White women are significantly underincluded in randomized controlled trials and that these studies are hegemonically, disciplinarily, and structurally biased in ways that facilitate the overrepresentation of White men and the underrepresentation of marginalized groups.
SN  - 1533-2640
SN  - 1533-2659
DA  - 2024 JUN 12
PY  - 2024
DO  - 10.1080/15332640.2024.2367240
C6  - JUN 2024
AN  - WOS:001249006700001
ER  -

TY  - JOUR
AU  - Doherty, EE
AU  - Jaecques, B
AU  - Green, KM
AU  - Ensminger, ME
TI  - Young Adult Victimization and Midlife Consequences: Sensitization or Steeling Effects of Childhood Adversity?
T2  - VIOLENCE AND VICTIMS
AB  - The interrelationship between victimization, violence, and substance use/abuse has been well established, yet those who experience victimization do not necessarily respond with violence or substance use or escalate to experiencing substance abuse symptoms. Drawing on literature from both the syndemic research from medical anthropology and the resilience research from psychology, this study examines the interaction between early childhood adversity and young adult violent victimization on later substance use/abuse and violent offending to provide insight into conditional effects. Data are derived from the Woodlawn Study, an African American cohort of men and women from a socioeco-nomically heterogeneous community in the South Side of Chicago, who were followed from first grade through age 42. Results indicate that those with lower levels of childhood adversity are more likely to suffer the negative consequences of violent victimization than those with higher childhood adversity, providing support for a "steeling" effect.
SN  - 0886-6708
SN  - 1945-7073
PY  - 2018
VL  - 33
IS  - 2
SP  - 239
EP  - 258
DO  - 10.1891/0886-6708.VV-D-15-00061
AN  - WOS:000429385900003
ER  -

TY  - JOUR
AU  - Chermack, ST
AU  - Bonar, EE
AU  - Ilgen, MA
AU  - Walton, MA
AU  - Cunningham, RM
AU  - Booth, BM
AU  - Blow, FC
TI  - Developing an Integrated Violence Prevention for Men and Women in Treatment for Substance Use Disorders
T2  - JOURNAL OF INTERPERSONAL VIOLENCE
AB  - Rates of past-year partner and non-partner violence perpetration (VP) in substance use disorder (SUD) treatment samples exceed 50%, with studies showing rates of past-year VP exceeding 70% when considering violence occurring with either intimate partners or non-partners. However, SUD treatment programs typically do not include VP prevention interventions, and the few studies examining the impact of SUD interventions on VP have focused exclusively on partner VP. This study summarizes results of a randomized controlled pilot study of an Integrated Violence Prevention Treatment (IVPT) designed to address VP across partner and non-partner relationships as well as predictors of post-treatment VP. Participants were men (70%) and women (30%) in SUD treatment reporting past-year VP who were randomized to either IVPT or a control condition. The IVPT involved a Motivational Interviewing session targeting interpersonal conflicts, followed by five cognitive-behavioral therapy sessions focusing on VP prevention skills. The control condition included a session including a videotape and discussion of anger management, followed by five psycho-educational sessions common for SUD settings. Results showed that VP (total, partner, and non-partner) and cocaine use significantly decreased between baseline and 3-month follow-up for both conditions, and the IVPT group showed a significant decline in alcohol use. Analyses focusing on VP during follow-up revealed that baseline cocaine use and drinking during the follow-up predicted post-treatment VP. Together, these findings suggest that IVPT is a promising intervention (feasible, appears to impact drinking, an important factor related to violence) but that additional continuing care approaches may be indicated to sustain positive outcomes.
SN  - 0886-2605
SN  - 1552-6518
DA  - FEB
PY  - 2017
VL  - 32
IS  - 4
SP  - 581
EP  - 603
DO  - 10.1177/0886260515586369
AN  - WOS:000398894000006
ER  -

TY  - JOUR
AU  - Pujasari, H
AU  - Levy, J
AU  - Culbert, G
AU  - Steffen, A
AU  - Carley, D
AU  - Kapella, M
TI  - Sleep disturbance, associated symptoms, and quality of life in adults living with HIV in Jakarta, Indonesia
T2  - AIDS CARE-PSYCHOLOGICAL AND SOCIO-MEDICAL ASPECTS OF AIDS/HIV
AB  - Adverse symptom experiences, including sleep disturbances, are important negative predictors of quality of life (QoL), but few studies conducted in low-income countries have examined the impact of poor sleep and its associated symptoms on QoL among people living with HIV (PLWH). To this end, 200 PLWH who were receiving treatment with antiretroviral therapy (ART) were recruited through a community nongovernment organization in Jakarta, Indonesia. Validated instruments measured QoL, sleep disturbance, fatigue, pain, ART adherence, substance use, drug use severity, and methadone treatment. Descriptive statistics, bivariate correlations, and multivariate linear regression were conducted to identify independent correlates of QoL. Overall, participants perceived their QoL as being good to very good (mean = 105.70, standard deviation = 14.7) and higher among women than men (p < 0.05). After adjusting for sex, education, drug-use severity, and ART adherence, QoL was negatively associated with fatigue, insomnia, and pharmacological treatment with methadone. Along with other known symptoms of HIV, sleep problems and their complications are important to clinically address and research more fully to assure satisfying QoL among PLWH.
SN  - 0954-0121
SN  - 1360-0451
DA  - JAN 2
PY  - 2021
VL  - 33
IS  - 1
SP  - 39
EP  - 46
DO  - 10.1080/09540121.2020.1748868
C6  - APR 2020
AN  - WOS:000526262600001
ER  -

TY  - JOUR
AU  - Loverock, A
AU  - Yakovenko, I
AU  - Wild, TC
TI  - Cannabis norm perceptions among Canadian university students
T2  - ADDICTIVE BEHAVIORS
AB  - Background and hypotheses: Extant research has not studied whether norm perceptions differ between young adult cannabis users who do and do not meet screening criteria for problematic cannabis use. Drawing on sociocultural norms research on alcohol, we hypothesized that users meeting screening criteria for cannabis problems would be more likely than those not meeting those criteria to (1) mistakenly believe that social reference groups use about the same amount of cannabis as they do, (2) adjust private approval of peer cannabis use to match mistaken public approval norms, and (3) believe that behavioral and social consequences are less definitive of problematic cannabis use.
   Methods: Secondary analyses of data from 753 cannabis users recruited from a Canadian university population survey (57% female; M age = 22.58). Parametric and non-parametric ANOVAs examined respondents' perceptions and beliefs regarding the cannabis use of same-sex friends, students, and adults living in the same Canadian province.
   Results: Contrary to prediction, problematic cannabis users were more likely than non-problematic users to (accurately) believe that social reference groups use cannabis less frequently than themselves. As hypothesized, problematic users were more likely than non-problematic users to adjust private approval of fellow students' cannabis use to match perceived public approval, and to believe that sociobehavioral criteria are less definitive of cannabis problems.
   Conclusion: Results support the need to develop brief interventions to correct misperceptions of (a) injunctive cannabis norms and (b) sociobehavioral criteria that define safe versus problematic use, rather than perceived frequency of use in social reference groups.
SN  - 0306-4603
SN  - 1873-6327
DA  - JAN
PY  - 2021
VL  - 112
C7  - 106567
DO  - 10.1016/j.addbeh.2020.106567
AN  - WOS:000580912300009
ER  -

TY  - JOUR
AU  - Przybyla, S
AU  - Ashare, RL
AU  - Cioffi, L
AU  - Plotnik, I
AU  - Shuter, J
AU  - Seng, EK
AU  - Weinberger, AH
TI  - Substance Use and Adherence to Antiretroviral Therapy among People Living with HIV in the United States
T2  - TROPICAL MEDICINE AND INFECTIOUS DISEASE
AB  - People with HIV (PWH) report substance use at higher rates than HIV-uninfected individuals. The potential negative impact of single and polysubstance use on HIV treatment among diverse samples of PWH is underexplored. PWH were recruited from the Center for Positive Living at the Montefiore Medical Center (Bronx, NY, USA) from May 2017-April 2018 and completed a cross-sectional survey with measures of substance use, antiretroviral therapy (ART) use, and ART adherence. The overall sample included 237 PWH (54.1% Black, 42.2% female, median age 53 years). Approximately half of the sample reported any current substance use with 23.1% reporting single substance use and 21.4% reporting polysubstance use. Polysubstance use was more prevalent among those with current cigarette smoking relative to those with no current smoking and among females relative to males. Alcohol and cannabis were the most commonly reported polysubstance combination; however, a sizeable proportion of PWH reported other two, three, and four-substance groupings. Single and polysubstance use were associated with lower ART adherence. A thorough understanding of substance use patterns and related adherence challenges may aid with targeted public health interventions to improve HIV care cascade goals, including the integration of substance use prevention into HIV treatment and care settings.
SN  - 2414-6366
DA  - NOV
PY  - 2022
VL  - 7
IS  - 11
C7  - 349
DO  - 10.3390/tropicalmed7110349
AN  - WOS:000885819700001
ER  -

TY  - JOUR
AU  - Hahn, JA
AU  - Fatch, R
AU  - Wanyenze, RK
AU  - Baveewo, S
AU  - Kamya, MR
AU  - Bangsberg, DR
AU  - Coates, TJ
TI  - Decreases in self-reported alcohol consumption following HIV counseling and testing at Mulago Hospital, Kampala, Uganda
T2  - BMC INFECTIOUS DISEASES
AB  - Background: Alcohol use has a detrimental impact on the HIV epidemic, especially in sub-Saharan Africa. HIV counseling and testing (HCT) may provide a contact opportunity to intervene with hazardous alcohol use; however, little is known about how alcohol consumption changes following HCT.
   Methods: We utilized data from 2056 participants of a randomized controlled trial comparing two methods of HCT and subsequent linkage to HIV care conducted at Mulago Hospital in Kampala, Uganda. Those who had not previously tested positive for HIV and whose last HIV test was at least one year in the past were eligible. Participants were asked at baseline when they last consumed alcohol, and prior three month alcohol consumption was measured using the Alcohol Use Disorders Identification Test - Consumption (AUDIT-C) at baseline and quarterly for one year. Hazardous alcohol consumption was defined as scoring >= 3 or >= 4 for women and men, respectively. We examined correlates of alcohol use at baseline, and of hazardous and non-hazardous drinking during the year of follow-up using multinomial logistic regression, clustered at the participant level to account for repeated measurements.
   Results: Prior to HCT, 30% were current drinkers (prior three months), 27% were past drinkers (> 3 months ago), and 44% were lifetime abstainers. One-third (35%) of the current drinkers met criteria for hazardous drinking. Hazardous and non-hazardous self-reported alcohol consumption declined after HCT, with 16% of baseline current drinkers reporting hazardous alcohol use 3 months after HCT. Independent predictors (p < 0.05) of continuing non-hazardous and hazardous alcohol consumption after HCT were sex (male), alcohol consumption prior to HCT (hazardous), and HIV status (negative). Among those with HIV, non-hazardous drinking was less likely among those taking antiretroviral therapy (ART).
   Conclusions: HCT may be an opportune time to intervene with alcohol consumption. Those with HIV experienced greater declines in alcohol consumption after HCT, and non-hazardous drinking decreased for those with HIV initiating ART. HCT and ART initiation may be ideal times to intervene with alcohol consumption. Screening and brief intervention (SBI) to reduce alcohol consumption should be considered for HCT and HIV treatment venues.
SN  - 1471-2334
DA  - JUL 20
PY  - 2014
VL  - 14
C7  - 403
DO  - 10.1186/1471-2334-14-403
AN  - WOS:000339525100001
ER  -

TY  - JOUR
AU  - Gilchrist, G
AU  - Landau, S
AU  - Dheensa, S
AU  - Henderson, J
AU  - Johnson, A
AU  - Love, B
AU  - Potts, L
AU  - Radcliffe, P
AU  - Zenasni, Z
AU  - Parrott, S
AU  - Li, JS
AU  - Thomson, K
AU  - Dwyer, GJ
AU  - Turner, R
AU  - Halliwell, G
AU  - Berbary, C
AU  - Bergman, C
AU  - Feder, G
AU  - Easton, C
AU  - Brooks, CP
AU  - Gilchrist, E
TI  - The feasibility of delivering the ADVANCE digital intervention to reduce intimate partner abuse by men receiving substance use treatment: protocol for a non-randomised multi-centre feasibility study and embedded process evaluation
T2  - PILOT AND FEASIBILITY STUDIES
AB  - Background: Compared to men in the general population, men in substance use treatment are more likely to perpetrate intimate partner abuse (IPA). The ADVANCE group intervention for men in substance use treatment is tailored to address substance use and IPA in an integrated way. In a feasibility trial pre-COVID, men who received the ADVANCE intervention via face-to-face group delivery showed reductions in IPA perpetration. Due to COVID-19, ADVANCE was adapted for remote digital delivery.
   Methods/design: This mixed-methods non-randomised feasibility study, with a nested process evaluation, will explore the feasibility and acceptability of delivering the ADVANCE digital intervention to men in substance use treatment who have perpetrated IPA towards a female partner in the past year. Sixty men will be recruited from seven substance use treatment services in Great Britain. The ADVANCE digital intervention comprises a preparatory one-toone session with a facilitator to set goals, develop a personal safety plan, and increase motivation and a preparatory online group to prepare men for taking part in the intervention. The core intervention comprises six fortnightly online group sessions and 12 weekly self-directed website sessions to recap and practise skills learned in the online group sessions. Each website session is followed by a one-to-one video/phone coaching session with a facilitator. Men will also receive their usual substance use treatment. Men's female (ex) partners will be invited to provide outcome data and offered support from integrated safety services (ISS). Outcome measures for men and women will be sought post intervention (approximately 4 months post male baseline interview). Feasibility parameters to be estimated include eligibility, suitability, consent, recruitment, attendance, retention and follow-up rates. In-depth interviews or focus groups will explore the intervention's acceptability to participants, facilitators and ISS workers. A secondary focus of the study will estimate pre-post-differences in outcome measures covering substance use, IPA, mental health, self-management, health and social care service use, criminal justice contacts and quality of life.
   Discussion: Findings will inform the design of a multicentre randomised controlled trial evaluating the efficacy and cost-effectiveness of the ADVANCE digital intervention for reducing IPA.
SN  - 2055-5784
DA  - JUL 30
PY  - 2022
VL  - 8
IS  - 1
C7  - 163
DO  - 10.1186/s40814-022-01116-x
AN  - WOS:000833491300002
ER  -

TY  - JOUR
AU  - Kaswa, R
AU  - de Villiers, M
TI  - Primary health care providers' views on managing substance use among people living with HIV
T2  - AFRICAN JOURNAL OF PRIMARY HEALTH CARE & FAMILY MEDICINE
AB  - Background: The growing culture of substance use among people living with human immunodeficiency virus (PLWH) is a serious threat to the human immunodeficiency virus (HIV) pandemic. As the gatekeepers of comprehensive care, primary care providers are responsible for screening, assessing, and managing individuals who use substances. Aim: This study aimed to evaluate primary care providers' views and approaches to substance use management among PLWH who attend primary care services in Mthatha. Setting: This study was conducted at Ngangelizwe and Mbekweni Community Health Centres (CHCs) in the Eastern Cape province's King Sabata Dalindyebo (KSD) sub-district municipality. Methods: This qualitative phenomenological study involved the views of primary care providers. This study included 32 primary health care (PHC) providers. All participants were female except one male with a mean age of 48.6 years (range 27-64 years). Semi-structured interviews were conducted until saturation of the theme was reached. Then, the data from the transcribed interview were analysed with a thematic framework. Results: Substance use among PLWH was reported to be associated with poor clinical outcomes and disruption of antiretroviral therapy (ART) adherence. The significant barriers reported for substance use management in PHC settings were a lack of resources, skilled providers and poor community participation. Conclusion: Substance use management programmes are not commonly offered in PHC because of the lack of human and infrastructural resources, the lack of skilled providers and poor community engagement. Contribution: This study provides a context-specific PHC providers' approach to substance use management.
SN  - 2071-2928
SN  - 2071-2936
DA  - AUG 25
PY  - 2023
VL  - 15
IS  - 1
C7  - a3984
DO  - 10.4102/phcfm.v15i1.3984
AN  - WOS:001076155400001
ER  -

TY  - JOUR
AU  - Ramsey, SE
AU  - Ames, EG
AU  - Uber, J
AU  - Habib, S
AU  - Clark, S
AU  - Waldrop-Valverde, D
TI  - Same-Day Associations Between Substance Use and Medication Nonadherence Among Persons Living with HIV
T2  - SUBSTANCE ABUSE-RESEARCH AND TREATMENT
AB  - OBJECTIVES: To examine the same-day associations between substance use and objectively measured antiretroviral therapy (ART) nonadherence among persons living with HIV (PLWH).
   METHODS: PLWH (N = 53) were given an electronic pill box (EPB). and their ART adherence was monitored for 14 days. During a follow-up interview. participants were asked about any alcohol or drug use that occurred during those same 14 days.
   RESULTS: Daily heavy drinking (>= 5 drinks for males and >= 4 drinks for females) was associated with a nearly five times greater likelihood of same-day ART nonadherence (OR = 4.90, 95% CI = 1.79-13.36, P = .002). Further, drug use was associated with a nearly two times greater likelihood of ART nonadherence on the same day (OR = 1.80, 95% CI = 1.14-2.85, P = .012).
   CONCLUSIONS: These results highlight the importance of continuing to pursue interventions to effectively address heavy drinking and drug use among PLWH in order to improve ART adherence.
SN  - 1178-2218
DA  - OCT 3
PY  - 2019
VL  - 13
C7  - 1178221819878751
DO  - 10.1177/1178221819878751
AN  - WOS:000489635500001
ER  -

TY  - JOUR
AU  - Radusky, PD
AU  - Aristegui, I
AU  - Mandell, LN
AU  - Dell'Isola, E
AU  - Zalazar, V
AU  - Cardozo, N
AU  - Alcaide, ML
AU  - Weiss, SM
AU  - Jones, DL
AU  - Sued, O
TI  - Examining Factors Associated with Gender Identity Among Individuals Disengaged from HIV Care in Argentina
T2  - INTERNATIONAL JOURNAL OF BEHAVIORAL MEDICINE
AB  - Background Transgender women (TGW) consistently show lower adherence to antiretroviral treatment (ART), than cisgender people (CP) living with HIV. This study examined sociodemographic and psychosocial factors associated with gender identity among individuals disengaged from HIV care in Argentina. Methods Data for this study was obtained at baseline from the Conexiones y Opciones Positivas en la Argentina 2 (COPA2) study. Forty-one TGW and 360 CP (177 male, 183 female) disengaged from HIV care completed questionnaires assessing sociodemographic information, severity of depressive symptoms, substance and alcohol use, patient-provider relationship quality, self-efficacy, ART adherence motivation, self-reported adherence, and treatment-related factors. Analyses included chi-square tests exploring the association between categorical variables and gender identity, and ANCOVAs comparing groups controlling for age. Results Being a TGW was associated with having only public health insurance; substance use, particularly cocaine; substance-related problems; and hazardous drinking. TGW showed more negative consequences related to substance use, more hazardous alcohol use, lower patient-provider relationship quality, and lower self-reported adherence, than CP. Conclusions Harm reduction should be a key component in HIV care for TGW to address substance use. Health care teams should receive formal training in patient-provider communication skills and trans-specific competencies to enhance TGW's adherence and retention. Public policies to address structural factors that negatively affect TGW's adherence to ART are also needed.
SN  - 1070-5503
SN  - 1532-7558
DA  - FEB
PY  - 2022
VL  - 29
IS  - 1
SP  - 69
EP  - 77
DO  - 10.1007/s12529-021-09998-6
C6  - MAY 2021
AN  - WOS:000647511400001
ER  -

TY  - JOUR
AU  - Schultz, K
AU  - Teyra, C
AU  - Breiler, G
AU  - Evans-Campbell, T
AU  - Pearson, C
TI  - "They Gave Me Life": Motherhood and Recovery in a Tribal Community
T2  - SUBSTANCE USE & MISUSE
AB  - Objective: This study explored factors related to substance misuse and recovery among Native mothers in a Pacific Northwest tribe, focusing on motherhood as a motivating factor in seeking treatment and sustaining recovery. Method: Using a community-based participatory research approach, we conducted a thematic analysis of 20 in-depth interviews and one focus group (N = 12) with Native women 18 years and older living on or near the reservation. Results: Qualitative findings highlighted challenges, motivations and strategies for seeking treatment and recovery in four major themes: (a) the close relationship between interpersonal violence and substance misuse; (b) traditional healing in recovery; (c) community-specific challenges to recovery; and (d) the motivating role of motherhood in seeking treatment and successful recovery. Conclusions: A central finding of this work is that pregnancy and motherhood may be underexplored factors in Native women's substance use. Results support previous work suggesting that Native women are at high risk of interpersonal trauma and that trauma contributes to substance misuse. Findings offer several rich implications for treatment and recovery among Native mothers in tribal communities including the necessity of trauma-informed treatment, community and culturally-based interventions, more integration of treatment services with Child Protective Services, and drawing on motherhood as a motivation for seeking and succeeding in recovery.
SN  - 1082-6084
SN  - 1532-2491
PY  - 2018
VL  - 53
IS  - 12
SP  - 1965
EP  - 1973
DO  - 10.1080/10826084.2018.1449861
AN  - WOS:000439912700005
ER  -

TY  - JOUR
AU  - Matthews, A
AU  - Li, CC
AU  - Aranda, F
AU  - Torres, L
AU  - Vargas, M
AU  - Conrad, M
TI  - The Influence of Acculturation on Substance Use Behaviors among Latina Sexual Minority Women: The Mediating Role of Discrimination
T2  - SUBSTANCE USE & MISUSE
AB  - Background: A large body of work has demonstrated that sexual minority women have elevated rates of substance use morbidity, as compared with heterosexual women, and that this might be especially true for women of color. Objectives: This study examines the influence of acculturation and discrimination on substance use among Latina sexual minority women. Methods: Data were collected from 2007 to 2008 as part of a larger community-based survey in the greater Chicago area. Scales measured discrimination, acculturation, and substance use. Structural equation modeling validated scales and examined their relationships, which were further described via mediation analysis. Results: Increased acculturation leads to substance use and this relationship is partially mediated by discrimination (Sobel test = 2.10; p < .05). Conclusions/Importance: Implications of these findings and directions for future research are discussed. Funding was provided by several women's and public health organizations.
SN  - 1082-6084
SN  - 1532-2491
DA  - DEC
PY  - 2014
VL  - 49
IS  - 14
SP  - 1888
EP  - 1898
DO  - 10.3109/10826084.2014.913632
AN  - WOS:000344474400005
ER  -

TY  - JOUR
AU  - Marsiglia, FF
AU  - Medina-Mora, ME
AU  - Gonzalvez, A
AU  - Alderson, G
AU  - Harthun, M
AU  - Ayers, S
AU  - Gutiérrez, BN
AU  - Corona, MD
AU  - Melendez, MAM
AU  - Kulis, S
TI  - Binational Cultural Adaptation of the <i>keepin' it REAL</i> Substance Use Prevention Program for Adolescents in Mexico
T2  - PREVENTION SCIENCE
AB  - Sharp increases in substance use rates among youth and the lack of evidence-based prevention interventions in Mexico are a major concern. A team of investigators from Mexico and the USA are actively addressing this gap by culturally adapting keepin' it REAL (kiR)-a former US SAMHSA model program-for Mexico. This paper reports on the processes and outcomes of the cultural adaptation of kiR for adolescents in Mexico. Multiple forms of data informed this cultural adaptation, including focus groups with students about gendered and violence experiences with substance use, feedback from teachers who previously implemented the original versions of kiR, lesson fidelity observations, and external expert reviews. The culturally adapted version of kiR integrates Ecological Validity and Cultural Sensitivity Models in the adaptation process. The process encompassed surface structure adaptations, like updating language, graphics, and videos, as well as deep structure adaptation components including cultural norms, attitudes, and beliefs salient among Mexican adolescents. Youth reported receiving alcohol offers from family members, links between substance use and violence, and that shifting gender norms result in more females initiating substance use offers. In adapted kiR activities, students practice navigating substance use offers in these contexts. This approach to cultural adaptation led to a true collaborative between investigators in two countries. This study advances knowledge about how to undertake cultural adaptations of efficacious US-based prevention programs in international settings.
SN  - 1389-4986
SN  - 1573-6695
DA  - OCT
PY  - 2019
VL  - 20
IS  - 7
SP  - 1125
EP  - 1135
DO  - 10.1007/s11121-019-01034-0
AN  - WOS:000483624900015
ER  -

TY  - JOUR
AU  - Hans, SL
AU  - Herriott, AL
AU  - Finger, B
AU  - Edwards, RC
AU  - McNeilly, CG
TI  - Parenting Among Women in Methadone Treatment: Contributions of Mental Health Problems and Violence Exposure
T2  - CHILD PSYCHIATRY & HUMAN DEVELOPMENT
AB  - The aim of the current study is to explore factors associated with quality of parenting among women in treatment for opioid use disorders. 150 Black American women with 3-5 year old children were recruited through methadone treatment programs. Parenting representations were assessed through the Working Model of the Child Interview and parenting behavior through video recordings of mother-child interaction. Interviews were used to assess mothers' history of violence exposure and to make DSM diagnoses. Mothers' mood disorder was related to distorted representations and to expressions of concerned affect (anxiety, fear, guilt). Mothers' personality disorder was related to expressions of negative affect (anger and frustration) and inversely related to sensitive parenting behavior. Mothers' experience of family violence during childhood and partner violence during adulthood were related to concerned affect in their representations. Women in treatment for substance use disorder have complex and interconnected needs, including parenting supports and trauma-informed mental health services.
SN  - 0009-398X
SN  - 1573-3327
DA  - AUG
PY  - 2024
VL  - 55
IS  - 4
SP  - 929
EP  - 942
DO  - 10.1007/s10578-022-01463-z
C6  - OCT 2022
AN  - WOS:000875803300002
ER  -

TY  - JOUR
AU  - Riley, ED
AU  - Shumway, M
AU  - Knight, KR
AU  - Guzman, D
AU  - Cohen, J
AU  - Weiser, SD
TI  - Risk factors for stimulant use among homeless and unstably housed adult women
T2  - DRUG AND ALCOHOL DEPENDENCE
AB  - Background: One of the most common causes of death among homeless and unstably housed women is acute intoxication where cocaine is present. While correlates of stimulant use have been determined in prior research, few studies have assessed risk factors of use specifically in this high-risk population.
   Methods: We sampled biological women with a history of housing instability from community-based venues to participate in a cohort study. Baseline and 6-month follow-up data were used to determine the relative risk of stimulant use (crack cocaine, powder cocaine or methamphetamine) among individuals who did not use at baseline.
   Results: Among 260 study participants, the median age was 47 years, 70% were women of color; 47% reported having unmet subsistence needs and 53% reported abstinence from stimulants at baseline. In analyses adjusting for baseline sociodemographics and drug treatment, the risk of using stimulants within 6 months was significantly higher among women who reported recent sexual violence (Adjusted Relative Risk [ARR] =4.31; 95% CI:1.97-9.45), sleeping in a shelter or public place (ARR= 2.75; 95% CI:1.15-6.57), and using unprescribed opioid analgesics (ARR= 2.54; 95% CI:1.01-6.38).
   Conclusion: We found that almost half of homeless and unstably housed women used stimulants at baseline and 14% of those who did not use began within 6 months. Addressing homelessness and sexual violence is critical to reduce stimulant use among impoverished women. (C) 2015 Elsevier Ireland Ltd. All rights reserved.
SN  - 0376-8716
SN  - 1879-0046
DA  - AUG 1
PY  - 2015
VL  - 153
SP  - 173
EP  - 179
DO  - 10.1016/j.drugalcdep.2015.05.023
AN  - WOS:000359172300026
ER  -

TY  - JOUR
AU  - Fothergill, K
AU  - Ensminger, ME
AU  - Doherty, EE
AU  - Juon, HS
AU  - Green, KM
TI  - Pathways from Early Childhood Adversity to Later Adult Drug Use and Psychological Distress: A Prospective Study of a Cohort of African Americans
T2  - JOURNAL OF HEALTH AND SOCIAL BEHAVIOR
AB  - Drawing on the life course perspective, this research addresses the direct and indirect pathways between childhood adversity and midlife psychological distress and drug use across a majority of the life span in an African American cohort (N = 1,242) followed from age 6 to 42 (1966 to 2002). Results from structural equation models highlight the impact of low childhood socioeconomic status (SES), poor maternal mental health, and the role of first-grade maladaptation in launching a trajectory of social maladaptation from age 6 to 42. Specifically, for men, we found a direct pathway from early low SES to drug use in mid adulthood and an indirect pathway to psychological distress through first-grade maladaptation and adolescent poor mental health. For females, early SES affected first-grade maladaptation and low school bonds, which then predicted later drug use.
SN  - 0022-1465
SN  - 2150-6000
DA  - JUN
PY  - 2016
VL  - 57
IS  - 2
SP  - 223
EP  - 239
DO  - 10.1177/0022146516646808
AN  - WOS:000378147100006
ER  -

TY  - JOUR
AU  - Towers, EB
AU  - Williams, IL
AU  - Qillawala, EI
AU  - Rissman, EF
AU  - Lynch, WJ
TI  - Sex/Gender Differences in the Time-Course for the Development of Substance Use Disorder: A Focus on the Telescoping Effect
T2  - PHARMACOLOGICAL REVIEWS
AB  - Sex/gender effects have been demon-strated for multiple aspects of addiction, with one of the most commonly cited examples being the "telescoping effect" where women meet criteria and/or seek treat-ment of substance use disorder (SUD) after fewer years of drug use as compared with men. This phenomenon has been reported for multiple drug classes including opioids, psychostimulants, alcohol, and cannabis, as well as nonpharmacological addictions, such as gambling. However, there are some inconsistent reports that show either no difference between men and women or opposite effects and a faster course to addiction in men than women. Thus, the goals of this review are to evaluate evidence for and against the telescoping effect in women and to determine the conditions/populations for which the telescoping effect is most relevant. We also discuss evidence from preclinical studies, which strongly support the validity of the telescoping effect and show that female animals develop addiction-like features (e.g., compulsive drug use, an enhanced mo-tivation for the drug, and enhanced drug-craving/ vulnerability to relapse) more readily than male animals. We also discuss biologic factors that may contribute to the telescoping effect, such as ovarian hormones, and its neurobiological basis focusing on the mesolimbic dopamine reward pathway and the corticomesolimbic glutamatergic pathway considering the critical roles these pathways play in the rewarding/ reinforcing effects of addictive drugs and SUD. We con-clude with future research directions, including inter-vention strategies to prevent the development of SUD in women.Significance Statement--One of the most widely cited gender/sex differences in substance use disorder (SUD) is the "telescoping effect," which reflects an ac-celerated course in women versus men for the develop-ment and/or seeking treatment for SUD. This review evaluates evidence for and against a telescoping effect drawing upon data from both clinical and preclinical studies. We also discuss the contribution of biological factors and underlying neurobiological mechanisms and highlight potential targets to prevent the develop-ment of SUD in women.
SN  - 0031-6997
SN  - 1521-0081
DA  - MAR
PY  - 2023
VL  - 75
IS  - 2
SP  - 217
EP  - 249
DO  - 10.1124/pharmrev.121.000361
AN  - WOS:000961169800001
ER  -

TY  - JOUR
AU  - Dumbili, EW
TI  - Cannabis Normalization Among Young Adults in a Nigerian City
T2  - JOURNAL OF DRUG ISSUES
AB  - Drug normalization has been researched extensively in the West. Yet, we know little about how drug use is normalized in non-Western contexts. Drawing on interviews with young adults, this study is the first to explore illicit drug normalization in Nigeria. Cannabis was widely available and easy to access and students were part of the supply chain. Citing therapeutic and functional benefits, participants normalized cannabis consumption, using it to prepare soup, noodles, and birthday cakes. Unlike women, who may give up cannabis use due to stigmatization and marriage, men had no plans to stop its use. Gender determined drug-taking practices and social accommodation of drug users, suggesting differentiated normalization. Men who used cannabis were accommodated by their peers, unlike women, who were stigmatized by female non-users. In general, the findings highlight a shift in illicit drug use practices and noticeable gendered and differentiated social accommodation among peers, although cultural acceptance of illegal recreational drugs remains at the margin.
SN  - 0022-0426
SN  - 1945-1369
DA  - JUL
PY  - 2020
VL  - 50
IS  - 3
SP  - 286
EP  - 302
C7  - 0022042620912805
DO  - 10.1177/0022042620912805
C6  - APR 2020
AN  - WOS:000523545700001
ER  -

TY  - JOUR
AU  - Greene, N
AU  - Jackson, JW
AU  - Dean, LT
TI  - Examining Disparities in Excessive Alcohol Use Among Black and Hispanic Lesbian and Bisexual Women in the United States: An Intersectional Analysis
T2  - JOURNAL OF STUDIES ON ALCOHOL AND DRUGS
AB  - Objective: Sexual minority (i.e., lesbian, bisexual) women and racial-ethnic minority groups in the United States are disproportionately harmed by excessive alcohol use. This study examined disparities in excessive alcohol use at the intersection of race-ethnicity and sexual identity for non-Hispanic Black and Hispanic sexual minority women. Method: Using data from the 2015 National Survey on Drug Use and Health, we compared the age-adjusted prevalence of binge drinking and heavy alcohol use among sexual minority women of color, sexual minority White women, and heterosexual women of color with that of White heterosexual women. The joint disparity is the difference in the prevalence of excessive alcohol use between sexual minority women of color and White heterosexual women. The excess intersectional disparity is the portion of the joint disparity that is due to being both a racial-ethnic minority and a sexual minority woman. Results: Black and Hispanic sexual minority women reported the highest prevalence of binge drinking (45.4% and 43.4%, respectively), followed by White sexual minority women (35.7%) and White heterosexual women (23%). Black and Hispanic heterosexual women reported the lowest prevalence of binge drinking (20.8% and 20.2%, respectively). The joint disparity in binge drinking between Black sexual minority women and White heterosexual women was 21.2%, and the excess intersectional disparity was 17.7%. The joint disparity in binge drinking between Hispanic sexual minority women and White heterosexual women was 16.8%, and the excess intersectional disparity was 10.8%. Conclusions: Disparities in excessive alcohol consumption for Black and Hispanic sexual minority women, compared with White heterosexual women, were larger than what would be expected when considering differences by race or sexual identity individually.
SN  - 1937-1888
SN  - 1938-4114
DA  - JUL
PY  - 2020
VL  - 81
IS  - 4
SP  - 462
EP  - 470
AN  - WOS:000600594100008
ER  -

TY  - JOUR
AU  - Duroseau, N
AU  - Niu, L
AU  - Wilson, K
AU  - Nucci-Sack, A
AU  - Burk, RD
AU  - Diaz, A
AU  - Schlecht, NF
TI  - Psychosocial Effects of Frequent Cannabis Smoking in Adolescent Women of Color: Results from a Prospective Cohort of Inner-City Youth
T2  - INTERNATIONAL JOURNAL OF MENTAL HEALTH AND ADDICTION
AB  - Frequent or chronic cannabis use can have negative effects on the adolescent and young adult (AYA) brain and psychosocial development. This study investigated the psychosocial impact of frequent cannabis use in a prospective study of sexually active female AYA patients. Participants completed questionnaires at three separate visits over a period of one year. A total of 545 AYA women were included in our analysis. Most (94%) identified as individuals of color, including 37% as non-Black Hispanic, 16% as Hispanic Black, and 41% as non-Hispanic Black. Multivariable regression analyses showed that using cannabis 20 or more times in the prior month was significantly associated with a higher likelihood of being suspended (OR = 2.71, 95%CI:1.48, 4.57; p < .001), as well as with increased number of depressive symptoms (beta = 0.48, 95%CI:0.23, 0.75; p < .001) and delinquent behaviors (beta = 0.81, 95%CI:0.56-1.06; p < .001). Cross-lagged models showed that frequent cannabis use was associated with increased depressive symptoms six months later (beta = 0.09, p < .05), and higher levels of delinquency six months (beta = 0.20, p < .001) and 12 months later (beta = 0.12, p < .05). This study demonstrated that frequent cannabis use was prospectively associated with negative psychosocial outcomes for AYA women of color, including depression and delinquency.
SN  - 1557-1874
SN  - 1557-1882
DA  - 2023 APR 18
PY  - 2023
DO  - 10.1007/s11469-023-01043-9
C6  - APR 2023
AN  - WOS:000971408200001
ER  -

TY  - JOUR
AU  - Dada, S
AU  - Burnhams, NH
AU  - Laubscher, R
AU  - Parry, C
AU  - Myers, B
TI  - Alcohol and other drug use among women seeking substance abuse treatment in the Western Cape, South Africa
T2  - SOUTH AFRICAN JOURNAL OF SCIENCE
AB  - Despite a high prevalence of alcohol and other drug use (AOD) in South Africa, little is known about AOD use among women, including those in treatment centres, and changes in use over time. This knowledge is important for the development of gender-sensitive interventions for the prevention and treatment of AOD problems. We aimed to describe changes in patterns of AOD use among women who accessed specialist AOD treatment centres in the Western Cape Province of South Africa. Data were collected from 51 specialist AOD treatment centres participating in the South African Community Epidemiology Network on Drug Use between 2000 and 2013. A total of 74 368 treatment episodes were recorded for the period, of which 22% involved women. The proportion of women seeking treatment increased from 4% to 11% over time. The most common primary substance of abuse among this sample was alcohol, followed by methamphetamine. Multinomial logistic regression analyses showed that young coloured (mixed race) women were almost 18 times more likely than other women to report methamphetamine as their primary substance of abuse (RRR=17.80; 95% CI=13.18-24.04). More than a quarter of women reported poly-substance abuse. Women treated for heroin were significantly more likely to be white and younger than 25 years old (RRR=1.62; 95% CI=1.19-2.21). These data portray an increasing use of AOD treatment services by women; particularly for alcohol and methamphetamine use disorders. Additional investigations into the service needs of women utilising AOD treatment is warranted.
   Significance:
   The study provides the prevalence of AOD use disorders among women in substance abuse treatment facilities in the Western Cape.
   The study reflects treatment admissions for poly-substance abuse and severe AOD problems among these women.
   The findings highlight the importance of women-specific treatment programmes to encourage utilisation of substance abuse treatment services.
SN  - 0038-2353
SN  - 1996-7489
DA  - SEP-OCT
PY  - 2018
VL  - 114
IS  - 9-10
SP  - 48
EP  - 54
C7  - 4451
DO  - 10.17159/sajs.2018/4451
AN  - WOS:000444319500012
ER  -

TY  - JOUR
AU  - Lee, MR
AU  - Rio, D
AU  - Kwako, L
AU  - George, DT
AU  - Heilig, M
AU  - Momenan, R
TI  - Corticotropin-Releasing Factor receptor 1 (CRF1) antagonism in patients with alcohol use disorder and high anxiety levels: effect on neural response during Trier Social Stress Test video feedback
T2  - NEUROPSYCHOPHARMACOLOGY
AB  - In preclinical models of alcohol use disorder, the corticotropin-releasing factor (CRF) receptor is upregulated, particularly in the extended amygdala. This upregulation is thought to play a role in stress-induced relapse to drinking by a mechanism that is independent of the hypothalamic-pituitary-adrenal axis. As part of a double-blind, placebo-controlled clinical study with pexacerfont, a selective, orally available, and brain-penetrant CRF1 receptor antagonist which has anti-anxiety effects in preclinical studies, we examined the effect of pexacerfont on the neural response to a social stress task adapted to fMRI. Subjects were 39 individuals (4 women) with high trait anxiety and moderate to severe alcohol use disorder randomized to receive pexacerfont or placebo. The task involved feedback of videoclips of an individual performing the Trier Social Stress Test. Pexacerfont had no effect on the neural response to self-observation under stress. The neural response to viewing oneself under stress vs an unknown other under stress activated prefrontal brain regions including insula, inferior frontal gyrus as well as medial, superior frontal gyri. These regions of activation overlap with those found in studies using similar paradigms. Potential applications of this task to probe neurocircuitry that is disrupted in addiction is discussed.
SN  - 0893-133X
SN  - 1740-634X
DA  - APR
PY  - 2023
VL  - 48
IS  - 5
SP  - 816
EP  - 820
DO  - 10.1038/s41386-022-01521-z
C6  - DEC 2022
AN  - WOS:000903443300001
ER  -

TY  - JOUR
AU  - Rhon, DI
AU  - Greenlee, TA
AU  - Gill, NW
AU  - Carlson, AE
AU  - Hart, AM
AU  - Larsen, TH
AU  - McLelland, A
AU  - Mayhew, RJ
AU  - McCafferty, RR
AU  - Koppenhaver, SL
TI  - Does Engaging Patients with Relevant Education About Long-Term Opioid Use Before Spine Surgery Affect Long-term Opioid Use? A Randomized Controlled Trial
T2  - SPINE
AB  - Study Design. Parallel-arm randomized controlled trial. Objective. To assess the effectiveness of an enhanced video education session highlighting risks of opioid utilization on longterm opioid utilization after spine surgery. Summary of Background Data. Long-term opioid use occurs in more than half of patients undergoing spine surgery and strategies to reduce this use are needed. Methods. Patients undergoing spine surgery at Brooke Army Medical Center between July 2015 and February 2017 were recruited at their preoperative appointment, receiving the singlesession interactive video education or control at that same appointment. Opioid utilization was tracked for the full year after surgery from the Pharmacy Data Transaction Service of the Military Health System Data Repository. Self-reported pain also collected weekly for 1 and at 6months. Results. A total of 120 participants (40 women, 33.3%) with a mean age of 45.9 +/- 10.6 years were randomized 1:1 to the enhanced education and usual care control (60 per group). In the year following surgery the cohort had a mean 5.1 (standard deviation [SD] 5.9) unique prescription fills, mean total days' supply was 88.3 (SD 134.9), and mean cumulative morphine milligrams equivalents per participant was 4193.0 (SD 12,187.9) within the year after surgery, with no significant differences in any opioid use measures between groups. Twelve individuals in the standard care group and 13 in the enhanced education group were classified with having long-term opioid utilization. Conclusion. The video education session did not influence opioid use after spine surgery compared to the usual care control. There was no significant difference in individuals classified as long-term opioid users after surgery based on the intervention group. Prior opioid use was a strong predictor of future opioid use in this cohort. Strategies to improve education engagement, understanding, and decision- making continue to be of high importance for mitigating risk of long-term opioid use after spine surgery.
SN  - 0362-2436
SN  - 1528-1159
DA  - JAN 1
PY  - 2022
VL  - 47
IS  - 1
SP  - 5
EP  - 12
DO  - 10.1097/BRS.0000000000004186
AN  - WOS:000728314700003
ER  -

TY  - JOUR
AU  - Courtney, KE
AU  - Ghahremani, DG
AU  - London, ED
AU  - Ray, LA
TI  - The association between cue-reactivity in the precuneus and level of dependence on nicotine and alcohol
T2  - DRUG AND ALCOHOL DEPENDENCE
AB  - Background: Given numerous reports implicating involvement of the precuneus in cue-reactivity paradigms, the goal of this investigation was to examine the relationship between activation of the precuneus in response to drug cues and measures of subjective craving and severity of dependence in volunteers who were comorbid for alcohol and nicotine abuse.
   Methods: Forty research participants, who all reported heavy drinking and daily smoking, were recruited (15 women; 70% Caucasian; mean age = 31.2 years) for a functional magnetic resonance imaging (fMRI) session involving a cigarette video-cues task and an alcohol taste-cues task. Mean precuneus activation from both tasks during cue presentation was subjected to bivariate correlation analyses with indices of dependence severity and subjective craving.
   Results: Precuneus activation in the contrast of Cigarette Cues vs. Control Cues was positively correlated with scores on the Fagerstrom Test of Nicotine Dependence (r = 0.389, p = 0.016), and activation in the Alcohol Cues vs. Control Cues contrast was positively correlated with Alcohol Dependence Scale scores (r = 0.338, p = 0.038). No correlations with subjective craving were observed (ps > 0.05).
   Conclusions: These findings indicate that the precuneus is involved in cue reactivity for both cigarettes and alcohol, and that this involvement is moderated by severity of drug dependence. The precuneus may be a cortical locus for neuroplastic changes related to drug dependence. (C) 2014 Elsevier Ireland Ltd. All rights reserved.
SN  - 0376-8716
SN  - 1879-0046
DA  - AUG 1
PY  - 2014
VL  - 141
SP  - 21
EP  - 26
DO  - 10.1016/j.drugalcdep.2014.04.026
AN  - WOS:000339149300004
ER  -

TY  - JOUR
AU  - Rosenthal, EW
AU  - Short, VL
AU  - Cruz, Y
AU  - Barber, C
AU  - Baxter, JK
AU  - Abatemarco, DJ
AU  - Roman, AR
AU  - Hand, DJ
TI  - Racial inequity in methadone dose at delivery in pregnant women with opioid use disorder
T2  - JOURNAL OF SUBSTANCE ABUSE TREATMENT
AB  - Background: Medications for opioid use disorder, including methadone, combined with comprehensive wraparound services, are the gold standard for treatment in pregnancy. Higher methadone doses are associated with treatment retention in pregnancy and relapse prevention. Given known inequities where individuals of color tend to be prescribed lower doses of opioids for other conditions, the purpose of this study was to determine whether there is racial inequity in methadone dose at delivery in pregnant women with opioid use disorder. Methods: Retrospective review of medical charts identified pregnant women (N = 339) treated with methadone for opioid use disorder during pregnancy at one center from 2012 to 2017. Variables extracted from medical records included race, demographic and relevant clinical information (e.g., methadone dose at delivery, height, weight, etc.). Analyses used simple and multiple linear regressions to determine associations between these characteristics and methadone dose at delivery. Results: The mean methadone doses at delivery among women of color and white women were 105.8 mg and 144.9 mg, respectively (p < .0001). After adjusting for maternal age, gestational age at delivery, body mass index, type of opioid used, and parity, race was significantly and independently associated with methadone dose at delivery, with women of color receiving 36.2 mg less than white women (p = .0003). Conclusions: Pregnant women of color with opioid use disorder received 67% of the dose of methadone at delivery that white women received. Antiracist responses to prevent provider bias in evaluating dose needs are needed to correct this inequity and prevent undertreatment of opioid use disorder among women of color.
SN  - 0740-5472
SN  - 1873-6483
DA  - DEC
PY  - 2021
VL  - 131
C7  - 108454
DO  - 10.1016/j.jsat.2021.108454
C6  - MAY 2021
AN  - WOS:000701674400010
ER  -

TY  - JOUR
AU  - Timko, C
AU  - Mericle, A
AU  - Kaskutas, LA
AU  - Martinez, P
AU  - Zemore, SE
TI  - Predictors and outcomes of online mutual-help group attendance in a national survey study
T2  - JOURNAL OF SUBSTANCE ABUSE TREATMENT
AB  - Introduction: During the COVID-19 pandemic, online video platforms became the primary mode of accessing substance use-focused mutual-help group meetings, which may persist after in-person meetings are available again. This study examined the characteristics (demographic, substance use and recovery, and mutual-help group use) of attendees of online recovery support meetings, and associations of online meeting attendance with substance use outcomes, using national data (without ensured representativeness) collected before the pandemic. Methods: Data were from the Peer Alternatives in Addiction (PAL) Study of attendees of 12-step groups (e.g., Alcoholics Anonymous), Women for Sobriety (WFS), LifeRing Secular Recovery (LifeRing), and SMART Recovery (SMART). The baseline sample, collected in 2015 (pre-pandemic), was 647 adults with lifetime alcohol use disorder who were surveyed online at baseline and 6-month (81%) and 12-month follow-up (83%). Results: At baseline, 62% (n = 402) had attended an online mutual-help group meeting in their lifetime, and 36% (n = 236) had done so in the past 30 days. Bivariate analyses found that online meeting attendance was more likely among women than men, younger than older participants, and participants with more recent alcohol and drug use, and less abstinence self-efficacy. In addition, online meeting attendance was more likely among respondents who attended two or more different types of mutual-help groups (rather than just one type), and whose primary group was 12-step or WFS rather than LifeRing or SMART. Longitudinal analyses found an interaction between online meeting attendance (yes or no) and time on the outcomes of alcohol and total abstinence such that, compared to those who did not attend online meetings, online meeting attendees were less likely to be abstinent at baseline but were about the same on abstinence at 12 months. However, the interaction effect was attenuated when the model adjusted for mutual-help use characteristics. Conclusions: The findings inform mutual-help groups, pro-viders, and researchers' efforts to sustain and expand this resource by suggesting that online meeting attendance may have appeal and be helpful to mutual-help group members who are earlier in their recovery.
SN  - 0740-5472
SN  - 1873-6483
DA  - JUL
PY  - 2022
VL  - 138
C7  - 108732
DO  - 10.1016/j.jsat.2022.108732
C6  - MAY 2022
AN  - WOS:000863485600017
ER  -

TY  - JOUR
AU  - King, WM
AU  - Jadwin-Cakmak, L
AU  - Trammell, R
AU  - Gamarel, KE
TI  - Structural vulnerability as a conceptual framework for transgender health research: findings from a community needs assessment of transgender women of colour in Detroit
T2  - CULTURE HEALTH & SEXUALITY
AB  - The concept of structural vulnerability explains how systems of oppression drive health inequities by reducing access to survival resources (e.g. food, housing) for marginalised populations. Indicators of structural vulnerability such as housing instability, violent victimisation and poverty are often interconnected and result from intersectional oppression. We sought to demonstrate the utility of the structural vulnerability framework for transgender health research by examining patterns of structural vulnerability indicators among transgender women of colour in Detroit. We conducted latent class analysis and tested associations between classes and mental health and substance use outcomes. Membership to the Lowest Vulnerability class was negatively associated with post-traumatic stress disorder (PTSD) (aOR = 0.10, 95% CI: 0.02-0.59). High Economic Vulnerability membership was associated with daily marijuana use (aOR = 4.61, 95% CI: 1.31-16.16). Complex Multi-Vulnerability membership was associated with PTSD (aOR = 9.75, 95% CI: 2.55-37.29), anxiety (aOR = 4.12, 95% CI: 1.22-13.97), suicidality (aOR = 6.20, 95% CI: 1.39-27.70), and club drug use (aOR = 4.75, 95% CI: 1.31-17.29). Substantively different findings emerged when testing relationships between each indicator and each outcome, highlighting the value of theoretically grounded quantitative approaches to understanding health inequities. Community-driven interventions and policy changes that reduce structural vulnerability may improve mental health and substance use outcomes among structurally vulnerable trans women of colour.
SN  - 1369-1058
SN  - 1464-5351
DA  - JUN 1
PY  - 2023
VL  - 25
IS  - 6
SP  - 681
EP  - 697
DO  - 10.1080/13691058.2022.2086709
C6  - JUN 2022
AN  - WOS:000815375900001
ER  -

TY  - JOUR
AU  - Worley, LLM
AU  - Wise-Ehlers, A
TI  - Telepsychiatry in Obstetrics
T2  - OBSTETRICS AND GYNECOLOGY CLINICS OF NORTH AMERICA
AB  - Each year in the United States, approximately half a million reproductive-aged women are afflicted with major depression. Pregnant and postpartum women can be reluctant to openly disclose their suffering related to depression and other stigmatizing illnesses (eg, mood and anxiety disorders, post-traumatic stress disorder, and substance use disorders) and subsequently remain symptomatic with no relief. Maternal mortality related to these conditions is significant, with maternal suicide and overdose-related death peaking between 7 and 12 months postpartum. Geographic challenges in accessing perinatal mental health experts can be overcome through the use of telepsychiatry services using a secure video platform (telemedicine).
SN  - 0889-8545
SN  - 1558-0474
DA  - JUN
PY  - 2020
VL  - 47
IS  - 2
SP  - 333
EP  - +
DO  - 10.1016/j.ogc.2020.02.009
AN  - WOS:000536124200011
ER  -

TY  - JOUR
AU  - Sreenivasan, ST
AU  - Nattala, P
AU  - Rao, GN
AU  - Sridaramurthy, MK
TI  - "So what if I use tobacco or alcohol? It won't hurt me!" How women perceive substance use: insights from a community study in India
T2  - ARCHIVES OF WOMENS MENTAL HEALTH
AB  - To explore the subjective perceptions of women from rural and urban communities in Bangalore, India, regarding their perspectives about addictive substance use (ASU), and the interventions/support they need to quit use. Based on the data collected, the goal of this study was to develop an intervention that would address the women's needs. Mixed methods were used as follows: (a) door-to-door survey of women (N = 2044) regarding their use of addictive substances, and (b) focus group discussions with the women to explore their perceptions. Interviews were transcribed verbatim, themes and sub-themes identified. More than one-third (32.7%) reported past 3-month ASU, with majority reporting smokeless tobacco products (82.6%). Alcohol use was reported by 17.4%. Four major themes (with sub-themes) were identified from the focus group discussions: (1) Patterns of use (oral tobacco products-kaddipudi, thambaku; alcohol), (2) Reasons for use (to relieve stress and forget problems, tobacco use as a way of life, for postnatal benefits, due to easy availability, to reduce fatigue and pain, indigestion, hunger), (3) Low risk perception related to ASU ("We know how to use tobacco safely", "No real harm from tobacco"), and (4) Issues related to quitting ASU and help-seeking (unwillingness to quit, methods of intervention- "videos, or tablets/injections to help us quit ASU"). The findings highlight challenges involved in the development of effective interventions for women. Additionally, there is a clear need for broader community agencies to address psychological, cultural, and social dimensions.
SN  - 1434-1816
SN  - 1435-1102
DA  - FEB
PY  - 2022
VL  - 25
IS  - 1
SP  - 129
EP  - 136
DO  - 10.1007/s00737-021-01180-x
C6  - SEP 2021
AN  - WOS:000694571400001
ER  -

TY  - JOUR
AU  - Menezes, AAS
AU  - Ramos, DO
AU  - Sanchez, ZM
AU  - Miskolci, R
TI  - Racial-Based Bullying and Substance Use: a Brazilian National Cross-Sectional Survey Among Students
T2  - JOURNAL OF RACIAL AND ETHNIC HEALTH DISPARITIES
AB  - Racial discrimination has been associated with worse health status and risky health behavior. Understanding the relationship between racial-based bullying (RBB) - an overlap of bullying and interpersonal racial discrimination - and substance use can guide school-based actions to prevent bullying and substance use, but investigations rarely involve Brazilian students. We used data from the National Survey of School Health (PeNSE) 2015, which included 102,072 ninth-grade students from the capital and inland cities in the five regions of Brazil. Students self-reported their race/skin color according to the Brazilian official census. We explored racial and recent RBB differences in recent use of alcohol, tobacco, and other substances [marijuana, cocaine, crack, sniffed glue, lolo/lanca-perfume (ether and chloroform blend)] by comparing prevalence ratios (estimated with quasi-Poisson, crude, and adjusted models by demographic and socioeconomic characteristics) obtained from analyses of imputed data and complete case. We found that RBB prevalence increased according to racial categories associated with darker skin tones; racial differences in the prevalence of RBB were greater among girls than boys. Girls from all racial groups consistently had a higher prevalence of alcohol use than boys. RBB partially explained the recent use of alcohol and tobacco for the minority racial groups and was not associated with the use of other substances. School-based actions should explicitly incorporate anti-racist goals as strategies for substance use prevention, giving particular attention to gender issues in racial discrimination and alcohol use.
SN  - 2197-3792
SN  - 2196-8837
DA  - JUN
PY  - 2023
VL  - 10
IS  - 3
SP  - 1441
EP  - 1454
DO  - 10.1007/s40615-022-01330-6
C6  - MAY 2022
AN  - WOS:000796336600001
ER  -

TY  - JOUR
AU  - Reddy, PS
AU  - James, S
AU  - Resnicow, K
AU  - Sewpaul, R
AU  - Masuka, P
AU  - van den Borne, B
TI  - Prevalence and Correlates of Smokeless Tobacco Use Among Grade 8-11 School Students in South Africa: A Nationwide Study
T2  - NICOTINE & TOBACCO RESEARCH
AB  - Introduction: Smokeless tobacco in South Africa is commonly used in the form of snuff or chewing tobacco. This paper reports its use among secondary school students and provides evidence of its association with demographic characteristics, tobacco smoking, and socioeconomic status.
   Methods: Data were derived from a nationally representative study conducted in 2008 among 10,270 grade 8-11 students from 192 schools in South Africa. Data were collected with self-administered questionnaires. Multiple logistic regression analyses were used to examine correlates of past-month smokeless tobacco use.
   Results: Nationally, 12.4% of students used smokeless tobacco such as chewing tobacco or snuff in the month preceding the survey, with significantly higher rates among males (13.6%) than females (10.6%). Smokeless tobacco use differed between racial groups, with African (12.8%) and colored (11.7%) students having the highest rates of past-month use. Grade 8 students (15.3%) reported significantly higher rates of use than grade 11 students (9.1%). Current cigarette smokers (21.3%) reported a higher prevalence of smokeless tobacco use than noncurrent smokers (10.1%). Logistic regression of past-month smokeless tobacco use showed significant associations with race, grade, school socioeconomic level, urbanicity, current cigarette smoking, and having first smoked a cigarette before the age of 10 years.
   Conclusions: These findings provide evidence for policy makers and program developers to develop targeted and tailored interventions for young people regarding smokeless tobacco use.
SN  - 1462-2203
SN  - 1469-994X
DA  - SEP
PY  - 2014
VL  - 16
IS  - 9
SP  - 1167
EP  - 1173
DO  - 10.1093/ntr/ntu044
AN  - WOS:000343671100002
ER  -

TY  - JOUR
AU  - Turner, CM
AU  - Trujillo, D
AU  - Le, V
AU  - Wilson, EC
AU  - Arayasirikul, S
TI  - Event-Level Association Between Daily Alcohol Use and Same-Day Nonadherence to Antiretroviral Therapy Among Young Men Who Have Sex With Men and Trans Women Living With HIV: Intensive Longitudinal Study
T2  - JMIR MHEALTH AND UHEALTH
AB  - Background: Young trans women (TW) and men who have sex with men (MSM) are disproportionately impacted by HIV. Optimizing adherence to antiretroviral therapy (ART) is one mechanism by which public health experts aim to achieve favorable HIV health outcomes while reducing disease transmission. However, alcohol use is prevalent among young TW and MSM and threatens optimal adherence. In addition, the daily variations in alcohol use and ART adherence and their association with each other are poorly understood, warranting more appropriate methodological approaches, such as analysis of ecological momentary assessment (EMA) data.
   Objective: The aim of this analysis is to characterize the association between daily alcohol use and same-day ART nonadherence captured by an EMA study of young MSM and TW living with HIV in San Francisco.
   Methods: Young MSM and TW enrolled in the Health eNav digital HIV care navigation intervention were included in the analytic sample (N=113). Data on alcohol and ART use were collected by daily EMA surveys administered via text messaging and were analyzed over 30 days of follow-up. A multivariable mixed-effects logistic regression model adjusting for baseline sociodemographic characteristics was specified to investigate whether daily alcohol use was associated with same-day ART nonuse.
   Results: Daily alcohol use was associated with higher same-day ART nonuse. On average, participants drank alcohol on 15.20 (SD 8.93) days and used ART on 15.19 (SD 10.16) days out of 30 days. Daily alcohol use was associated with 1.89 (95% CI 1.14-3.15) times the adjusted odds of same-day ART nonuse for each participant.
   Conclusions: Results are consistent with other analyses of daily alcohol and ART use and underscore the importance of individually targeted interventions that are sensitive to each participant's dynamic risk environment.
SN  - 2291-5222
DA  - OCT 15
PY  - 2020
VL  - 8
IS  - 10
C7  - e22733
DO  - 10.2196/22733
AN  - WOS:000586879800001
ER  -

TY  - JOUR
AU  - Egbe, CO
AU  - Londani, M
AU  - Parry, CDH
AU  - Myers, B
AU  - Shuper, PA
AU  - Nkosi, S
AU  - Morojele, NK
TI  - Tobacco use and nicotine dependence among people living with HIV who drink heavily in South Africa: a cross-sectional baseline study
T2  - BMC PUBLIC HEALTH
AB  - Background: People living with HIV (PLWH) who drink alcohol and use tobacco are particularly vulnerable to tobacco-induced diseases due to an already compromised immune system. This study investigated the prevalence and factors associated with tobacco use (cigarette and snuff) among PLWH who drink heavily.
   Methods: Participants (n = 623) on antiretroviral therapy for HIV who reported heavy drinking using the Alcohol Use Disorders Identification Test (AUDIT) and AUDIT-C were recruited from six hospitals in Gauteng Province, South Africa. The Fagerstrom test was used to assess nicotine dependence. Chi Square tests and modified Poisson regression analyses were conducted to identify factors associated with tobacco use.
   Results: Almost half of the participants reported ever smoking (44.0%; CI: 40.1-47.9) and about a quarter reported ever using snuff (25.5%; CI: 22.2-29.1). Current smokers and current snuff users comprised 27.3% (CI: 23.9-30.9) and 19.1% (CI: 16.2-22.3) of all participants respectively. Among current smokers, 37.9% (CI: 30.8-45.3) were moderately/highly dependent on nicotine. Current 'any tobacco product users' (ATPU: use cigarettes or snuff) were 45.4% (CI: 41.5-49.3) while 1.0% (CI: 0.4-2.0) currently used cigarettes and snuff. Adjusted regression analyses showed that, compared to males, females were less at risk of being: ever smokers (Relative Risk Ratio [RRR] = 0.33; CI: 0.27-0.41), current smokers (RRR = 0.18; CI: 0.12-0.25), and ATPU (RRR = 0.75; CI: 0.63-0.89) but were more at risk of ever snuff use (RRR = 5.23; CI: 3.31-8.25), or current snuff use (RRR = 26.19; CI: 8.32-82.40) than males. Ever snuff users (RRR = 1.32; CI: 1.03-1.70), current snuff users (RRR = 1.40; CI: 1.03-1.89) and ATPU (RRR = 1.27; CI: 1.07-1.51) were more at risk of reporting significant depressive symptoms. We found no significant associations between smoking status and years on ART and viral load.
   Conclusion: There is a high prevalence of cigarette and snuff use among PLWH who drink heavily. Tobacco use cessation interventions tailored specifically for this population and according to their tobacco product of choice are urgently needed given their vulnerability to ill-health.
SN  - 1471-2458
DA  - DEC 16
PY  - 2019
VL  - 19
IS  - 1
C7  - 1684
DO  - 10.1186/s12889-019-8047-8
AN  - WOS:000511643500006
ER  -

TY  - JOUR
AU  - Rehni, AK
AU  - Cho, S
AU  - Zhang, ZX
AU  - Zhao, WZ
AU  - Raval, AP
AU  - Perez-Pinzon, MA
AU  - Dave, KR
TI  - Chronic Nicotine Exposure Increases Hematoma Expansion following Collagenase-Induced Intracerebral Hemorrhage in Rats
T2  - BIOMOLECULES
AB  - Spontaneous intracerebral hemorrhage (sICH) is a deadly stroke subtype, and tobacco use increases sICH risk. However epidemiological studies show that, there are no confirmatory studies showing the effect of tobacco use on sICH outcome. Therefore, we evaluated the effect of chronic nicotine exposure (as a surrogate for tobacco use) on outcomes following sICH. Young male and female rats were randomly assigned to either nicotine (4.5 mg/kg b.w. per day) or vehicle (saline) treatment (2-3 weeks) groups. sICH was induced by injecting collagenase into the right striatum. Neurological score and hematoma volume were determined 24 h post-sICH. The hematoma volumes in nicotine-treated male and female rats were significantly higher by 42% and 48% when compared to vehicle-treated male and female rats, respectively. Neurological deficits measured in terms of neurological score for the nicotine-treated male and female groups were significantly higher when compared to the respective vehicle-treated male and female groups. Our results show that chronic nicotine exposure increases hematoma volume post-sICH in rats of both sexes. Identifying the mechanism of nicotine-dependent increase in hematoma growth post-sICH will be crucial to understanding the detrimental effect of tobacco use on the severity of bleeding following intracerebral hemorrhage.
SN  - 2218-273X
DA  - MAY
PY  - 2022
VL  - 12
IS  - 5
C7  - 621
DO  - 10.3390/biom12050621
AN  - WOS:000801759000001
ER  -

TY  - JOUR
AU  - Choo, EK
AU  - Guthrie, KM
AU  - Mello, MJ
AU  - Wetle, TF
AU  - Ranney, ML
AU  - Tapé, C
AU  - Zlotnick, C
TI  - "I Need to Hear From Women Who Have 'Been There'": Developing a Woman-Focused Intervention for Drug Use and Partner Violence in the Emergency Department
T2  - PARTNER ABUSE
AB  - Objective: Addressing violence and linking women to community services in parallel with drug change goals is critical for women with coexisting intimate partner violence (IPV) and substance use disorders (SUD). Our objective was to develop a Web-based intervention to address violence and drug use among women patients in the emergency department (ED). Methods: The intervention was developed in a 5-step process: (1) Initial intervention development based on selected theoretical frameworks; (2) In-depth interviews with the target population; (3) Intervention adaptation, with iterative feedback from further interviews; (4) Beta testing and review by an advisory committee of domestic violence advocates; (5) Acceptability and feasibility testing in a small open trial. Results: Themes supported the selection of motivational interviewing (MI) and empowerment models but also guided major adaptations to the intervention, including the introduction of videos and a more robust booster phone call. Participants in the open trial reported high scores for satisfaction, usability, and consistency with essential elements of MI. Conclusions: This qualitative work with our target population of women in the ED with SUD experiencing IPV underscored the importance of connection to peers and empathetic human contact. We developed an acceptable and feasible intervention distinct from prior ED-based brief interventions for substance-using populations.
SN  - 1946-6560
SN  - 1946-6579
DA  - APR
PY  - 2016
VL  - 7
IS  - 2
SP  - 193
EP  - 220
DO  - 10.1891/1946-6560.7.2.193
AN  - WOS:000393119500006
ER  -

TY  - JOUR
AU  - Chapman, BP
AU  - Lucey, E
AU  - Boyer, EW
AU  - Babu, KM
AU  - Smelson, D
AU  - Carreiro, S
TI  - Perceptions on wearable sensor-based interventions for monitoring of opioid therapy: A qualitative study
T2  - FRONTIERS IN DIGITAL HEALTH
AB  - Prescription opioid use is a risk factor for the development of opioid use disorder. Digital solutions, including wearable sensors, represent a promising opportunity for health monitoring, risk stratification and harm reduction in this treatment space. However, data on their usability and acceptability in individuals using opioids is limited. To address this gap, factors that impact usability and acceptability of wearable sensor-based opioid detection were qualitatively studied in participants enrolled in a wearable sensor-based opioid monitoring research study. At the conclusion of the monitoring period, participants were invited to take part in semi-structured interviews developed based on the technology acceptance model. Thematic analysis was conducted first using deductive, then inductive coding strategies. Forty-four participants completed the interview; approximately half were female. Major emergent themes include sensor usability, change in behavior and thought process related to sensor use, perceived usefulness in sensor-based monitoring, and willingness to have opioid use patterns monitored. Overall acceptance for sensor-based monitoring was high. Aesthetics, simplicity, and seamless functioning were all reported as key to usability. Perceived behavior changes related to monitoring were infrequent while perceived usefulness in monitoring was frequently projected onto others, requiring careful consideration regarding intervention development and targeting. Specifically, care must be taken to avoid stigma associated with opioid use and implied misuse. The design of sensor systems targeted for opioid use must also consider the physical, social, and cognitive alterations inherent in the respective disease processes compared to routine daily life.
SN  - 2673-253X
DA  - OCT 21
PY  - 2022
VL  - 4
C7  - 969642
DO  - 10.3389/fdgth.2022.969642
AN  - WOS:001030160500001
ER  -

TY  - JOUR
AU  - Espinosa, S
AU  - Marks, C
AU  - Fondevila, G
TI  - Identifying archetypal cannabis consumers to inform drug policy design: a Q-sort assessment of young adults' attitudes in Mexico City's metropolitan area
T2  - JOURNAL OF CANNABIS RESEARCH
AB  - Background As the legalization of cannabis moves forward in many countries, it is important to highlight the potential harm that excessive use can cause on young consumers. Crafting effective policy interventions to reduce the harm stemming from excessive use requires an understanding of the attitudes and motivations of young consumers. Methods This article uses Q methodology to study four aspects of cannabis use among young adults from Mexico City's metropolitan area: motivations for use, perceived consequences of use, reasons that would increase willingness to reduce consumption, and attitudes towards government regulation. A total of 110 cannabis users between 18 and 21 years old were recruited using chain-referral sampling. Using a Q methodology, we captured the relative importance that participants assigned to a series of statements and identified archetypal profiles of young adults who use cannabis for each of the four aspects mentioned above. Results The sample for this research study included 76 men and 34 women. The average age of participants was 20 years old, and the average age when cannabis consumption started was 15 years old. For each of the four Q-sort factor analyses, we identified 4 distinct factors based on explained variance and interpretability. The Q factor analysis indicated that attenuation of a negative affect (i.e., anxiety, stress) and relaxation were primary motivations for cannabis use. Understood consequences of cannabis use ranged across aspect-archetype, reflecting legal (i.e., interacting with law enforcement), financial, familial (i.e., disappointing family members), and educational performance concerns. Participants indicated that finding alternative relaxation strategies, receiving credible evidence of the health harms of cannabis use, increased financial burden of purchasing, and increased inaccessibility of cannabis products would motivate reductions in use. Across archetypes, participants indicated a willingness to comply with cannabis policies which are simple and easy to understand, which do not lead to discrimination or law enforcement involvement, and which provide for legal places to purchase and use safe (i.e., free of adulterants) cannabis products. Conclusions We posit that these archetypes could be useful to inform cannabis policy design. As the study reveals, participants' cannabis use was primarily motivated by perceived improvements to mental health. Furthermore, participant responses indicated that they viewed cannabis use as a health matter, not a criminal one. Policies which aim to promote alternative mental health wellness and relaxation mechanisms, which aim to improve communication of potential health harms of cannabis, and which allow for the safe and legal purchase and use of cannabis may be effective in reducing cannabis-associated harms. Though our findings shed light on important aspects of cannabis users' attitudes and perspectives, the sample size does not allow for a generalization of the findings and the drawing of conclusions about the population under scrutiny. Further research should consider the application of the Q methodology used in this article to a larger and more representative sample of cannabis users.
SN  - 2522-5782
DA  - JAN 8
PY  - 2022
VL  - 4
IS  - 1
C7  - 5
DO  - 10.1186/s42238-021-00107-8
AN  - WOS:000740363300001
ER  -

TY  - JOUR
AU  - Freire, T
AU  - Gomes, J
AU  - Fonte, C
TI  - Adolescents' Positive and Negative Affect and Relations With Alcohol Use: A Weekly Study
T2  - CHILD INDICATORS RESEARCH
AB  - Drawing from a positive perspective on psychology, this study sheds light into the phenomena of alcohol abuse among adolescents. It aimed at understanding the patterns of positive and negative affect over a normal and full week of a group of adolescents that report using alcohol (users) and not using alcohol (non-users). 142 students attending secondary school (10th, 11th and 12th grades), 54.2 % females, age mean of 16,76 years old, participated in the study. Data was drawn making use of the Experience Sampling Method and a questionnaire for the evaluation of patterns of alcohol use. We aimed at studying the patterns of positive and negative affect of adolescents during a complete week of their lives. Results showed significant differences in positive and negative affect between weekdays versus weekend pointing to a weekend effect. Non-users show lower levels of negative affect over the weekend and higher levels of positive affect as compared to their user peers. No significant results were found between groups or days when considering the week as a whole. Results are discussed in terms of the importance of bringing about positive development trajectories and contribute to the development of healthier life-styles and preventive behaviours.
SN  - 1874-897X
SN  - 1874-8988
DA  - JUN
PY  - 2017
VL  - 10
IS  - 2
SP  - 525
EP  - 543
DO  - 10.1007/s12187-016-9394-y
AN  - WOS:000401518600013
ER  -

TY  - JOUR
AU  - Mai, AM
TI  - Marta Tikkanen's gender and alcohol saga
T2  - NORDIC STUDIES ON ALCOHOL AND DRUGS
AB  - Marta Tikkanen's poetry collection Arhundradets karlekssaga (The love story of the century, 1978) is a confessional book on life in a family where the husband and father is an alcohol abuser. It is also a love story about a married couple who love one another despite the terrible challenges posed to the relationship by alcoholism. The poetry collection became one of the most influential books in contemporary Nordic fiction, its themes on gender roles and alcohol abuse setting the trend in the Nordic discussion of women's liberation. Marta Tikkanen's courage to tell her own private story inspired other women to confess their gender equality problems to the public. The alcohol abuse of Marta Tikkanen's husband Henrik Tikkanen was seen as an allegory for the more general problems in the relation between men and women. My essay introduces Marta Tikkanen's poetry collection and discusses how the poems develop the theme of gender and alcohol. I will also compare her description of their marriage with Henrik Tikkanen's self-portrait in his autobiographical novella Mariegatan 26, Kronohagen (1977). The analysis refers to contemporary research on gender and alcohol abuse and discusses how the poems contribute to a public recognition of the relationship between gender and alcohol abuse. The essay discusses the reception of Marta Tikkanen's influential poems and explores her treatment of alcohol and gender in relation to other Nordic confessional or fictional books on alcohol abuse.
SN  - 1455-0725
SN  - 1458-6126
DA  - AUG
PY  - 2017
VL  - 34
IS  - 4
SP  - 289
EP  - 298
DO  - 10.1177/1455072517720100
AN  - WOS:000413813300002
ER  -

TY  - JOUR
AU  - Kollath-Cattano, C
AU  - Hatteberg, SJ
AU  - Kooper, A
TI  - Illicit drug use among college students: The role of social norms and risk perceptions
T2  - ADDICTIVE BEHAVIORS
AB  - Purpose: To examine the prevalence and correlates of college student use of illicit substances including cocaine, designer drugs, and nonmedical use of prescription stimulants and opioids, and to identify how different drug-related perceptions are related to past year use of these substances.
   Methods: Data were analyzed from a cross-sectional anonymous web-based survey among a sample (n = 1345, 81% female) of students attending a mid-sized liberal arts college in the US. Logistic regression models were estimated to assess the relationships between substance-specific descriptive norms, injunctive norms, perceived availability, risk perceptions and past year use of cocaine, designer drugs, prescription stimulants, and opioids, adjusting for current marijuana use, alcohol dependence, sensation seeking, and sociodemographic factors.
   Findings: Past year use of illicit substances ranged from 6% for nonmedical prescription opioids to 21% for nonmedical prescription stimulants. The sociodemographic correlates past year substance use differed by substance type. Descriptive norms (perceptions of peer use) and perceived risk were not consistently related to use of these substances. Current marijuana use was the strongest correlate across substances, and both injunctive norms (perceptions of peer approval) and perceived availability were consistently related to use of each substance.
   Conclusions: Findings suggest that future college student drug prevention efforts should more directly target current marijuana users since they are most at risk of using other illicit substances. Additionally, findings indicate that injunctive norms may be an important consideration for education-focused drug prevention programs. However, findings should be interpreted in light of limitations of the sample, which is predominantly female.
SN  - 0306-4603
SN  - 1873-6327
DA  - JUN
PY  - 2020
VL  - 105
C7  - 106289
DO  - 10.1016/j.addbeh.2020.106289
AN  - WOS:000521508400003
ER  -

TY  - JOUR
AU  - Kalichman, SC
AU  - Kalichman, MO
AU  - Cherry, C
AU  - Hoyt, G
AU  - Washington, C
AU  - Grebler, T
AU  - Welles, B
AU  - Merely, C
TI  - Intentional Medication Nonadherence Because of Interactive Toxicity Beliefs Among HIV-Positive Active Drug Users
T2  - JAIDS-JOURNAL OF ACQUIRED IMMUNE DEFICIENCY SYNDROMES
AB  - Background:Drug use poses significant challenges to medical management of HIV infection. Although most research has focused on the influence of intoxication on unintentional adherence to HIV treatment, drug use may also lead to intentional nonadherence, particularly when individuals believe that mixing medications with drugs is harmful. This study examined whether interactive toxicity beliefs predict nonadherence to antiretroviral therapy (ART) over a prospective period of adherence monitoring.Methods:Men and women living with HIV who screened positive for drug use and were being treated with ART (n = 530) completed computerized self-interviews and 3 prospective unannounced pill counts to measure ART adherence and provided urine specimens for drug screening and HIV viral load results from medical records.Results:Results showed that 189 (35%) participants indicated that they intentionally miss their ART when they are using drugs. These participants also reported common beliefs regarding the perceived hazards of mixing HIV medications with alcohol and other drugs. Multivariable models controlled for demographic and health characteristics and frequency of alcohol use showed that intentional nonadherence predicted poorer ART adherence over the prospective month and also predicted poorer treatment outcomes as indexed by unsuppressed HIV viral load.Conclusions:These findings extend previous research to show that interactive toxicity beliefs and intentional nonadherence play a significant role in medication nonadherence for a substantial number of people living with HIV and should be actively addressed in HIV clinical care.
SN  - 1525-4135
SN  - 1077-9450
DA  - DEC 15
PY  - 2015
VL  - 70
IS  - 5
SP  - 503
EP  - 509
DO  - 10.1097/QAI.0000000000000776
AN  - WOS:000365600500006
ER  -

TY  - JOUR
AU  - Russo, C
AU  - Barni, D
AU  - Zagrean, I
AU  - Lulli, MA
AU  - Vecchi, G
AU  - Danioni, F
TI  - The Resilient Recovery from Substance Addiction: The Role of Self-transcendence Values and Hope
T2  - MEDITERRANEAN JOURNAL OF CLINICAL PSYCHOLOGY
AB  - Background: Substance addiction is a psychosocial problem facing many people today. While the previous trend in addiction treatment was the harm reduction approach, nowadays it is fully recognized the importance of promoting human resources in order to help people to face the rehabilitation process, to prevent the risk of treatment dropout and future relapses, and to positively re-integrate them into the society. During the process of recovery from substance addiction, resilience is one of the most important protective factors against both dropouts and relapses. This study analyzed for the first time whether and the extent to which self-transcendence values (i.e., benevolence and universalism) promote resilience, considering the mediating role of hope, among patients in residential substance abuse treatment.
   Method: Seventy-six Italian patients in residential treatment for substance addiction (86.5% males and 13.5% females; M-age = 40.23, SD = 10.88) participated to the study. Participants were asked to complete the Self-transcendence subscale from the Portrait Values Questionnaire, the Hope Scale, and the Connor Davidson Resilience Scale.
   Results: Findings showed that self-transcendence values were positively related to resilience and that hope fully mediated (in a positive direction) this relationship. Self-transcendence values promoted resilience through the mediating role of hope.
   Conclusions: This complex relationship suggests a holistic model of resilience during the process of recovery from substance addiction. Limitations of the study, practical implications, and future research developments are discussed.
SN  - 2282-1619
PY  - 2021
VL  - 9
IS  - 1
DO  - 10.6092/2282-1619/mjcp-2902
AN  - WOS:000646049600017
ER  -

TY  - JOUR
AU  - López, JD
AU  - Duncan, A
AU  - Shacham, E
AU  - McKay, V
TI  - Disparities in health behaviors and outcomes at the intersection of race and sexual identity among women: Results from the 2011-2016 National Health and Nutrition Examination Survey
T2  - PREVENTIVE MEDICINE
AB  - The purpose of this study was to explore potential differences in health behaviors and outcomes of sexual minority women (SMW) of color compared to White SMW, heterosexual women of color, and White heterosexual women. Data from 4878 women were extracted from the 2011 to 2016 National Health and Nutritional Examination Survey. The four-category independent variable (SMW of color, White SMW, heterosexual women of color, and White heterosexual women) was included in binary and multinomial logistic regression models predicting fair/poor self-reported health status, depression, cigarette smoking, alcohol, cannabis, and illicit drug use. Compared to White heterosexual women, SMW of color and heterosexual women of color had significantly higher odds of fair/poor self-reported health and lower odds of being a current or former smoker, binge drinking or using alcohol in the past year, being a former cannabis user, and ever using illicit drugs. In contrast, White SMW had significantly greater odds of depression, current smoking and cannabis and illicit drug use. Results of post-hoc tests indicated that the adjusted ORs for SMW of color differed significantly from those of White SMW for all outcomes, and did not differ significantly from those for heterosexual women of color for any outcome other than no binge drinking (OR = 0.34 vs. 0.67, p < 0.01) and current cannabis use (OR = 0.93 vs. 0.44, p < 0.01). SMW of color are more similar to heterosexual women of color than to White SMW in terms of depression, substance use, and self-reported health.
SN  - 0091-7435
SN  - 1096-0260
DA  - JAN
PY  - 2021
VL  - 142
C7  - 106379
DO  - 10.1016/j.ypmed.2020.106379
AN  - WOS:000608264600002
ER  -

TY  - JOUR
AU  - Tlapek, SM
AU  - Auslander, W
AU  - Edmond, T
AU  - Gerke, D
AU  - Schrag, RV
AU  - Threlfall, J
TI  - The moderating role of resiliency on the negative effects of childhood abuse for adolescent girls involved in child welfare
T2  - CHILDREN AND YOUTH SERVICES REVIEW
AB  - Child abuse is associated with a number of negative psychosocial outcomes, including mental health problems, substance abuse, and interpersonal violence. Yet some children thrive or "adapt well" despite experiencing abuse; researchers are increasingly interested in the protective factors and mechanisms that may prevent negative outcomes. The purpose of this study was to explore the role of resiliency characteristics in the relationship between childhood abuse and the negative outcomes of depression, posttraumatic stress disorder (PTSD), substance abuse, and revictimization in adolescent girls involved in child welfare. Participants were 237 adolescent girls ages 12-19 years (M = 14.9, SD = 1.6), and who were youths of color (75%) and white (25%). Data were collected through surveys assessing histories of physical, sexual, and emotional child abuse; symptoms of post traumatic stress and depression; lifetime substance use; and experiences of physical, verbal, and relational revictimization in the last three months. All forms of childhood abuse were significantly associated with symptoms of depression and PTSD as well as revictimization and substance use. Higher levels of resiliency were associated with fewer depression and PTSD symptoms and experiencing less revictimization. Resiliency significantly moderated the relationship between sexual abuse and depression, PTSD, and revictimization. Resiliency also moderated the relationship between emotional abuse and depression. No significant interactions emerged in the relationship between physical abuse and any of the mental health and behavioral problems. This study suggests that resiliency may serve as a protective factor in the relationship between abuse (sexual and emotional) and depression, PTSD, and revictimization during adolescence. (C) 2016 Elsevier Ltd. All rights reserved.
SN  - 0190-7409
SN  - 1873-7765
DA  - FEB
PY  - 2017
VL  - 73
SP  - 437
EP  - 444
DO  - 10.1016/j.childyouth.2016.11.026
AN  - WOS:000395360200052
ER  -

TY  - JOUR
AU  - Wong, M
AU  - Myer, L
AU  - Zerbe, A
AU  - Phillips, T
AU  - Petro, G
AU  - Mellins, CA
AU  - Remien, RH
AU  - Shiau, S
AU  - Brittain, K
AU  - Abrams, EJ
TI  - Depression, alcohol use, and stigma in younger versus older HIV-infected pregnant women initiating antiretroviral therapy in Cape Town, South Africa
T2  - ARCHIVES OF WOMENS MENTAL HEALTH
AB  - HIV-infected pregnant women in sub-Saharan Africa are at risk for depression and alcohol abuse. Young women may be more vulnerable, but little is known about the psychosocial functioning of this population. We compared younger (18-24 years old) and older (>= 25 years old) HIV-infected pregnant women initiating antiretroviral therapy (ART) in Cape Town, South Africa. Women were assessed on a range of psychosocial measures, including the Alcohol Use Disorders Identification Test and the Edinburgh Postnatal Depression Scale (EPDS). Among 625 women initiating ART, 16 % reported risky alcohol use and 21 % alcohol-related harm; these percentages were similar across age groups. When younger women were stratified by age, 37 % of 18-21 years old versus 20 % of 22-24 years old reported alcohol-related harm (p = 0.02). Overall, 11 % of women had EPDS scores suggesting probable depression, and 6 % reported self-harming thoughts. Younger women reported more depressive symptoms. Report of self-harming thoughts was 11 % in younger and 4 % in older women (p = 0.002). In multivariable analysis, age remained significantly associated with depressive symptoms and report of self-harming thoughts. Level of HIV-related stigma and report of intimate partner violence modified the association between age and depressive symptoms. Young HIV-infected pregnant women in South Africa were more likely to report depressive symptoms and self-harming thoughts compared to older women, and the youngest women reported the highest levels of alcohol-related harm. HIV-related stigma and intimate partner violence may be moderating factors. These findings have implications for maternal and infant health, underscoring the urgent need for effective targeted interventions in this vulnerable population.
SN  - 1434-1816
SN  - 1435-1102
DA  - FEB
PY  - 2017
VL  - 20
IS  - 1
SP  - 149
EP  - 159
DO  - 10.1007/s00737-016-0688-3
AN  - WOS:000392304300021
ER  -

TY  - JOUR
AU  - Wechsberg, WM
AU  - van der Horst, C
AU  - Ndirangu, J
AU  - Doherty, IA
AU  - Kline, T
AU  - Browne, FA
AU  - Belus, JM
AU  - Nance, R
AU  - Zule, WA
TI  - Seek, test, treat: substance-using women in the HIV treatment cascade in South Africa
T2  - ADDICTION SCIENCE & CLINICAL PRACTICE
AB  - Background: Women in South Africa who use alcohol and other drugs face multiple barriers to HIV care. These barriers make it difficult for women to progress through each step in the HIV treatment cascade from diagnosis to treatment initiation and adherence. This paper examines correlates of HIV status, newly diagnosed HIV status, and use of antiretroviral therapy (ART).
   Methods: Outreach workers recruited sexually active Black African women who used substances in Pretoria as part of a U.S. National Institutes of Health-funded geographically clustered randomized trial examining the effect of an intervention to reduce alcohol and drug use as well as sexual risk behaviors. To address the question of interest in the current investigation, cross-sectional baseline data were used. At study enrollment, all participants (N = 641) completed an interview, and underwent rapid HIV testing and biological drug screening. Those who tested positive for HIV and were eligible for ART were asked about their barriers to initiating or adhering to ART. Bivariate and multivariable logistic regression analyses were conducted to determine correlates of HIV status, newly diagnosed HIV, and ART use.
   Results: At enrollment, 55% of participants tested positive for HIV, and 36% of these women were newly diagnosed. In multivariable analyses of the entire sample, women who had completed 10th grade were less likely to be living with HIV (OR 0.69; CI 0.48, 0.99) and those from the inner city were more likely to be living with HIV (OR 1.83; CI 1.26, 2.67). Among HIV-positive participants, women were less likely to be newly diagnosed if they had ever been in substance abuse treatment (OR 0.15; CI 0.03, 0.69) or used a condom at last sex (OR 0.58; CI 0.34, 0.98) and more likely to be newly diagnosed if they were physically assaulted in the past year (OR 1.97; CI 1.01, 3.84). Among women eligible for ART, fewer were likely to be on treatment (by self-report) if they had a positive urine test for opiates or cocaine (OR 0.27; CI 0.09, 0.80).
   Conclusions: These results, although cross-sectional, provide some guidance for provincial authorities to address barriers to HIV care for sexually active, substance-using vulnerable women in Pretoria. Targeting the inner city with prevention campaigns, expanding and improving substance abuse treatment programs, linking clients with simultaneous HIV testing and treatment, and targeting women who have experienced sexual assault and violence may help the government achieve the UNAIDS 90-90-90 treatment target.
SN  - 1940-0640
DA  - APR 26
PY  - 2017
VL  - 12
C7  - 12
DO  - 10.1186/s13722-017-0077-x
AN  - WOS:000400943800002
ER  -

TY  - JOUR
AU  - Ogilvie, JW
AU  - Wilkes, AW
AU  - Hobbs, DJ
AU  - Smith, JR
AU  - Dull, MB
AU  - Luchtefeld, MA
TI  - The Effect of Chronic Preoperative Opioid Use on Surgical Site Infections, Length of Stay, and Readmissions
T2  - DISEASES OF THE COLON & RECTUM
AB  - BACKGROUND: Chronic opioid use in the United States is a well-recognized public health concern with many negative downstream consequences. Few data exist regarding the use of preoperative opioids in relation to outcomes after elective colorectal surgery.
   OBJECTIVE: The purpose of this study was to determine if chronic opioid use before colorectal surgery is associated with a detriment in postoperative outcomes.
   DESIGN: This is a retrospective review of administrative data supplemented by individual chart review.
   SETTING: This study was conducted in a single-institution, multisurgeon, community colorectal training practice.
   PATIENTS: All patients undergoing elective colorectal surgery over a 3-year time frame (2011-2014) were selected.
   MAIN OUTCOME MEASURES: Opioid use was stratified based on total dose of morphine milligram equivalents (naive, sporadic use (>0-15 mg/day), regular use (>15-45 mg/day), and frequent use (>45 mg/day)). Primary outcomes were surgical site infections, length of hospital stay, and readmissions.
[truncated: 1,758,498 more chars]
