# Supplementary material for: A scoping review of the use of visual methods in supporting women with substance use histories
Source: Humanit Soc Sci Commun. 2026 Apr 22;13(1):964. doi: 10.1057/s41599-026-07293-x (PMC13314533; doi:10.1057/s41599-026-07293-x)
Supplement: Supplementary file 2 — Supplementary information [file 41599_2026_7293_MOESM2_ESM.zip › scopus rq2 260924.ris]

TY  - JOUR
AU  - Nusslock, R.
AU  - Kogan, S.M.
AU  - Yu, T.
AU  - Armstrong, C.C.
AU  - Chen, E.
AU  - Miller, G.E.
AU  - Brody, G.H.
AU  - Sweet, L.H.
TI  - Higher substance use is associated with low executive control neural activity and higher inflammation
PY  - 2024
T2  - Brain, Behavior, and Immunity
VL  - 120
SP  - 532
EP  - 542
DO  - 10.1016/j.bbi.2024.06.018
UR  - https://www.scopus.com/inward/record.uri?eid=2-s2.0-85197533515&doi=10.1016%2fj.bbi.2024.06.018&partnerID=40&md5=2df1a8b1951bbb583da456bb6d1ca1a3
AB  - Individuals with substance use problems show lower executive control and alterations in prefrontal brain systems supporting emotion regulation and impulse control. A separate literature suggests that heightened inflammation also increases risk for substance use, in part, through targeting brain systems involved in executive control. Research on neural and inflammatory signaling in substance use, however, has occurred in parallel. Drawing on recent neuroimmune network models, we used fMRI to examine the relationships between executive control-related brain activity (as elicited by an n-back working memory task), peripheral inflammation, as quantified by inflammatory cytokines and C-reactive protein (CRP), and substance use for the past month in 93 participants [mean age = 24.4 (SD = 0.6)]. We operationalized low executive control as a neural inefficiency during the n-back task to achieve normative performance, as reflected in higher working memory-related brain activity and lower activity in the default mode network (DMN). Consistent with prediction, individuals with low executive control and high inflammation reported more substance use over the past month, controlling for behavioral performance on the n-back, sex, time between assessments, body-mass-index (BMI), and personal socioeconomic status (SES) (interaction between inflammation and working memory-related brain activity, b = 0.210, p = 0.005; interaction between inflammation and DMN, b = -0.219, p < 0.001). Findings suggest that low executive control and high inflammation may be associated with higher substance use. This has implications for understanding psychological, neural, and immunological risk for substance use problems and the development of interventions to target each of these components. © 2024
KW  - Executive Control Neural Activation
KW  - fMRI
KW  - Health psychology
KW  - Mental Health
KW  - Neuroimmune
KW  - Peripheral inflammation
KW  - Stress
KW  - Substance Use
M3  - Article
DB  - Scopus
N1  - Export Date: 26 September 2024; Cited By: 0
ER  -

TY  - JOUR
AU  - McBain, R.K.
AU  - Schuler, M.S.
AU  - Breslau, J.
AU  - Kofner, A.
AU  - Wang, L.
AU  - Cantor, J.H.
TI  - Telehealth Availability for Mental Health Care during and after the COVID-19 Public Health Emergency
PY  - 2024
T2  - JAMA Network Open
VL  - 7
IS  - 7
SP  - e2420853
DO  - 10.1001/jamanetworkopen.2024.20853
UR  - https://www.scopus.com/inward/record.uri?eid=2-s2.0-85198415331&doi=10.1001%2fjamanetworkopen.2024.20853&partnerID=40&md5=708c33cad0f436c4caaf041e0d377690
AB  - Importance: Telehealth services expanded rapidly during the COVID-19 public health emergency (PHE). Objective: To evaluate changes in availability of telehealth services at outpatient mental health treatment facilities (MHTFs) throughout the US during and after the COVID-19 PHE. Design, Setting, and Participants: In this cohort study, callers posing as prospective clients contacted a random sample of 1404 MHTFs drawn from the Substance Abuse and Mental Health Services Administration's Behavioral Health Treatment Locator from December 2022 to March 2023 (wave 1 [W1]; during PHE). From September to November 2023 (wave 2 [W2]; after PHE), callers recontacted W1 participants. Analyses were conducted in January 2024. Main Outcomes and Measures: Callers inquired whether MHTFs offered telehealth (yes vs no), and, if yes, whether they offered (1) audio-only telehealth (vs audio and video); (2) telehealth for therapy, medication management, and/or diagnostic services; and (3) telehealth for comorbid alcohol use disorder (AUD). Sustainers (offered telehealth in both waves), late adopters (did not offer telehealth in W1 but did in W2), nonadopters (did not offer telehealth in W1 or W2), and discontinuers (offered telehealth in W1 but not W2) were all compared. Results: During W2, 1001 MHTFs (86.1%) were successfully recontacted. A total of 713 (71.2%) were located in a metropolitan county, 151 (15.1%) were publicly operated, and 935 (93.4%) accepted Medicaid as payment. The percentage offering telehealth declined from 799 (81.6%) to 765 (79.0%) (odds ratio [OR], 0.84; 95% CI, 0.72-1.00; P <.05). Among MHTFs offering telehealth, a smaller percentage in W2 offered audio-only telehealth (369 [49.3%] vs 244 [34.1%]; OR, 0.53; 95% CI, 0.44-0.64; P <.001) and telehealth for comorbid AUD (559 [76.3%] vs 457 [66.5%]; OR, 0.62; 95% CI, 0.50-0.76; P <.001) compared with W1. In W2, MHTFs were more likely to report telehealth was only available under certain conditions for therapy (141 facilities [18.0%] vs 276 [36.4%]; OR, 2.62; 95% CI, 1.10-3.26; P <.001) and medication management (216 facilities [28.0%] vs 304 [41.3%]; OR, 1.81; 95% CI, 1.48-2.21; P <.001). A total of 684 MHTFs (72.0%) constituted sustainers, 94 (9.9%) were discontinuers, 106 (11.2%) were nonadopters, and 66 (7.0%) were late adopters. Compared with sustainers, discontinuers were less likely to be private for-profit (adjusted OR [aOR], 0.28; 95% CI, 0.11-0.68) or private not-for-profit (aOR, 0.26; 95% CI, 0.14-0.48) after adjustment for facility and area characteristics. Conclusions and Relevance: Based on this longitudinal cohort study of 1001 MHTFs, telehealth availability has declined since the PHE end with respect to scope and modality of services, suggesting targeted policies may be necessary to sustain telehealth access.  © 2024 McBain RK et al. JAMA Network Open.
M3  - Article
DB  - Scopus
N1  - Export Date: 26 September 2024; Cited By: 0
ER  -

TY  - JOUR
AU  - Olson, R.
AU  - Hess, J.A.
AU  - Turk, D.
AU  - Marino, M.
AU  - Donovan, C.
AU  - Stoffregen, S.A.
AU  - De Anda, I.
AU  - Springer, R.
AU  - Nguyen-Kearns, E.
TI  - Translating an Intervention to Address Chronic Pain among Home Care Workers
PY  - 2024
T2  - Journal of Occupational and Environmental Medicine
VL  - 66
IS  - 9
SP  - 757
EP  - 765
DO  - 10.1097/JOM.0000000000003152
UR  - https://www.scopus.com/inward/record.uri?eid=2-s2.0-85203129433&doi=10.1097%2fJOM.0000000000003152&partnerID=40&md5=693a6972244693069671cd59fe9ae9aa
AB  - Objective: To pilot test the COMmunity of Practice And Safety Support for Navigating Pain (COMPASS-NP) intervention for home care workers experiencing chronic pain. Methods: Home care workers with chronic pain participated (n = 19; 2 groups) in a 10-week online group program focused on workplace safety and pain self-management. Primary outcomes were changes in pain interference with work and life. Other outcomes related to ergonomics, pain levels, opioid misuse risk, mental health, sleep, and physical activity. Results: The intervention produced a large reduction in pain interference with life (d = −0.85) and a moderate reduction in pain interference with work time demands (d = −0.61). Secondary outcomes showed favorable effect sizes, including a substantial increase in the use of ergonomic tools and techniques (d = 1.47). Conclusion: Findings were strongly encouraging. The effectiveness of COMPASS-NP will be evaluated in a future randomized controlled trial. Copyright © Wolters Kluwer Health, Inc. All rights reserved.
KW  - chronic pain
KW  - cognitive-behavioral therapy
KW  - ergonomics
KW  - home care workers
KW  - injury prevention
KW  - safety
KW  - total worker health
M3  - Article
DB  - Scopus
N1  - Export Date: 26 September 2024; Cited By: 0
ER  -

TY  - JOUR
AU  - Correa-Fernández, V.
AU  - Tavakoli, N.
AU  - Motsenbocker, M.
AU  - Kim, H.
AU  - Wetter, D.W.
AU  - Blalock, J.A.
AU  - Canino, G.
AU  - Piper, M.E.
TI  - Culturally relevant acceptance-based telehealth wellness program for Latine adults who smoke and experience psychological distress: Findings from a feasibility study
PY  - 2024
T2  - Journal of Contextual Behavioral Science
VL  - 32
C7  - 100776
DO  - 10.1016/j.jcbs.2024.100776
UR  - https://www.scopus.com/inward/record.uri?eid=2-s2.0-85194070235&doi=10.1016%2fj.jcbs.2024.100776&partnerID=40&md5=54c72dc9eac581f8c7eec448e3b8d773
AB  - Latine adults who smoke have a low probability of receiving evidence-based smoking cessation interventions. Acceptance and Commitment Therapy (ACT) has shown to be efficacious for treating tobacco dependence, but its usefulness for Latine populations is just emerging and has not been studied in the context of a culturally tailored treatment. This single-arm study evaluated the feasibility of recruitment and retention, and treatment acceptability of the PRESENT Wellness Program: a culturally relevant ACT-based smoking cessation treatment for Latine adults who also experience psychological distress. Secondary objectives were the examination of smoking rates and levels of depression, anxiety, and psychological inflexibility (ACT core target) among Latine adults. Taking place during the COVID-19 pandemic, the treatment entailed 8 sessions delivered via telehealth (1 in-person/video and 7 by phone), and nicotine patches. Participants (N = 23) completed baseline assessments and follow-ups 1-week post-end of treatment (EOT) and 2-months post EOT. Most participants were women (70%), ranging from young adult to middle-aged, born in the US (57%), working full time (52.2%), and reporting financial strain (70%). Average number of sessions completed was 5.5. Follow-up rates were 61% at both follow-ups. The program was acceptable as indicated by quantitative and qualitative measures. Point-prevalence smoking abstinence was 35% at both follow-ups. Participants reported an average decline across time [% or M(SD)] in all secondary measures, as follows: everyday smoking [Baseline = 87%; 1-wk post EOT = 13%; 2 mo post EOT = 8.7%]; depression [Baseline = 13.7(6.3); 1-wk post EOT = 9.9 (6.6); 2 mo post EOT = 7.4 (5.8)]; anxiety [Baseline = 12.7 (5.4); 1-wk post EOT = 9.7 (6.4); 2 mo post EOT = 8.1 (5.2)]; and psychological inflexibility [Baseline = 50.6 (7.2); 1-wk post EOT = 33.0 (10.7); 2 mo post EOT = 32.6 (12.4)]. Conclusion: The current study observed that implementation of an acceptance-based smoking cessation treatment delivered in a hybrid mode is feasible and acceptable for English-speaking Latine persons. The PRESENT Wellness Program shows promise to address smoking and behavioral health challenges in the Latine community. Replication and expansion of the study is warranted, including the linguistic adaptation and evaluation of the program among Spanish-preferring Latine persons who smoke. © 2024 Association for Contextual Behavioral Science
KW  - Acceptance and commitment therapy
KW  - Hispanic/Latine
KW  - Smoking
KW  - Telehealth
M3  - Article
DB  - Scopus
N1  - Export Date: 26 September 2024; Cited By: 0
ER  -

TY  - JOUR
AU  - Shoshani, A.
AU  - Kor, A.
TI  - The longitudinal impact of the COVID-19 pandemic on adolescents' internalizing symptoms, substance use, and digital media use
PY  - 2024
T2  - European Child and Adolescent Psychiatry
VL  - 33
IS  - 5
SP  - 1583
EP  - 1595
DO  - 10.1007/s00787-023-02269-7
UR  - https://www.scopus.com/inward/record.uri?eid=2-s2.0-85166634882&doi=10.1007%2fs00787-023-02269-7&partnerID=40&md5=4375a1c3930692e809308275eda4982b
AB  - The present study examined the long-term effects of the COVID-19 pandemic on adolescent internalizing symptoms, substance use, and digital media use before and during the pandemic. A nationally representative longitudinal cohort of 3718 Israeli adolescents aged 12–16 at baseline completed measures of internalizing symptoms (anxiety, depression, and somatization), the prevalence of substance use (i.e., previous 30-day use of tobacco, alcohol, and cannabis), and average daily use of internet/television, video games, and social media. Social support and daily routines were assessed as potential protective factors for mental health. Data were collected in 10 public schools at four measurement points: before the Covid-19 outbreak (September 2019), after the first wave lockdown (May 2020), after the third wave lockdown (May 2021), and after the fifth wave of the pandemic (May 2022). Multi-level mixed models were used to analyze the longitudinal data. The results showed significant increases in internalizing symptoms, substance use (tobacco, alcohol, and cannabis), and daily screen time from the start of the study to the 33-month follow-up. Social support and daily routines moderated the increases in internalizing symptoms and digital media use. These findings highlight the need for public and educational mental health services to address the continuing impact of the pandemic on adolescents. © The Author(s), under exclusive licence to Springer-Verlag GmbH Germany 2023.
KW  - Adolescents
KW  - COVID-19
KW  - Digital media use
KW  - Mental health
KW  - Substance use
M3  - Article
DB  - Scopus
N1  - Export Date: 26 September 2024; Cited By: 7
ER  -

TY  - JOUR
AU  - Malaeb, D.
AU  - Hassan, B.A.R.
AU  - Mohammed, A.H.
AU  - Farhan, S.S.
AU  - Al-Ani, O.A.
AU  - Sarray El Dine, A.
AU  - Fekih-Romdhane, F.
AU  - Obeid, S.
AU  - Hallit, S.
TI  - Association between textual and pictorial warnings on tumbac (waterpipe tobacco) boxes and motivation to quit waterpipe smoking among Lebanese and Iraqi adolescents
PY  - 2024
T2  - BMC Pediatrics
VL  - 24
IS  - 1
C7  - 169
DO  - 10.1186/s12887-024-04649-7
UR  - https://www.scopus.com/inward/record.uri?eid=2-s2.0-85187104724&doi=10.1186%2fs12887-024-04649-7&partnerID=40&md5=986c5b5d9b6db93416d0e5f6a8f6fe11
AB  - Background: Waterpipe tobacco smoking has increased tremendously at a global level among all age groups, particularly young people. Previous studies have examined the impact of waterpipe tobacco pictorial health warnings on adults but scarce studies were done on adolescents. The aim of this study was to assess the association of textual versus pictorial warnings on tumbac boxes and the motivation to quit waterpipe smoking among adolescents located in two Eastern Mediterranean countries Lebanon and Iraq. Methods: A cross-sectional study was conducted between May and November 2022, involving 294 adolescents waterpipe smokers from Lebanon and Iraq. The questionnaire included the Lebanese Waterpipe Dependence Smoking-11, the Depression, Anxiety and Stress Scale, the Waterpipe Harm Perception Scale, Waterpipe Knowledge Scale, Waterpipe Attitude Scale, the Fagerstrom Test for Nicotine Dependence, and the Motivation to Stop Scale. Results: When adjusting the results over confounding variables, the results showed that compared to finding the warnings to stop smoking not efficacious at all, adolescents who find the warnings moderately (aOR = 2.83) and very (aOR = 6.64) efficacious had higher motivation to quit. Compared to finding the warnings not increasing their curiosity for information about how to stop waterpipe smoking at all, participants who confessed that warnings increased their curiosity a little (aOR = 2.59), moderately (aOR = 3.34) and very (aOR = 3.58) had higher motivation to quit. Compared to not considering changing the tumbac brand if the company uses pictorial warnings, adolescents who would consider changing the tumbac brand (aOR = 2.15) had higher motivation to quit. Conclusion: Pictorial and textual warnings on waterpipe packs were associated with higher motivation to stop waterpipe smoking. Public health education programs for this purpose seem warranted. © The Author(s) 2024.
KW  - Adolescents
KW  - Motivation to quit
KW  - Pictorial warning
KW  - Textual warning
KW  - Waterpipe
M3  - Article
DB  - Scopus
N1  - Export Date: 26 September 2024; Cited By: 0
ER  -

TY  - JOUR
AU  - Hackl, S.
AU  - von Rüden, C.
AU  - Trenkwalder, K.
AU  - Keppler, L.
AU  - Hierholzer, C.
AU  - Perl, M.
TI  - Long-Term Outcomes Following Single-Stage Reamed Intramedullary Exchange Nailing in Apparently Aseptic Femoral Shaft Nonunion with Unsuspected Proof of Bacteria
PY  - 2024
T2  - Journal of Clinical Medicine
VL  - 13
IS  - 5
C7  - 1414
DO  - 10.3390/jcm13051414
UR  - https://www.scopus.com/inward/record.uri?eid=2-s2.0-85187430110&doi=10.3390%2fjcm13051414&partnerID=40&md5=b25f96bfe2d46cb7fe2ad5701fc86eeb
AB  - Background: The aim of this study was to evaluate detection rates and risk factors for unsuspected proof of bacteria, as well as clinical and radiologic outcomes following femoral shaft nonunion without clinical signs of infection treated by a single-stage surgical revision procedure including reamed intramedullary exchange nailing. Methods: A retrospective cohort study was performed in a European level I trauma center between January 2015 and December 2022. Fifty-eight patients were included who underwent reamed intramedullary exchange nailing as a single-step procedure for surgical revision of posttraumatic diaphyseal femoral nonunion without any indications of infection in medical history and without clinical signs of local infection. Clinical details of the patients were analyzed and functional and radiologic long-term outcomes were determined. Results: In all patients, with and without proof of bacteria osseous, healing could be observed. The physical component summary of the SF-12 demonstrated significantly better results at least one year after the final surgical revision in case of a negative bacterial culture during exchange nailing. Conclusions: Clinical long-term outcomes demonstrated a trend towards better results following femoral shaft nonunion revision if there was no evidence for the presence of low-grade infected nonunion. In this case, a single-stage surgical procedure may be recommended. © 2024 by the authors.
KW  - femur
KW  - fracture nonunion
KW  - intramedullary nail
KW  - low-grade infection
KW  - lower extremity functional scale (LEFS)
KW  - outcome
KW  - septic
KW  - SF-12
M3  - Article
DB  - Scopus
N1  - Export Date: 26 September 2024; Cited By: 0
ER  -

TY  - JOUR
AU  - Haun, M.W.
AU  - van Eickels, D.
AU  - Tönnies, J.
AU  - Graue, L.
AU  - Ayoub-Schreifeldt, M.
AU  - Wensing, M.
AU  - Hartmann, M.
AU  - Szecsenyi, J.
AU  - Wild, B.
AU  - Friederich, H.-C.
TI  - An integrated mental health video consultations model for patients with somatic symptom disorder in primary care: The randomized VISION pilot trial
PY  - 2024
T2  - Journal of Psychosomatic Research
VL  - 182
C7  - 111801
DO  - 10.1016/j.jpsychores.2024.111801
UR  - https://www.scopus.com/inward/record.uri?eid=2-s2.0-85193432173&doi=10.1016%2fj.jpsychores.2024.111801&partnerID=40&md5=74535374d65c282e79f348eef1376744
AB  - Objective: Symptoms of somatic symptom disorder (SSD) are one of the most common reasons for consultations in primary care. However, specialized psychological services are mostly unavailable. This pilot trial aimed to determine the feasibility, acceptability, and safety of the integrated mental health video consultations VISION model for patients with SSD in primary care. Methods: We conducted a parallel group, randomized controlled pilot trial involving fifty-one patients with SSD from ten primary care practices in Germany, who we randomized to the VISION model or enhanced treatment-as-usual (eTAU). The VISION model comprised five video consultations which featured diagnostic clarification, psychoeducation (acknowledging and legitimizing of symptoms), and brief psychological therapy. eTAU included training primary care practice teams on the DSM-5 concept of SSD and on current guideline recommendations for its treatment in primary care. We assessed feasibility as the primary outcome at 6-months, measuring efficiency of recruitment, intervention acceptability, and safety. Results: Recruitment was efficient reflected in an overall recruitment yield (number randomized per number screened) of 55% (51/92) and a consent rate (number randomized per number eligible) of 94% (51/54). Acceptability of the intervention was high with 98% (123/125) of the video consultations conducted as planned. No serious adverse events were reported in either group. Conclusion: An integrated mental health video consultations VISION model for patients with SSD presenting to primary care is feasible, acceptable, and safe. Potential clinical effectiveness of the model should be evaluated in confirmatory trial implementing the multifaceted approach tailored to the individual patient with SSD directly into primary care practice. Trial registration: The trial protocol was registered at German Clinical Trials Register (number: DRKS00026075, https://www.drks.de). © 2024 The Authors
KW  - Integrated care
KW  - Primary care
KW  - Somatic symptom disorder
KW  - Video consultations
M3  - Article
DB  - Scopus
N1  - Export Date: 26 September 2024; Cited By: 0
ER  -

TY  - JOUR
AU  - Pedersen, P.V.
AU  - Rod, M.H.
AU  - Tjørnhøj-Thomsen, T.
TI  - “There's so much wrong with me. I've just gotten a little sick”: Syndemic cancer experiences among people struggling with homelessness and severe substance use
PY  - 2024
T2  - SSM - Qualitative Research in Health
VL  - 5
C7  - 100415
DO  - 10.1016/j.ssmqr.2024.100415
UR  - https://www.scopus.com/inward/record.uri?eid=2-s2.0-85188096665&doi=10.1016%2fj.ssmqr.2024.100415&partnerID=40&md5=bdaf73a3bc9136531b50325d25af3c4b
AB  - This article investigates the complex ways that social conditions and illness experiences interact with cancer in a marginalised population. Drawing on the theoretical framework of syndemics, we explore how people living in circumstances of homelessness and severe substance use in Denmark experience and manage their cancer illness. We draw upon qualitative, partly longitudinal, interviews with marginalised people with current or previous cancer illness. Participants suffered from a wide range of physical and mental conditions alongside their cancer illness and substance use. Adverse interactions between these conditions delayed, complicated, or hindered both the cancer diagnosis and the cancer treatment of participants. Surprisingly, for some, the cancer diagnosis also contributed to temporary periods of stability. Nevertheless, disadvantaged social conditions of chaotic, unwanted housing conditions, fragile social relations and social isolation worked to aggravate participants' cancer trajectories and general life situation. Participants' cancer experiences were cases of syndemic suffering that took on a distinct direction in which cancer created cyclical rounds of suffering due to the many late effects of the illness and treatment. The article demonstrates how marginalised people's cancer experiences are inextricably linked to, and shaped by, the social and health inequities characterising their lives. © 2024 The Authors
KW  - Cancer
KW  - Homelessness
KW  - Illness experience
KW  - Qualitative interviews
KW  - Substance use
KW  - Suffering
M3  - Article
DB  - Scopus
N1  - Export Date: 26 September 2024; Cited By: 1
ER  -

TY  - JOUR
AU  - Mosha, I.H.
AU  - Nyondo, G.G.
AU  - Munishi, C.G.
AU  - Njiro, B.J.
AU  - Bwire, G.M.
TI  - Prevalence and factors associated with viral non-suppression in people living with HIV receiving antiretroviral therapy in sub-Saharan Africa: A systematic review and meta-analysis
PY  - 2024
T2  - Reviews in Medical Virology
VL  - 34
IS  - 3
C7  - e2540
DO  - 10.1002/rmv.2540
UR  - https://www.scopus.com/inward/record.uri?eid=2-s2.0-85192089472&doi=10.1002%2frmv.2540&partnerID=40&md5=3aaaf8c616e75b3a4c7fd0dc373a7253
AB  - Despite advances in HIV treatment, the burden of viral non-suppression (VNS) remains a treatment success concern, particularly in Sub-Saharan African (SSA) countries. We determined the prevalence and factors associated with VNS for people living with HIV (PLHIV) receiving antiretroviral therapy (ART). This review, registered with PROSPERO (CRD42023470234), conducted an extensive search for evidence, focusing on PLHIV living in SSA on ART from the year 2000 to 19th October 2023, across databases including PubMed/MEDLINE, Embase, Web of Science, and Scopus. A total of 2357 articles were screened, from which 32 studies met the criteria for the final analysis, involving 756,620 PLHIV of all ages. The pooled prevalance for VNS was found to be 20.0% (95% CI: 15.43%–25.52%, I2 = 100%, p-value <0.01) Children and adolescents demonstrated the highest prevalence of VNS (viral load ≥1000 copies/mL) at 27.98% (95% CI: 21.91%–34.97%, I2 = 94%, p-value <0.01). The study revealed various factors associated with increased odds (risk) of VNS, p-value <0.05. These factors encompassed socio-demographics such as sex, age, education level, and marital status. Additionally, aspects related to HIV care, such as the facility attended, HIV status disclosure and adherence exhibited higher odds of VNS. Suboptimal ART adherence, longer duration on ART, socio-economic factors, lack of family and social support, presence of co-morbidities, advanced WHO HIV clinical stage, ART regimens, lower CD4+ count, abnormal body mass index, history of treatment interruptions, and progression of HIV illness were associated with VNS. Furthermore, behavioural/psychological factors including depression, substance use, negative perceptions towards ART, experiences of abuse, alcohol use, stigma, and certain patterns of sexual behaviour were also identified as factors for VNS. The occurrence of two VNS to every ten PLHIV on ART poses a threat to the progress made towards reaching the third 95% UNAIDS target in SSA. Additionally, these findings highlight the intricate interplay of various factors, encompassing patient characteristics, behavioural patterns, sociocultural influences, and pharmacological factors, all impacting VNS among PLHIV. Recognising its multifaceted nature, we recommend designing and implementing high impact interventions to effectively address VNS in SSA. © 2024 John Wiley & Sons Ltd.
KW  - antiretroviral therapy
KW  - people living with HIV
KW  - prevalence
KW  - sub-Saharan Africa
KW  - systematic review and meta-analysis
KW  - viral non-suppression
M3  - Review
DB  - Scopus
N1  - Export Date: 26 September 2024; Cited By: 0
ER  -

TY  - JOUR
AU  - Edwards, K.A.
AU  - Palenski, P.
AU  - Perez, L.
AU  - You, D.S.
AU  - Ziadni, M.S.
AU  - Jung, C.
AU  - Adair, E.
AU  - Tian, L.
AU  - Mackey, S.C.
AU  - Darnall, B.D.
TI  - Protocol for a randomised trial of a self-directed digital pain management intervention (Empowered Relief) tailored to adults with chronic pain and prescription opioid misuse/disorder: the MOBILE Relief study
PY  - 2024
T2  - BMJ open
VL  - 14
IS  - 8
SP  - e086889
DO  - 10.1136/bmjopen-2024-086889
UR  - https://www.scopus.com/inward/record.uri?eid=2-s2.0-85201064245&doi=10.1136%2fbmjopen-2024-086889&partnerID=40&md5=b86118b65f41bef8434a980ed91dcbec
AB  - INTRODUCTION: Chronic pain increases the risk of prescription opioid misuse or opioid use disorder (OUD). Non-pharmacological treatments are needed to dually address pain and opioid risks. The purpose of the Mobile and Online-Based Interventions to Lessen Pain (MOBILE Relief) study is to compare a one-session, video-based, on-demand digital pain relief skills intervention for chronic pain ('Empowered Relief' (ER); tailored to people at risk for opioid misuse or with opioid misuse/OUD) to a one-session digital health education intervention ('Living Better'; no pain management skills). METHODS AND ANALYSIS: MOBILE Relief is an international online randomised controlled clinical trial. Study participants are adults with chronic, non-cancer pain (≥6 months) with daily pain intensity ≥3/10, taking ≥10 morphine equivalent daily dose and score ≥6 on the Current Opioid Misuse Measure. Participants are recruited through clinician referrals and clinic advertisements. Study procedures include electronic eligibility screening, informed consent, automated 1:1 randomisation to the treatment group, baseline measures, receipt of assigned digital treatment and six post-treatment surveys spanning 3 months. Study staff will call participants at baseline and 1-month and 3 months post-treatment to verify the opioid prescription. The main statistical analyses will include analysis of covariance and mixed effects model for repeated measurements regression. MAIN OUTCOMES: Primary outcomes are self-reported pain catastrophising, pain intensity, pain interference, opioid craving and opioid misuse at 1-month and 3 months post-treatment. We will determine the feasibility of ER (≥50% participant engagement, ≥70% treatment appraisal ratings). We hypothesise the ER group will be superior to the Living Better group in the reduction of multiprimary pain outcomes at 1-month post-treatment and opioid outcomes at 1-month and 3 months post-treatment. ETHICS AND DISSEMINATION: The study protocol was approved by the Stanford University School of Medicine Institutional Review Board (IRB 61643). We will publish results in peer-reviewed journals; National Institute of Drug Abuse (funder) and MOBILE Relief participants will receive result summaries. TRIAL REGISTRATION NUMBER: NCT05152134. © Author(s) (or their employer(s)) 2024. Re-use permitted under CC BY-NC. No commercial re-use. See rights and permissions. Published by BMJ.
KW  - Behavior
KW  - Chronic Pain
KW  - Cognition
KW  - Psychosocial Intervention
KW  - Substance misuse
KW  - Telemedicine
M3  - Article
DB  - Scopus
N1  - Export Date: 26 September 2024; Cited By: 0
ER  -

TY  - JOUR
AU  - Caruana, T.
AU  - Brener, L.
AU  - Calabrese, S.K.
AU  - Cama, E.
AU  - Treloar, C.
AU  - Broady, T.
TI  - Differences in stigma reduction related to injection drug use between people expressing conservative, moderate and progressive values following an online intervention
PY  - 2024
T2  - Drug and Alcohol Review
VL  - 43
IS  - 4
SP  - 853
EP  - 860
DO  - 10.1111/dar.13815
UR  - https://www.scopus.com/inward/record.uri?eid=2-s2.0-85185247047&doi=10.1111%2fdar.13815&partnerID=40&md5=63ae9487216a603087ab21cdeb821589
AB  - Introduction: Contact interventions have shown short-term effectiveness in reducing stigmatising attitudes and behaviours of the public towards marginalised population groups, including people who inject drugs. We theorised that the effectiveness of an intervention differs according to peoples' underlying social values and undertook a study to test this. Methods: We recruited participants from the Australian public by social media and measured their attitudes, desire to maintain personal distance, and support for structural stigma towards people who inject drugs before and after a brief online video intervention (n = 314). We divided participants into tertile groups according to their responses to a conservatism scale and compared group differences in post-intervention stigma scores (n = 242–244), controlling for pre-intervention scores and demographic variables. Results: Adjusting for baseline levels, the post-intervention scores in all measures showed significant improvement but scores of the moderate group were consistently most improved. Stigmatising attitudes in the moderate group were significantly reduced when compared with the conservative and progressive groups. However, reductions in desire for personal distance and support for structural stigma did not significantly differ by conservatism group. Discussion and Conclusions: A brief online contact intervention showed immediate effectiveness in reducing stigma towards people who inject drugs. As people with moderate values were found to be more amenable to changing their perspectives, audience social values may need consideration when designing and evaluating stigma interventions. More research is needed to understand how to influence people with more conservative values, and how to increase public support for policies and practices that reduce stigma. © 2024 The Authors. Drug and Alcohol Review published by John Wiley & Sons Australia, Ltd on behalf of Australasian Professional Society on Alcohol and other Drugs.
KW  - attitudes
KW  - conservatism
KW  - intervention
KW  - people who inject drugs
KW  - stigma
M3  - Article
DB  - Scopus
N1  - Export Date: 26 September 2024; Cited By: 0
ER  -

TY  - JOUR
AU  - Lévi-Strauss, T.
AU  - Gal, J.
AU  - Gelsi, E.
AU  - Truchi, R.
AU  - Ouizeman, D.J.
AU  - Hinault, C.
AU  - Chinetti, G.
AU  - Tran, A.
AU  - Gual, P.
AU  - Anty, R.
TI  - Enhanced liver fibrosis score is stable after withdrawal in patients with heavy alcohol consumption: A pilot study
PY  - 2024
T2  - Alcohol, Clinical and Experimental Research
VL  - 48
IS  - 6
SP  - 1088
EP  - 1095
DO  - 10.1111/acer.15311
UR  - https://www.scopus.com/inward/record.uri?eid=2-s2.0-85191027730&doi=10.1111%2facer.15311&partnerID=40&md5=a06cd46d5b788baa7d4a88b87c72e152
AB  - Background: Enhanced liver fibrosis (ELF) score is an accurate, noninvasive test for assessing the severity of liver fibrosis in chronic liver disease, including alcohol-related liver disease. However, whether the ELF score changes during alcohol withdrawal is unknown. This pilot study assessed changes in the ELF score during withdrawal in patients with a history of excessive alcohol intake. Methods: In this prospective study, ELF was performed on day 0 (D0, at the beginning of hospitalization), at day 7 (D7, on discharge from hospital), and at follow-up visits on days 30 (D30) and 90 (D90). Transient elastography (TE) was also assessed on days 4 (D4) and D30. Results: The study included 35 patients (71% male) with a mean alcohol intake of 139 g/day. On D30 and D90, 8 and 13 patients had resumed alcohol consumption (mean intake of 90 and 80 g/day, respectively). In patients who remained abstinent, the mean ELF score was 8.93 on D0, 9.14 on D30 (p = 0.32), and 9.27 on D90 (p = 0.14). In patients who resumed alcohol, mean ELF score was 9.7 on D0, 10.05 on D30 (p = 0.09), and 9.71 on D90 (p = 0.12). ELF score was comparable over the first months after withdrawal, although there was a slight increase in the first week (mean ELF score increased from 9.24 on D0 to 9.74 on D7, p < 0.001). Mean TE value was 7.9 kPa on D4 and 8.1 kPa on D30 (p = 0.84) in patients who resumed alcohol consumption, and 8.3 and 7.5 kPa (p = 0.03) on D4 and D30, respectively, in abstinent patients. Conclusion: The ELF score is stable during the first months after withdrawal and thus appears to be a useful tool to assess liver fibrosis or cirrhosis in this setting. Nevertheless, because in the first week there is a transient increase in ELF score, caution in interpretation is warranted. © 2024 The Authors. Alcohol, Clinical and Experimental Research published by Wiley Periodicals LLC on behalf of Research Society on Alcohol.
KW  - alcohol withdrawal
KW  - alcohol-related liver disease
KW  - enhanced liver fibrosis
KW  - liver fibrosis
M3  - Article
DB  - Scopus
N1  - Export Date: 26 September 2024; Cited By: 1
ER  -

TY  - JOUR
AU  - Jackson, J.
AU  - Ewanyshyn, A.
AU  - Perry, S.
AU  - Ens, T.
AU  - Ginn, C.
AU  - Keanna, C.
AU  - Armstrong, G.
AU  - Ajayakumar, J.
AU  - Curtis, J.
AU  - Curtis, A.
TI  - Using spatial video geonarratives to improve nursing care for people who use drugs and experience homelessness: A methodology for nurses
PY  - 2024
T2  - Journal of Advanced Nursing
VL  - 80
IS  - 8
SP  - 3432
EP  - 3441
DO  - 10.1111/jan.16004
UR  - https://www.scopus.com/inward/record.uri?eid=2-s2.0-85179657882&doi=10.1111%2fjan.16004&partnerID=40&md5=5e7cd212a08ed847dad2108bf02aabff
AB  - Background: People who are insecurely housed and use drugs are disproportionately affected by drug poisonings. Nurses are uniquely positioned to utilize harm reduction strategies to address the needs of the whole person. Needle debris encompasses drug paraphernalia discarded in public spaces. Studying needle debris provides a strategic opportunity to identify where drugs are being used and target public health strategies accordingly. Aim: Our aim in this article is to illustrate how spatial video geonarratives (SVG) combined GPS technology interviews, and videos of locations with needle debris, can elicit valuable data for nursing research. Methods: Using SVG required knowledge of how to collect data wearing cameras and practice sessions were necessary. A Miufly camera worn at waist height on a belt provided the stability to walk while interviewing stakeholders. We wore the cameras and conducted go-along interviews with outreach workers, while filming the built environment. Upon completion of data collection, both the interview and GPS information were analysed using Wordmapper software. Conclusions: This methodology resulted in data presented uniquely in both a visual map and narrative. These data were richer than if a single modality had been used. These data highlighted specific contextual factors that were related to the location of needle debris, which created opportunities for nursing interventions to support people experiencing vulnerability. © 2023 The Authors. Journal of Advanced Nursing published by John Wiley & Sons Ltd.
KW  - public health nursing
KW  - research methods
KW  - substance abuse
M3  - Article
DB  - Scopus
N1  - Export Date: 26 September 2024; Cited By: 0
ER  -

TY  - JOUR
AU  - Martin, E.A.
AU  - Lian, W.
AU  - Oltmanns, J.R.
AU  - Jonas, K.G.
AU  - Samaras, D.
AU  - Hallquist, M.N.
AU  - Ruggero, C.J.
AU  - Clouston, S.A.P.
AU  - Kotov, R.
TI  - Behavioral meaures of psychotic disorders: Using automatic facial coding to detect nonverbal expressions in video
PY  - 2024
T2  - Journal of Psychiatric Research
VL  - 176
SP  - 9
EP  - 17
DO  - 10.1016/j.jpsychires.2024.05.056
UR  - https://www.scopus.com/inward/record.uri?eid=2-s2.0-85194905909&doi=10.1016%2fj.jpsychires.2024.05.056&partnerID=40&md5=2181840849b8a1d32416a0f5f2a46343
AB  - Emotional deficits in psychosis are prevalent and difficult to treat. In particular, much remains unknown about facial expression abnormalities, and a key reason is that expressions are very labor-intensive to code. Automatic facial coding (AFC) can remove this barrier. The current study sought to both provide evidence for the utility of AFC in psychosis for research purposes and to provide evidence that AFC are valid measures of clinical constructs. Changes of facial expressions and head position of participants—39 with schizophrenia/schizoaffective disorder (SZ), 46 with other psychotic disorders (OP), and 108 never psychotic individuals (NP)—were assessed via FaceReader, a commercially available automated facial expression analysis software, using video recorded during a clinical interview. We first examined the behavioral measures of the psychotic disorder groups and tested if they can discriminate between the groups. Next, we evaluated links of behavioral measures with clinical symptoms, controlling for group membership. We found the SZ group was characterized by significantly less variation in neutral expressions, happy expressions, arousal, and head movements compared to NP. These measures discriminated SZ from NP well (AUC = 0.79, sensitivity = 0.79, specificity = 0.67) but discriminated SZ from OP less well (AUC = 0.66, sensitivity = 0.77, specificity = 0.46). We also found significant correlations between clinician-rated symptoms and most behavioral measures (particularly happy expressions, arousal, and head movements). Taken together, these results suggest that AFC can provide useful behavioral measures of psychosis, which could improve research on non-verbal expressions in psychosis and, ultimately, enhance treatment. © 2024 The Authors
KW  - Depression
KW  - Emotional expressions
KW  - FaceReader
KW  - Facial expressions
KW  - Flat affect
KW  - Schizophrenia
M3  - Article
DB  - Scopus
N1  - Export Date: 26 September 2024; Cited By: 0
ER  -

TY  - JOUR
AU  - Brotherton, A.L.
AU  - Coroniti, A.-M.
AU  - Ayuninjam, D.K.
AU  - Sanchez, M.C.
AU  - Benitez, G.
AU  - Garland, J.M.
TI  - Pharmacist-Driven Rapid Initiation of Antiretroviral Therapy Decreases Time to Viral Suppression in People With HIV
PY  - 2024
T2  - Open Forum Infectious Diseases
VL  - 11
IS  - 5
DO  - 10.1093/ofid/ofae237
UR  - https://www.scopus.com/inward/record.uri?eid=2-s2.0-85193688153&doi=10.1093%2fofid%2fofae237&partnerID=40&md5=03fdb766d5b7ca3bdc153f9b18733abe
AB  - Background. Rapid initiation of antiretroviral therapy (rapid ART) improves clinical outcomes in people with HIV and is endorsed by clinical guidelines. However, logistical challenges limit widespread implementation. We describe an innovative rapid ART model led by pharmacists and its impact on clinical outcomes, including time to viral suppression (TVS). Methods. On 1 January 2019, we implemented Pharmacist-Driven Rapid ART (PHARM-D RAPID ART), including rapid ART initiation by pharmacists. Our retrospective cohort study compared TVS, using a Cox proportional hazards model, and clinical outcomes among individuals with a new HIV diagnosis before (1 January 2017 to 31 December 2017) and after (1 January 2019 to 31 December 2019) implementation. Results. A total of 108 individuals were included. TVS was significantly shorter (P < .001) for the PHARM-D RAPID ART group (n = 51) compared with the preimplementation group (n = 57) (median: 30 days and 66 days, respectively). Those in the PHARM-D RAPID ART group were significantly more likely to achieve VS at any given time during the study period (adjusted hazard ratio: 3.47 [95% confidence interval, 2.25–5.33]). A total of 94.1% (48/51) of patients in the PHARM-D RAPID ART group were retained in care at 1 year. With a median follow-up of 2.4 years in the PHARM-D RAPID ART group, 98% remained suppressed at last recorded viral load. Conclusions. A pharmacist-driven model for rapid ART delivery decreases TVS with high rates of retention in care and durable VS. This model could improve clinical outcomes and increase program feasibility and sustainability. © The Author(s) 2024.
KW  - antiretroviral therapy
KW  - HIV
KW  - pharmacist
KW  - rapid ART
KW  - viral suppression
M3  - Article
DB  - Scopus
N1  - Export Date: 26 September 2024; Cited By: 0
ER  -

TY  - JOUR
AU  - Metin, M.
AU  - Kaya, Ş.
AU  - Sözmen, K.
AU  - Altınışık, G.
TI  - Smoking Cessation Support via Video Counseling (e-Cessation): A Promising Field for Telemedicine Implementation
PY  - 2024
T2  - Thoracic Research and Practice
VL  - 25
IS  - 3
SP  - 121
EP  - 129
DO  - 10.5152/ThoracResPract.2024.23056
UR  - https://www.scopus.com/inward/record.uri?eid=2-s2.0-85194099740&doi=10.5152%2fThoracResPract.2024.23056&partnerID=40&md5=4d4351d1b81dc17c15f7108606b788f9
AB  - OBJECTIVE: The study aimed to investigate the utility of telemedicine conducted via video counseling in comparison to the previous structured approach and to compare prepandemic smoking cessation success rates with traditional counseling. MATERIAL AND METHODS: The applicants of the outpatient clinic for smoking cessation support pre-and post-pandemic periods were included in the study. The time intervals were retrospectively between 1 March and 30 August 2021 and the last 3 months of the year 2019. The data were revealed retrospectively. Age, sex, occupation, smoking history as package year, and the score of the Fagerström test for nicotine dependence, accompanying chronic diseases, treatment method, and quitting status between 6 and 9 months of follow-up. RESULTS: The number of applicants was 200 (87% male) and 89 (95% male) in groups 1 and 2, respectively. The age difference was not significant. The difference was statistically significant according to having at least 1 accompanying chronic disease, specifically a lung disease. None of the parameters have affected the success of quitting smoking. The smoking cessation rate was 3.9 fold higher in the telemedicine group than in the traditional group. CONCLUSION: The main principle appears to be allocating enough time, as required on an individual basis, to clearly assess the situ-ation, including identifying barriers and options. Since immediate systematic physical examination and laboratory testing may not be mandatory for individuals seeking smoking cessation support, telemedicine emerges as a reasonable option and a promising field for comprehensive video counseling. © 2024, AVES. All rights reserved.
KW  - remote health service
KW  - Smoking cessation
KW  - telemedicine
KW  - video conference
KW  - video counseling
M3  - Article
DB  - Scopus
N1  - Export Date: 26 September 2024; Cited By: 0
ER  -

TY  - JOUR
AU  - Allen, D.Z.
AU  - Talmadge, J.
AU  - Yen, D.
AU  - Bedrosian, J.C.
AU  - Frost, M.
AU  - Wang, T.
AU  - Mathai, A.
AU  - Jarecki-Smith, J.
AU  - Citardi, M.J.
TI  - Bystander-application of a novel nasal swab optimized for drug delivery is safe and non-traumatic for the general population
PY  - 2024
T2  - Drug and Alcohol Dependence
VL  - 259
C7  - 111289
DO  - 10.1016/j.drugalcdep.2024.111289
UR  - https://www.scopus.com/inward/record.uri?eid=2-s2.0-85190766768&doi=10.1016%2fj.drugalcdep.2024.111289&partnerID=40&md5=ac4ccaf0ebb31747d9b3d5086b75fdf0
AB  - Objective: The PN Naloxone Nasal Swab (Pocket Naloxone Corp., Bethesda, MD) is a swab optimized for drug delivery and intended for use by non-medical personnel for the emergency treatment of opioid overdose. The aim of this study (PNC-20–003) is to determine the safety of this nasal swab in a real-world environment. Methods: This was a single-institution, quantitative-qualitative prospective trial performed at an outpatient clinic. Patients with normal or abnormal nasal structure were recruited. A non-medically trained individual placed the nasal (soaked in fluorescein dye) on each side of the patient's nose. Endoscopy with recording was performed before and after swab placement. An independent reviewer rated degree of staining, mucosal bleeding, and trauma at nasal subsites. Results: Videos from 32 nasal cavities (16 participants) were reviewed. All cavities had high intensity staining at the septum and the inferior turbinate. No patients had staining within the middle meatus, agger nasi, or olfactory regions. In patients with normal anatomy, obstructive nasal anatomy or prior nasal surgery, all cavities had staining near the nasal septum. Only 7 cavities (22 %) had minor bleeding defined as ooze that stopped in 1–2 min, and 3 (9 %) had minor trauma defined as mucosal disruption less than 5 mm. There were no significant differences in comparing pre- and post-swab nasal cavity, trauma, or bleeding exams. Conclusions: These study results showed that this swab is atraumatic to the nasal mucosal membranes when administered by non-medical personnel. Analysis suggests contact with targeted sites for drug absorption regardless of anatomy. © 2024
KW  - Naloxone
KW  - Nasal swab
KW  - Opioid abuse
KW  - Public health
M3  - Article
DB  - Scopus
N1  - Export Date: 26 September 2024; Cited By: 0
ER  -

TY  - JOUR
AU  - Geiger, S.
AU  - Esser, A.J.
AU  - Marsall, M.
AU  - Muehlbauer, T.
AU  - Skoda, E.-M.
AU  - Teufel, M.
AU  - Bäuerle, A.
TI  - Association between eHealth literacy and health outcomes in German athletes using the GR-eHEALS questionnaire: a validation and outcome study
PY  - 2024
T2  - BMC Sports Science, Medicine and Rehabilitation
VL  - 16
IS  - 1
C7  - 117
DO  - 10.1186/s13102-024-00902-9
UR  - https://www.scopus.com/inward/record.uri?eid=2-s2.0-85194281308&doi=10.1186%2fs13102-024-00902-9&partnerID=40&md5=d45e598a329e8e7d16f0e8ffa11ae2e5
AB  - Background: Athletes face various sports-related stressors, which may increase their risk for physical and mental health symptoms. With the internet as an important source of (health) information, it is important for athletes to have eHealth literacy, i.e. the ability to access, understand and use electronic health information and services. However, it is presently uncertain whether eHealth literacy of athletes is linked to better health outcomes such as reduced injury frequency and behaviours like decreased substance abuse. Methods: A cross-sectional study was conducted with N = 373 German athletes (229 females) from different types of sport (e.g., ball sports and water sports) who were included in the statistical analyses. The survey included medical, socio-demographic, eHealth- and sports-related data as well as the eHealth Literacy Scale (GR-eHEALS) questionnaire, which measures eHealth literacy. Confirmatory factor analyses and correlational analyses were performed to determine the convergent and discriminant (compared to the 8-item Impulsive Behavior–8 Scale) validity of the GR-eHEALS and to assess the relation between eHealth literacy scores and health outcomes. Results: The more frequently athletes had sustained minor or moderate injuries in the past, the higher the level of eHealth literacy they reported. Furthermore, consumption frequency of painkillers (r =.18, p =.002), sedatives (r =.12, p =.040), and cannabis (r =.29, p =.000) was significantly correlated with eHealth literacy scores. The confirmatory factor analysis of the GR-eHEALS showed an acceptable model fit with a 2-factor solution (information seeking and information appraisal). The GR-eHEALS showed good discriminant (r = −.09, p =.21) and convergent validity (digital confidence; r =.28, p <.001). Conclusion: The GR-eHEALS is a valid instrument to assess eHealth literacy within the cohort of German athletes. Potential dangers of dealing with injury and psychological strain without reaching out for professional help should be considered. © The Author(s) 2024.
KW  - Digital survey
KW  - Discriminant and convergent validity
KW  - Factorial structure
KW  - Health-related outcomes
KW  - Internet
KW  - Sports
M3  - Article
DB  - Scopus
N1  - Export Date: 26 September 2024; Cited By: 0
ER  -

TY  - JOUR
AU  - Bozinoff, N.
AU  - Kleinman, R.A.
AU  - Sloan, M.E.
AU  - Kennedy, M.C.
AU  - Nolan, S.
AU  - Selby, P.
AU  - Kalocsai, C.
AU  - Wood, E.
TI  - Rethinking Substance Use as Social History: Charting a Way Forward
PY  - 2024
T2  - Journal of General Internal Medicine
VL  - 39
IS  - 7
SP  - 1227
EP  - 1232
DO  - 10.1007/s11606-024-08642-9
UR  - https://www.scopus.com/inward/record.uri?eid=2-s2.0-85183868380&doi=10.1007%2fs11606-024-08642-9&partnerID=40&md5=647b5bffc1b4aeb3a396ca2deba5b375
AB  - Physicians have traditionally asked about substance use within the Social History section of the consultation note. Drawing on social science theory and using the authors’ own experiences as generalists and addiction scholars, we consider the possible unintended harms associated with this approach. The inclusion of the substance use history within the Social History reproduces the discourse of substance use disorders as “life-style choices” rather than medical conditions, and reinforces stigma among healthcare workers through the attribution of personal responsibility for complications associated with problematic substance use. The ongoing placement of the substance use history within the Social History may lead to a failure to diagnose and make appropriate management plans for clients with substance use disorders. These missed opportunities may include inadequate withdrawal management leading to discharge before medically advised, insufficient use of evidence-based pharmacotherapy and psychotherapy, polypharmacy, medical complications, and repeated admissions to hospital. We argue instead that the Substance Use History should be a stand-alone section within the consultation note. This new section would reduce the invisibility of substance use disorders within our medical systems and model that these chronic medical conditions are amenable to prevention, treatment and harm reduction through the application of evidence-based practices. © The Author(s), under exclusive licence to Society of General Internal Medicine 2024.
M3  - Article
DB  - Scopus
N1  - Export Date: 26 September 2024; Cited By: 0
ER  -

TY  - JOUR
AU  - Corti, J.F.
AU  - Castillo, I.
AU  - Miscusi, A.
AU  - Schmidt, V.
TI  - Athlete’s Personal Values and the Likelihood of Alcohol Use and Heavy Drinking during Adolescence
PY  - 2024
T2  - European Journal of Investigation in Health, Psychology and Education
VL  - 14
IS  - 5
SP  - 1214
EP  - 1227
DO  - 10.3390/ejihpe14050080
UR  - https://www.scopus.com/inward/record.uri?eid=2-s2.0-85194247224&doi=10.3390%2fejihpe14050080&partnerID=40&md5=1b8d2e5461d3862068891727d344f23e
AB  - Sport is considered an exceptional activity for promoting healthy lifestyles, but the relationship between sport and alcohol consumption is inconclusive. Research on personal values may shed light on this issue and thus make it possible to find effective ways to prevent alcohol misuse in adolescents. The main objectives of this study were to explore the relationships between personal values and alcohol consumption amongst adolescent athletes and to validate the Portrait Values Questionnaire-21 (PVQ-21) in this population. A total of 914 athletes (aged 11–19; 55.4% female) participated in this study. Confirmatory multidimensional scaling analysis and confirmatory factor analysis were performed. Logistic regression models were fitted to assess the predictive power of personal values on alcohol use. Openness to change values positively predicted high-frequency alcohol use and high-frequency heavy episodic drinking, whereas the opposite occured with athletes who held conservation values. Furthermore, the probability of presenting heavy episodic drinking was negatively associated with conservation values. Finally, the PVQ-21 presented adequate psychometric properties to assess personal values among adolescent athletes. It is crucial to consider the personal values of adolescent athletes when promoting healthy lifestyles through sport. © 2024 by the authors.
KW  - adolescent
KW  - alcohol
KW  - athletes
KW  - binge drinking
KW  - personal values
M3  - Article
DB  - Scopus
N1  - Export Date: 26 September 2024; Cited By: 0
ER  -

TY  - JOUR
AU  - Ailaney, N.
AU  - Ying, M.
AU  - Ricciardi, B.F.
AU  - Thirukumaran, C.P.
TI  - Physical and Cognitive Function Trends in Post-acute Care after Total Joint Arthroplasty in Medicare Beneficiaries: 2013-2018
PY  - 2024
T2  - Journal of the American Medical Directors Association
VL  - 25
IS  - 11
C7  - 105231
DO  - 10.1016/j.jamda.2024.105231
UR  - https://www.scopus.com/inward/record.uri?eid=2-s2.0-85203616051&doi=10.1016%2fj.jamda.2024.105231&partnerID=40&md5=38e116bee47e87c75cbf3f1a648fb7f4
AB  - Objectives: Physical and cognitive conditions of patients discharged to skilled nursing facilities (SNFs), inpatient rehabilitation facilities (IRFs), and home with home health agencies (HHAs) following total joint arthroplasty (TJA) have not been evaluated. The purpose of this study is to examine the physical and cognitive function trends of Medicare beneficiaries discharged to SNFs, HHAs, and IRFs following TJA from 2013 to 2018. Design: Observational study using Medicare enrollment, claims, and assessment data from 2013–2018. Setting and Participants: 1,278,939 Medicare beneficiaries discharged to SNFs, HHAs, or IRFs for post-acute care following TJA from 2013 to 2018. Methods: Medicare data were used to examine the association between the endpoints of interest [discharge destination (SNF, HHA, or IRF) and the physical (measured using activities of daily living) and cognitive (measured using a range of setting-specific metrics) status of patients in each setting] and the year of TJA (2013–2018) by estimating multivariable models that controlled for patient- and hospital-level covariates. Results: Multivariable analysis of 1,278,939 TJAs revealed that SNF discharge decreased [44.15% (2013)–21.57% (2018), P < .001], HHA increased (46.72%–72.47%, P < .001), and IRF decreased (9.13%–5.69%, P < .001). For SNF, the mean physical function scores [14.61 (2013)–14.23 (2018), P < .001] and cognitive impairment (13.25%–12.33%, P = .01) decreased, indicating less dependence. Physical function scores (3.09–3.94, P < .001) and cognitive impairment (13.95%–16.52%, P < .001) increased for HHA patients, indicating greater dependence. For IRF, motor functional independence measure decreased (38.81–37.78, P < .001) and cognitive dependence increased (39.08%–46.36%, P < .001), indicating greater dependence. Conclusions and Implications: From 2013 to 2018, patients were increasingly discharged to HHA. Although SNF patients were less dependent over time, HHA and IRF patients were physically and cognitively more dependent. Each setting is likely to benefit from policy and fiscal supports that help them manage changes in the volume and clinical intensity of patients requiring their services. © 2024 Post-Acute and Long-Term Care Medical Association
KW  - Medicare
KW  - post-acute care
KW  - Total joint arthroplasty
M3  - Article
DB  - Scopus
N1  - Export Date: 26 September 2024; Cited By: 0
ER  -

TY  - JOUR
AU  - Marques, P.A.C.
AU  - Guerra, N.B.
AU  - dos Santos, L.S.
AU  - Mussagy, C.U.
AU  - Pegorin Brasil, G.S.
AU  - Burd, B.S.
AU  - Su, Y.
AU  - da Silva Sasaki, J.C.
AU  - Scontri, M.
AU  - de Lima Lopes Filho, P.E.
AU  - Silva, G.R.
AU  - Miranda, M.C.R.
AU  - Ferreira, E.S.
AU  - Primo, F.L.
AU  - Fernandes, M.A.
AU  - Crotti, A.E.M.
AU  - He, S.
AU  - Forster, S.
AU  - Ma, C.
AU  - de Barros, N.R.
AU  - de Mendonça, R.J.
AU  - Jucaud, V.
AU  - Li, B.
AU  - Herculano, R.D.
AU  - Floriano, J.F.
TI  - Natural rubber latex-based biomaterials for drug delivery and regenerative medicine: Trends and directions
PY  - 2024
T2  - International Journal of Biological Macromolecules
VL  - 267
C7  - 131666
DO  - 10.1016/j.ijbiomac.2024.131666
UR  - https://www.scopus.com/inward/record.uri?eid=2-s2.0-85190455597&doi=10.1016%2fj.ijbiomac.2024.131666&partnerID=40&md5=8cc92bcea45dca63e7a3e342ddc94be3
AB  - Natural Rubber Latex (NRL) has shown to be a promising biomaterial for use as a drug delivery system to release various bioactive compounds. It is cost-effective, easy to handle, biocompatible, and exhibits pro-angiogenic and pro-healing properties for both soft and hard tissues. NRL releases compounds following burst and sustained release kinetics, exhibiting first-order release kinetics. Moreover, its pore density can be adjusted for tailored kinetics profiles. In addition, biotechnological applications of NRL in amblyopia, smart mattresses, and neovaginoplasty have demonstrated success. This comprehensive review explores NRL's diverse applications in biotechnology and biomedicine, addressing challenges in translating research into clinical practice. Organized into eight sections, the review emphasizes NRL's potential in wound healing, drug delivery, and metallic nanoparticle synthesis. It also addresses the challenges in enhancing NRL's physical properties and discusses its interactions with the human immune system. Furthermore, examines NRL's potential in creating wearable medical devices and biosensors for neurological disorders. To fully explore NRL's potential in addressing important medical conditions, we emphasize throughout this review the importance of interdisciplinary research and collaboration. In conclusion, this review advances our understanding of NRL's role in biomedical and biotechnological applications, offering insights into its diverse applications and promising opportunities for future development. © 2024 Elsevier B.V.
KW  - Controlled release
KW  - Drug delivery
KW  - Nanoparticles
KW  - Natural rubber latex
KW  - Regenerative medicine
KW  - Wound healing
M3  - Review
DB  - Scopus
N1  - Export Date: 26 September 2024; Cited By: 2
ER  -

TY  - JOUR
AU  - Siljeholm, O.
AU  - Edvardsson, K.
AU  - Bergström, M.
AU  - Hammarberg, A.
TI  - Community Reinforcement and Family Training versus counselling for parents of treatment-refusing young adults with hazardous substance use: A randomized controlled trial
PY  - 2024
T2  - Addiction
VL  - 119
IS  - 5
SP  - 915
EP  - 927
DO  - 10.1111/add.16429
UR  - https://www.scopus.com/inward/record.uri?eid=2-s2.0-85182493975&doi=10.1111%2fadd.16429&partnerID=40&md5=f95c2f75a51f0f4a05699e832fa84093
AB  - Background and aims: Despite the high prevalence and negative effects of hazardous substance use, few young adults enter treatment. Community Reinforcement and Family Training (CRAFT), a support programme for concerned significant others of people with substance use disorders, has proved efficacious in promoting treatment entry. The aim of the current trial was to compare the efficacy of CRAFT with an active control for parents of young adults (aged 18–24 years) with hazardous substance use. Design: This was a randomized controlled superiority trial comparing CRAFT (n = 58) with an active control group receiving manualized counselling (n = 55), with outcome assessments at 6, 12 and 24 weeks (primary end-point). A sequential design with a stopping rule was added post recruitment commencement. Setting: The study took place in two outpatient clinics for young adults in Stockholm, Sweden, and subsequently via video-conference due to COVID-19. Participants: Between October 2018 and May 2021, 113 participants (92% female) who were parents of young adults (87% male) were recruited. Recruitment was discontinued when 70% of the planned sample had been recruited, following an interim analysis of the primary outcome showing no difference between conditions. Intervention and comparator: Participants were randomized (ratio 1 : 1) to eight manual-based individual CRAFT sessions or five individual manual-based counselling sessions + one voluntary psychoeducative group session, delivered over maximum 14 weeks. Measurements: The primary outcome measure was the rate of young adult entry in substance use treatment during the trial period (24 weeks). Findings: At the 24 weeks follow-up, 19 (33%) of CRAFT participants and 17 (31%) of counselling participants had reported young adult treatment entry, with no difference between conditions (odds ratio CRAFT versus counselling 0.84, 95% confidence interval = 0.35; 1.99, P = 0.700). Both conditions reported clinically relevant reductions in young adult substance use, but no change in participants’ levels of depression, anxiety or stress. Conclusions: This trial showed no statistically significant evidence that Community Reinforcement and Family Training (CRAFT), a support programme for concerned significant others of people with substance use disorders, is more efficacious than manual-based counselling regarding treatment entry for young adults. © 2024 The Authors. Addiction published by John Wiley & Sons Ltd on behalf of Society for the Study of Addiction.
KW  - Cognitive behavioural treatment
KW  - community reinforcement and family training
KW  - concerned significant other
KW  - hazardous substance use
KW  - parental support programme
KW  - randomized controlled trial
KW  - young adult
M3  - Article
DB  - Scopus
N1  - Export Date: 26 September 2024; Cited By: 1
ER  -

TY  - JOUR
AU  - Kamila, A.
AU  - Widyawati, W.
AU  - Hasanbasri, M.
AU  - Hakimi, M.
TI  - Capturing the HIV-related social exclusion practices experienced by key populations through photovoice: an interpretative phenomenological study
PY  - 2024
T2  - Reproductive Health 
VL  - 21
IS  - 1
C7  - 107
DO  - 10.1186/s12978-024-01832-y
UR  - https://www.scopus.com/inward/record.uri?eid=2-s2.0-85198349084&doi=10.1186%2fs12978-024-01832-y&partnerID=40&md5=bcc0b60cfc1f84f9a3cd7b2784e79624
AB  - Background: Key populations are defined as groups that are susceptible to HIV, including Men Sex with Men (MSM), Transgender (TG), Persons who Inject Drug (PID), and Female Sex Worker (FSW). These key populations groups are among the fastest-growing populations in Indonesia. These vulnerable groups are ostracized by society and health services, which makes it difficult to get treatment. This project was carried out to investigate the different experiences and perspectives of these key populations in facing and addressing social and spiritual exclusion. Methods: A qualitative phenomenological study using photovoice was carried out from July to December 2022. Key populations comprising MSM, TG, PID, and FSW were recruited from community-based peer groups in West Bandung Regency using snowball sampling. This was followed by the Photovoice stages, from workshops to focus group discussions and interviews with audio recordings. Furthermore, thematic data analysis was carried out by interpretative participant narratives and photographs supported by Atlas.ti software. Result: Eighteen participants comprising four MSM, five TG, four PIDs, and five FSWs participated in this research. Among these eighteen participants, six were HIV-negative, including 3 PIDs and 3 FSWs, while the remaining were positive. The analysis of the collected data identified four main themes: 1) limited access like unequal treatment, disadvantage, and harassment, 2) social and spiritual impact, 3) coping mechanisms, and 4) self-reflection through photovoice. These results showed that social exclusion occurred in an environment where community values, beliefs, and norms dehumanised these key populations, and where removal of support and care was prominent. Despite these challenges, participant resilience was evidenced by using internal resources and peer support as coping mechanisms. The participants considered photovoice as a tool to foster self-confidence and self-awareness through a reflective process. Conclusions: The findings of this study highlight the emphasis on participants' openness in sharing their experiences, which can build empathy and promote a more inclusive community in HIV prevention efforts. This research findings can be used to inform HIV policy and practice and inclusion of these key populations in the community. We advocate making the photovoice efforts accessible to a wider audience through exhibitions and various media. © The Author(s) 2024.
KW  - HIV
KW  - Key populations
KW  - Photovoice
KW  - Social exclusion
KW  - Stigma and discrimination
M3  - Article
DB  - Scopus
N1  - Export Date: 26 September 2024; Cited By: 0
ER  -

TY  - JOUR
AU  - Gantiva, C.
AU  - Illidge-Cortes, J.
AU  - González-Millares, D.
AU  - Maldonado-Hoyos, V.
AU  - Valencia, L.
TI  - Health warning labels on cannabis products. What is the best design?
PY  - 2024
T2  - International Journal of Drug Policy
VL  - 126
C7  - 104355
DO  - 10.1016/j.drugpo.2024.104355
UR  - https://www.scopus.com/inward/record.uri?eid=2-s2.0-85185764945&doi=10.1016%2fj.drugpo.2024.104355&partnerID=40&md5=5fd691e032c0a1dbe26246df1fa8ba27
AB  - Background: Health warning label on cannabis products has been recently studied, and with the latest trends of regulation around the world, there is a need to determine the most effective ways to apply this strategy. The current study aimed to examine the effects of different health warning label designs (pictorial vs text-only, background color, warning themes) on cannabis products. Methods: An online experiment study (N=533) was carried out in Colombia with a between-subject design. Participants were randomly assigned to five package conditions: without warning, text-only white warning, text-only yellow warning, pictorial white warning, and pictorial yellow warning. Participants performed an attention task and rated each of the stimuli based on product appeal, perceived addictiveness, harm perception, and interest in trying cannabis products. Results: Pictorial health warnings were generally the most effective. Especially, pictorial health warnings with a yellow background were found to decrease product appeal and interest in trying cannabis products, as well as increase harm perception compared to other designs. The most effective warning themes were mental health, smoke toxicity, aesthetic implications, and traffic accidents. Conclusion: The current study provides empirical evidence on the effectiveness of different designs of cannabis health warnings. Our results suggest that graphic yellow warnings are the most effective in communicating the risks of cannabis use. © 2024 Elsevier B.V.
KW  - Cannabis
KW  - Health warning
KW  - Labeling
KW  - Marijuana
KW  - Packaging
M3  - Article
DB  - Scopus
N1  - Export Date: 26 September 2024; Cited By: 0
ER  -

TY  - JOUR
AU  - Ganbold, C.
AU  - Jamiyansuren, J.
AU  - Munkhzorig, E.
AU  - Dashtseren, I.
AU  - Jav, S.
TI  - SNP-SNP positive interaction between MMP2 and MMP12 increases the risk of COPD
PY  - 2024
T2  - PLoS ONE
VL  - 19
IS  - 5 May
C7  - e0301807
DO  - 10.1371/journal.pone.0301807
UR  - https://www.scopus.com/inward/record.uri?eid=2-s2.0-85194017066&doi=10.1371%2fjournal.pone.0301807&partnerID=40&md5=5e3f66d6127817f51cb5a832a080bfd2
AB  - Determining SNP-SNP interaction of the disease has become important for further investigation of pathogenesis and experimental research. Although many studies have been published on the effect of MMPs gene polymorphisms on chronic obstructive pulmonary disease (COPD), there is a lack of information on SNP-SNP and SNP-environment interactions. This study aimed to investigate the interaction between the polymorphisms of MMP1, MMP2, MMP9 and MMP12 genes and its combined effect with smoking on the risk of developing COPD. Totally 181 COPD patients and 292 healthy individuals were involved. Blood samples from the participants were tested for genotyping and data were collected through questionnaires. Genotyping was performed with nested allele-specific polymerase chain reaction (AS-PCR) and polymerase chain reaction-restriction fragment length polymorphism (PCR-RFLP). SNP-SNP and SNP-environment interactions were investigated using multifactor dimensionality reduction and logistic regression analysis. The result showed that participants with high nicotine dependence and heavy smokers had a higher risk of COPD than non-smokers. Also, G/G genotype (cOR = 5.83; 95% CI, 1.19-28.4, p = 0.029) of MMP2 rs243864 and T/T genotype (cOR = 1.79; 95% CI, 1.16-2.76, p = 0.008) of MMP12 rs652438 independently contributes to the susceptibility of COPD. For SNP-SNP interaction, the positive interaction between rs243864 G/G genotype of MMP2 and rs652438 T/T genotype of MMP12 was found, and the combination of risk genotypes has a high risk of COPD (OR = 12.92; 95% CI, 1.46-114.4, p = 0.021). Moreover, the combination of T/T genotype of MMP12 rs652438 and smoking-related factors increases the risk of COPD approximately 4.5 to 6-fold. The results suggests that there is a combination of MMP2, MMP12, and smoking-related factors may increase the risk of developing COPD. © 2024 Ganbold et al. This is an open access article distributed under the terms of the Creative Commons Attribution License, which permits unrestricted use, distribution, and reproduction in any medium, provided the original author and source are credited.
M3  - Article
DB  - Scopus
N1  - Export Date: 26 September 2024; Cited By: 0
ER  -

TY  - JOUR
AU  - Ma, X.
AU  - Wang, M.
AU  - Zhou, W.
AU  - Zhang, Z.
AU  - Ni, H.
AU  - Jiang, A.
AU  - Zheng, Y.
AU  - Du, X.
AU  - Potenza, M.N.
AU  - Dong, G.-H.
TI  - Wanting-liking dissociation and altered dopaminergic functioning: Similarities between internet gaming disorder and tobacco use disorder
PY  - 2024
T2  - Journal of behavioral addictions
VL  - 13
IS  - 2
SP  - 596
EP  - 609
DO  - 10.1556/2006.2024.00011
UR  - https://www.scopus.com/inward/record.uri?eid=2-s2.0-85197990798&doi=10.1556%2f2006.2024.00011&partnerID=40&md5=8a3380a594a5ae0a65ebd29a3b14e9cb
AB  - Background: Although internet gaming disorder (IGD) has been included in the DSM-5 for approximately 10 years, debate remains regarding its existence and classification. Methods: The current research incorporated three approaches. First, implicit association tests were used to examine for potential dissociation between wanting and liking in IGD. Second, brain features in wanting and liking circuits were tested and compared with tobacco use disorder (TUD) when performing a cue-craving task to explore the neural features of wanting and liking. Third, dopaminergic systems were investigated in IGD and TUD using neuromelanin-sensitive MRI. Results: The implicit association test results supported a wanting-liking dissociation in IGD participants. Functional MRI data suggested neural correlates underlying wanting-liking dissociation in IGD and TUD participants, with positive correlations suggesting greater dissociation with increasing addiction severity. Neuromelanin results suggest dopaminergic differences in IGD and TUD relative to healthy control participants. Conclusions: A wanting-liking dissociation in IGD participants suggests gaming motivations in IGD relating to incentive sensitization rather than hedonic responses. The neuromelanin-sensitive MRI results suggest dopaminergic involvement in IGD and TUD. The findings suggest similar brain-behaviour mechanisms for IGD and TUD based on an incentive-sensitization model for addiction, having implications for potential therapeutic strategies and policy-based interventions.
KW  - addictive behaviours
KW  - compulsive behaviours
KW  - dopamine
KW  - internet addiction
KW  - internet gaming disorder
KW  - video games
KW  - wanting-liking dissociation
M3  - Article
DB  - Scopus
N1  - Export Date: 26 September 2024; Cited By: 0
ER  -

TY  - JOUR
AU  - Maher, E.J.
AU  - Stoner, S.A.
AU  - Gerlinger, J.
AU  - Ferraro, A.C.
AU  - Lepper-Pappan, H.
TI  - Study protocol for a randomized controlled trial of the Parent–Child Assistance Program: a case management and home visiting program for people using substances during pregnancy
PY  - 2024
T2  - Trials
VL  - 25
IS  - 1
C7  - 264
DO  - 10.1186/s13063-024-08098-6
UR  - https://www.scopus.com/inward/record.uri?eid=2-s2.0-85190657710&doi=10.1186%2fs13063-024-08098-6&partnerID=40&md5=7dbd19196c0ff7503dc79f502d13ca07
AB  - Background: Perinatal substance use can have significant adverse effects on maternal and child health and family stability. Few interventions are specifically designed to address this significant public health problem. The Parent–Child Assistance Program (PCAP) is a 3-year case management and home-visiting intervention that seeks to help birthing persons with at-risk substance use during pregnancy to achieve and maintain substance use disorder recovery and avoid exposing future children to substances prenatally. At-risk refers to a level of substance use that creates problems in the individuals’ lives or puts them or their children at risk of harm either prenatally or postnatally. Although the program has consistently shown substantial pre- to post-intervention improvements in its participants, PCAP remains to be tested with a rigorous randomized controlled trial (RCT). This study protocol describes a randomized controlled trial that aims to examine the effectiveness of the intervention compared to services as usual in affecting primary outcomes related to substance use and family planning. Secondary outcomes will concern connection to recovery support services and family preservation. Methods: Using an intent-to-treat design, the study will recruit from two metro areas in Oklahoma and enroll 200 birthing individuals who are pregnant or up to 24 months postpartum with at-risk substance use during their current or most recent pregnancy. Participants will be randomly assigned, stratified by location, to receive either PCAP or services as usual for 3 years. Participants in the PCAP condition will meet with their case manager approximately biweekly over the course of the intervention period, in their local communities or in their own homes whenever possible. Case managers will assist with goal setting and provide practical assistance in support of participants’ goals. Primary and secondary outcomes will be assessed at baseline and 12, 24, and 36 months post-baseline using the Addiction Severity Index interview and a self-administered survey. Discussion: Results from this trial will help to gauge the effectiveness of PCAP in improving parent and child well-being. Results will be reviewed by federal clearinghouses on home-visiting and foster care prevention to determine the strength of evidence of effectiveness with implications for federal financing of this program model at the state level. Trial registration: ClinicalTrials.gov NCT05534568. Registered on 6/8/2022. © The Author(s) 2024.
KW  - Case management
KW  - Early childhood
KW  - Home visiting
KW  - Pregnancy
KW  - Randomized controlled trial
KW  - Recovery support services
KW  - Substance use disorders
M3  - Article
DB  - Scopus
N1  - Export Date: 26 September 2024; Cited By: 0
ER  -

TY  - JOUR
AU  - Decker, H.C.
AU  - Silver, C.M.
AU  - Graham-Squire, D.
AU  - Pierce, L.
AU  - Kanzaria, H.K.
AU  - Wick, E.C.
TI  - Association of Homelessness with Before Medically Advised Discharge After Surgery
PY  - 2024
T2  - Joint Commission Journal on Quality and Patient Safety
VL  - 50
IS  - 9
SP  - 655
EP  - 663
DO  - 10.1016/j.jcjq.2024.05.002
UR  - https://www.scopus.com/inward/record.uri?eid=2-s2.0-85195660334&doi=10.1016%2fj.jcjq.2024.05.002&partnerID=40&md5=ec4a4df508b3ed598f48da8215c81a92
AB  - Background: Before medically advised (BMA) discharge, which refers to patients leaving the hospital at their own discretion, is associated with higher rates of readmission and death in other settings. It is not known if housing status is associated with this phenomenon after surgery. Methods: We identified all admitted adults who underwent an operation by one of 11 different surgical services at a single tertiary care hospital between January 2013 and June 2022. Chi-square tests and t-tests were used to compare demographic and clinical features between BMA discharges and standard discharges. Multivariable logistic regression was used to evaluate the association between housing status and BMA discharge, adjusting for demographic and admission characteristics. Documented reasons for BMA discharge were also abstracted from the medical record. Results: Of 111,036 patient admissions, 242 resulted in BMA discharge (0.2%). After adjusting for observable confounders, patients experiencing homelessness had substantially higher odds of BMA discharge after surgery (adjusted odds ratio 4.4, 95% confidence interval 3.0–6.4; p < 0.001) when compared to housed. Patients who underwent emergency surgery, patients with a documented substance use disorder, and those insured by Medicaid also had significantly higher odds of BMA discharge. System- or provider-related reasons (including patient frustration with the hospital environment, challenges in managing substance dependence, and perceived inadequacy of paint control) were documented in 96% of BMA discharges for patients experiencing homelessness (vs. 66% in housed patients). Conclusion: BMA discharge is more common in patients experiencing homelessness after surgery even after adjusting for observable confounding characteristics. Deeper understanding of the drivers of BMA discharge in patients experiencing homelessness through qualitative methods are critical to promote more equitable and effective care. © 2024 The Authors
M3  - Article
DB  - Scopus
N1  - Export Date: 26 September 2024; Cited By: 0
ER  -

TY  - JOUR
AU  - Taha, A.M.
AU  - Najah, Q.
AU  - Omar, M.M.
AU  - Abouelmagd, K.
AU  - Ali, M.
AU  - Hasan, M.T.
AU  - Allam, S.A.
AU  - Hamam, Y.A.
AU  - Arian, R.
AU  - Abd-ElGawad, M.
TI  - Diagnostic and prognostic value of heparin-binding protein in sepsis A systematic review and meta-analysis
PY  - 2024
T2  - Medicine (United States)
VL  - 103
IS  - 25
SP  - e38525
DO  - 10.1097/MD.0000000000038525
UR  - https://www.scopus.com/inward/record.uri?eid=2-s2.0-85196798702&doi=10.1097%2fMD.0000000000038525&partnerID=40&md5=278d2c4c9e26e29ee7ed24482b26bb6f
AB  - Background: Sepsis remains a leading cause of death worldwide. In this context, heparin-binding protein (HBP) has emerged as a possible biomarker, drawing significant attention for its diagnostic and prognostic usefulness in septic patients. Despite this advancement, the literature yields conflicting results. This study is intended to critically evaluate the diagnostic and prognostic value of HBP in critically ill septic patients. Methods: We searched multiple databases, including PubMed, SCOPUS, Web of Science, and EBSCO, to identify relevant studies on April 27, 2023. We included studies investigating sepsis or its severe outcomes that reported HBP levels and the required data to create 2 × 2 tables. We used R version 4.2.2 and R Studio to analyze the pooled diagnostic accuracy outcomes. The diagmeta package was utilized to calculate the optimum cutoff value. Results: In our meta-analysis, we incorporated 28 studies including 5508 patients. The analysis revealed that HBP has a sensitivity of 0.71 (95% CI: 0.60; 0.79) and a specificity of 0.68 (95% CI: 0.51; 0.81) in diagnosing sepsis, respectively. HBP demonstrated moderate prognostic accuracy for mortality at a cutoff value of 161.415 ng/mL, with a sensitivity and specificity of 72%, and for severe sepsis outcomes at a cutoff value of 58.907 ng/mL, with a sensitivity and specificity of 71%. Conclusion: Our findings indicate a relatively moderate diagnostic and prognostic accuracy of HBP for sepsis. Future studies are required to verify the accuracy of HBP as a biomarker for sepsis. Copyright © 2024 the Author(s).
KW  - critical illness
KW  - diagnostic biomarker
KW  - heparin binding protein
KW  - mortality
KW  - organ dysfunction
KW  - prognostic biomarker
KW  - sepsis
KW  - septic shock
M3  - Article
DB  - Scopus
N1  - Export Date: 26 September 2024; Cited By: 0
ER  -

TY  - JOUR
AU  - Belal, M.
AU  - Downey, A.
AU  - Doherty, R.
AU  - Ali, A.
AU  - Hashim, H.
AU  - Kozan, A.
AU  - Kujawa, M.
AU  - Pakzad, M.
AU  - Rashid, T.
AU  - Osman, N.
AU  - Sahai, A.
AU  - Biers, S.
TI  - British Association of Urological Surgeons Consensus statements on the management of ketamine uropathy
PY  - 2024
T2  - BJU International
VL  - 134
IS  - 2
SP  - 148
EP  - 154
DO  - 10.1111/bju.16404
UR  - https://www.scopus.com/inward/record.uri?eid=2-s2.0-85193978830&doi=10.1111%2fbju.16404&partnerID=40&md5=3793d8f2a2eea226792a5c84deccab79
AB  - Objectives: To provide guidance in the form of consensus statement in the management of ketamine uropathy. Methods: A literature review of ketamine uropathy was performed. The consensus method was of a modified nominal group technique and has been use in the previous British Association of Urological Surgeons (BAUS) consensus documents and was led by the Female, Neurological and Urodynamic Urology Section of the BAUS. Results: A number of consensus statements detailing the assessment and management of urological complications relate to the recreational use of ketamine (ketamine uropathy) in both elective and emergency urology settings. Conclusion: Comprehensive management pathway for ketamine-related urinary tract dysfunction and uropathy has been detailed. © 2024 The Authors. BJU International published by John Wiley & Sons Ltd on behalf of BJU International.
KW  - ketamine bladder dysfunction
KW  - Ketamine cystitis
KW  - ketamine uropathy
KW  - lower urinary tract symptoms
KW  - ureteric stricture
KW  - urodynamics
M3  - Review
DB  - Scopus
N1  - Export Date: 26 September 2024; Cited By: 0
ER  -

TY  - JOUR
AU  - King, B.
AU  - Koenig, J.
AU  - Berg, L.
TI  - Popular Musician Occupational Stress and Psychological Ill Health An Exploratory Factor Analysis
PY  - 2024
T2  - Medical Problems of Performing Artists
VL  - 39
IS  - 2
SP  - 72
EP  - 81
DO  - 10.21091/mppa.2024.2010
UR  - https://www.scopus.com/inward/record.uri?eid=2-s2.0-85194881450&doi=10.21091%2fmppa.2024.2010&partnerID=40&md5=4543a1946ce5a97d94cf309a954250f2
AB  - OBJECTIVE: Popular musicians are exposed to many occupational stressors, including unpredictable work schedules, touring and economic precarity, that have been associated in prior studies with psychological ill health. This study sought to identify occupational stressors most strongly associated with depression, anxiety, and alcohol misuse in popular musicians. METHODS: An online survey was completed by 317 popular musicians that included the Musician Occupational Stress Scale (MOSS), a validated measure of occupational stress in popular musicians. An exploratory principle-factor analysis (EFA) investigated the dimensions of response patterns in the items comprising the MOSS. RESULTS: Four factors were identified that predicted 50% of musician occupational stress: Work Insecurity Stress, Tour Stress, Performance Stress, and Professional Relationship Stress. In addition to financial distress, each factor was significantly associated with depression and anxiety and Tour Stress also was associated with alcohol misuse. After adjusting for all other factors and financial distress, only Work Insecurity Stress remained associated with depression (odds ratio [OR]= 5.42; 95% confidence interval [CI] = 3.23–9.09) and anxiety (OR=5.95; 95% CI = 3.51–10.11). Tour Stress became inversely associated with depression (OR= 0.59; 95% CI = 0.40–0.89) and anxiety (OR=0.60; 95% CI = 0.40–0.89). After adjustment, alcohol misuse was associated with Professional Relationship Stress (OR=1.66; 95% CI = 1.04–2.65) but inversely correlated with Performance Stress (OR=0.60; 95% CI = 0.40–0.91). CONCLUSIONS: The four-factor model was shown to reliably simplify driving associations of occupational stressors that negatively impact psychological functioning in popular musicians. Dissemination of these findings could have practical implications in developing effective outreach messaging to promote psychological resilience and guide psychotherapeutic intervention strategies for this high-risk occupational group. Med Probl Perform Art 2024;39(2):72–81. © 2024 Science and Medicine.
KW  - alcohol abuse
KW  - anxiety
KW  - depression
KW  - financial stress
KW  - musician
KW  - occupational stressors
KW  - stress
M3  - Article
DB  - Scopus
N1  - Export Date: 26 September 2024; Cited By: 0
ER  -

TY  - JOUR
AU  - Hadinata, I.E.
AU  - Naren, T.
AU  - Rowland, B.
AU  - Cook, J.
AU  - Nielsen, S.
TI  - Do video or telephone consultations impact attendance rates in an addiction medicine specialist outpatient clinic?
PY  - 2024
T2  - Internal Medicine Journal
VL  - 54
IS  - 9
SP  - 1490
EP  - 1496
DO  - 10.1111/imj.16462
UR  - https://www.scopus.com/inward/record.uri?eid=2-s2.0-85197401103&doi=10.1111%2fimj.16462&partnerID=40&md5=9d5004f5b98bc40813852133c7a440ca
AB  - Background: Effective alcohol and other drugs (AODs) treatment has been proven to increase productivity and reduce costs to the community. Telehealth has previously been proven effective at delivering AOD treatment in the right settings. Yet, Australia's current Medicare funding restricts telephone consultations. Aim: We hypothesise that treatment modality influences attendance rates. Specifically, telephone consultations can remove barriers to accessing treatment and, therefore, can increase attendance. Methods: We conducted a retrospective audit on our addiction medicine specialist outpatient service from 1 July 2022 to 30 June 2023. A mixed-effects logistic regression model was used to analyse factors associated with attendance rates. Results: There were 576 participants in the study, and 3354 appointments were booked over the 12-month study period. Of these, 2695 were face-to-face, 541 were telephone and 118 were video. The unadjusted raw attendance rate was highest in the telephone group (87.24%), followed by face-to-face (73.02%) and video (44.92%). After adjusting for covariates, telephone consultation was associated with significantly increased odds of attending compared to face-to-face (odds ratio (OR) = 2.60, 95% confidence interval (CI) = 1.90–3.54, P < 0.001). Video consultation was associated with a 69% reduction in the odds of attending compared to face-to-face (OR = 0.31, 95% CI = 0.019–0.49, P < 0.001). Conclusions: While physical attendance may be required for specific clinical care, telephone consultations are associated with increased attendance and can form an important adjunct to delivering addiction treatment. Given the substantial costs of substance use disorders, this could inform government policies and funding priorities to further improve access and treatment outcomes. © 2024 The Author(s). Internal Medicine Journal published by John Wiley & Sons Australia, Ltd on behalf of Royal Australasian College of Physicians.
KW  - access to healthcare
KW  - outpatient clinic
KW  - remote consultation
KW  - substance addiction
KW  - telephone
M3  - Article
DB  - Scopus
N1  - Export Date: 26 September 2024; Cited By: 0
ER  -

TY  - JOUR
AU  - Ciccarone, D.
AU  - Holm, N.
AU  - Ondocsin, J.
AU  - Schlosser, A.
AU  - Fessel, J.
AU  - Cowan, A.
AU  - Mars, S.G.
TI  - Innovation and adaptation: The rise of a fentanyl smoking culture in San Francisco
PY  - 2024
T2  - PLoS ONE
VL  - 19
IS  - 5 May
C7  - e0303403
DO  - 10.1371/journal.pone.0303403
UR  - https://www.scopus.com/inward/record.uri?eid=2-s2.0-85193948405&doi=10.1371%2fjournal.pone.0303403&partnerID=40&md5=4d393ed30450ea9803681a7876ed6e91
AB  - Background Illicitly manufactured fentanyls and stimulants are implicated in the escalating US mortality from drug overdose. San Francisco, California (SF) has seen declining fentanyl injection while smoking has increased. Beliefs and behaviors surrounding this development are not well understood. Methods The study used rapid ethnography to explore fentanyl and methamphetamine use in SF. The team conducted semi-structured interviews (n = 34) with participants recruited from syringe service programs. Video-recorded smoking sequences (n = 12), photography and daily field notes supplemented interview data. Results Difficulty injecting and fear of overdose motivated transitions from injecting to smoking. Fentanyl was extremely cheap-$10/gram-with variability in quality. Foil was the most commonly used smoking material but glass bubbles, bongs and dabbing devices were also popular. No reliable visible methods for determining fentanyl quality existed, however, participants could gauge potency upon inhalation, and developed techniques to regulate dosage. Several participants reported at least hourly use, some reporting one or more grams of daily fentanyl consumption. Smoking was also very social, with people sharing equipment, drugs and information. Participants raised concerns about hygiene and overdose risk to others arising from shared equipment. Reportedly potent fentanyl 'residue' accumulated on smoking materials and was commonly shared/traded/stolen or consumed accidentally with diverse preferences for its use. Conclusion Our data highlight fentanyl residue as a new overdose risk with potential mismatch between the potency of the residual drug and the recipient's tolerance. Further, large doses of fentanyl are being consumed (estimated at approximately 50 mg of pure fentanyl/day). Smoking fentanyl has potential health benefits over injecting and may be protective against overdose, but substantial uncertainty exists. However, SF overdose mortality hit a record high in 2023. Recommendations to reduce fentanyl smoking overdose risks through pacing, greater awareness of dosages consumed and checking tolerance of residue recipients are potentially viable interventions deserving further exploration. Copyright: © 2024 Ciccarone et al. This is an open access article distributed under the terms of the Creative Commons Attribution License, which permits unrestricted use, distribution, and reproduction in any medium, provided the original author and source are credited.
M3  - Article
DB  - Scopus
N1  - Export Date: 26 September 2024; Cited By: 3
ER  -

TY  - JOUR
AU  - Wongso, L.V.
AU  - Rahadi, A.
AU  - Sukmaningrum, E.
AU  - Handayani, M.
AU  - Wisaksana, R.
TI  - Acceptability of a pilot motivational interviewing intervention at public health facilities to improve the HIV treatment cascade among people who inject drugs in Indonesia
PY  - 2024
T2  - Harm Reduction Journal
VL  - 21
IS  - 1
C7  - 73
DO  - 10.1186/s12954-024-00989-w
UR  - https://www.scopus.com/inward/record.uri?eid=2-s2.0-85189099204&doi=10.1186%2fs12954-024-00989-w&partnerID=40&md5=70a18d63d420247fc1cbcaafccd941f1
AB  - Background: HIV-positive people who inject drugs (PWID) experience challenges in initiating and adhering to antiretroviral treatment (ART). Counselling using motivational interviewing (MI) techniques may help them formulate individualised strategies, and execute actions to address these challenges collaboratively with their providers. We evaluated the acceptability of MI from a pilot implementation at three public health facilities in Indonesia. Methods: Adapting the acceptability constructs developed by Sekhon (2017) we assessed the acceptability to HIV-positive PWID clients (n = 12) and providers (n = 10) in four synthesised constructs: motivation (attributes that inspire engagement); cost consideration (sacrifices made to engage in MI); learned understanding (mechanism of action); and outcomes (ability to effect change with engagement). We included all providers and clients who completed ≥ 2 MI encounters. Qualitative analysis with an interpretive paradigm was used to extract and categorise themes by these constructs. Results: In motivation, clients valued the open communication style of MI, while providers appreciated its novelty in offering coherent structure with clear boundaries. In cost consideration, both groups faced a challenge in meeting MI encounters due to access or engagement in other health care areas. In learned understanding, clients understood that MI worked to identify problematic areas of life amenable to change to support long-term ART, with reconciliation in family life being the most targeted change. By contrast, providers preferred targeting tangible health outcomes to such behavioural proxies. In outcomes, clients were confident in their ability to develop behaviours to sustain ART uptakes, whereas providers doubted the outcome of MI on younger PWID or those with severe dependence. Conclusions: There is broad acceptability of MI in motivating engagement for both actors. Relative to providers, clients were more acceptable in its mechanism and had greater confidence to perform behaviours conducive to ART engagement. Design innovations to improve the acceptability of MI for both actors are needed. © The Author(s) 2024.
KW  - Acceptability
KW  - Adherence
KW  - Antiretroviral therapy
KW  - HIV
KW  - Motivational interviewing
KW  - People who inject drugs
KW  - Psychosocial intervention
M3  - Article
DB  - Scopus
N1  - Export Date: 26 September 2024; Cited By: 0
ER  -

TY  - JOUR
AU  - Perumalswami, P.V.
AU  - Adams, M.A.
AU  - Frost, M.C.
AU  - Holleman, R.
AU  - Kim, H.M.
AU  - Zhang, L.
AU  - Lin, L.
TI  - Telehealth and delivery of alcohol use disorder treatment in the Veterans Health Administration
PY  - 2024
T2  - Alcohol, Clinical and Experimental Research
VL  - 48
IS  - 5
SP  - 944
EP  - 954
DO  - 10.1111/acer.15305
UR  - https://www.scopus.com/inward/record.uri?eid=2-s2.0-85189511285&doi=10.1111%2facer.15305&partnerID=40&md5=6bdcdae5ee273e2c12a663e2b8191305
AB  - Background: The use of telehealth treatment of alcohol use disorder (AUD) has increased since the start of the COVID-19 pandemic. However, it is unclear which patients are using telehealth and how telehealth visits are associated with treatment duration. This study examined characteristics associated with telehealth use among Veterans Health Administration patients receiving AUD treatment. Methods: Using a national retrospective cohort study, we examined data from March 01, 2020 to February 28, 2021 to: First, identify patient characteristics associated with (a) any telehealth versus only in-person care for AUD treatment, and (b) video (≥1 video visit) versus only telephone visits for AUD treatment (≥1 telephone visit, no video) among any telehealth users. This analysis used mixed-effects logistic regression models to adjust for potential correlation across patients treated at the same facility. Second, we assessed whether visit modality was associated with the amount of AUD treatment received (number of AUD psychotherapy visits or medication coverage days). This analysis used mixed-effects negative binomial regression models. Results: Among 138,619 patients who received AUD treatment, 52.8% had ≥1 video visit, 38.1% had ≥1 telephone but no video visits, and 9.1% had only in-person visits. In the regression analyses, patients who were male or had an opioid or stimulant use disorder (compared to having no non-AUD substance use disorder) were less likely to receive any telehealth-delivered AUD treatment compared to only in-person AUD treatment. Among patients who received any telehealth-delivered AUD treatment, those who were ≥45 years old (compared to 18–29 years old), Black (compared to White), diagnosed with a cannabis or stimulant use disorder, or diagnosed with a serious mental illness were less likely to receive a video visit than only telephone visits. Receiving any AUD telehealth was associated with receiving more psychotherapy visits and medication coverage days than only in-person care. Conclusions: Telehealth, a common modality for AUD treatment, supported a greater number of psychotherapy visits and a longer duration of medication treatment for AUD. However, some groups were less likely to receive any video telehealth than telephone visits, suggesting that multiple treatment modalities should remain available to ensure treatment access. © 2024 The Authors. Alcohol, Clinical and Experimental Research published by Wiley Periodicals LLC on behalf of Research Society on Alcohol.
KW  - alcohol use disorder
KW  - substance use treatment
KW  - telehealth
KW  - veterans
M3  - Article
DB  - Scopus
N1  - Export Date: 26 September 2024; Cited By: 0
ER  -

TY  - JOUR
AU  - Stringer, K.L.
AU  - Norcini Pala, A.
AU  - Cook, R.L.
AU  - Kempf, M.-C.
AU  - Konkle-Parker, D.
AU  - Wilson, T.E.
AU  - Tien, P.C.
AU  - Wingood, G.
AU  - Neilands, T.B.
AU  - Johnson, M.O.
AU  - Logie, C.H.
AU  - Weiser, S.D.
AU  - Turan, J.M.
AU  - Turan, B.
TI  - Intersectional Stigma, Fear of Negative Evaluation, Depression, and ART Adherence Among Women Living with HIV Who Engage in Substance Use: A Latent Class Serial Mediation Analysis
PY  - 2024
T2  - AIDS and Behavior
VL  - 28
IS  - 6
SP  - 1882
EP  - 1897
DO  - 10.1007/s10461-024-04282-6
UR  - https://www.scopus.com/inward/record.uri?eid=2-s2.0-85187920141&doi=10.1007%2fs10461-024-04282-6&partnerID=40&md5=3015bc6c1d7655c7af16ddf6a6777d61
AB  - Women Living with HIV (WLHIV) who use substances face stigma related to HIV and substance use (SU). The relationship between the intersection of these stigmas and adherence to antiretroviral therapy (ART), as well as the underlying mechanisms, remains poorly understood. This study aimed to examine the association between intersectional HIV and SU stigma and ART adherence, while also exploring the potential role of depression and fear of negative evaluation (FNE) by other people in explaining this association. We analyzed data from 409 WLHIV collected between April 2016 and April 2017, Using Multidimensional Latent Class Item Response Theory analysis. We identified five subgroups (i.e., latent classes [C]) of WLHIV with different combinations of experienced SU and HIV stigma levels: (C1) low HIV and SU stigma; (C2) moderate SU stigma; (C3) higher HIV and lower SU stigma; (C4) moderate HIV and high SU stigma; and (C5) high HIV and moderate SU stigma. Medication adherence differed significantly among these classes. Women in the class with moderate HIV and high SU stigma had lower adherence than other classes. A serial mediation analysis suggested that FNE and depression symptoms are mechanisms that contribute to explaining the differences in ART adherence among WLHIV who experience different combinations of intersectional HIV and SU stigma. We suggest that FNE is a key intervention target to attenuate the effect of intersectional stigma on depression symptoms and ART adherence, and ultimately improve health outcomes among WLHIV. © The Author(s), under exclusive licence to Springer Science+Business Media, LLC, part of Springer Nature 2024.
KW  - Depression
KW  - Fear of negative evaluation
KW  - Stigma
KW  - Substance use
M3  - Article
DB  - Scopus
N1  - Export Date: 26 September 2024; Cited By: 0
ER  -

TY  - JOUR
AU  - Salgado, G.
AU  - Gaete, J.
AU  - Gana, S.
AU  - Valenzuela, D.
AU  - Araya, R.
TI  - Acceptability, feasibility and fidelity of the culturally adapted version of Unplugged (“Yo Se Lo Que Quiero”), a substance use preventive program among adolescents in Chile: a pilot randomized controlled study
PY  - 2024
T2  - BMC Public Health
VL  - 24
IS  - 1
C7  - 2026
DO  - 10.1186/s12889-024-19499-2
UR  - https://www.scopus.com/inward/record.uri?eid=2-s2.0-85199986575&doi=10.1186%2fs12889-024-19499-2&partnerID=40&md5=f0f33e6cf7d75af2028bbb2386f3a374
AB  - Introduction: The consumption of alcohol, tobacco, and cannabis is a public health problem that impacts the cognitive, social, and emotional development of adolescents. Prevention strategies such as the “Unplugged” program are effective in delaying the progression of daily smoking and episodes of drunkenness among adolescents. “Yo Se Lo Que Quiero” (YSLQQ) corresponds to the adaptation of this program to the Chilean context. This study assesses the acceptability and feasibility of implementing this program to the local reality. Material and methods: This was a cluster-randomized controlled pilot study conducted on six public schools. All consented students attending 6th, 7th, and 8th grades (n = 1,180) participated in the study. The schools were randomly assigned to one of two conditions in a 1:1 ratio: (1) the “YSLQQ” intervention group (n = 526), and (2) the Control group (n = 654). The program consisted of a 12-hour class-based curriculum based on a comprehensive social-influence approach delivered by a trained facilitator. The acceptability and feasibility were assessed in the intervention group at the end of the intervention using questionnaires answered by students and facilitators. The quality and fidelity of the program were evaluated during the implementation using self-ported surveys answered by the facilitators and the assessment of video-recorded sessions rated by external observers. Finally, a pre-test and a post-test survey assessing past and current substance use and risk and protective factors were conducted before and immediately after the program’s implementation. Results: A high proportion of students (49.6%) liked the sessions. 79.2% reported that the YSLQQ helped them learn about the dangers of substances, while 65.8% reported having more skills to avoid substance use in the future. Regarding students’ satisfaction with YSLQQ, 62.9% reported being happy or very happy with the program. Facilitators reported implementing the intervention according to the manual in 73.9% of sessions. Regarding substance use, students who participated in the intervention groups reported a significant reduction in drunkenness in the last year and last 30-day prevalence and also a significant reduction in a lifetime and 30-day prevalence of cannabis use when compared with those students in the control group. Conclusions: Our results suggest that YSLQQ has adequate acceptability and feasibility to be implemented in the Chilean context, and there were promising results in reducing drunkenness and cannabis use. Future research should confirm these results in a larger RCT study. Trial registration: The trial was registered in ClinicalTrials.gov, NCT04566627; registration date: 01/03/2019. © The Author(s) 2024.
KW  - Acceptability
KW  - Adolescents
KW  - Feasibility
KW  - Fidelity
KW  - Prevention
KW  - Substance abuse
M3  - Article
DB  - Scopus
N1  - Export Date: 26 September 2024; Cited By: 0
ER  -

TY  - JOUR
AU  - Perry, A.E.
AU  - Moe-Byrne, T.
AU  - Knowles, S.
AU  - Schofield, J.
AU  - Changsiripun, C.
AU  - Churchill, R.
AU  - Williamson, K.
AU  - Marshall, D.
AU  - Parrott, S.
TI  - Utilising survey data and qualitative information to inform a logic model to support older people in custody with common mental and physical health problems: Addressing the physical and mental health needs of older prisoners (the PAMHOP study)
PY  - 2024
T2  - International Journal of Law and Psychiatry
VL  - 95
C7  - 102002
DO  - 10.1016/j.ijlp.2024.102002
UR  - https://www.scopus.com/inward/record.uri?eid=2-s2.0-85197371540&doi=10.1016%2fj.ijlp.2024.102002&partnerID=40&md5=7b22594a39d623da0f2fcd40292df714
AB  - A growing number of older people remain in custody each year resulting in an increasing number of common mental and physical health concerns. No prior evidenced-based targeted psychological interventions support this group of people, and little is known about their needs, current activities, and health-related problems. We addressed these gaps through a project involving older prisoners, prison staff and a project advisory group in one male and one female prison site in the North of England. Systematic review evidence supports the development of an implementation tool kit addressing strategies to develop and deliver interventions that are sustainable, acceptable, and feasible in the prison environment. Prison strategies need to specifically address the needs of older people in custody. Relatively inexpensive activities, with some thought to delivery and flexibility have the potential to benefit common mental and physical health, increasing quality of life, reducing high economic and social cost, mortality, and reoffending in this age group. © 2024 The Authors
KW  - Ageing
KW  - Criminal
KW  - Gender
KW  - Implementation
KW  - Logic model
KW  - Mental
KW  - Physical health
KW  - Qualitative
KW  - Systematic
M3  - Article
DB  - Scopus
N1  - Export Date: 26 September 2024; Cited By: 0
ER  -

TY  - JOUR
AU  - Mermer, G.
AU  - Bilgic, N.
AU  - Keskin, S.
AU  - Gunay, T.
TI  - Effect of peer education on knowledge and frequency of smoking among high school students in disadvantaged districts: A quasi-experimental study
PY  - 2024
T2  - Journal of the Pakistan Medical Association
VL  - 74
IS  - 6
SP  - 1089
EP  - 1093
DO  - 10.47391/JPMA.10129
UR  - https://www.scopus.com/inward/record.uri?eid=2-s2.0-85195831813&doi=10.47391%2fJPMA.10129&partnerID=40&md5=5a6a51d40d1d5a6d8672ea024d96163d
AB  - Objective: To evaluate the effectiveness of peer education on changing the knowledge and frequency of smoking of high school students. Method: The quasi-experimental study was conducted at the Vocational and Technical Anatolian High School, Turkey, during the 2021-22 academic year, and comprised students of either gender from the 9th to the 11th grade. After baseline assessment, training that blended peer education with the photovoice technique was administered between March 2021 and January 2022. Post-intervention assessment included smoking frequency, cigarette exposure and health literacy. Data was analysed using R version 4.0.5. Results: Of the 465 students available, 395(84.95%) were part of the baseline assessment, while 434(93.3%) took the post-intervention assessment. At the baseline, 365(93.8%) participants were males and 24(6.2%) were femaes. The overall median age was 15 years (interquartile range: 15-16 years). Post-training, smoking rate and indoor exposure to cigarette smoke among the students were statistically lower than the baseline values (p<0.05). The mean health literacy score post-intervention was significantly higher than the baseline score (p<0.05). Conclusion: Photovoice combined with peer education seemed beneficial in terms of positive effect on smoking behaviour among youths. © 2024 Pakistan Medical Association. All rights reserved.
KW  - Adolescent
KW  - Health literacy
KW  - Peer education
KW  - Peer influence
KW  - Smoking cessation
KW  - Smoking prevention
M3  - Article
DB  - Scopus
N1  - Export Date: 26 September 2024; Cited By: 0
ER  -

TY  - JOUR
AU  - Taghdiri, F.
AU  - Khodadadi, M.
AU  - Sadia, N.
AU  - Mushtaque, A.
AU  - Scott, O.F.T.
AU  - Hirsch-Reinhagen, V.
AU  - Tator, C.
AU  - Wennberg, R.
AU  - Kovacs, G.G.
AU  - Tartaglia, M.C.
TI  - Unusual combinations of neurodegenerative pathologies with chronic traumatic encephalopathy (CTE) complicates clinical prediction of CTE
PY  - 2024
T2  - European Journal of Neurology
VL  - 31
IS  - 6
C7  - e16259
DO  - 10.1111/ene.16259
UR  - https://www.scopus.com/inward/record.uri?eid=2-s2.0-85185958077&doi=10.1111%2fene.16259&partnerID=40&md5=4cab0bec13f7d7dbca934d5a0590835b
AB  - Background and purpose: Chronic traumatic encephalopathy (CTE) has gained widespread attention due to its association with multiple concussions and contact sports. However, CTE remains a postmortem diagnosis, and the link between clinical symptoms and CTE pathology is poorly understood. This study aimed to investigate the presence of copathologies and their impact on symptoms in former contact sports athletes. Methods: This was a retrospective case series design of 12 consecutive cases of former contact sports athletes referred for autopsy. Analyses are descriptive and include clinical history as well as the pathological findings of the autopsied brains. Results: All participants had a history of multiple concussions, and all but one had documented progressive cognitive, psychiatric, and/or motor symptoms. The results showed that 11 of the 12 participants had evidence of CTE in the brain, but also other copathologies, including different combinations of tauopathies, and other rare entities. Conclusions: The heterogeneity of symptoms after repetitive head injuries and the diverse pathological combinations accompanying CTE complicate the prediction of CTE in clinical practice. It is prudent to consider the possibility of multiple copathologies when clinically assessing patients with repetitive head injuries, especially as they age, and attributing neurological or cognitive symptoms solely to presumptive CTE in elderly patients should be discouraged. © 2024 The Authors. European Journal of Neurology published by John Wiley & Sons Ltd on behalf of European Academy of Neurology.
KW  - chronic traumatic encephalopathy
KW  - concussion
KW  - CTE
KW  - mixed pathology
KW  - tau
M3  - Article
DB  - Scopus
N1  - Export Date: 26 September 2024; Cited By: 1
ER  -

TY  - JOUR
AU  - Zegeye, F.R.
AU  - Legasu, T.D.
AU  - Bayou, F.D.
AU  - Ali, M.A.
TI  - Uptake of cervical cancer screening and associated factors among HIV positive women attending adult art clinic at public hospitals in Addis Ababa, Ethiopia, 2022
PY  - 2024
T2  - BMC Women's Health
VL  - 24
IS  - 1
C7  - 377
DO  - 10.1186/s12905-024-03169-x
UR  - https://www.scopus.com/inward/record.uri?eid=2-s2.0-85197119101&doi=10.1186%2fs12905-024-03169-x&partnerID=40&md5=daf201ddde86a322799b3384848f3eed
AB  - Background: Cervical cancer is the second most common malignancy in Ethiopia and first in some African countries. It is six times more likely to occur in positive cases of the human immunodeficiency virus than in the general population. If diagnosed and treated early enough, cervical cancer is both treatable and preventable. However, among Ethiopian women who test positive for HIV, the uptake of cervical cancer screening is low. Its determinant factors were not well studied in the study area. Hence, this study was aimed at filling this information gap. Objective: To assess uptake of cervical cancer screening services and associated factors among HIV-positive women attending an adult antiretroviral treatment clinic at public hospitals in Addis Ababa, Ethiopia, June 1–30, 2022. Methods: A cross-sectional investigation was carried out in a hospital. 407 participants in all were chosen using the systematic sampling technique. A pretested interviewer-administered questionnaire was used to collect the data from respondents. The data were entered into Epi data version 4.6 and exported to SPSS version 25 for analysis. Bivariable and multivariable logistic regression analysis was employed. Adjusted odds ratio with its 95% confidence interval and p value < 0.05 were used to estimate the strength and significance of the association. Result: Among a total of 407 respondents, 238 (58.5%), 95% CI (53.5–63.3), HIV-positive women were screened at least once in the last five years. In multivariable analysis, age > 45 years old (AOR = 0.18, 95% CI: 0.053–0.644), number of children (3 children) (AOR = 0.19, 95% CI:0.036-0.979), perception of being susceptible to cervical cancer (AOR = 6.39, 95% CI: 1.79–22.74), knowledge of cervical cancer and its screening (AOR = 19.34, 95% CI: 7.87–47.75), and positive attitude towards cervical cancer screening (AOR = 8.06, 95% CI:3.62–17.91) were significantly associated factors with the uptake of cervical cancer screening. Conclusion and recommendation: in this study, Age > 45 years, having less than three children, feeling susceptible, knowing about cervical cancer and screening, and having a positive attitude toward cervical cancer screening were significant factor of uptake of cervical cancer screening service. There is a need to strengthen the policy and health education on safe sexual practices and healthy lifestyles through information dissemination and communication to scale up screening service utilization. © The Author(s) 2024.
KW  - And human immunodeficiency virus-positive women
KW  - Cervical cancer
KW  - Cervical cancer screening
M3  - Article
DB  - Scopus
N1  - Export Date: 26 September 2024; Cited By: 0
ER  -

TY  - JOUR
AU  - Lackner, S.
AU  - Mahnert, A.
AU  - Moissl-Eichinger, C.
AU  - Madl, T.
AU  - Habisch, H.
AU  - Meier-Allard, N.
AU  - Kumpitsch, C.
AU  - Lahousen, T.
AU  - Kohlhammer-Dohr, A.
AU  - Mörkl, S.
AU  - Strobl, H.
AU  - Holasek, S.
TI  - Interindividual differences in aronia juice tolerability linked to gut microbiome and metabolome changes—secondary analysis of a randomized placebo-controlled parallel intervention trial
PY  - 2024
T2  - Microbiome
VL  - 12
IS  - 1
C7  - 49
DO  - 10.1186/s40168-024-01774-4
UR  - https://www.scopus.com/inward/record.uri?eid=2-s2.0-85187117041&doi=10.1186%2fs40168-024-01774-4&partnerID=40&md5=23747de38a65bb5cb9ecd1d331faa2b0
AB  - Background: Aronia melanocarpa is a berry rich in polyphenols known for health benefits. However, the bioavailability of polyphenols has been questioned, and the individual taste acceptance of the fruit with its specific flavor varies. We recently observed substantial differences in the tolerability of aronia juice among healthy females, with half of the individuals tolerating aronia juice without complaints. Given the importance of the gut microbiome in food digestion, we investigated in this secondary analysis of the randomized placebo-controlled parallel intervention study (ClinicalTrials.gov registration: NCT05432362) if aronia juice tolerability was associated with changes in intestinal microbiota and bacterial metabolites, seeking for potential mechanistic insights into the impact on aronia polyphenol tolerance and metabolic outcomes. Results: Forty females were enrolled for this 6-week trial, receiving either 100 ml natural aronia juice (verum, V) twice daily or a polyphenol-free placebo (P) with a similar nutritional profile, followed by a 6-week washout. Within V, individuals were categorized into those who tolerated the juice well (Vt) or reported complaints (Vc). The gut microbiome diversity, as analyzed by 16S rRNA gene-based next-generation sequencing, remained unaltered in Vc but changed significantly in Vt. A MICOM-based flux balance analysis revealed pronounced differences in the 40 most predictive metabolites post-intervention. In Vc carbon-dioxide, ammonium and nine O-glycans were predicted due to a shift in microbial composition, while in Vt six bile acids were the most likely microbiota-derived metabolites. NMR metabolomics of plasma confirmed increased lipoprotein subclasses (LDL, VLDL) post-intervention, reverting after wash out. Stool samples maintained a stable metabolic profile. Conclusion: In linking aronia polyphenol tolerance to gut microbiota-derived metabolites, our study explores adaptive processes affecting lipoprotein profiles during high polyphenol ingestion in Vt and examines effects on mucosal gut health in response to intolerance to high polyphenol intake in Vc. Our results underpin the importance of individualized hormetic dosing for beneficial polyphenol effects, demonstrate dynamic gut microbiome responses to aronia juice, and emphasize personalized responses in polyphenol interventions. Graphical Abstract: (Figure presented.) DsmAL-oYwbuhyB_vVwEdDj Video Abstract © The Author(s) 2024.
KW  - Aronia juice
KW  - Bile acid
KW  - Complaints
KW  - Gut microbiome modeling
KW  - Lipoprotein metabolism
KW  - Metabolomics
KW  - Mucus
KW  - Polyphenols
KW  - Tolerability
M3  - Article
DB  - Scopus
N1  - Export Date: 26 September 2024; Cited By: 1
ER  -

TY  - JOUR
AU  - Shuman, C.J.
AU  - Choberka, D.
AU  - Morgan, M.E.
AU  - Boyd, C.J.
TI  - ArtSpective™ for perinatal substance use: Feasibility of an arts-based intervention addressing stigma
PY  - 2024
T2  - Journal of Addictions Nursing
VL  - 35
IS  - 2
SP  - 43
EP  - 50
DO  - 10.1097/JAN.0000000000000577
UR  - https://www.scopus.com/inward/record.uri?eid=2-s2.0-85194997851&doi=10.1097%2fJAN.0000000000000577&partnerID=40&md5=2867ef2f755669b9bd5c348bb65d0ccf
AB  - Objective The purpose of this proof-of-concept pilot study was to test the initial feasibility and limited efficacy of ArtSpective™ for perinatal substance use (PSU), a novel, arts-based intervention designed to decrease stigmatizing attitudes toward PSU. Methods Using a pre-post mixed methods quasi-experimental design, ArtSpective™ for PSU was pilot tested for proof of concept among a convenience sample of 11 undergraduate and graduate students with experience in maternal-infant nursing from a Midwestern U.S. nursing school. As a proof-of-concept pilot study, we evaluated feasibility (acceptability, demand, and implementation) and limited efficacy. Participants completed presurveys and postsurveys that included satisfaction items, demographic items, and an adapted version of the Attitudes About Drug Use in Pregnancy Scale and participated in a focus group. Focus group data were analyzed using constant comparative methods, and survey data were analyzed using descriptive statistics and Wilcoxon signed rank tests. Results Participants reported high demand and satisfaction with the intervention and provided recommendations to improve scalability. ArtSpective™ demonstrated significant improvement in stigma toward PSU (pre vs. post: p =.003; d =.633). Conclusion ArtSpective™ for PSU demonstrated initial feasibility and limited efficacy for improving nurse attitudes toward PSU. Efforts are needed to further test this novel intervention, adapt it to augment existing educational interventions, and improve its scalability.  © Lippincott Williams & Wilkins.
KW  - Art
KW  - Maternal Infant Health
KW  - Neonatal Abstinence Syndrome
KW  - Perinatal Substance Use
KW  - Stigma
M3  - Article
DB  - Scopus
N1  - Export Date: 26 September 2024; Cited By: 0
ER  -

TY  - JOUR
AU  - Johnson, S.L.
AU  - Murray, G.
AU  - Kriegsfeld, L.J.
AU  - Manoogian, E.N.C.
AU  - Mason, L.
AU  - Allen, J.D.
AU  - Berk, M.
AU  - Panda, S.
AU  - Rajgopal, N.A.
AU  - Gibson, J.
AU  - Joyner, K.J.
AU  - Villanueva, R.
AU  - Michalak, E.E.
TI  - A randomized controlled trial to compare the effects of time-restricted eating versus Mediterranean diet on symptoms and quality of life in bipolar disorder
PY  - 2024
T2  - BMC Psychiatry
VL  - 24
IS  - 1
C7  - 374
DO  - 10.1186/s12888-024-05790-4
UR  - https://www.scopus.com/inward/record.uri?eid=2-s2.0-85193678302&doi=10.1186%2fs12888-024-05790-4&partnerID=40&md5=211ab92bc0112d0887b4a7212b14f233
AB  - Background: The primary objective of this randomized controlled trial (RCT) is to establish the effectiveness of time-restricted eating (TRE) compared with the Mediterranean diet for people with bipolar disorder (BD) who have symptoms of sleep disorders or circadian rhythm sleep–wake disruption. This work builds on the growing evidence that TRE has benefits for improving circadian rhythms. TRE and Mediterranean diet guidance will be offered remotely using self-help materials and an app, with coaching support. Methods: This study is an international RCT to compare the effectiveness of TRE and the Mediterranean diet. Three hundred participants will be recruited primarily via social media. Main inclusion criteria are: receiving treatment for a diagnosis of BD I or II (confirmed via DIAMOND structured diagnostic interview), endorsement of sleep or circadian problems, self-reported eating window of ≥ 12 h, and no current mood episode, acute suicidality, eating disorder, psychosis, alcohol or substance use disorder, or other health conditions that would interfere with or limit the safety of following the dietary guidance. Participants will be asked to complete baseline daily food logging for two weeks and then will be randomly allocated to follow TRE or the Mediterranean diet for 8 weeks, during which time, they will continue to complete daily food logging. Intervention content will be delivered via an app. Symptom severity interviews will be conducted at baseline; mid-intervention (4 weeks after the intervention begins); end of intervention; and at 6, 9, and 15 months post-baseline by phone or videoconference. Self-rated symptom severity and quality of life data will be gathered at those timepoints, as well as at 16 weeks post baseline. To provide a more refined index of whether TRE successfully decreases emotional lability and improves sleep, participants will be asked to complete a sleep diary (core CSD) each morning and complete six mood assessments per day for eight days at baseline and again at mid-intervention. Discussion: The planned research will provide novel and important information on whether TRE is more beneficial than the Mediterranean diet for reducing mood symptoms and improving quality of life in individuals with BD who also experience sleep or circadian problems. Trial registration: ClinicalTrials.gov ID NCT06188754. © The Author(s) 2024.
KW  - Bipolar disorder
KW  - Circadian
KW  - Depression
KW  - Mania
KW  - Mediterranean diet
KW  - Quality of life
KW  - Randomized controlled trial
KW  - Time-restricted eating
M3  - Article
DB  - Scopus
N1  - Export Date: 26 September 2024; Cited By: 0
ER  -

TY  - JOUR
AU  - Sterling, R.K.
AU  - Vilar-Gomez, E.
AU  - Wilson, L.A.
AU  - Loomba, R.
AU  - Gawrieh, S.
AU  - Price, J.
AU  - Naggie, S.
AU  - Lake, J.E.
AU  - Heath, S.
AU  - Tonascia, J.
AU  - Sulkowski, M.
AU  - Chalasani, N.
TI  - Diagnostic Ability of Simple Noninvasive Blood Tests to Predict Increased Liver Stiffness in People Living with HIV and Steatotic Liver Disease
PY  - 2024
T2  - American Journal of Gastroenterology
VL  - 119
IS  - 8
SP  - 1483
EP  - 1495
DO  - 10.14309/ajg.0000000000002700
UR  - https://www.scopus.com/inward/record.uri?eid=2-s2.0-85200523443&doi=10.14309%2fajg.0000000000002700&partnerID=40&md5=63c2900c2c3645655ccf1e7e734722a6
AB  - INTRODUCTION:Steatotic liver disease is common in people with HIV (PWH). Identifying those with advanced fibrosis (AF, bridging fibrosis or cirrhosis), F3-4, is important. We aimed to examine the performance of FIB-4 and nonalcoholic fatty liver disease (NAFLD) fibrosis score (NFS) in PWH to identify those with AF assessed by liver stiffness measurement (LSM).METHODS:We prospectively collected data on adults participating in 2 National Institute of Health-sponsored HIV NAFLD networks. All had HIV on antiretroviral therapy (ART) ≥6 months with HIV RNA <200 copies/mL. Those with viral hepatitis, other liver disease, excessive alcohol use, or hepatic decompensation were excluded. Vibration-controlled transient elastrography for LSM was performed, and AF defined as ≥11 kPa was compared with FIB-4 and NFS at predefined thresholds (<1.3 and >2.67 for FIB-4 and <-1.455 and >0.675 for NFS).RESULTS:A total of 1,065 participants were analyzed: mean age 51.6 years, 74% male, 28% White, 46% Black, 22% Hispanic, with 34% overweight (body mass index 25-29 kg/m2) and 43% obese (body mass index ≥30 kg/m2). Features of the metabolic syndrome were common: hyperlipidemia 35%, type 2 diabetes 17%, and hypertension 48%. The median CD4+ T-cell count was 666 cells/mm3, 74% had undetectable HIV RNA, and duration of HIV-1 was 17 years with most taking a nucleoside reverse transcriptase inhibitor (92%) and an integrase inhibitor (83%). The mean LSM was 6.3 kPa, and 6.3% had AF. The area under the receiver characteristic curve for FIB-4 and NFS to identify AF were 0.70 and 0.75, respectively. While both had high negative predictive values (97%-98%), the sensitivity at low thresholds and specificity at high thresholds were 64% and 97% for FIB-4 and 80% and 96% for NFS, respectively. Neither FIB-4 nor NFS at either threshold had good positive predictive value to detect AF.DISCUSSION:FIB-4 and NFS have excellent specificity and negative predictive value for detecting AF, and thus can be used as screening tools in PWH to exclude those with AF who do not need further testing (LSM) or referral to hepatologist.  © 2024 by The American College of Gastroenterology.
KW  - advanced fibrosis
KW  - controlled attenuated parameter
KW  - FIB-4
KW  - HIV
KW  - liver stiffness measurement
KW  - NAFLD fibrosis score
KW  - nonalcoholic fatty liver disease
M3  - Article
DB  - Scopus
N1  - Export Date: 26 September 2024; Cited By: 0
ER  -

TY  - JOUR
AU  - Acharya, S.
AU  - Parthasarathy, M.R.
AU  - Karanjkar, V.
AU  - Katkar, S.
AU  - Setia, M.S.
TI  - Barriers and facilitators for adherence to antiretroviral therapy, and strategies to address the barriers in key populations, Mumbai–A qualitative study
PY  - 2024
T2  - PLoS ONE
VL  - 19
IS  - 7 July
C7  - e0305390
DO  - 10.1371/journal.pone.0305390
UR  - https://www.scopus.com/inward/record.uri?eid=2-s2.0-85198498678&doi=10.1371%2fjournal.pone.0305390&partnerID=40&md5=2d6857f5fcbaa08905070b401997c4b2
AB  - Background Even though quantitative studies have described barriers to anti-retroviral therapy (ART), a more exploratory approach will provide in-depth information on these issues, and potential suggestions to address these issues at individual as well as structural level. We designed this qualitative study to examine the barriers and facilitators for antiretroviral therapy adherence in key population (KP) in Mumbai, India. We also wanted to understand the strategies adopted by these groups and get suggestions to improve adherence to ART. Methods This is a qualitative analysis of seven focus group discussions (FGDs) conducted with four KP subgroups in Mumbai. We conducted two FGDs each with female sex workers (FSW), men who have sex with men (MSM), male-to-female transgendered people/Hijras (TGH) each, and one FGD with people who inject drugs (IDU). We transcribed the audio-recorded electronic records of these FGDs. We also added the notes of the observers on the group dynamics to the transcribed data. We used the Framework Approach to analyse these data. Results Some experiences–such as side effects to ART medicines–were common across groups. However, incarceration as a reason for stopping ART was reported by FSWs but not by other KPs. Friends and family (including Guru) are important support systems for HIV infected individuals and adherence to ART. Stigma and discrimination by community members and general community prevent regular access of ART centres and other health care facilities. Additional factors which led to missed doses were mental health issues, alcohol use, and misplacing the ART tablets during police raids or during robbery attempts at the cruising sites. Since a common source of discrimination among peers and the community was the presence of ‘Green book’ (or their treatment book); the key population wanted the AIDS program to change it to digital cards so that labelling one as ‘HIV positive’ for being seen with the book can be avoided. Conclusions The qualitative study helped us explore the barriers to ART among key population and the community provided specific suggestions to address them. In addition to Key Population centric enhanced adherence counselling, some administrative guidelines and procedures may need to be altered to improve adherence to ART in these populations. © 2024 Acharya et al. This is an open access article distributed under the terms of the Creative Commons Attribution License, which permits unrestricted use, distribution, and reproduction in any medium, provided the original author and source are credited.
M3  - Article
DB  - Scopus
N1  - Export Date: 26 September 2024; Cited By: 0
ER  -

TY  - JOUR
AU  - Collins, A.B.
AU  - Macon, E.C.
AU  - Levin, S.
AU  - Wunsch, C.
AU  - Wightman, R.S.
TI  - “It gets you high as a kite but not unsick”: Characterizations of and responses to a changing local drug supply by people who use drugs in Rhode Island
PY  - 2024
T2  - International Journal of Drug Policy
VL  - 127
C7  - 104391
DO  - 10.1016/j.drugpo.2024.104391
UR  - https://www.scopus.com/inward/record.uri?eid=2-s2.0-85187950362&doi=10.1016%2fj.drugpo.2024.104391&partnerID=40&md5=4d7ad60ca0b67bdd1a2e32f8e7703920
AB  - Background: The North American overdose crisis has continued at unprecedented rates with more than 100,000 overdose deaths occurring in the United States (US) in 2022. Overdose deaths have increasingly been polysubstance-involved, with novel substances (e.g., xylazine) complicating overdose risk and health outcomes. Understanding the effects of—and responses to—a changing drug supply among people who use drugs is critical to modifying harm reduction strategies to be more responsive to people's needs. Methods: This qualitative study draws on data collected from May to December 2022 in Rhode Island. Data include in-depth interviews with 50 people who use drugs and observational fieldwork in spaces frequented by participants (e.g., encampments, drop-in centers). Qualitative data were analyzed thematically drawing on concepts of situated rationality. Results: Participants described significant changes in the drug supply, with many attributing these transitions to COVID-19. Most participants characterized the local supply as “synthetic” with textures, color, and taste evolving. Notably, participants emphasized adverse outcomes related to available supplies, including during use (e.g., intense burning sensations) and post-consumption (e.g., heavy sedation, ongoing withdrawal, necrosis). Given the complex supply, participants highlighted the increased risk of overdose and shared how they altered their use practices to manage evolving health risks. Conclusion: Our results underscore how people who use drugs characterized the local drug supply, including perceived changes to supply contents. Implementing and scaling up harm reduction interventions that reduce risk and reinforce the agency of people who use drugs are urgently needed to effectively address the overdose crisis. © 2024 Elsevier B.V.
KW  - Drug supply
KW  - Harm reduction
KW  - Overdose crisis
KW  - Qualitative
KW  - Risk reduction
M3  - Article
DB  - Scopus
N1  - Export Date: 26 September 2024; Cited By: 2
ER  -

TY  - JOUR
AU  - Ansari, S.A.
AU  - Suheb, M.Z.
AU  - Rashid, M.
AU  - Maqsood, M.H.
AU  - Rashid, A.M.
AU  - Javaid, S.S.
AU  - Siddiqi, A.K.
TI  - Impact of Body Mass Index on outcomes in hospitalized heart failure patients with reduced versus preserved ejection fraction: a 1,699,494-individual analysis from the United States National Inpatient Sample
PY  - 2024
T2  - Minerva Cardiology and Angiology
VL  - 72
IS  - 2
SP  - 141
EP  - 151
DO  - 10.23736/S2724-5683.23.06367-6
UR  - https://www.scopus.com/inward/record.uri?eid=2-s2.0-85190481701&doi=10.23736%2fS2724-5683.23.06367-6&partnerID=40&md5=96b1eb3982d05f7a5648af1e6632b60c
AB  - BACKGROUND: Obesity's effect on outcomes in heart failure (HF) patients with reduced versus maintained ejection fraction (HFrEF and HFpEF) remains debatable. We evaluated hospital outcomes and healthcare expenditures in these patients based on their Body Mass Index (BMI). METHODS: Using the USANational Inpatient Sample (NIS) database, patients >18 years admitted with a primary diagnosis of HFrEF or HFpEF between January 1, 2004, and August 31, 2015, were studied. Patients were stratified into the following BMIcategories: underweight, normal weight, overweight, obese, and morbidly obese. Adjusted multivariable analyses using Poisson regression models were used to study the association between BMIand hospital outcomes and healthcare costs. RESULTS: Overall, 1,699,494 patients were included. After full adjustment, obesity (OR=1.84; 95% CI: 1.22-2.76) and morbid obesity (OR=1.81; 95% CI: 1.22-2.70) increased the odds of in-hospital mortality compared with normal weight. When stratified per ejection fraction, underweight patients had higher odds of in-hospital mortality in HFrEF (OR=1.46; 95% CI: 1.06-2.01). Obese and morbidly obese patients had higher odds of in-hospital mortality in both HFrEF and HFpEF. Furthermore, obese and morbidly obese patients had a longer mean adjusted length of stay and higher health care expenses. CONCLUSIONS: Being underweight is associated with increased risk of in-hospital mortality in HFrEF patients. Obesity and morbid obesity increase the risk of in-hospital mortality and higher healthcare costs in both HFrEF and HFpEF. These findings have clinical significance for HF patients, and further research is needed to investigate the ideal weight for HF patients. © 2024 Edizioni Minerva Medica. All rights reserved.
KW  - Heart failure
KW  - Mortality
KW  - Obesity
M3  - Article
DB  - Scopus
N1  - Export Date: 26 September 2024; Cited By: 1
ER  -

TY  - JOUR
AU  - Vaccaro, A.G.
AU  - Lacadie, C.M.
AU  - Potenza, M.N.
TI  - Intrinsic connectivity demonstrates a shared role of the posterior cingulate for cue reactivity in both gambling and cocaine use disorders
PY  - 2024
T2  - Addictive Behaviors
VL  - 155
C7  - 108027
DO  - 10.1016/j.addbeh.2024.108027
UR  - https://www.scopus.com/inward/record.uri?eid=2-s2.0-85189440387&doi=10.1016%2fj.addbeh.2024.108027&partnerID=40&md5=c49528c9a160a210e4775a00ffbb7b54
AB  - Cue reactivity is relevant across addictive disorders as a process relevant to maintenance, relapse, and craving. Understanding the neurobiological foundations of cue reactivity across substance and behavioral addictions has important implications for intervention development. The present study used intrinsic connectivity distribution methods to examine functional connectivity during a cue-exposure fMRI task involving gambling, cocaine and sad videos in 22 subjects with gambling disorder, 24 with cocaine use disorder, and 40 healthy comparison subjects. Intrinsic connectivity distribution implicated the posterior cingulate cortex (PCC) at a stringent whole-brain threshold. Post-hoc analyses investigating the nature of the findings indicated that individuals with gambling disorder and cocaine use disorder exhibited decreased connectivity in the posterior cingulate during gambling and cocaine cues, respectively, as compared to other cues and compared to other groups. Brain-related cue reactivity in substance and behavioral addictions involve PCC connectivity in a content-to-disorder specific fashion. The findings suggesting that PCC-related circuitry underlies cue reactivity across substance and behavioral addictions suggests a potential biomarker for targeting in intervention development. © 2024 Elsevier Ltd
KW  - Addictive behavior
KW  - Cocaine use disorder
KW  - Compulsive behavior
KW  - Craving
KW  - Functional magnetic resonance imaging
KW  - Gambling disorder
KW  - Impulsive behavior
KW  - Posterior cingulate cortex
M3  - Article
DB  - Scopus
N1  - Export Date: 26 September 2024; Cited By: 0
ER  -

TY  - JOUR
AU  - Idrisov, B.
AU  - Van Draanen, J.
AU  - Lodi, S.
AU  - Lunze, K.
AU  - Kimmel, S.D.
AU  - Quinn, E.K.
AU  - Truong, V.
AU  - Blokhina, E.
AU  - Gnatienko, N.
AU  - Krupitsky, E.
AU  - Samet, J.H.
AU  - Williams, E.C.
TI  - Socioeconomic Status and CD4 Count Among People with HIV Who Inject Drugs in St. Petersburg, Russia
PY  - 2024
T2  - AIDS and Behavior
VL  - 28
IS  - 7
SP  - 2239
EP  - 2246
DO  - 10.1007/s10461-024-04316-z
UR  - https://www.scopus.com/inward/record.uri?eid=2-s2.0-85191334481&doi=10.1007%2fs10461-024-04316-z&partnerID=40&md5=841e0c9029988c7b3c92f4fbdcd8dd0d
AB  - Lack of access to resources is a “fundamental cause” of poor HIV outcomes across the care cascade globally and may have the greatest impact on groups with co-existing marginalized identities. In a sample of people living with HIV (PWH) who inject drugs and were not on antiretroviral therapy (ART), we explored associations between access to resources and HIV severity. Fundamental Cause Theory (FCT) sees socioeconomic status/access to resources as a root cause of disease and emphasizes that individuals with limited resources have fewer means to mitigate health risks and implement protective behaviors, which ultimately generates disparities in health outcomes. Guided by the FCT, we hypothesized that resource depletion (primary aim) and lower income (secondary aim) were associated with increased HIV severity. Using baseline data from the Linking Infectious and Narcology Care (LINC-II) trial of ART-naive PWH who inject drugs in St. Petersburg, Russia (n = 225), we examined the association between “past year resource runout” (yes vs. no) and “low-income (< 300 USD a month)” and the outcome HIV severity (CD4 count, continuous). We fit two separate linear regression models adjusted for gender, age, time since HIV diagnosis, and prior ART use. Participants had a mean age of 37.5 years and were 60% male. Two thirds (66%) reported resource depletion, and 30% had income below 300 USD a month. Average CD4 count was 416 cells/mm3 (SD 285). No significant association was identified between either resource depletion or low-income and HIV severity (adjusted mean difference in CD4 count for resource depletion: − 4.16, 95% CI − 82.93, 74.62; adjusted mean difference in CD4 count for low-income: 68.13, 95% CI − 15.78, 152.04). Below-average income and running out of resources were common among PWH who inject drugs and are not on ART in St. Petersburg, Russia. Resource depletion and low-income were not significantly associated with HIV disease severity as captured by CD4 count. The nuanced relationship between socioeconomic status and HIV severity among people with HIV who inject drugs and not on ART merits further examination in a larger sample. © The Author(s), under exclusive licence to Springer Science+Business Media, LLC, part of Springer Nature 2024.
KW  - CD4
KW  - Drug use disorders
KW  - HIV
KW  - Income
KW  - Resource depletion
M3  - Article
DB  - Scopus
N1  - Export Date: 26 September 2024; Cited By: 0
ER  -

TY  - JOUR
AU  - Black, N.
AU  - Chung, S.
AU  - Tisdale, C.
AU  - Fialho, L.S.
AU  - Aramrattana, A.
AU  - Assanangkornchai, S.
AU  - Blaszczynski, A.
AU  - Bowden-Jones, H.
AU  - van den Brink, W.
AU  - Brown, A.
AU  - Brown, Q.L.
AU  - Cottler, L.B.
AU  - Elsasser, M.
AU  - Ferri, M.
AU  - Florence, M.
AU  - Gueorguieva, R.
AU  - Hampton, R.
AU  - Hudson, S.
AU  - Kelly, P.J.
AU  - Lintzeris, N.
AU  - Murphy, L.
AU  - Nadkarni, A.
AU  - Neale, J.
AU  - Rosen, D.
AU  - Rumpf, H.-J.
AU  - Rush, B.
AU  - Segal, G.
AU  - Shorter, G.W.
AU  - Torrens, M.
AU  - Wait, C.
AU  - Young, K.
AU  - Farrell, M.
TI  - An International, Multidisciplinary Consensus Set of Patient-Centered Outcome Measures for Substance-Related and Addictive Disorders
PY  - 2024
T2  - Journal of Clinical Medicine
VL  - 13
IS  - 7
C7  - 2154
DO  - 10.3390/jcm13072154
UR  - https://www.scopus.com/inward/record.uri?eid=2-s2.0-85190298412&doi=10.3390%2fjcm13072154&partnerID=40&md5=2939597f21d42c214b7e2bc895ff399d
AB  - Background: In 1990, the United States’ Institute of Medicine promoted the principles of outcomes monitoring in the alcohol and other drugs treatment field to improve the evidence synthesis and quality of research. While various national outcome measures have been developed and employed, no global consensus on standard measurement has been agreed for addiction. It is thus timely to build an international consensus. Convened by the International Consortium for Health Outcomes Measurement (ICHOM), an international, multi-disciplinary working group reviewed the existing literature and reached consensus for a globally applicable minimum set of outcome measures for people who seek treatment for addiction. Methods: To this end, 26 addiction experts from 11 countries and 5 continents, including people with lived experience (n = 5; 19%), convened over 16 months (December 2018–March 2020) to develop recommendations for a minimum set of outcome measures. A structured, consensus-building, modified Delphi process was employed. Evidence-based proposals for the minimum set of measures were generated and discussed across eight videoconferences and in a subsequent structured online consultation. The resulting set was reviewed by 123 professionals and 34 people with lived experience internationally. Results: The final consensus-based recommendation includes alcohol, substance, and tobacco use disorders, as well as gambling and gaming disorders in people aged 12 years and older. Recommended outcome domains are frequency and quantity of addictive disorders, symptom burden, health-related quality of life, global functioning, psychosocial functioning, and overall physical and mental health and wellbeing. Standard case-mix (moderator) variables and measurement time points are also recommended. Conclusions: Use of consistent and meaningful outcome measurement facilitates carer–patient relations, shared decision-making, service improvement, benchmarking, and evidence synthesis for the evaluation of addiction treatment services and the dissemination of best practices. The consensus set of recommended outcomes is freely available for adoption in healthcare settings globally. © 2024 by the authors.
KW  - addiction
KW  - addictive disorders
KW  - consensus set
KW  - core outcome set
KW  - Delphi
KW  - gambling disorder
KW  - gaming disorder
KW  - ICHOM
KW  - outcome measures
KW  - patient-centered
KW  - substance use
M3  - Article
DB  - Scopus
N1  - Export Date: 26 September 2024; Cited By: 1
ER  -

TY  - JOUR
AU  - Gent, E.M.
AU  - Bryan, J.W.
AU  - Cleary, M.A.
AU  - Clarke, T.I.
AU  - Holmwood, H.D.
AU  - Nassereddine, R.O.
AU  - Salway, C.
AU  - Depla, S.
AU  - Statton, S.
AU  - Krecké, J.
AU  - Morgan, C.J.A.
TI  - Esketamine combined with a mindfulness-based intervention for individuals with alcohol problems
PY  - 2024
T2  - Journal of Psychopharmacology
VL  - 38
IS  - 6
SP  - 541
EP  - 550
DO  - 10.1177/02698811241254834
UR  - https://www.scopus.com/inward/record.uri?eid=2-s2.0-85196045933&doi=10.1177%2f02698811241254834&partnerID=40&md5=4cd7d4275e71b097ab145f3d4e7e8bea
AB  - Background: Alcohol use disorder (AUD) is a major public health issue, posing harmful consequences for individuals and society. Recent advances in addiction research have highlighted the therapeutic potential of ketamine-assisted therapy for AUD. However, the exact mechanisms underlying its effectiveness remain unknown. Aims: This double-blind, pilot study aimed to investigate esketamine combined with mindfulness-based intervention (MBI) to examine whether esketamine enhances engagement in MBI for individuals with alcohol misuse problems and whether enhanced engagement has any impact on alcohol-related outcomes. Methods: In all, 28 individuals with alcohol problems were randomly assigned to receive sublingual esketamine hydrochloride (AWKN002: 115.1 mg) or vitamin C (placebo) in an oral thin film and took part in 2 weeks of daily MBI. Participants were assessed on various self-report measures, including mindfulness, engagement in MBI (physical and psychological), alcohol cravings and consumption. Results: Esketamine enhanced psychological engagement with a daily MBI, compared to placebo, and led to transient decreases in alcohol cravings. Esketamine also resulted in significantly greater mystical experiences and dissociative states compared to placebo. Conclusions: The findings suggest that esketamine may improve treatment outcomes when combined with mindfulness-based therapies through its ability to increase engagement with meditative practice. © The Author(s) 2024.
KW  - alcohol use disorder
KW  - engagement
KW  - Esketamine
KW  - ketamine-assisted therapy
KW  - mindfulness
KW  - mindfulness-based intervention
M3  - Article
DB  - Scopus
N1  - Export Date: 26 September 2024; Cited By: 0
ER  -

TY  - JOUR
AU  - Doran, N.
AU  - Hurst, S.
AU  - Liu, J.
AU  - El-Shahawy, O.
AU  - Myers, M.
AU  - Krebs, P.
TI  - Protocol for the development of a vaping cessation intervention for young adult veterans
PY  - 2024
T2  - Contemporary Clinical Trials Communications
VL  - 39
C7  - 101309
DO  - 10.1016/j.conctc.2024.101309
UR  - https://www.scopus.com/inward/record.uri?eid=2-s2.0-85193448686&doi=10.1016%2fj.conctc.2024.101309&partnerID=40&md5=adf2dc01e0f9dada275172746fde1c51
AB  - The use of e-cigarettes (“vaping”) by young adults has increased substantially in the past decade. Although health risks of long-term e-cigarette use remain unknown, there is evidence of acute physiological harms. Most young adults who vape report intent to quit, but little is known about effective interventions. This protocol paper reports on the development and design of a pilot trial of a vaping intervention for young military Veterans. Young adult Veterans accessing VA healthcare (n = 20) who vape daily and have been referred for cessation services will be enrolled. To maximize accessibility the intervention will be delivered virtually; participants will be randomized to receive behavioral counseling by telephone or by video telehealth. The intervention was adapted from an existing program targeting young adult cigarette smokers and will include 6 individual counseling sessions delivered over 8 weeks. Assessment visits will occur at baseline, at end-of-treatment, and 4 weeks later. Analyses will evaluate feasibility and acceptability of the intervention overall, and will compare telephone and video telehealth modalities. Longitudinal regression will be used to evaluate changes in vaping behavior and in nicotine dependence over time. This study will provide assessment of a novel intervention adapted for Veterans who vape nicotine. The comparison of two modalities of virtual intervention delivery will increase knowledge and the potential to disseminate across VA and other healthcare systems. Findings from this pilot trial will inform the design of future, larger studies of vaping cessation interventions for younger Veterans. © 2024
KW  - Nicotine
KW  - Vaping
KW  - Veterans
KW  - Young adult
M3  - Article
DB  - Scopus
N1  - Export Date: 26 September 2024; Cited By: 0
ER  -

TY  - JOUR
AU  - O'Brien, M.
AU  - Kistmacher, O.
AU  - Stephen, S.M.
AU  - Flaherty, G.T.
TI  - Challenges and opportunities in female commercial sex worker health care: a critical literature review
PY  - 2024
T2  - International Journal of Human Rights in Healthcare
VL  - 17
IS  - 3
SP  - 330
EP  - 339
DO  - 10.1108/IJHRH-03-2022-0021
UR  - https://www.scopus.com/inward/record.uri?eid=2-s2.0-85140380283&doi=10.1108%2fIJHRH-03-2022-0021&partnerID=40&md5=a07a3aaa8c8305ecc23ef73a74ca8f8b
AB  - Purpose: This paper aims to describe the unique health challenges facing female commercial sex workers (FSWs), including issues related to their marginalisation and difficulty accessing health care. It proposes solutions to some of these problems. Design/methodology/approach: This paper addresses this sensitive subject through the methodology of a literature review, drawing on a variety of relevant published literature to inform a modern understanding of the current health challenges faced by this population. Findings: This paper discusses issues around criminalisation of commercial sex workers, complexities of family planning, sexually transmitted infection prevention, mental health and substance abuse and how increasing health-care worker awareness of the health needs of this vulnerable population can be a positive step in building trust within this relationship. Although adoption of the proposed recommendations put forth in this paper may help to eliminate some of the barriers encountered by female sex workers, further research is recommended. Originality/value: The subject of commercial sex worker health care is neglected in the academic literature. This review explores the topic in an open and balanced manner and presents a broad and updated overview of the current health-care challenges faced by FSWs as well as opportunities for optimising access and quality of sex worker health care. © 2022, Meagan O'Brien, Orla Kistmacher, Sabrina Marie Stephen and Gerard Thomas Flaherty.
KW  - Barriers to health care
KW  - Commercial sex worker
KW  - Family planning
KW  - Health equity
KW  - HIV
KW  - Sexual health
KW  - Sexually transmitted infections
M3  - Review
DB  - Scopus
N1  - Export Date: 26 September 2024; Cited By: 3
ER  -

TY  - JOUR
AU  - Solomon, S.S.
AU  - McFall, A.M.
AU  - Srikrishnan, A.K.
AU  - Verma, V.
AU  - Anand, S.
AU  - Khan, R.T.
AU  - Kushwaha, B.S.
AU  - Vasudevan, C.
AU  - Saravanan, S.
AU  - Paneerselvam, N.
AU  - Kumar, M.S.
AU  - Das, C.
AU  - Celentano, D.D.
AU  - Mehta, S.H.
AU  - Lucas, G.M.
TI  - Voucher incentives to improve viral suppression among HIV-positive people who inject drugs and men who have sex with men in India: a cluster randomised trial
PY  - 2024
T2  - The Lancet HIV
VL  - 11
IS  - 5
SP  - e309
EP  - e320
DO  - 10.1016/S2352-3018(24)00005-5
UR  - https://www.scopus.com/inward/record.uri?eid=2-s2.0-85189470472&doi=10.1016%2fS2352-3018%2824%2900005-5&partnerID=40&md5=d48e95656f7827c0f9130d734c84b617
AB  - Background: Progress on HIV treatment outcomes for people who inject drugs and men who have sex with men in India has been slow compared with that in other populations. We assessed whether HIV treatment incentives would improve outcomes among these groups. Methods: We did a matched-pair, cluster randomised trial in 16 sites (eight for people who inject drugs and eight for men who have sex with men) across 15 cities in India. We recruited cohorts of HIV-positive people who inject drugs or men who have sex with men who were antiretroviral therapy (ART)-naive or had less than 12 months of ART exposure. We randomised sites to provide incentives or usual care. At intervention sites, we provided incentive vouchers, which could be exchanged for food or household goods, for attending motivational interviewing sessions and timely appointments at government ART clinics. An ART-naive participant meeting all targets could earn the equivalent to 14 days’ wages over 12 months. The primary outcome was survival with viral suppression at 12 months. We used an intention-to-treat analytic approach appropriate for matched-pair cluster randomised trials, adjusting for baseline viral suppression. This study was registered with ClinicalTrials.gov, NCT02969915, and is complete. Findings: Between Oct 30, 2017, and Oct 12, 2018, we recruited 1200 people who inject drugs and 1114 men who have sex with men living with HIV. Among people who inject drugs, 154 (12·8%) identified as female gender and 1046 (87·2%) as male. The site median percentage of participants earning one or more incentives was 96·1% (IQR 93·7–98·1). At 12 months, HIV viral suppression was 31·9% (n=383) among people who inject drugs and 52·1% (n=580) among men who have sex with men. The incentive intervention was not associated with significantly improved survival with viral suppression compared with usual care (adjusted prevalence difference 9·6 percentage points, 95% CI –4·4 to 23·7). Interpretation: Despite high intervention engagement, incentives did not improve survival with viral suppression among people who inject drugs and men who have sex with men living with HIV in India. The poor outcomes overall underscore the need for innovative, multilevel approaches to engage marginalised people living with HIV in low-income and middle-income settings. Funding: US National Institutes of Health, Elton John AIDS Foundation. © 2024 Elsevier Ltd
M3  - Article
DB  - Scopus
N1  - Export Date: 26 September 2024; Cited By: 2
ER  -

TY  - JOUR
AU  - Bernstein, S.L.
AU  - Yager, J.E.
AU  - Sigel, K.
AU  - Porter, E.
AU  - Do, T.
AU  - Payne, E.
AU  - Bold, K.
AU  - Ledgerwood, D.
AU  - Edelman, E.J.
TI  - Discordance between Insurance Coverage of Antiviral Medications and Nicotine Replacement Therapy among Individuals with Human Immunodeficiency Virus Who Smoke
PY  - 2024
T2  - Journal of Addiction Medicine
VL  - 18
IS  - 4
SP  - 404
EP  - 407
DO  - 10.1097/ADM.0000000000001302
UR  - https://www.scopus.com/inward/record.uri?eid=2-s2.0-85200423711&doi=10.1097%2fADM.0000000000001302&partnerID=40&md5=41a16d07909308dca0e289f710801bd1
AB  - Introduction Tobacco contributes to the leading causes of morbidity and mortality among persons with human immunodeficiency virus (PWHs). Nonetheless, medications for tobacco use disorder are widely underused, particularly among PWHs. We sought to characterize the extent to which insurance barriers impacted access to medications for tobacco use disorder and, in comparison, to access to antiretroviral therapy (ART). Methods This is a secondary analysis of data on individuals enrolled in a randomized clinical trial to address tobacco use involving nicotine replacement therapy and, for some, additionally, varenicline or bupropion. Medication prescriptions are transmitted electronically from the clinic to neighborhood pharmacies. Data sources included participant assessments and intervention visit tracking forms. Results Of 93 participants enrolled from September 2020 to July 2021, 20 (22%) were unable to fill or had difficulty filling their nicotine replacement therapy (NRT) prescriptions because of insurance barriers. These fell into 2 broad categories: enrollment in a publicly insured managed care plan in which the pharmacy benefit manager excluded nonprescription NRT and lack of understanding by the pharmacy of the scope of coverage. Of these 20 participants, 5 (25%) were unable to obtain medications at all, and 3 of these participants dropped out of the study. One additional participant paid out-of-pocket to obtain NRT. No participant was denied coverage of ART, bupropion, or varenicline. Conclusions Gaps in insurance coverage may result in PWHs receiving ART without simultaneous medical management of their tobacco use. This may undermine the efficacy of antivirals. Mandated insurance coverage of nonprescription NRT may improve the health of PWHs who smoke.  © 2024 American Society of Addiction Medicine.
KW  - antiviral medication
KW  - HIV
KW  - insurance coverage
KW  - smoking cessation
KW  - tobacco free
KW  - tobacco use disorder
M3  - Article
DB  - Scopus
N1  - Export Date: 26 September 2024; Cited By: 0
ER  -

TY  - JOUR
AU  - Aonso-Diego, G.
AU  - González-Roz, A.
AU  - Weidberg, S.
AU  - Secades-Villa, R.
TI  - Depression, anxiety, and stress in young adult gamers and their relationship with addictive behaviors: A latent profile analysis
PY  - 2024
T2  - Journal of Affective Disorders
VL  - 366
SP  - 254
EP  - 261
DO  - 10.1016/j.jad.2024.08.203
UR  - https://www.scopus.com/inward/record.uri?eid=2-s2.0-85202751839&doi=10.1016%2fj.jad.2024.08.203&partnerID=40&md5=e85a5281a68b04618d600495ccbd33dd
AB  - Background: There is limited research examining latent profiles of gamers based on emotional variables, which has implications for prevention efforts. The study sought to identify young adult gamer profiles based on depression, anxiety, and stress, and to examine differences between the latent profiles in other addictive behaviors (i.e., tobacco, alcohol, cannabis, illegal substance use, gaming, and gambling). Methods: A total of 1209 young adults (Mage = 19.37, SD = 1.62; 55.3%males) reported past-year gaming. A latent profile analysis (LPA) was performed to identify distinct profiles, and a set of ANOVA and chi-square analyses characterized the profiles in terms of sociodemographic, addictive behaviors, and emotional variables. Results: LPA suggested a three-profile solution: profile 1 (n = 660, ‘low emotional distress’), profile 2 (n = 377, ‘moderate emotional distress’), and profile 3 (n = 172, ‘high emotional distress’). Participants with ‘moderate’ and ‘high emotional distress’ were mostly women, showed greater gaming severity, higher prevalence of past-month substance use (i.e., tobacco and illegal drugs), and greater consequences of alcohol use. Limitations: The cross-sectional nature of the study and sample being university students. Conclusion: Findings revealed three distinct profiles of gamers, which differed in emotional, gaming, and substance use severity. Transdiagnostic prevention programs have the potential to provide significant benefits to college students by addressing the core processes (e.g., emotion regulation) that underlie substance use and gaming. © 2024 The Authors
KW  - Addictive behaviors
KW  - Emotional distress
KW  - Gaming
KW  - Latent profile
KW  - Young adults
M3  - Article
DB  - Scopus
N1  - Export Date: 26 September 2024; Cited By: 0
ER  -

TY  - JOUR
AU  - Tandon, D.
AU  - Singh, A.
AU  - Kerkar, S.C.
AU  - Sawant, S.
AU  - Tryambhake, V.
AU  - Munne, K.
AU  - Begum, S.
AU  - Patil, A.D.
AU  - Shastri, J.
AU  - Aacharya, S.
AU  - Surve, S.
TI  - Evidence of emerging sexually transmitted Mycoplasma genitalium infection among women detected using multiplex and uniplex PCR
PY  - 2024
T2  - Indian Journal of Dermatology, Venereology and Leprology
VL  - 90
IS  - 2
SP  - 210
EP  - 214
DO  - 10.25259/IJDVL_39_2023
UR  - https://www.scopus.com/inward/record.uri?eid=2-s2.0-85186380677&doi=10.25259%2fIJDVL_39_2023&partnerID=40&md5=1883bdaeb5897d1e309969fb5597d20e
AB  - Background: The Centre for Disease Control has recognised Mycoplasma genitalium as an emerging sexually transmitted infection. Sparse literature is available in India regarding Mycoplasma genitalium infection. Aims: To evaluate the prevalence of Mycoplasma genitalium, its detection from samples obtained from various sites, evaluate co-infections and follow up after treatment. Methods: A prospective study was conducted among 341 sexually active women presenting with the complaints of lower genital tract infection to the Municipal STD clinic and ART Centre. Endocervical swabs, vaginal swabs and urine samples were tested for Mycoplasma genitalium using uniplex and multiplex real-time PCR kits. Gram stain was used for diagnosing bacterial vaginosis and candidiasis. Data on HIV, RPR, TPHA, Hepatitis C and HBsAg were also collected. Results: The mean age of the participants was 33.4 ± 5.7 years. Mycoplasma genitalium was found in 23 (6.7%) patients, while Neisseria gonorrhoeae and Chlamydia trachomatis were detected in 8 (2.3%) of the participants. The highest Mycoplasma genitalium positivity was in the endocervical swab sample at 6 (26%), followed by the urine sample at 4 (17.3%). The most common coinfection was HCV (33.3%), followed by syphilis (14.3%). The uniplex and multiplex kits showed 47.8% concordance for Mycoplasma genitalium in endocervical swab samples. Tobacco addiction was a significant risk factor for the Mycoplasma genitalium infection. Out of the 6 women who attended the follow up visit at the end of three months, a positive test for cure was seen in 4 (66.6%). Limitations: Significant numbers of patients were lost to follow up. Also, the presence of anti-microbial resistance was not evaluated. Conclusion: Mycoplasma genitalium is prevalent among women with high-risk behaviours, highlighting the need for further studies are needed among other high-risk populations. © 2024 Indian Journal of Dermatology, Venereology and Leprology - Published by Scientific Scholar.
KW  - Mycoplasma genitalium
KW  - mycoplasma genitalium & Co-infections
KW  - RTI/STI
KW  - sexually transmitted infections India
KW  - STI clinic
M3  - Article
DB  - Scopus
N1  - Export Date: 26 September 2024; Cited By: 0
ER  -

TY  - JOUR
AU  - Smahelova, J.
AU  - Pokryvkova, B.
AU  - Stovickova, E.
AU  - Grega, M.
AU  - Vencalek, O.
AU  - Smahel, M.
AU  - Koucky, V.
AU  - Malerova, S.
AU  - Klozar, J.
AU  - Tachezy, R.
TI  - Aspartate-β-hydroxylase and hypoxia marker expression in head and neck carcinomas: implications for HPV-associated tumors
PY  - 2024
T2  - Infectious Agents and Cancer
VL  - 19
IS  - 1
C7  - 26
DO  - 10.1186/s13027-024-00588-1
UR  - https://www.scopus.com/inward/record.uri?eid=2-s2.0-85195474881&doi=10.1186%2fs13027-024-00588-1&partnerID=40&md5=8a017042932c582a1b67691222bade8e
AB  - Background: A proportion of head and neck carcinomas (HNSCCs) are induced by high-risk human papillomaviruses (HPVs) and are associated with better patient outcomes compared to patients with HNSCCs related to tobacco and alcohol abuse. In the microenvironment of solid tumors, including HNSCCs, oxygen levels are often reduced, and a hypoxic state is induced. This can lead to a poor treatment response and a worse patient prognosis. One of the hypoxia-responsive genes is aspartate-β-hydroxylase (ASPH), whose activity promotes the growth, invasiveness, and metastasis of many types of solid tumors. Methods: In our study, HNSCC samples were analyzed for the expression of ASPH and selected endogenous hypoxia markers by real-time PCR and/or multiplex fluorescence immunohistochemistry. Results: Except for the EPAS1 gene, which had higher mRNA expression in the HPV-negative group of HNSCC (p < 0.05), we found no other differences in the expression of the tested genes that were related to HPV status. On the contrary, a statistically significantly higher number of cells producing ASPH (p < 0.0001), HIF1A (p < 0.0001), GLUT1 (p < 0.0001), and MMP13 (p < 0.05) proteins were detected in the HPV-positive tumor group than in the HPV-negative sample group. All the evaluated markers, except for MMP9/13, were more abundant in the tumor parenchyma than in the tumor stroma. The Cox proportional hazard models showed that increased numbers of cells with GLUT1 and HIF1A protein expression were positive prognostic markers for overall and disease-specific survival in patients independent of HPV tumor status. Conclusion: The study examined HNSCC samples and found that elevated ASPH and hypoxia marker proteins, typically associated with poor prognosis, may actually indicate active HPV infection, the strongest prognostic factor in HNSCC patients. In cases where HPV status is uncertain, increased expression of HIF1A and GLUT1 can serve as positive prognostic factors. © The Author(s) 2024.
KW  - Aspartate-β-hydroxylase
KW  - Head and neck cancer
KW  - Human papillomavirus
KW  - Hypoxia
KW  - Prognosis
M3  - Article
DB  - Scopus
N1  - Export Date: 26 September 2024; Cited By: 0
ER  -

TY  - JOUR
AU  - Gilmer, G.
AU  - Cluts, L.
AU  - Gibbons, J.L.
AU  - Fowler, J.
TI  - A Randomized-Controlled Trial Evaluating the Impact of a Web Tutorial on Perceptions and Usage of Opioids Post-Carpal Tunnel Release Surgery
PY  - 2024
T2  - Journal of Hand Surgery Global Online
VL  - 6
IS  - 4
SP  - 514
EP  - 518
DO  - 10.1016/j.jhsg.2024.03.010
UR  - https://www.scopus.com/inward/record.uri?eid=2-s2.0-85190235900&doi=10.1016%2fj.jhsg.2024.03.010&partnerID=40&md5=b2ef5542d1f78aceeace46f5222c6700
AB  - Purpose: The purpose of this study was to evaluate the efficacy of a web tutorial on perceptions of pain management and usage of opioids after carpal tunnel release surgery (post-CTR). Methods: A web tutorial was developed by the authors, and patients were consented and enrolled if they were over the age of 18 years, could speak and understand English, and were having CTR. Patients were randomized to either view or not view the web tutorial before surgery, and all patients took a 19-question online survey approximately 2 weeks after surgery to assess their views on pain management and their self-reported opioid usage. All patients received standard-of-care instructions for postoperative pain management and were prescribed fifteen 5 mg tablets of oxycodone. Independent sample t tests, Wilcoxon rank sum tests, and chi-square tests were used to evaluate variables of interest. Results: Sixty-seven patients were enrolled, with 17 lost to follow-up; therefore, 50 patients were included in the final study cohort and completed the online survey (n = 25/group). There were no statistically significant differences in age, gender (patient reported gender), race, and opioid use history between the groups, but there was a difference in education level with the group that did not watch the video having proportionally more participants whose highest level of education was postgraduate (36% vs 8%) and high school (24% vs 16%). There were no differences between groups in the perceptions of pain post-CTR based on survey statements, in reported opioid consumption on post-op day 1, or in perceived risk of prolonged opioid use. Conversely, on post-op days 2–6 (8% vs 28%) and 7–14 (0% vs 20%), fewer participants from the group that watched the video reported any opioid usage compared with the group that did not watch the video. Conclusions: Our web tutorial did not notably impact the way patients perceived pain management or opioid risks post-CTR. However, a smaller proportion of the group that watched our tutorial reported opioid consumption post-CTR relative to the group that did not view our tutorial, suggesting that web tutorials may be a viable way to encourage patients to confer to minimal opioid usage and pain management regimens. Type of study/level of evidence: Therapy/Prevention, Etiology/Harm IV. © 2024 The Authors
KW  - Education
KW  - Hand surgery
KW  - Postoperative care
M3  - Article
DB  - Scopus
N1  - Export Date: 26 September 2024; Cited By: 0
ER  -

TY  - JOUR
AU  - Kamangu, J.W.N.
AU  - Mboweni, S.H.
TI  - Factors Impacting ART Adherence among HIV-Positive Older Adolescents and Younger Adults in Namibia: A Qualitative Analysis
PY  - 2024
T2  - Open Public Health Journal
VL  - 17
C7  - e18749445299654
DO  - 10.2174/0118749445299654240402033559
UR  - https://www.scopus.com/inward/record.uri?eid=2-s2.0-85196417120&doi=10.2174%2f0118749445299654240402033559&partnerID=40&md5=8d8ffbb5fc2e6ded1c48160caa372df8
AB  - Background: Namibia, like many sub-Saharan African countries, faces the challenges of Human Immunodeficiency Virus (HIV) and Acquired Immunodeficiency Syndrome (AIDS) affecting diverse age groups. However, the demographic group of older adolescents and younger adults, specifically those aged 15-24, faces distinct challenges in terms of psychological, sociocultural, and healthcare-related factors that impact their adherence to Antiretroviral Treatment (ART). It is important to conduct further research to investigate these specific challenges and address them effectively. Aim: This paper aimed to investigate factors impacting adherence to ART medication among Older Adolescents (OA) and Younger Adults Living with HIV (YALHIV) in the seven high-burden regions in Namibia. Objective: The objective of this study was to explore and describe the factors that influence adherence to ART medication among older adolescents and younger adults living with HIV to provide valuable insights to inform the development of evidence-based HIV programs that can effectively address the adherence challenges in this particular population. Methods: A qualitative descriptive phenomenology research design was followed, utilising an in-depth interview to capture the experiences of older adolescents and younger adults living with HIV. Participants were recruited from healthcare facilities across Namibia, ensuring a diverse sample in terms of gender, socio-economic status, and urban-rural representation. A purposive sampling technique was employed to select 29 participants who were willing to take part in the study and data saturation was achieved with this sample size. The interviews were telephonically recorded with the permission of the participants. The researcher used Colaizzi's six steps for phenomenological study to analyze the data. Results: The study reveals four main themes that contribute to adherence issues in OALHIV and YALHIV and include patients-related factors, family-related factors, facility and healthcare providers-related factors, and community and socio-cultural characteristics-related factors. Conclusion: The study sheds light on factors affecting adherence to ART among OALHIV and YALHIV. It emphasizes the necessity of comprehensive interventions addressing personal, sociocultural, economic, and healthcare challenges for their well-being. Future research and policies should focus on tailored interventions based on these diverse findings. © 2024 The Author(s).
KW  - Adherence
KW  - HIV positive
KW  - Impact
KW  - Older adolescents
KW  - Viral load suppression
KW  - Younger adults
M3  - Article
DB  - Scopus
N1  - Export Date: 26 September 2024; Cited By: 0
ER  -

TY  - JOUR
AU  - Siljeholm, O.
AU  - Eckerström, J.
AU  - Molander, O.
AU  - Sundbye, J.
AU  - Hammarberg, A.
TI  - ‘Before, we ended up in conflicts, now we can provide support’—Experiences of Community Reinforcement and Family Training (CRAFT) for parents of young adults with hazardous substance use
PY  - 2024
T2  - BMC Psychiatry
VL  - 24
IS  - 1
C7  - 464
DO  - 10.1186/s12888-024-05913-x
UR  - https://www.scopus.com/inward/record.uri?eid=2-s2.0-85196542900&doi=10.1186%2fs12888-024-05913-x&partnerID=40&md5=7ed02189b093e6f18481732eeee0d9f6
AB  - Background: The prevalence of hazardous substance use is highest in the age between 18 and 25, but few young adults enter treatment. Community Reinforcement and Family Training (CRAFT) is a support program for concerned significant others (CSOs) of individuals with diverse substance use disorders and is proven efficacious in promoting treatment entry. The aim of the current study was to investigate the experiences of CRAFT among parents of substance using young adults. Methods: We used a qualitative design conducting semi-structured interviews with 10 parents of young adults (18–24 years) with hazardous substance use. The participants were recruited from a randomized controlled trial of the CRAFT program. The transcribed interviews were analyzed using thematic analysis. Results: We divided the results into three overall domains—Reasons for entering the CRAFT program, Strengths of the CRAFT program and Limitations of the CRAFT program – with three to four themes under each domain. The parents appreciated the accessible support at a time when they needed it due to feelings of shock and powerlessness, and they described communication strategies together with positive reinforcement as the two most helpful CRAFT-sessions. Regarding limitations of CRAFT in the current population, the parents wanted more accessible support for the young adults when they were ready to enter treatment, and described difficulties to practice CRAFT-components due to changing life-circumstances and fear of aggravated health for their young adults. Conclusion: The results provide arguments for the health care system to implement support programs to parents of young adults with hazardous substance use. The results show that CRAFT is suitable for the current population, but with some possible additions due to changing circumstances that are common in the young adult developmental phase emerging adulthood. Trial registration: The trial was pre-registered at isrctn.com, reference number ISRCTN12212515 date: November 7, 2018. © The Author(s) 2024.
KW  - Cognitive behavioral treatment
KW  - Community reinforcement and family training
KW  - Concerned significant other
KW  - Hazardous substance use
KW  - Parental support program
KW  - Qualitative research
KW  - Thematic analysis
KW  - Young adults
M3  - Article
DB  - Scopus
N1  - Export Date: 26 September 2024; Cited By: 0
ER  -

TY  - JOUR
AU  - Nakatudde, I.
AU  - Katana, E.
AU  - Agnes Odongpiny, E.L.
AU  - Nalugga, E.A.
AU  - Castelnuovo, B.
AU  - Fowler, M.G.
AU  - Musoke, P.
TI  - Prevalence of overweight and obesity among adolescents living with HIV after dolutegravir - based antiretroviral therapy start in Kampala, Uganda
PY  - 2024
T2  - AIDS Research and Therapy
VL  - 21
IS  - 1
C7  - 23
DO  - 10.1186/s12981-024-00615-6
UR  - https://www.scopus.com/inward/record.uri?eid=2-s2.0-85190641790&doi=10.1186%2fs12981-024-00615-6&partnerID=40&md5=47530247ee1511274896d8bbc357f6a3
AB  - Background: Dolutegravir (DTG)-based antiretroviral therapy (ART) is currently the preferred first-line treatment for persons living with HIV (PLHIV) including children and adolescents in many low- and middle-income countries including Uganda. However, there are concerns about excessive weight gain associated with DTG especially in adults. There remains paucity of current information on weight-related outcomes among adolescents on DTG. We determined the prevalence of excessive weight gain and associated factors among adolescents living with HIV (ALHIV) receiving DTG-based ART in Kampala, Uganda. Methods: Cross-sectional study involving ALHIV aged 10–19 years on DTG-based ART for at least one year were recruited from public health facilities in Kampala between February and May 2022. Excessive weight gain was defined as becoming overweight or obese per body mass index (BMI) norms while on DTG-based ART for at least one year. Demographic, clinical and laboratory data were collected using interviewer-administered questionnaires and data extracted from medical records. At enrolment, blood pressure and anthropometry were measured and blood was drawn for blood glucose and lipid profile. Data was summarised using descriptive statistics and logistic regression was performed to determine the associated factors. Results: We enrolled 165 ALHIV with a median age of 14 years (IQR 12–16). Eighty (48.5%) were female. The median duration on ART and DTG was 8 years (IQR 7–11) and 2 years (IQR 1–3) respectively. At DTG initiation, the majority of participants (152/165, 92.1%) were ART-experienced, and had normal BMI (160/165, 97%). Overall, 12/165 (7.3%) adolescents (95% CI: 4.2–12.4) had excessive weight gain. No factors were significantly associated with excessive weight gain after DTG start in ALHIV. However, all ALHIV with excessive weight gain were females. Conclusion: Our study found a prevalence of 7.3% of overweight and obesity in ALHIV after initiating DTG. We did not find any factor significantly associated with excessive weight gain in ALHIV on DTG. Nonetheless, we recommend ongoing routine monitoring of anthropometry and metabolic markers in ALHIV as DTG use increases globally, to determine the exact magnitude of excessive weight gain and to identify those at risk of becoming overweight or obese while taking the medication. © The Author(s) 2024.
KW  - Adolescents
KW  - Dolutegravir
KW  - HIV
KW  - Uganda
KW  - Weight gain
M3  - Article
DB  - Scopus
N1  - Export Date: 26 September 2024; Cited By: 0
ER  -

TY  - JOUR
AU  - Theodorou, C.
AU  - Karekla, M.
AU  - Panayiotou, G.
TI  - Enhancing Emotion Regulation Skills in High-Risk Adolescents Due to the Existence of Psychopathology in the Family: Feasibility and Uncontrolled Pilot Study of a Group Intervention in a Naturalistic School Setting
PY  - 2024
T2  - International Journal of Environmental Research and Public Health
VL  - 21
IS  - 6
C7  - 738
DO  - 10.3390/ijerph21060738
UR  - https://www.scopus.com/inward/record.uri?eid=2-s2.0-85196829957&doi=10.3390%2fijerph21060738&partnerID=40&md5=fd1e81a8eee9761277ddf682fc562103
AB  - Background: Emotion regulation skills form part of many interventions for youth with internalizing and externalizing difficulties. This pilot study examines a prevention program delivered at school to improve adolescents’ emotion regulation skills, focusing on those at risk for mental health problems. Methods: Adolescents 12–18 years old were referred to a six-session group program by their school counselors, based on inclusion criteria related to family sociodemographic and mental health characteristics. Group sessions took place during school hours to facilitate participation and reduce dropout. The intervention targeted emotion regulation skills, drawing from central components of different cognitive behavioral approaches. To assess clinical outcomes, participants answered questionnaires before and after the program, which covered emotion regulation strategies, addictive behaviors, and internalizing and externalizing symptoms. The acceptability of the program was also assessed. Results: Emotion regulation skills improved after the program, and there was a significant reduction in internalizing and externalizing problems. The program was evaluated as useful by participants. Counsellors reported satisfaction with the program. Conclusions: Targeted emotion regulation skills training is a potentially useful transdiagnostic intervention to prevent mental health problems in youth. Bringing the intervention to the school setting and involving counsellors in referring at-risk students can facilitate uptake and reduce dropout. © 2024 by the authors.
KW  - emotion regulation
KW  - externalizing
KW  - internalizing
KW  - prevention
KW  - school-based intervention
KW  - socio-emotional skills
M3  - Article
DB  - Scopus
N1  - Export Date: 26 September 2024; Cited By: 0
ER  -

TY  - JOUR
AU  - Sokale, I.
AU  - Wilkerson, J.
AU  - Wermuth, P.
AU  - Atem, F.
AU  - Burnett, J.
AU  - Wejnert, C.
AU  - Khuwaja, S.
AU  - Troisi, C.
AU  - Wortley, P.
AU  - Todd, J.
AU  - Melton, D.
AU  - Flynn, C.
AU  - German, D.
AU  - Klevens, M.
AU  - Doherty, R.
AU  - O’Cleirigh, C.
AU  - Jimenez, A.D.
AU  - Clyde, T.
AU  - Poe, J.
AU  - Vaaler, M.
AU  - Deng, J.
AU  - Al-Tayyib, A.
AU  - Shodell, D.
AU  - Griffin, V.
AU  - Higgins, E.
AU  - Sanger, C.
AU  - Lopez, Z.
AU  - Padgett, P.
AU  - Sey, E.K.
AU  - Ma, Y.
AU  - Santacruz, H.
AU  - Brantley, M.
AU  - Mathews, C.
AU  - Marr, J.
AU  - Spencer, E.
AU  - Nixon, W.
AU  - Forrest, D.
AU  - Anderson, B.
AU  - Tate, A.
AU  - Abrego, M.
AU  - Robinson, W.T.
AU  - Barak, N.
AU  - Beckford, J.M.
AU  - Braunstein, S.
AU  - Rivera, A.
AU  - Carrillo, S.
AU  - Ibrahim, A.R.
AU  - Wogayehu, A.
AU  - Moraga, L.
AU  - Brady, K.A.
AU  - Shinefeld, J.
AU  - Nnumolu, C.
AU  - Menza, T.W.
AU  - Orellana, E.R.
AU  - Bhattari, A.
AU  - Flynn, A.
AU  - Chambers, O.
AU  - Ramos, M.
AU  - McFarland, W.
AU  - Lin, J.
AU  - Miller, D.
AU  - De León, S.M.
AU  - Rolón-Colón, Y.
AU  - Martínez, M.P.
AU  - Jaenicke, T.
AU  - Glick, S.
AU  - Kienzle, J.
AU  - Smith, B.
AU  - Reid, T.
AU  - Opoku, J.
AU  - Kuo, I.
TI  - Past-Year HIV Testing, Current Antiretroviral Therapy Use, and Participation in Services for People Who Inject Drugs
PY  - 2024
T2  - AIDS and Behavior
VL  - 28
IS  - 8
SP  - 2793
EP  - 2803
DO  - 10.1007/s10461-024-04369-0
UR  - https://www.scopus.com/inward/record.uri?eid=2-s2.0-85200014394&doi=10.1007%2fs10461-024-04369-0&partnerID=40&md5=795006afda2ade31d13a1fc1d20b4fab
AB  - Evaluating routine HIV testing and treatment and use of services for people who inject drugs (PWID) is critical to curb the ongoing HIV epidemic. We analyzed data from the 2018 National HIV Behavioral Surveillance of PWID aged 18 years or older, recruited using respondent-driven sampling and offered anonymous HIV testing after survey. We performed bivariate and multivariable analyses with log-linked Poisson regression of the generalized linear models to examine the associations between demographics and PWID service use, past-year HIV testing, and current antiretroviral therapy (ART) use. Among 10,311 HIV-negative PWID, 56% reported past-year HIV testing, and of the 553 HIV-positive PWID, 69% reported current ART use. Of the HIV-negative PWID, 64% (2874/4482) in drug treatment and 62% (3386/5440) who used syringe service programs (SSPs) reported past-year HIV testing. Among HIV-positive PWID, 75% (187/248) in drug treatment and 67% (200/298) SSP participants were on ART. In the adjusted multivariable model, past-year HIV testing was associated with drug use treatment (aPR 1.26, 95% CI 1.23–1.31) and SSP participation (aPR 1.19, 95% CI 1.13–1.26) among HIV-negative PWID. Current ART use was associated with drug use treatment (aPR 1.13, 95% CI 1.00–1.28) but the link was not significant probably due to small sample size. Findings support the expansion and improvement of PWID-targeted services, into comprehensive programs, including drug use treatment, SSP, and HIV testing and treatment. © The Author(s), under exclusive licence to Springer Science+Business Media, LLC, part of Springer Nature 2024.
KW  - Antiretroviral therapy
KW  - Comprehensive services
KW  - Drug use treatment
KW  - HIV testing
KW  - People who inject drugs
KW  - Syringe service program
M3  - Article
DB  - Scopus
N1  - Export Date: 26 September 2024; Cited By: 0
ER  -

TY  - JOUR
AU  - Shahid, N.N.
AU  - Dale, S.K.
TI  - Gendered Racial Microaggressions, Self-silencing, Substance Use, and HIV Outcomes Among Black Women Living with HIV: A Structural Equation Modeling Approach
PY  - 2024
T2  - AIDS and Behavior
VL  - 28
IS  - 4
SP  - 1276
EP  - 1290
DO  - 10.1007/s10461-023-04157-2
UR  - https://www.scopus.com/inward/record.uri?eid=2-s2.0-85169038322&doi=10.1007%2fs10461-023-04157-2&partnerID=40&md5=828a159cb97c231cc663085199be58c1
AB  - To better understand factors that may contribute to HIV outcomes experienced by Black women living with HIV (BWLWH), the present study examined the relationships among gendered racial microaggressions (GRM; subtle daily insults due to racism and sexism), self-silencing, substance use, antiretroviral therapy (ART) medication adherence, and viral suppression using structural equation modeling and path analysis. Self-silencing and substance use were examined as potential mediators. Participants were 119 BWLWH residing in South Florida. Results of this study showed that GRM was directly and positively associated with self-silencing and indirectly and negatively associated with medication adherence via self-silencing. GRM was directly related to higher alcohol use disorder severity. Self-silencing was directly and negatively associated with medication adherence. Medication adherence was directly and negatively related to viral suppression. The model fit the data well. Identifying the negative consequences of GRM in conjunction with self-silencing and substance use may help inform prevention and intervention strategies to improve mental health and HIV-related outcomes among BWLWH. © The Author(s), under exclusive licence to Springer Science+Business Media, LLC, part of Springer Nature 2023.
KW  - Black women
KW  - HIV
KW  - Medication adherence
KW  - Microaggressions
KW  - Self-silencing
KW  - Substance use
M3  - Article
DB  - Scopus
N1  - Export Date: 26 September 2024; Cited By: 1
ER  -

TY  - JOUR
AU  - Teesson, M.
AU  - Birrell, L.
AU  - Slade, T.
AU  - Mewton, L.R.
AU  - Olsen, N.
AU  - Hides, L.
AU  - McBride, N.
AU  - Chatterton, M.L.
AU  - Allsop, S.
AU  - Furneaux-Bate, A.
AU  - Bryant, Z.
AU  - Ellem, R.
AU  - Baker, M.J.
AU  - Healy, A.
AU  - Debenham, J.
AU  - Boyle, J.
AU  - Mather, M.
AU  - Mihalopoulos, C.
AU  - Chapman, C.
AU  - Newton, N.C.
TI  - Effectiveness of a universal, school-based, online programme for the prevention of anxiety, depression, and substance misuse among adolescents in Australia: 72-month outcomes from a cluster-randomised controlled trial
PY  - 2024
T2  - The Lancet Digital Health
VL  - 6
IS  - 5
SP  - e334
EP  - e344
DO  - 10.1016/S2589-7500(24)00046-3
UR  - https://www.scopus.com/inward/record.uri?eid=2-s2.0-85191004933&doi=10.1016%2fS2589-7500%2824%2900046-3&partnerID=40&md5=e76469a48f4188234e3939132e6e7840
AB  - Background: The CSC study found that the universal delivery of a school-based, online programme for the prevention of mental health and substance use disorders among adolescents resulted in improvements in mental health and substance use outcomes at 30-month follow-up. We aimed to compare the long-term effects of four interventions—Climate Schools Combined (CSC) mental health and substance use, Climate Schools Substance Use (CSSU) alone, Climate Schools Mental Health (CSMH) alone, and standard health education—on mental health and substance use outcomes among adolescents at 72-month follow-up into early adulthood. Methods: This long-term study followed up adolescents from a multicentre, cluster-randomised trial conducted across three states in Australia (New South Wales, Queensland, and Western Australia) enrolled between Sept 1, 2013, and Feb 28, 2014, for up to 72 months after baseline assessment. Adolescents (aged 18–20 years) from the original CSC study who accepted contact at 30-month follow-up and provided informed consent at 60-month follow-up were eligible. The interventions were delivered in school classrooms through an online delivery format and used a mixture of peer cartoon storyboards and classroom activities that were focused on alcohol, cannabis, anxiety, and depression. Participants took part in two web-based assessments at 60-month and 72-month follow-up. Primary outcomes were alcohol use, cannabis use, anxiety, and depression, measured by self-reported surveys and analysed by intention to treat (ie, in all students who were eligible at baseline). This trial is registered with the Australian New Zealand Clinical Trials Registry (ACTRN12613000723785), including the extended follow-up study. Findings: Of 6386 students enrolled from 71 schools, 1556 (24·4%) were randomly assigned to education as usual, 1739 (27·2%) to CSSU, 1594 (25·0%) to CSMH, and 1497 (23·4%) to CSC. 311 (22·2%) of 1401 participants in the control group, 394 (26·4%) of 1495 in the CSSU group, 477 (37·%) of 1289 in the CSMH group, and 400 (32·5%) of 1232 in the CSC group completed follow-up at 72 months. Adolescents in the CSC group reported slower year-by-year increases in weekly alcohol use (odds ratio 0·78 [95% CI 0·66–0·92]; p=0·0028) and heavy episodic drinking (0·69 [0·58–0·81]; p<0·0001) than did the control group. However, significant baseline differences between groups for drinking outcomes, and no difference in the predicted probability of weekly or heavy episodic drinking between groups were observed at 72 months. Sensitivity analyses increased uncertainty around estimates. No significant long-term differences were observed in relation to alcohol use disorder, cannabis use, cannabis use disorder, anxiety, or depression. No adverse events were reported during the trial. Interpretation: We found some evidence that a universal online programme for the prevention of anxiety, depression, and substance use delivered in early adolescence is effective in reducing the use and harmful use of alcohol into early adulthood. However, confidence in these findings is reduced due to baseline differences, and we did not see a difference in the predicted probability of drinking between groups at 72-month follow-up. These findings suggest that a universal prevention programme in adolescence is not sufficient to have lasting effects on mental health and substance use disorders in the long term. In addition to baseline differences, substantial attrition warrants caution in interpretation and the latter factor highlights the need for future long-term follow-up studies to invest in strategies to increase engagement. Funding: Australian National Health and Medical Research Council. © 2024 The Author(s). Published by Elsevier Ltd. This is an Open Access article under the CC BY 4.0 license.
M3  - Article
DB  - Scopus
N1  - Export Date: 26 September 2024; Cited By: 0
ER  -

TY  - JOUR
AU  - White, A.C.
AU  - Diggs, O.N.
AU  - Neppl, T.K.
TI  - Father and Mother Harsh Parenting and Adult Romantic Relationships Over Time: Individual Behavior During Adolescence
PY  - 2024
T2  - Journal of Family Psychology
VL  - 38
IS  - 5
SP  - 775
EP  - 785
DO  - 10.1037/fam0001245
UR  - https://www.scopus.com/inward/record.uri?eid=2-s2.0-85197424150&doi=10.1037%2ffam0001245&partnerID=40&md5=3996371f3ce1c21f0e7703412b699f05
AB  - The present study examined how father and mother harsh parenting as experienced in middle adolescence impacted individual behavior during late adolescence and subsequent harsh couple interaction with their romantic partner in adulthood using a prospective longitudinal design (n = 117 males, 239 females). Data were collected during home visits by a trained interviewer in which family members completed questionnaires and participated in videotaped structured interaction tasks that were coded by trained observers. We assessed the influence of harsh parenting in adolescence (ages 15 and 16, Time 1) on individual processes (e.g., academic difficulty, substance use, and low self-esteem; age 18, Time 2) and harsh couple interaction in adulthood (ages 29 and 31, Time 3; age 34, Time 4). Father harsh parenting was associated with low self-esteem for sons and daughters and substance use for sons. Mother harsh parenting was associated with academic difficulty for adolescents. Academic difficulty and low self-esteem for daughters were further associated with harsh couple interaction at Time 3, while substance use for adolescents was associated with harsh couple interaction at Time 3, which remained stable through established adulthood. We highlight the unique effects of father and mother harsh parenting on later romantic relationship quality through individual mechanisms in late adulthood, for daughters and sons, in the context of the family system. Understanding these nuances as adolescents approach adulthood have implications for programming and policy aimed at strengthening the parent–child relationship in adolescence to allow for the development of healthy romantic relationships later in life. © 2024 American Psychological Association
KW  - fathering
KW  - harsh couple interaction
KW  - harsh parenting
KW  - longitudinal
KW  - romantic relationships
M3  - Article
DB  - Scopus
N1  - Export Date: 26 September 2024; Cited By: 0
ER  -

TY  - JOUR
AU  - Lubitz, M.G.
AU  - Latario, L.
AU  - Ogbeide-Latario, O.
AU  - Hughes, K.
AU  - Clegg, S.
AU  - Molla, V.
AU  - Brown, M.
AU  - Busconi, B.
AU  - DeAngelis, N.
TI  - Access to an Educational Video Preoperatively Has No Effect on Postoperative Opioid Use After Arthroscopic Partial Meniscectomy of the Knee: A Prospective Cohort Study
PY  - 2024
T2  - Arthroscopy, Sports Medicine, and Rehabilitation
VL  - 6
IS  - 2
C7  - 100885
DO  - 10.1016/j.asmr.2024.100885
UR  - https://www.scopus.com/inward/record.uri?eid=2-s2.0-85186740975&doi=10.1016%2fj.asmr.2024.100885&partnerID=40&md5=5ab93631dfe1fd54c25e03dee90c567e
AB  - Purpose: To determine whether access to a website with an educational video would decrease postoperative opioid use in patients undergoing arthroscopic partial meniscectomy. Methods: Enrolled patients who underwent arthroscopic partial meniscectomy at a single center were randomized to either the intervention or control group prior to surgery. The intervention group received a card with access to an online educational video regarding opioids with their postoperative instructions; the control group did not. The online video was just over 5 minutes long and contained general information about the dangers of opioid use, how to safely dispose of unused opioids, and local support contact information. Data were collected by telephone 10 to 14 days postoperatively and analyzed with GraphPad Prism version 9.5.0. Patient characteristics including age, sex, body mass index, allergies, smoking, depression, alcohol abuse, American Society of Anesthesiologists level, diagnosis of chronic obstructive pulmonary disease, hypertension, diabetes, substance abuse, employment status, workers’ compensation, and sports participation were analyzed and correlated with postoperative opioid use. Results: A total of 166 patients were included in this study, with 78 in the control group and 88 in the intervention group. Mean number of pills consumed was 3 in the control group and 2.2 in the intervention group. This difference did not reach statistical significance. Patients who were obese, smokers, or diagnosed with depression both consumed more opioids and were less likely to take no narcotics postoperatively. Patients who participated in sports consumed fewer total opioids on average than those who did not. Subgroup analysis of patients with higher risk factors did not show a difference between the control and intervention groups in the average amount of opioid used or the likelihood of using no narcotics. Among all patients, 82 (49%) used no narcotics postoperatively and 90% used 8 or fewer tablets. Conclusions: Directing patients to an educational website and video is not an effective tool in decreasing opioid consumption. Patients undergoing arthroscopic meniscectomy who are obese, active smokers, and clinically depressed or do not participate in sports are likely to use more postoperative narcotics. Regardless of access to the online educational video, half of patients used no narcotics. Level of Evidence: Level II, prospective cohort. © 2024 The Authors
M3  - Article
DB  - Scopus
N1  - Export Date: 26 September 2024; Cited By: 0
ER  -

TY  - JOUR
AU  - Murphy, J.G.
AU  - Dennhardt, A.A.
AU  - Tempchin, J.
AU  - Colgonis, H.E.
AU  - McDevitt-Murphy, M.E.
AU  - Borsari, B.
AU  - Berlin, K.S.
TI  - Behavioral economic and wellness-based approaches for reducing alcohol use and consequences among diverse non-student emerging adults: study protocol for Project BLUE, a randomized controlled trial
PY  - 2024
T2  - Trials
VL  - 25
IS  - 1
C7  - 173
DO  - 10.1186/s13063-024-08009-9
UR  - https://www.scopus.com/inward/record.uri?eid=2-s2.0-85187435978&doi=10.1186%2fs13063-024-08009-9&partnerID=40&md5=e0f75f94aa2f6c2860fd1cd78873f490
AB  - Background: Emerging adults (EAs) who are not 4-year college students nor graduates are at elevated risk for lifetime alcohol use disorder, comorbid drug use, and mental health symptoms, compared to college graduates. There is a need for tailored brief alcohol intervention (BAI) approaches to reduce alcohol risk and to facilitate healthy development in this high-risk population. Most BAIs include a single session focused on discussing risks associated with drinking and correcting normative beliefs about drinking rates. EAs may benefit from additional elements that enhance general wellness. The substance-free activity session (SFAS) aims to clarify life goals and values and increase goal-directed activities that provide alternatives to alcohol use, and the relaxation training (RT) session teaches relaxation and stress reduction skills. Methods: The present study is a randomized 3-group (BAI + SFAS vs. RT + SFAS vs. education control) trial with 525 EAs (175 per group; estimated 50% women and 50% African American) who report recent risky drinking and who are not students or graduates of 4-year colleges. Participants will have the option of completing the intervention sessions in person or via a secure video teleconference. Levels of drinking and alcohol-related problems will be evaluated at baseline and 1, 3, 6, and 12 months post-intervention. The primary hypothesis is that both BAI + SFAS and RT + SFAS participants will report significantly greater reductions in alcohol use and problems relative to education control participants, with no differences in outcomes between the two active treatment conditions. Discussion: The results of this study will inform alcohol prevention efforts for high-risk community dwelling emerging adults. Trial registration: ClinicalTrials.gov Identifier: NCT04776278. © The Author(s) 2024.
KW  - Alcohol misuse
KW  - Behavioral economics
KW  - Brief motivational intervention
KW  - Emerging adulthood
KW  - Substance-free activities
M3  - Article
DB  - Scopus
N1  - Export Date: 26 September 2024; Cited By: 0
ER  -

TY  - JOUR
AU  - Knox, J.
AU  - Aharonovich, E.
AU  - Zingman, B.S.
AU  - Stohl, M.
AU  - Walsh, C.
AU  - Elliott, J.C.
AU  - Fink, D.S.
AU  - Durant, S.
AU  - Menchaca, R.
AU  - Sharma, A.
AU  - Denning, M.
AU  - Hasin, D.
TI  - HealthCall: Smartphone Enhancement of Brief Interventions to Improve HIV Medication Adherence Among Patients in HIV Care
PY  - 2024
T2  - AIDS and Behavior
VL  - 28
IS  - 6
SP  - 1912
EP  - 1922
DO  - 10.1007/s10461-024-04289-z
UR  - https://www.scopus.com/inward/record.uri?eid=2-s2.0-85187676157&doi=10.1007%2fs10461-024-04289-z&partnerID=40&md5=41639427eb2ce1b471e91ed81d8acab3
AB  - Heavy drinking among people living with HIV (PLWH) reduces ART adherence and worsens health outcomes. Lengthy interventions are not feasible in most HIV care settings, and patients infrequently follow referrals to outside treatment. Utilizing visual and video features of smartphone technology, we developed HealthCall as an electronic means of increasing patient involvement in a brief intervention to reduce drinking and improve ART adherence. The objective of the current study is to evaluate the efficacy of HealthCall to improve ART adherence among PLWH who drink heavily when paired with two brief interventions: the National Institute on Alcoholism and Alcohol Abuse (NIAAA) Clinician’s Guide (CG) or Motivational Interviewing (MI). Therefore, we conducted a 1:1:1 randomized trial among 114 participants with alcohol dependence at a large urban HIV clinic. Participants were randomized to one of three groups: (1) CG only (n = 37), (2) CG and HealthCall (n = 38), or (3) MI and HealthCall (n = 39). Baseline interventions targeting drinking reduction and ART adherence were ~ 25 min, with brief (10–15 min) booster sessions at 30 and 60 days. The outcome was ART adherence assessed using unannounced phone pill-count method (possible adherence scores: 0–100%) at 30-day, 60-day, 3, 6, and 12 months. Analyses were conducted using generalized linear mixed models with pre-planned contrasts. Of the 114 enrolled patients, 58% were male, 75% identified as Black/African American, 28% were Hispanic, and 62% had less than a high school education. The mean age was 47.5 years (standard deviation [SD] 10 years) and the mean number of years since they were diagnosed with HIV was 18.6 (SD 7.6). Participants assigned to HealthCall to extend the CG had increased levels of ART adherence at 60-day and 6-month follow-up (compared to CG only), although there was no statistically significant difference by 12-month follow-up. Participants who were assigned to HealthCall to extend the MI never had statistically significant higher levels of ART adherence. These results suggest that the use of a smartphone app can be used to initially extend the reach of a brief drinking intervention to improve ART adherence over a short period of time; however, sustained long-term improvements in ART adherence after intervention activity ends remains a challenge. © The Author(s), under exclusive licence to Springer Science+Business Media, LLC, part of Springer Nature 2024.
KW  - Alcohol use
KW  - ART adherence
KW  - HIV
KW  - Intervention
KW  - mHealth
M3  - Article
DB  - Scopus
N1  - Export Date: 26 September 2024; Cited By: 0
ER  -

TY  - JOUR
AU  - Martin, T.C.S.
AU  - Smith, L.R.
AU  - Anderson, C.
AU  - Little, S.J.
TI  - Randomized Controlled Trial of 60 minutes for Health with Rapid Antiretroviral Therapy to Reengage Persons with HIV Who Are out of Care
PY  - 2024
T2  - Journal of Acquired Immune Deficiency Syndromes
VL  - 96
IS  - 5
SP  - 486
EP  - 493
DO  - 10.1097/QAI.0000000000003460
UR  - https://www.scopus.com/inward/record.uri?eid=2-s2.0-85198518918&doi=10.1097%2fQAI.0000000000003460&partnerID=40&md5=de98e64ae20379c5cc047e3fd8f992d0
AB  - Background:Many persons with HIV remain out of care (PWH-OOC). We evaluated InstaCare, a complex intervention integrating the brief behavioral intervention 60 minutes for Health with the rapid restart of antiretroviral therapy (rapid ART).Setting:Prospective open-label randomized controlled trial among PWH-OOC in San Diego, USA.Methods:PWH-OOC were randomized 1:1 to InstaCare or a time-and-attention control integrating a diet-and-nutrition behavioral intervention also with rapid ART initiation (restart ≤7 days from enrollment). All participants had access to support services (free transport, HIV peer navigation, adherence counseling, and linkage to care) and primary care services (mental health, case management, social work, medication-assisted treatment, and specialist pharmacy). The primary outcomes were viral suppression (<50 copies/mL) and re-engagement with care (≥2 HIV care visits >90 days apart) by 24 weeks. Outcomes were reported on an intention-to-treat basis.Results:Between November 2020 and August 2022, 52 PWH-OOC were enrolled. Baseline substance use in the preceding month (49%), unstable housing (51%), moderate/severe depression (49%), and moderate/severe anxiety (41.7%) were prevalent. Rapid ART was provided for all participants. At week 24, the proportion with HIV viral load <50 copies/mL was 37.3% (19/51) (InstaCare 28.0%, control 46.2%, P = 0.25). Fourteen (27.5%) were engaged with care (InstaCare 7/25 [28.0%], control 7/26 [26.9%], P = 1.00). Most participants (94%) reported low or very low emotional distress associated with rapid ART. Study lost to follow-up by week 24 was high (23/51, 45%).Conclusions:The InstaCare complex intervention did not improve viral suppression or reengagement with care among PWH-OOC. Investigation of high-intensity, individually adapted interventions is needed among PWH-OOC. © 2024 Wolters Kluwer Health. All rights reserved.
KW  - behavioral intervention
KW  - HIV
KW  - rapid antiretroviral therapy
KW  - reengagement
M3  - Article
DB  - Scopus
N1  - Export Date: 26 September 2024; Cited By: 0
ER  -

TY  - JOUR
AU  - von Buchwald, C.L.
AU  - Mohammed, M.
AU  - Shpilsky, D.
AU  - Frisoli, T.
AU  - Lee, J.
AU  - Engel Gonzalez, P.A.
AU  - Wang, D.D.
AU  - O'Neill, B.
AU  - O'Neill, W.W.
AU  - Villablanca, P.A.
TI  - Contemporary experience of percutaneous management of complex aortic and ventricular pseudoaneurysms associated to perivalvular leak: A case series and review of literature
PY  - 2024
T2  - Cardiovascular Revascularization Medicine
VL  - 62
SP  - 105
EP  - 118
DO  - 10.1016/j.carrev.2023.12.006
UR  - https://www.scopus.com/inward/record.uri?eid=2-s2.0-85182368080&doi=10.1016%2fj.carrev.2023.12.006&partnerID=40&md5=82982a722a9e8fbae1fa4d792996f9bf
AB  - Background: Percutaneous closure of aortic and ventricular pseudoaneurysms (PSA) has only been reported on a case report and series basis. In previous case reports, percutaneous closure has been performed successfully in patients of prohibitive surgical risk. This case series aims to show feasibility of percutaneous closure of aortic and ventricular pseudoaneurysm secondary to perivalvular leak (PVL) in a small patient population and the utility of multimodality imaging as an integral tool in procedural planning. This is the largest complex case series to date describing the feasibility and success rate of complex PSA closure, with a follow-up period of up to 4 years. Material and methods: We performed institutional review and systemic literature review to identify all paravalvular leak cases with associated pseudoaneurysm formation for which a closure procedure was performed. Ten patients were identified. Pooled analysis for cases from institutional review (n = 10) and systemic literature review (n = 39) was performed. The success rate was 100 %. At 30-days, the mortality was 0 %. Conclusion: In paravalvular leak patients with subsequent pseudoaneurysm formation, exhaustive imaging evaluation is required for closure. However, it can be achievable with favorable rates of success. © 2023 Elsevier Inc.
KW  - Paravalvular leak
KW  - Pseudoaneurysm
M3  - Article
DB  - Scopus
N1  - Export Date: 26 September 2024; Cited By: 0
ER  -

TY  - JOUR
AU  - Betts, J.M.
AU  - Dowd, A.N.
AU  - Motschman, C.A.
AU  - Tiffany, S.T.
TI  - An Evaluation of the Contextual Factors Associated With the Use of Either Tobacco or Electronic Cigarettes in Individuals Who Dual Use
PY  - 2024
T2  - Nicotine and Tobacco Research
VL  - 26
IS  - 5
SP  - 561
EP  - 570
DO  - 10.1093/ntr/ntad203
UR  - https://www.scopus.com/inward/record.uri?eid=2-s2.0-85191102253&doi=10.1093%2fntr%2fntad203&partnerID=40&md5=7e3593aa3f5ab4223e7dbbafff6f41a9
AB  - Introduction: Little is known about patterns of dual use of tobacco and electronic cigarettes (e-cigarettes), especially regarding the factors that lead people to choose either product in particular situations. Identifying contextual factors that are associated with product use would enhance understanding of the maintenance of dual product use. Methods: Individuals who dual use (N = 102) completed ecological momentary assessment surveys via text message regarding the recent use of tobacco and e-cigarettes for 2 weeks. Product legality, availability, craving, the presence of other people who smoke/vape, and social disapproval were assessed. Data were analyzed using hierarchical logistic regression to identify factors associated with the likelihood of tobacco versus e-cigarette use. Results: Contexts associated with increased likelihood of using tobacco rather than e-cigarettes included being in the presence of other people who smoke (odds ratio [OR] = 3.50, p < .0001) and experiencing elevated tobacco cigarette craving (OR = 3.51, p < .0001). Decreased likelihood of tobacco over e-cigarette use was associated with smoking restrictions (OR = 0.26, p = .003), the presence of other people who vape (OR = 0.38, p < .001), and experiencing elevated e-cigarette craving (OR = 0.23, p < .0001). The legality of e-cigarettes, social disapproval, and the availability of the alternative product were not significantly associated with the use of one product over the other. An individual difference score of relative tobacco (vs. e-cigarette) use pattern did not significantly moderate these effects. Conclusions: This study provided essential information regarding behavioral patterns of dual use, which informs our understanding of people who dual use. Contexts such as smoking restrictions, craving, and social context significantly differentiated between the use of tobacco and e-cigarettes. This suggests product-specific motivations for dual use of tobacco and e-cigarettes in people who use both. Implications: This study assessed the relationship between momentary contextual factors and dual use in a nationally recruited sample of people who dual use. Assessments of dual use in daily life provided novel information regarding patterns of dual use as well as differential use-motivations for each product. This information will be essential to build a theoretical framework of dual use of tobacco and e-cigarettes. © The Author(s) 2023. Published by Oxford University Press on behalf of the Society for Research on Nicotine and Tobacco. All rights reserved.
M3  - Article
DB  - Scopus
N1  - Export Date: 26 September 2024; Cited By: 0
ER  -

TY  - JOUR
AU  - Carreiro, S.
AU  - Ramanand, P.
AU  - Taylor, M.
AU  - Leach, R.
AU  - Stapp, J.
AU  - Sherestha, S.
AU  - Smelson, D.
AU  - Indic, P.
TI  - Evaluation of a digital tool for detecting stress and craving in SUD recovery: An observational trial of accuracy and engagement
PY  - 2024
T2  - Drug and Alcohol Dependence
VL  - 261
C7  - 111353
DO  - 10.1016/j.drugalcdep.2024.111353
UR  - https://www.scopus.com/inward/record.uri?eid=2-s2.0-85196754991&doi=10.1016%2fj.drugalcdep.2024.111353&partnerID=40&md5=b32c9a885db6ce686afc7e11c00a6dac
AB  - Background: Digital health interventions offer opportunities to expand access to substance use disorder (SUD) treatment, collect objective real-time data, and deliver just-in-time interventions: however implementation has been limited. RAE (Realize, Analyze, Engage) Health is a digital tool which uses continuous physiologic data to detect high risk behavioral states (stress and craving) during SUD recovery. Methods: This was an observational study to evaluate the digital stress and craving detection during outpatient SUD treatment. Participants were asked to use the RAE Health app, wear a commercial-grade wrist sensor over a 30-day period. They were asked to self-report stress and craving, at which time were offered brief in-app de-escalation tools. Supervised machine learning algorithms were applied retrospectively to wearable sensor data obtained to develop group-based digital biomarkers for stress and craving. Engagement was assessed by number of days of utilization, and number of hours in a given day of connection. Results: Sixty percent of participants (N=30) completed the 30-day protocol. The model detected stress and craving correctly 76 % and 69 % of the time, respectively, but with false positive rates of 33 % and 28 % respectively. All models performed close to previously validated models from a research grade sensor. Participants used the app for a mean of 14.2 days (SD 10.1) and 11.7 h per day (SD 8.2). Anxiety disorders were associated with higher mean hours per day connected, and return to drug use events were associated with lower mean hours per day connected. Conclusions: Future work should explore the effect of similar digital health systems on treatment outcomes and the optimal dose of digital interventions needed to make a clinically significant impact. © 2024 Elsevier B.V.
KW  - Craving
KW  - Digital biomarker
KW  - Digital health
KW  - Stress
KW  - Substance use disorder
M3  - Article
DB  - Scopus
N1  - Export Date: 26 September 2024; Cited By: 0
ER  -

TY  - JOUR
AU  - Marshall, A.D.
AU  - Rance, J.
AU  - Dore, G.J.
AU  - Grebely, J.
AU  - Treloar, C.
TI  - Applying a stigma and time framework to facilitate equitable access to hepatitis C care among women who inject drugs: The ETHOS Engage Study
PY  - 2024
T2  - International Journal of Drug Policy
VL  - 129
C7  - 104477
DO  - 10.1016/j.drugpo.2024.104477
UR  - https://www.scopus.com/inward/record.uri?eid=2-s2.0-85195361952&doi=10.1016%2fj.drugpo.2024.104477&partnerID=40&md5=c7f8c892408d1e0426f4da85d2c24d8f
AB  - Background: Women who inject drugs are significantly less likely to initiate hepatitis C virus (HCV) treatment than men. Concerted efforts are needed to minimise gender-based inequalities in care. The study aim was to use a stigma and time framework to investigate how women who inject drugs experienced HCV care in healthcare settings. Methods: Semi-structured, in-depth interviews were conducted with 34 participants from the ETHOS Engage Cohort (n = 1,443) in Australia. Inclusion criteria were aged ≥18 years, history of injection drug use, and persons who injected in the prior six months or were currently receiving opioid agonist treatment. Drawing on the original qualitative dataset (n = 34), we conducted a secondary analysis focused on women participants’ experiences of receiving HCV related care (n = 21/34). Utilising thematic analysis, we applied Earnshaw's theoretical framework, which incorporates time into stigma and health research via three “timescales” – historical context, human development, and status course. Results: Among the 21 women interviewed (mean age 42 years, 5 are Aboriginal, 11 received HCV treatment), the majority were currently receiving opioid agonist treatment and over half injected drugs in the past month. For historical context, most participants were diagnosed with HCV during the interferon era (1990s-2014). Participants had to navigate a sociomedical landscape not only largely bereft of adequate HCV medical knowledge, appropriate support, and adequate treatments, but were also generally assessed as “unsuitable” for treatment based on their perceived personhood as people who inject drugs. For human development, many participants reported encountering overlapping stigmatizing experiences (layered stigma) while receiving their HCV diagnosis in prenatal care and early postpartum. Under status course, participants acutely recognised the intersection of HCV infection, injection drug use, and gender, and reported concerns about being judged more harshly from healthcare providers as a result. Conclusion: A stigma and time framework illuminated multiple overlapping stigmatizing experiences for women who inject drugs in HCV care and in turn, can help to inform tools and interventions to counter their impact. © 2024 The Author(s)
KW  - Hepatitis C
KW  - Hepatitis C treatment
KW  - People who inject drugs
KW  - Stigma
KW  - Women
M3  - Article
DB  - Scopus
N1  - Export Date: 26 September 2024; Cited By: 0
ER  -

TY  - JOUR
AU  - Ball, C.
AU  - Watkins, S.L.
AU  - Fahrion, A.
AU  - Morales, M.
AU  - McDonald, A.
AU  - Vogel, E.A.
AU  - Kim, M.
TI  - “Do all bisexuals have this power?”: An exploratory study of “crippling nicotine addiction,” identity, and other emergent themes in vaping messages on QueerTok
PY  - 2024
T2  - SSM - Qualitative Research in Health
VL  - 6
C7  - 100471
DO  - 10.1016/j.ssmqr.2024.100471
UR  - https://www.scopus.com/inward/record.uri?eid=2-s2.0-85201745904&doi=10.1016%2fj.ssmqr.2024.100471&partnerID=40&md5=15053cf6b1b58190f64fde1a8fc3b18a
AB  - Nicotine and tobacco use disproportionally affects sexual and gender minority (SGM) populations in the United States. Social media narratives may contribute to these disparities. This qualitative study delineated perceptions and experiences depicted in SGM-related videos about nicotine vaping on TikTok. Young adult researchers engaged in every step of the research process, adding an insider perspective. Using four TikTok accounts, we used vaping and SGM-related search terms to sample videos in March–April 2022. Three TikTok accounts collected SGM-specific videos; a fourth provided non-SGM specific videos for comparison. We iteratively sorted 303 unique videos into 32 a priori and emergent codes and identified themes in SGM videos and comparison videos. In their videos, creators displayed awareness of and ambivalence toward vaping and nicotine dependence. SGM videos reflected vaping as a salient feature of identity and a consideration in romantic partnership. Studying video-based social media platforms, like TikTok, using an insider-engaged qualitative lens promotes rich interpretation of content to identify prevalent and emerging messages, which can inform appropriate interventions for SGM young people. © 2024 The Authors
KW  - Adolescent health
KW  - E-cigarettes
KW  - Electronic cigarettes
KW  - LGBTQ+
KW  - Qualitative analysis
KW  - Social media
KW  - TikTok
KW  - Young adult
M3  - Article
DB  - Scopus
N1  - Export Date: 26 September 2024; Cited By: 0
ER  -

TY  - JOUR
AU  - Mohammed, A.H.
AU  - Aljarallah, A.S.
AU  - Huq, M.
AU  - Mackawy, A.M.H.
AU  - Alharbi, B.F.
AU  - Almutairi, K.S.
AU  - Alruwetei, A.M.
AU  - Almatroudi, A.A.A.
AU  - Alharbi, H.O.
AU  - Aljohery, S.A.M.A.
AU  - Wasti, A.Z.
TI  - Evaluation of the immune system status and hematological dyscrasias, among amphetamine and cannabis abusers at Eradah Hospital in Qassim, Saudi Arabia
PY  - 2024
T2  - Scientific Reports
VL  - 14
IS  - 1
C7  - 10600
DO  - 10.1038/s41598-024-61182-4
UR  - https://www.scopus.com/inward/record.uri?eid=2-s2.0-85192643848&doi=10.1038%2fs41598-024-61182-4&partnerID=40&md5=2c9dcc0f5ccb6d321a260559abf5f7a1
AB  - This cross-sectional study aims to evaluate the immune system status and hematological disturbances among individuals who abuse amphetamines and cannabis. Substance abuse, particularly of amphetamines and cannabis, has been associated with various adverse effects on the body, including potential impacts on the immune system and hematological parameters. However, limited research has been conducted to comprehensively assess these effects in a cross-sectional design. Additionally, fungal infections are on the rise internationally, and immune-compromised people are particularly susceptible. The study will recruit a sample of amphetamine and cannabis abusers (n = 50) at the Eradah Hospital in the Qassim Region of Buraydah and assess their sociodemographic and biochemical variables, including blood indices and differential WBC indices, liver, and kidney profiles. Additionally, 50 sputum samples in total were cultured for testing for fungus infections. To obtain the descriptive statistics, the data was imported into Microsoft Excel and subjected to statistical analysis using SPSS 22.0. Amphetamine and cannabis abuser's sociodemographic variables analysis observed that the majority (52%) were aged 18–30, with 56% in secondary school. Unemployment was a significant issue, and most had no other health issues. The majority (50%) had 5–10 years of abuse, while 32% had less than 5 years, and only 18% had been drug abusers for more than 10 years. There were significant changes (p < 0.001) in all different leukocyte blood cells, including neutrophils, lymphocytes, monocytes, eosinophils, and basophils. Furthermore, a microscopic examination of blood films from individuals who misuse the combination of the medications "amphetamine and cannabis" reveals hazardous alterations in Neutrophils. Out of 50, 35 sputum samples showed positive growth on Sabouraud dextrose agar (SDA) with chloramphenicol antibiotic, indicating a unicellular fungal growth. The present study explores the immune system and hematological disturbances linked to amphetamine and cannabis abuse, providing insights into health risks and targeted interventions. The findings complement previous research on drug users' hematological abnormalities, particularly in white blood cells. Routine hematological tests help identify alterations in homeostatic conditions, improving patient knowledge and preventing major issues. Further research is needed on multi-drug abuse prevention, early detection, and intervention. The cross-sectional design allows for a snapshot of the immune system and hematological status among abusers, laying the groundwork for future longitudinal studies. Key Words: Drug Effect, Immunity, Epidemiology, Oxidative Stress, Inflammation. © The Author(s) 2024.
KW  - Amphetamine
KW  - Cannabis
KW  - Fungal infection
KW  - Immune system
M3  - Article
DB  - Scopus
N1  - Export Date: 26 September 2024; Cited By: 1
ER  -

TY  - JOUR
AU  - Stanmyre, J.F.
AU  - Nower, L.
AU  - Malkin, M.L.
TI  - Problem Gambling and Sexual Minority Individuals: Evaluating Influence of Age and Comorbid Mental Health and Substance Use Problems
PY  - 2024
T2  - Journal of Gambling Studies
VL  - 40
IS  - 2
SP  - 957
EP  - 969
DO  - 10.1007/s10899-023-10264-5
UR  - https://www.scopus.com/inward/record.uri?eid=2-s2.0-85176751801&doi=10.1007%2fs10899-023-10264-5&partnerID=40&md5=f5c0e4725c9679a4968c8d9db481672a
AB  - Little is known about the prevalence of problem gambling among sexual minority individuals. The present study utilized an epidemiological sample, including individuals identifying as lesbian, gay, bisexual, asexual, and pansexual, to explore gambling behavior and problems and associated mental health and comorbid conditions that may contribute to elevated risk. Bivariate comparisons found that sexual minority individuals had higher rates of problem gambling, alcohol and substance use problems, anxiety, depression, and a wide range of problem behaviors (e.g., binge eating, prostitution, excessive video gaming) than heterosexuals. In a logistic regression, age moderated the relationship between sexual minority status and problem gambling, such that the risk for high-risk problem gambling increased with age for sexual minority individuals while it decreased for heterosexuals. Additionally, a logistic regression of sexual minority individuals who gamble found anxiety (OR = 3.80, 95% CI = 1.03, 13.97) and drug problems (OR = 8.57, 95% CI = 1.79, 41.05) predicted high-risk problem gambling. Findings suggest that prevention and screening protocols are needed in systems accessed by sexual minority individuals, particularly those middle age and older, as well as in settings where anxiety and substance use disorders are treated. © The Author(s), under exclusive licence to Springer Science+Business Media, LLC, part of Springer Nature 2023.
KW  - Addiction
KW  - LGBTQ+
KW  - Mental health
KW  - Problem gambling
KW  - Risk factors
KW  - Sexual minorities
M3  - Article
DB  - Scopus
N1  - Export Date: 26 September 2024; Cited By: 0
ER  -

TY  - JOUR
AU  - Buhl, L.F.
AU  - Christensen, L.L.
AU  - Diederichsen, A.
AU  - Lindholt, J.S.
AU  - Kistorp, C.M.
AU  - Glintborg, D.
AU  - Andersen, M.
AU  - Frystyk, J.
TI  - Impact of androgenic anabolic steroid use on cardiovascular and mental health in Danish recreational athletes: protocol for a nationwide cross-sectional cohort study as a part of the Fitness Doping in Denmark (FIDO-DK) study
PY  - 2024
T2  - BMJ Open
VL  - 14
IS  - 5
C7  - e078558
DO  - 10.1136/bmjopen-2023-078558
UR  - https://www.scopus.com/inward/record.uri?eid=2-s2.0-85192592967&doi=10.1136%2fbmjopen-2023-078558&partnerID=40&md5=fca57c777c9e3001a2d58cfedeb4710a
AB  - Introduction The use of androgenic anabolic steroids (AASs) among recreational athletes is steadily increasing. However, knowledge regarding the potentially harmful effects of AAS primarily originates from case reports and small observational studies. This large-scale study aims to investigate the impact of AAS use on vascular plaque formation, preclinical coronary disease, cardiac function, circulating cardiovascular risk markers, quality of life (QoL and mental health in a broad population of illicit AAS users Methods and analyses A nationwide cross-sectional cohort study including a diverse population of men and women aged ≥18 years, with current or previous illicit AAS use for at least 3 months. Conducted at Odense University Hospital, Denmark, the study comprises two parts. In part A (the pilot study), 120 recreational athletes with an AAS history will be compared with a sex-matched and age-matched control population of 60 recreational athletes with no previous AAS use. Cardiovascular outcomes include examination of non-calcified coronary plaque volume and calcium score using coronary CT angiography, myocardial structure and function via echocardiography, and assessing carotid and femoral artery plaques using ultrasonography. Retinal microvascular status is evaluated through fundus photography. Cardiovascular risk markers are measured in blood. Mental health outcomes include health-related QoL, interpersonal difficulties, body image concerns, aggression dimensions, anxiety symptoms, depressive severity and cognitive function assessed through validate questionnaires. The findings of our comprehensive study will be used to compose a less intensive investigatory cohort study of cardiovascular and mental health (part B) involving a larger group of recreational athletes with a history of illicit AAS use. Ethics and dissemination The study received approval from the Regional Committee on Health Research Ethics for Southern Denmark (S-20210078) and the Danish Data Protection Agency (21/28259). All participants will provide signed informed consent. Research outcomes will be disseminated through peer-reviewed journals and scientific conferences. © Author(s) (or their employer(s)) 2024.
KW  - Cardiology
KW  - Cardiomyopathy
KW  - Cardiovascular imaging
KW  - General endocrinology
KW  - Sex steroids & HRT
M3  - Article
DB  - Scopus
N1  - Export Date: 26 September 2024; Cited By: 0
ER  -

TY  - JOUR
AU  - Di Gennaro, F.
AU  - Papagni, R.
AU  - Segala, F.V.
AU  - Pellegrino, C.
AU  - Panico, G.G.
AU  - Frallonardo, L.
AU  - Diella, L.
AU  - Belati, A.
AU  - Santoro, C.R.
AU  - Brindicci, G.
AU  - Balena, F.
AU  - Bavaro, D.F.
AU  - Montalbò, D.
AU  - Guido, G.
AU  - Calluso, L.
AU  - Di Tullio, M.
AU  - Sgambati, M.
AU  - Fiordelisi, D.
AU  - De Gennaro, N.
AU  - Saracino, A.
TI  - Stigma and mental health among people living with HIV across the COVID-19 pandemic: a cross-sectional study
PY  - 2024
T2  - BMC Infectious Diseases
VL  - 24
IS  - 1
C7  - 423
DO  - 10.1186/s12879-024-09315-y
UR  - https://www.scopus.com/inward/record.uri?eid=2-s2.0-85191068345&doi=10.1186%2fs12879-024-09315-y&partnerID=40&md5=e6ddc974da561aafca9f74af08afb42d
AB  - Background: Mental health (MH) is extremely relevant when referring to people living with a chronic disease, such as people living with HIV (PLWH). In fact – although life expectancy and quality have increased since the advent of antiretroviral therapy (ART) – PLWH carry a high incidence of mental disorders, and this burden has been exacerbated during the COVID-19 pandemic. In this scenario, UNAIDS has set new objectives for 2025, such as the linkage of at least 90% of PLWH to people-centered, context-specific MH services. Aim of this study was to determine the prevalence of MD in PLWH followed at the Clinic of Infectious Diseases of the University of Bari, Italy. Methods: From January 10th to September 10th, 2022, all PLWH patients accessing our outpatient clinic were offered the following standardized tools: HAM-A for anxiety, BDI-II for depression, PC-PTSD-5 for post-traumatic stress disorder, CAGE-AID for alcohol-drug abuse. Factors associated with testing positive to the four MD were explored with a multivariable logistic regression model. Results: 578 out of 1110 HIV-patients agreed to receive MH screening, with 141 (24.4%) people resulting positive to at least one MH disorder. HAM-A was positive in 15.8% (n = 91), BDI-II in 18% (n = 104), PC-PTSD-5 in 5% (n = 29) and CAGE in 6.1% (n = 35). The multivariable logistic regression showed a higher probability of being diagnosed with anxiety, depression and post-traumatic stress disorder for PLWH who reported severe stigma, social isolation, psychological deterioration during the COVID-19 pandemic and for those receiving a dolutegravir (DTG)-based regimen. Moreover, history of drug use (OR 1.13; [95% CE 1.06–4.35]), family stigma (2.42 [1.65–3.94]) and social isolation (2.72 [1.55;4.84]) were found to be associated to higher risk for substance use disorder. Conclusions: In this study, stigma was a strong predictor for being diagnosed of a MH disorder among PLWH. Also, the possible role of dolutegravir as a risk factor for the onset of MH disorders should be considered in clinical practice, and MH of patients receiving DTG-containing regimens should be constantly monitored. © The Author(s) 2024.
KW  - Anxiety
KW  - COVID-19
KW  - Depression
KW  - Dolutegravir
KW  - HIV
KW  - Mental Health
KW  - Post-traumatic stress disorder
KW  - Stigma
KW  - Substance-related disorders
M3  - Article
DB  - Scopus
N1  - Export Date: 26 September 2024; Cited By: 1
ER  -

TY  - JOUR
AU  - Richardson, C.
AU  - Daniels, K.
AU  - Confer, A.
AU  - Saxon, A.J.
AU  - Gordon, A.J.
AU  - Liberto, J.
AU  - Albanese, A.P.
AU  - Renner, J.
AU  - Edens, E.
AU  - Kennedy, A.J.
TI  - Internal Medicine Resident Addiction Training at the Veteran’s Health Administration: A Qualitative Evaluation of Site Directors’ Response to the 2022 ACGME Requirements
PY  - 2024
T2  - Journal of General Internal Medicine
VL  - 39
IS  - 8
SP  - 1393
EP  - 1399
DO  - 10.1007/s11606-024-08639-4
UR  - https://www.scopus.com/inward/record.uri?eid=2-s2.0-85184263487&doi=10.1007%2fs11606-024-08639-4&partnerID=40&md5=2b2dc16e3e2189185597f5660b8b3aeb
AB  - Background: Substance use disorders (SUDs) are prevalent in the USA yet remain dramatically undertreated. To address this care gap, the Accreditation Council for Graduate Medical Education (ACGME) approved revisions to the Program Requirements for Graduate Medical Education (GME) in Internal Medicine, effective July 1, 2022, requiring addiction medicine training for all internal medicine (IM) residents. The Veterans Health Administration (VHA) is a clinical training site for many academic institutions that sponsor IM residencies. This focus group project evaluated VHA IM residency site directors’ perspectives about providing addiction medical education within VHA IM training sites. Objective: To better understand the current state, barriers to, and facilitators of IM resident addiction medicine training at VHA sites. Design: This was a qualitative evaluation based on semi-structured video-based focus groups. Participants: Participants were VHA IM site directors based at a VHA hospital or clinic throughout the USA. Approach: Focus groups were conducted using a semi-structured group interview guide. Two investigators coded each focus group independently, then met to create a final adjudicated coding scheme. Thematic analysis was used to identify key themes. Key Results: Forty-three participants from 38 VHA sites participated in four focus groups (average size: 11 participants). Six themes were identified within four pre-defined categories. Current state of training: most VHA sites offered no formal training in addiction medicine for IM residents. Barriers: addiction experts are often located outside of IM settings, and ACGME requirements were non-specific. Facilitators: clinical champions help support addiction training. Desired next steps: participants desired incentives to train or hire local champions and a pre-packaged didactic curriculum. Conclusions: Developing competent clinical champions and leveraging VHA addiction specialists from non-IM settings would create more addiction training opportunities for IM trainees at VHA sites. These insights can likely be applied to IM training at non-VHA sites. © This is a U.S. Government work and not under copyright protection in the US; foreign copyright protection may apply 2024.
KW  - addiction
KW  - for indexing: qualitative
KW  - internal medicine
KW  - residency
M3  - Article
DB  - Scopus
N1  - Export Date: 26 September 2024; Cited By: 0
ER  -

TY  - JOUR
AU  - Todd, A.R.
AU  - Tracy, M.F.
AU  - Hall, S.F.
AU  - Herrmann, A.A.
AU  - Chrenka, E.A.
AU  - Hanson, L.R.
TI  - Improving Access to Yoga for Chronic Pain in a Spanish-Speaking Community: A Quality Improvement Initiative
PY  - 2024
T2  - Pain Management Nursing
VL  - 25
IS  - 4
SP  - 395
EP  - 401
DO  - 10.1016/j.pmn.2024.03.018
UR  - https://www.scopus.com/inward/record.uri?eid=2-s2.0-85192956633&doi=10.1016%2fj.pmn.2024.03.018&partnerID=40&md5=d4cbc5e470845e1d96b2ab9072982058
AB  - Background: The recent increase in opioid misuse and overdose among the Hispanic population signifies the need for an initiative to increase efforts in pain management in the Hispanic population. Yoga is an evidence-based therapeutic intervention that is effective for several pain-associated disorders. However, in the United States, it is primarily taught in English and not always accessible. This quality improvement (QI) project aimed to assess the outcome of implementing a yoga program on pain and quality of life in the Hispanic population. Methods: Twenty Spanish-speaking community center members participated in a linguistically-tailored yoga program over the course of 10 weeks that included educational, demonstration, and practice videos. Outcome measures of the QI program included changes in pain interference, physical function, opioid medication use, the overall impression of change in pain, satisfaction with the program, and the likelihood of continuation of yoga practice. Results: Data collected from participants (n = 16) after the 10-week period indicated that nearly 60% experienced an improvement in their overall impression of change in pain; their reported likelihood of continuation of yoga practice at home or another location were 6.8 and 7.4, respectively, on a 10-point scale. While pain interference was unaffected, there was an improvement in markers of physical function, including a two-fold improvement in general activity without limitations. The mean average intensity of pain decreased by 33%. Conclusion: The use of a linguistically-tailored yoga program improved self-reported overall pain, physical function, average intensity of pain, and initiated an interest in participants in utilizing yoga practice for self-management of pain. This QI project provides results that can be used for further implementation initiatives at other sites and consideration of use in diverse populations. © 2024
KW  - Chronic pain
KW  - Hispanic
KW  - Spanish-speaking
KW  - Yoga
M3  - Article
DB  - Scopus
N1  - Export Date: 26 September 2024; Cited By: 0
ER  -

TY  - JOUR
AU  - Yasrab, M.
AU  - Rizk, R.C.
AU  - Chu, L.C.
AU  - Fishman, E.K.
TI  - 3D Cinematic rendering for evaluating femoral pseudoaneurysms in injection drug users
PY  - 2024
T2  - Emergency Radiology
VL  - 31
IS  - 4
SP  - 595
EP  - 603
DO  - 10.1007/s10140-024-02237-x
UR  - https://www.scopus.com/inward/record.uri?eid=2-s2.0-85192204625&doi=10.1007%2fs10140-024-02237-x&partnerID=40&md5=e01f28e90dde362a28272328503c4709
AB  - The inguinal region, specifically the femoral vasculature, is a commonly used site of injection for intravenous drug users (IVDU). Repeated puncture of the vessel wall results in breakdown and subsequent arterial pseudoaneurysm- dilatations or outpouching of blood vessels, which, if left untreated, can result in fatal complications such as rupture with hemorrhage, sepsis, or even limb loss. The current modalities for arterial pseudoaneurysms include Doppler ultrasound and computed tomography (CT) angiography, both of which play important roles in management and surgical planning. However, 3D cinematic rendering (CR), a novel CT post-processing technique, offers timely, highly detailed photorealistic images that more clearly display the relation of anatomical structures, allowing for greater diagnostic confidence and precise surgical planning, particularly useful in the emergency setting. In this pictorial review, we demonstrate role of 3D CR in diagnosis and management of femoral pseudoaneurysms in IVDU through 9 illustrative cases. © The Author(s), under exclusive licence to American Society of Emergency Radiology (ASER) 2024.
KW  - 3D CT
KW  - Cinematic rendering
KW  - Femoral pseudoaneurysm
KW  - Infected pseudoaneurysm
KW  - Injection drug use
KW  - IVDU
M3  - Article
DB  - Scopus
N1  - Export Date: 26 September 2024; Cited By: 1
ER  -

TY  - JOUR
AU  - Schuttner, L.
AU  - Mayfield, B.
AU  - Jaske, E.
AU  - Theis, M.
AU  - Nelson, K.
AU  - Reddy, A.
TI  - Primary Care Telehealth Initiation and Engagement among Veterans at High Risk, 2019-2022
PY  - 2024
T2  - JAMA Network Open
VL  - 7
IS  - 7
SP  - e2424921
DO  - 10.1001/jamanetworkopen.2024.24921
UR  - https://www.scopus.com/inward/record.uri?eid=2-s2.0-85200188588&doi=10.1001%2fjamanetworkopen.2024.24921&partnerID=40&md5=74c32936dc1589a3b654dd0a511ff157
AB  - Importance: During the COVID-19 pandemic, the Veterans Health Administration (VHA) expanded telehealth infrastructure. Understanding telehealth initiation and sustained engagement could inform future resource allocation for high-need populations. Objective: To describe and examine primary care use, including initiation, use, and engagement factors, of telehealth modalities (telephone, video visits, and secure messaging) from 2020 to 2022. Design, Setting, and Participants: This cohort study was conducted among 1383070 patients in the 75th or higher percentile for 90-day risk of hospitalization or mortality (using previously validated Care Assessment Need scores) engaged in VHA primary care from March 11, 2019, to March 10, 2022. Exposures: Patient sociodemographic characteristics (age, sex, race and ethnicity, and marital and housing status), health characteristics (chronic condition count, military service disability, serious mental illness, or substance use disorder diagnoses), geographic characteristics (driving distance to clinic and rural or urban location), and Federal Communications Commission-reported broadband speed among subgroups of patients at high risk categorized by telehealth use from 2020 to 2022. Main Outcomes and Measures: Primary care utilization by modality. Results: A total of 1383070 patients at high risk were engaged in VHA primary care in March 2020 (median age, 73.0 years [IQR, 65-80 years]; 92.4% male; 77.7% regular telehealth users in 2019). With the onset of the COVID-19 pandemic from March 2020 to March 2021, 92.7% of patients at high risk (1158804 of 1250438 retained in care) became regular telehealth users. The following year, most patients continued as telehealth users (83.4% [942151 of 1129683 retained]), including 38.2% retention of users at high risk newly engaged in 2020. Between 2019 and 2022 among those living and engaged in VHA primary care, adjusted exploratory multinomial logit models estimated that new telehealth users in 2020 (both sustained or only transiently engaged) were more often Black non-Hispanic individuals with greater comorbidity burdens than those who never engaged in telehealth use (Black non-Hispanic with new persistent telehealth use: adjusted relative risk ratio [ARR], 1.18 [95% CI, 1.16-1.20]; Black non-Hispanic with transient telehealth use: ARR, 1.11 [95% CI, 1.08-1.13]; ≥5 chronic conditions with new persistent telehealth use: ARR, 1.92 [95% CI, 1.88-1.96]; ≥5 chronic conditions with transient telehealth use: ARR, 1.43 [95% CI, 1.40-1.46]). Conclusions and Relevance: This cohort study suggests that primary care telehealth initiation, use and sustained engagement differed among subgroups of patients at high risk throughout the COVID-19 pandemic. Those never or only transiently engaged with telehealth had lower illness burdens and were less likely to identify as members of racial or ethnic minority groups. Variation in telehealth use among subgroups of patients at high risk during this period could inform future resource allocation. © 2024 American Medical Association. All rights reserved.
M3  - Article
DB  - Scopus
N1  - Export Date: 26 September 2024; Cited By: 0
ER  -

TY  - JOUR
AU  - Ward, M.K.
AU  - Guille, C.
AU  - Jafry, A.
AU  - Gwanzura, T.
AU  - Pryce, K.
AU  - Lewis, P.
AU  - Brady, K.T.
TI  - Digital health interventions to support women with opioid use disorder: A scoping review
PY  - 2024
T2  - Drug and Alcohol Dependence
VL  - 261
C7  - 111352
DO  - 10.1016/j.drugalcdep.2024.111352
UR  - https://www.scopus.com/inward/record.uri?eid=2-s2.0-85195394467&doi=10.1016%2fj.drugalcdep.2024.111352&partnerID=40&md5=70f01c36073f7771b9a2a44f162cc832
AB  - Background: Digital health interventions have the potential to address barriers to care for women. To design effective digital health interventions that meet the needs of this population, a full assessment of the existing literature is required. Methods: This scoping review followed the Preferred Reporting Items for Systematic reviews and Meta-Analyses extension for Scoping Reviews (PRISMA-ScR) Checklist. A total of four databases were searched: Medline (OVID), Embase, the Cumulative Index to Nursing and Allied Health Literature, and PsychInfo. Search terms were informed by a preliminary search and included synonyms for opioid use disorder, digital health, and women. Abstract screening and full text review was completed after reviewer calibration. Data extraction was carried out through data charting. Results: After removal of duplicates, 901 abstracts were screened; the full text of 26 manuscripts were reviewed. After full text review, 17 studies published between 2018 and 2023 were included in the scoping review. Types of digital health interventions and study designs varied widely, with a majority focused on the peripartum period (n=12). Of 11 studies focused on OUD treatment, only three reported outcomes related to MOUD utilization. Two studies described community engagement to inform the development or modification of interventions. Conclusion: A variety of digital health interventions are currently being used to address OUD among women. Areas for future work include examining efficacy for MOUD utilization, incorporating community engagement into intervention development, providing support for OUD treatment and recovery in the late postpartum period and beyond, and the development of mobile health applications. © 2024
KW  - Digital health
KW  - Opioid use disorder
KW  - Women
M3  - Review
DB  - Scopus
N1  - Export Date: 26 September 2024; Cited By: 0
ER  -

TY  - JOUR
AU  - Shima, N.
AU  - Nitta, A.
AU  - Sasaki, K.
AU  - Katagi, M.
AU  - Sato, T.
AU  - Nishioka, H.
TI  - Influences of hair dyeing on the distribution shapes of zolpidem and methoxyphenamine in hair
PY  - 2024
T2  - Forensic Science International
VL  - 357
C7  - 111990
DO  - 10.1016/j.forsciint.2024.111990
UR  - https://www.scopus.com/inward/record.uri?eid=2-s2.0-85188711286&doi=10.1016%2fj.forsciint.2024.111990&partnerID=40&md5=8a5c5d8bdcfaa55e102f6d9797495cb2
AB  - In order to investigate the influences of hair dyeing on the distribution shapes of drugs in hair, different hair dyeing processes (“semi-permanent coloring without bleaching” and “permanent coloring with bleaching”) were performed in vitro on black hair specimens collected from two subjects (Asians) who took a single dose of zolpidem (ZP, 10 mg of ZP tartrate) or methoxyphenamine (MOP, 50 mg of MOP hydrochloride). Under the following three different dyeing conditions, (1) semi-permanent coloring, (2) permanent coloring (once), (3) permanent coloring (twice), drug distributions in single hair specimens were investigated using a 2-mm segmental analysis by liquid chromatography-tandem mass spectrometry. Distribution shapes of drugs changed significantly only under the permanent coloring (twice) condition, resulting in reduced peak concentration and extended distribution width. There was, however, no significant difference in the amounts of drugs in hair between non-treated and dyed specimens, suggesting the drugs hardly leaked out of hair or were only slightly degraded during dyeing. In addition, while assuming contact with aqueous environment such as daily hair washing after dyeing, dyed hair specimens were individually immersed in ultrapure water for 20 hours, then the outflow of drugs in ultrapure water as well as the distribution shapes of drugs remaining in hair were determined. The drug outflow after permanent coloring (once and twice) was significantly larger than those after semi-permanent coloring, and the outflow ratios, [outflow]/([outflow] + [amount remaining in hair]), ranged over 9.8–24% (n = 3) for ZP and 68–71% (n = 3) for MOP after permanent coloring (once), and 54–72% (n = 3) for ZP and 86–91% (n = 3) for MOP after permanent coloring (twice). The distribution shapes of drugs after 20 h of immersion tended to flatten as outflow ratios increased, resulting in no change in the shapes after semi-permanent coloring, and complete collapse of their shapes after permanent coloring (twice). Thus, the present results indicated that hair dyeing involving bleaching and subsequent contact with aqueous environment after dyeing could significantly influence distribution shapes of drugs in hair. © 2024 Elsevier B.V.
KW  - Bleaching
KW  - Hair dyeing
KW  - Hair testing
KW  - LC-MS/MS
KW  - Methoxyphenamine
KW  - Zolpidem
M3  - Article
DB  - Scopus
N1  - Export Date: 26 September 2024; Cited By: 1
ER  -

TY  - JOUR
AU  - Dir, A.L.
AU  - O’Reilly, L.
AU  - Pederson, C.
AU  - Schwartz, K.
AU  - Brown, S.A.
AU  - Reda, K.
AU  - Gillenwater, L.
AU  - Gharbi, S.
AU  - Wiehe, S.E.
AU  - Adams, Z.W.
AU  - Hulvershorn, L.A.
AU  - Zapolski, T.C.B.
AU  - Boustani, M.
AU  - Aalsma, M.C.
TI  - Early development of local data dashboards to depict the substance use care cascade for youth involved in the legal system: qualitative findings from end users
PY  - 2024
T2  - BMC Health Services Research
VL  - 24
IS  - 1
C7  - 687
DO  - 10.1186/s12913-024-11126-5
UR  - https://www.scopus.com/inward/record.uri?eid=2-s2.0-85195003895&doi=10.1186%2fs12913-024-11126-5&partnerID=40&md5=1c43161013d63277a69f5e09ff548f24
AB  - Introduction: Rates of substance use are high among youth involved in the legal system (YILS); however, YILS are less likely to initiate and complete substance use treatment compared to their non legally-involved peers. There are multiple steps involved in connecting youth to needed services, from screening and referral within the juvenile legal system to treatment initiation and completion within the behavioral health system. Understanding potential gaps in the care continuum requires data and decision-making from these two systems. The current study reports on the development of data dashboards that integrate these systems’ data to help guide decisions to improve substance use screening and treatment for YILS, focusing on end-user feedback regarding dashboard utility. Methods: Three focus groups were conducted with n = 21 end-users from juvenile legal systems and community mental health centers in front-line positions and in decision-making roles across 8 counties to gather feedback on an early version of the data dashboards; dashboards were then modified based on feedback. Results: Qualitative analysis revealed topics related to (1) important aesthetic features of the dashboard, (2) user features such as filtering options and benchmarking to compare local data with other counties, and (3) the centrality of consistent terminology for data dashboard elements. Results also revealed the use of dashboards to facilitate collaboration between legal and behavioral health systems. Conclusions: Feedback from end-users highlight important design elements and dashboard utility as well as the challenges of working with cross-system and cross-jurisdiction data. © The Author(s) 2024.
KW  - Behavioral health services cascade of care
KW  - Data dashboards
KW  - End-user feedback
KW  - Youth involved in the legal system
M3  - Article
DB  - Scopus
N1  - Export Date: 26 September 2024; Cited By: 0
ER  -

TY  - JOUR
AU  - Gu, Y.
AU  - Li, X.
AU  - Zhou, Q.
AU  - Deng, H.
AU  - Zhang, F.
AU  - Wei, J.
AU  - Lv, X.
TI  - Uniportal video-assisted thoracic surgery versus open thoracotomy for chronic pain after surgery: a prospective cohort study
PY  - 2024
T2  - Journal of Anesthesia
VL  - 38
IS  - 4
SP  - 525
EP  - 536
DO  - 10.1007/s00540-024-03349-x
UR  - https://www.scopus.com/inward/record.uri?eid=2-s2.0-85193494503&doi=10.1007%2fs00540-024-03349-x&partnerID=40&md5=336b6664e451c79646db9514516e7143
AB  - Purpose: The potential of uniportal video-assisted thoracic surgery (U-VATS) to reduce chronic pain after thoracic surgery (CPTS) compared to open thoracotomy (OT) remains unexplored. This prospective study aims to assess the incidence of CPTS following U-VATS or OT and identify associated risk factors. Methods: Patients undergoing thoracic surgery were recruited from March 2021 to March 2022, categorized by surgical approach (U-VATS vs. OT). Standard clinical protocols for surgery, anesthesia, and analgesia were followed. Pain symptoms were assessed using the Short-form McGill Pain Questionnaire, with follow-ups up to 6 months. Perioperative factors influencing CPTS at 3 months were analyzed through univariate and multivariate methods. Results: A total of 694 patients were analyzed. Acute pain after thoracic surgery (APTS) was significantly less severe in the U-VATS group (p < 0.001). U-VATS patients exhibited a lower incidence of CPTS at 3 months (63.4% vs. 80.1%, p < 0.001), with reduced severity among those experiencing CPTS (p = 0.007) and a decreased occurrence of neuropathic pain (p = 0.014). Multivariate analysis identified OT incision, moderate to severe APTS (excluding moderate static pain at 24 h postoperative), nocturnal surgery, and lung surgery as risk factors for CPTS. Conclusion: This study underscores the potential of U-VATS to reduce both the incidence and severity of CPTS at 3 months compared to OT. Furthermore, it highlights risk factors for CPTS, including OT incision, inadequately managed APTS, lung surgery, and nocturnal surgery. These findings emphasize the importance of considering surgical approach and perioperative pain management strategies to mitigate the burden of CPTS. © The Author(s) under exclusive licence to Japanese Society of Anesthesiologists 2024.
KW  - Acute pain after thoracic surgery
KW  - Chronic pain after thoracic surgery
KW  - Open thoracotomy
KW  - Uniportal video-assisted thoracic surgery
M3  - Article
DB  - Scopus
N1  - Export Date: 26 September 2024; Cited By: 3
ER  -

TY  - JOUR
AU  - Wilson, H.H.K.
AU  - Roxas, B.H.
AU  - Lintzeris, N.
AU  - Harris, M.F.
TI  - Diagnosing and managing prescription opioid use disorder in patients prescribed opioids for chronic pain in Australian general practice settings: a qualitative study using the theory of Planned Behaviour
PY  - 2024
T2  - BMC Primary Care
VL  - 25
IS  - 1
C7  - 236
DO  - 10.1186/s12875-024-02474-6
UR  - https://www.scopus.com/inward/record.uri?eid=2-s2.0-85197404935&doi=10.1186%2fs12875-024-02474-6&partnerID=40&md5=d0fe4c280ec6db476a87c65e82443020
AB  - Background: Chronic pain is a debilitating and common health issue. General Practitioners (GPs) often prescribe opioids to treat chronic pain, despite limited evidence of benefit and increasing evidence of harms, including prescription Opioid Use Disorder (pOUD). Australian GPs are worried about the harms of long-term opioids, but few are involved in the treatment of pOUD. There is little research on GPs’ experiences diagnosing and managing pOUD in their chronic pain patients. Methods: This qualitative research used semi-structured interviews and a case study to investigate GPs’ experiences through the lens of the Theory of Planned Behaviour (TPB). TPB describes three factors, an individual’s perceived beliefs/attitudes, perceived social norms and perceived behavioural controls. Participants were interviewed via an online video conferencing platform. Interviews were transcribed verbatim and thematically analysed. Results: Twenty-four GPs took part. Participants were aware of the complex presentations for chronic pain patients and concerned about long-term opioid use. Their approach was holistic, but they had limited understanding of pOUD diagnosis and suggested that pOUD had only one treatment: Opioid Agonist Treatment (OAT). Participants felt uncomfortable prescribing opioids and were fearful of difficult, conflictual conversations with patients about the possibility of pOUD. This led to avoidance and negative attitudes towards diagnosing pOUD. There were few positive social norms, few colleagues diagnosed or managed pOUD. Participants reported that their colleagues only offered positive support as this would allow them to avoid managing pOUD themselves, while patients and other staff were often unsupportive. Negative behavioural controls were common with low levels of knowledge, skill, professional supports, inadequate time and remuneration described by many participants. They felt OAT was not core general practice and required specialist management. This dichotomous approach was reflected in their views that the health system only supported treatment for chronic pain or pOUD, not both conditions. Conclusions: Negative beliefs, negative social norms and negative behavioural controls decreased individual behavioural intention for this group of GPs. Diagnosing and managing pOUD in chronic pain patients prescribed opioids was perceived as difficult and unsupported. Interventions to change behaviour must address negative perceptions in order to lead to more positive intentions to engage in the management of pOUD. © The Author(s) 2024.
KW  - Chronic (disease)/pain
KW  - Diagnosis/differential
KW  - General practice
KW  - Opioid dependence
KW  - Opioid use disorder
KW  - Prescription/drugs
KW  - Primary care
KW  - Qualitative
KW  - Substance use disorder
KW  - Theory of planned behaviour
M3  - Article
DB  - Scopus
N1  - Export Date: 26 September 2024; Cited By: 0
ER  -

TY  - JOUR
AU  - Ashworth, M.
AU  - Thunström, L.
AU  - Clancy, G.L.
AU  - Thompson, R.A.
AU  - Johnson, D.
AU  - Fletcher, E.
TI  - Addressing rural and non-rural substance use disorder stigma: Evidence from a national randomized controlled trial
PY  - 2024
T2  - Addictive Behaviors Reports
VL  - 19
C7  - 100541
DO  - 10.1016/j.abrep.2024.100541
UR  - https://www.scopus.com/inward/record.uri?eid=2-s2.0-85188927404&doi=10.1016%2fj.abrep.2024.100541&partnerID=40&md5=bf8e5acd1e725c596a80c0dd29ad8f97
AB  - Background: Individuals with substance use disorder (SUD) and recovery support services often face significant social stigma, especially in rural areas. One method of addressing stigma is through education and personal recovery stories. It is unclear if such messages will work similarly across rural and non-rural areas. Methods: We conduct an exploratory analysis of data from a national randomized controlled trial (N = 2,721) to determine if there are differences in the effectiveness of messages at reducing stigma across rurality. Specifically, we test four interventions to reduce stigma: education about the effectiveness of recovery housing and three versions of a personal recovery story that varied social distance and delivery medium (identified written story, anonymous written story, and video). Results: We find that messages may not have the same effect across rurality, with non-rural participants in the identified and anonymous written recovery story groups having lower stigma scores and only rural participants exposed to the anonymous written story having lower stigma scores compared to their counterparts in the control group. Further, non-rural participants exposed to both written story treatments had higher positive feelings towards those in recovery compared to the control group, but only rural participants in the anonymous written story group had higher positive feelings compared to the control group. Conclusion: Our results suggest that messages may have different effects on stigma across rurality and that rural participants’ beliefs may be particularly hard to change. Future research should examine what types of stigma reduction interventions are most effective in rural areas. © 2024 The Authors
KW  - Contact interventions
KW  - Education interventions
KW  - Recovery housing
KW  - Stigma
KW  - Substance use disorder
M3  - Article
DB  - Scopus
N1  - Export Date: 26 September 2024; Cited By: 0
ER  -

TY  - JOUR
AU  - Chohan, B.H.
AU  - Kingston, H.
AU  - Tseng, A.S.
AU  - Sambai, B.
AU  - Guthrie, B.L.
AU  - Wilkinson, E.
AU  - Giandhari, J.
AU  - Mbogo, L.W.
AU  - Monroe-Wise, A.
AU  - Masyuko, S.
AU  - Bosire, R.
AU  - Ludwig-Barron, N.T.
AU  - Sinkele, W.
AU  - Bukusi, D.
AU  - de Oliveria, T.
AU  - Farquhar, C.
AU  - Herbeck, J.T.
TI  - Virologic Nonsuppression and HIV Drug Resistance Among People Who Inject Drugs and Their Sexual and Injecting Partners in Kenya
PY  - 2024
T2  - AIDS Research and Human Retroviruses
VL  - 40
IS  - 5
SP  - 240
EP  - 250
DO  - 10.1089/aid.2023.0068
UR  - https://www.scopus.com/inward/record.uri?eid=2-s2.0-85187922880&doi=10.1089%2faid.2023.0068&partnerID=40&md5=9c495feaba1d7d8324799b3406297166
AB  - We evaluated the prevalence and correlates of HIV viral nonsuppression and HIV drug resistance (HIV-DR) in a cohort of people who inject drugs living with HIV (PWID-LH) and their sexual and injecting partners living with HIV in Kenya. HIV-DR testing was performed on participants with viral nonsuppression. Of 859 PWID-LH and their partners, 623 (72.5%) were on antiretroviral therapy (ART) ≥4 months and 148/623 (23.8%) were not virally suppressed. Viral nonsuppression was more common among younger participants and those on ART for a shorter duration. Among 122/148 (82.4%) successfully sequenced samples, 55 (45.1%) had detectable major HIV-DR mutations, mainly to non-nucleoside and nucleotide reverse transcriptase inhibitors (NNRTI and NRTI). High levels of HIV-DR among those with viral nonsuppression suggests need for viral load monitoring, adherence counseling, and timely switching to alternate ART regimens in this key population. Copyright 2024, Mary Ann Liebert, Inc., publishers.
KW  - HIV
KW  - HIV drug resistance
KW  - Kenya
KW  - PWID
KW  - virologic nonsuppression
M3  - Article
DB  - Scopus
N1  - Export Date: 26 September 2024; Cited By: 0
ER  -

TY  - JOUR
AU  - Uwiringiyimana, A.
AU  - Niyonsenga, J.
AU  - Lisette, K.G.
AU  - Bugenimana, A.
AU  - Mutabaruka, J.
AU  - Nshimiyimana, A.
TI  - Depression symptoms and suicidal ideation among HIV infected Rwandans: the mediating and moderating effects of complicated grief and substance abuse
PY  - 2024
T2  - AIDS Research and Therapy
VL  - 21
IS  - 1
C7  - 38
DO  - 10.1186/s12981-024-00628-1
UR  - https://www.scopus.com/inward/record.uri?eid=2-s2.0-85195438831&doi=10.1186%2fs12981-024-00628-1&partnerID=40&md5=194dc40fefd7923af218c61b668460dc
AB  - Background: People with HIV/AIDS (PWHA) have 7–36 times greater risk for completed suicide associated with depression symptoms compared to general population. However, no study has sufficiently analyzed the mediating or moderating variables of the relationship between depression and suicidal ideation in Rwanda. Objectives: This study aimed to examine how complicated grief mediates and substance abuse moderates the effects of depression symptoms on suicidal ideation. Methods: Data were collected from a convenient sample of 140 participants (M-age = 38.79 years, SD = 10.218) receiving antiretroviral therapy (ART) at Remera Health Center in a cross-sectional study. Multiple linear regression and Sobel test were used to examine the relationships between depression symptoms, complicated grief, suicidal ideation, and substance abuse. Results: The results indicated that 29% of the sample had clinically significant symptoms of depression and 18% had suicidal ideation. The interaction between substance abuse and depression symptoms (β =.468, t = 8.02, p = 0.000) was a significant predictor, explaining the 55.7% of variance in suicidal ideation. Furthermore, the Sobel test demonstrated that complicated grief mediated the effects of depression symptoms (t = 4.67, SE = 0.0101, p ≤ 0.001) on suicidal ideation. Conclusion: The results suggest that depression symptoms are associated with an increased risk of suicidal ideation, and this risk significantly amplified in the presence of complicated grief and substance abuse. These findings highlight the importance of integrating mental health services, particularly those addressing depression, complicated grief, and substance abuse, into HIV care programs to mitigate the risk of suicidal ideation among PWHA. © The Author(s) 2024.
KW  - Complicated grief
KW  - Depression symptoms
KW  - HIV infected person
KW  - Substance abuse
KW  - Suicidal ideation
M3  - Article
DB  - Scopus
N1  - Export Date: 26 September 2024; Cited By: 0
ER  -

TY  - JOUR
AU  - Castro, F.D.O.F.D.
AU  - Guilarde, A.O.
AU  - Souza, L.C.S.
AU  - Guimarães, R.F.
AU  - Pereira, A.J.C.S.
AU  - Romão, P.R.T.
AU  - Pfrimer, I.A.H.
AU  - Fonseca, S.G.
TI  - Polarization of HIV-1- and CMV-Specific IL-17-Producing T Cells among People with HIV under Antiretroviral Therapy with Cannabis and/or Cocaine Usage
PY  - 2024
T2  - Pharmaceuticals
VL  - 17
IS  - 4
C7  - 465
DO  - 10.3390/ph17040465
UR  - https://www.scopus.com/inward/record.uri?eid=2-s2.0-85191251139&doi=10.3390%2fph17040465&partnerID=40&md5=a69b79a4a380382b822f401485cdc757
AB  - Objective: This study evaluated the influence of cannabis and/or cocaine use in human immunodeficiency virus (HIV)- and cytomegalovirus (CMV)-specific T-cell responses of people with HIV (PWH). Results: There was a higher percentage of IL-17-producing HIV-Gag-specific CD8+ T-cells in all drug users than that in PWH non-drug users. Stratifying the drug-user groups, increased percentages of IL-17-producing HIV-Gag-specific CD4+ and CD8+ T-cells were found in PWH cannabis plus cocaine users compared to PWH non-drug users. In response to CMV, there were higher percentage of IL-17-producing CMV-specific CD8+ T-cell in PWH cocaine users than that in PWH non-drug users. Considering all drug users together, there was a higher percentage of SEB-stimulated IL-17-producing CD4+ T-cells than that in PWH non-drug users, whereas cannabis users had higher percentages of IL-17-producing CD4+ T-cells compared to non-drug users. Methods: Cryopreserved peripheral blood mononuclear cells from 37 PWH undergoing antiretroviral therapy (ART) using cannabis (10), cocaine (7), or cannabis plus cocaine (10) and non-drug users (10) were stimulated with HIV-1 Gag or CMV-pp65 peptide pools, or staphylococcal enterotoxin B (SEB) and evaluated for IFN-γ- and/or IL-17A-producing CD4+ and CD8+ T-cells using flow cytometry. Conclusions: Cannabis plus cocaine use increased HIV-specific IL-17 producing T-cells and cocaine use increased IL-17 CMV-specific CD8+ T-cell responses which could favor the inflammatory conditions associated with IL-17 overproduction. © 2024 by the authors.
KW  - cannabis
KW  - cocaine
KW  - drug addiction
KW  - HIV-1
KW  - IFN-γ
KW  - IL-17A
KW  - Th17/Tc17 cells
M3  - Article
DB  - Scopus
N1  - Export Date: 26 September 2024; Cited By: 0
ER  -

TY  - JOUR
AU  - Ottesen, T.D.
AU  - Wickersham, J.A.
AU  - Lawrence, J.C.
AU  - Antoniak, S.
AU  - Zezuilin, O.
AU  - Polonsky, M.
AU  - Antonyak, S.
AU  - Rozanova, J.
AU  - Dvoriak, S.
AU  - Pykalo, I.
AU  - Filippovych, M.
AU  - Altice, F.L.
TI  - High rates of deferring antiretroviral treatment for patients with HIV and substance use disorders: Results from a national sample of HIV physicians in Ukraine
PY  - 2024
T2  - PLoS ONE
VL  - 19
IS  - 7 July
C7  - e0305086
DO  - 10.1371/journal.pone.0305086
UR  - https://www.scopus.com/inward/record.uri?eid=2-s2.0-85199165816&doi=10.1371%2fjournal.pone.0305086&partnerID=40&md5=7b1d68bbe3bec292a229224b929c25bd
AB  - Background HIV incidence and mortality are increasing in Ukraine despite their reductions globally, in part due to suboptimal antiretroviral therapy (ART) coverage in key populations of people with HIV (PWH) where the epidemic is concentrated. As physicians are gatekeepers to ART prescription, stigma and discrimination barriers are understudied as a key to meeting HIV treatment targets in key populations. Methods A national sample (N = 204) of ART-prescribing physicians in Ukraine were surveyed between August and November 2019. Participants underwent a series of randomized, hypothetical HIV clinical scenarios and decided whether to initiate or defer (or withhold) ART. Scenarios varied based on 5 distinct CD4 counts (CD4: 17, 176, 305, 470, or 520 cells/mL) and 10 different PWH key populations. Z scores and McNemar’s test for paired samples were used to assess differences between key populations and CD4 count. Feeling thermometers were used to assess stigma-related measures toward key populations among physicians. Results Physicians were highly experienced (mean = 19 years) HIV treaters, female (80.4%), and trained in infectious diseases (76.5%). Patients who drink alcohol (range: 21.6%-23.5%) or use (PWUD range: 16.7%-20.1%) or inject (PWID range: 15.5%-20.1%) drugs were most likely to have ART deferred, even at AIDS-defining CD4 counts. PWID maintained on methadone, however, were significantly (p<0.001) less likely to have ART deferred compared with those who were not (range: 7.8%-12.7%) on methadone. Men who have sex with men (range: 5.4%-10.8%), transgender women (range: 4.9%-11.3%), sex workers (range: 3.9%-10.3%),and having an HIV-uninfected sex partner (range: 3.9%-9.3%) had the lowest likelihood of ART deferral. Increasing levels of stigma (i.e., feeling thermometers) towards a key population was correlated with ART deferral (i.e., discrimination). Conclusions Despite international and Ukrainian guidelines recommending ART prescription for all PWH, irrespective of risk or CD4 count, ART deferral by experienced HIV experts remains high in certain key populations, especially in PWH and substance use disorders. Strategies that initiate ART immediately after diagnosis (i.e., rapid start antiretroviral therapy), independent of risk group, should be prioritized to truly mitigate the current epidemic. Copyright: © 2024 Ottesen et al.
M3  - Article
DB  - Scopus
N1  - Export Date: 26 September 2024; Cited By: 0
ER  -

TY  - JOUR
AU  - Benedict Dossen, S.
AU  - Mike Mulbah, J.
AU  - Hargreaves, A.
AU  - Kumar, S.
AU  - Mothersill, D.
AU  - Loughnane, G.
AU  - Byrd, E.
AU  - Nyakoon, A.T.
AU  - Quoi, J.S.
AU  - Ebuenyi, I.D.
TI  - Assessing Stigma Toward Mental, Neurological, and Substance Use Disorders in Liberia: A Population Representative Study
PY  - 2024
T2  - American Journal of Tropical Medicine and Hygiene
VL  - 111
IS  - 3
SP  - 93
EP  - 104
DO  - 10.4269/ajtmh.24-0203
UR  - https://www.scopus.com/inward/record.uri?eid=2-s2.0-85203287677&doi=10.4269%2fajtmh.24-0203&partnerID=40&md5=0b887d4cd416f9de5ee76a289424284f
AB  - Mental health stigma remains a major global problem associated with low self-esteem, social withdrawal, and poor health-seeking behavior in individuals. However, limited published evidence details these challenges in Liberia. Knowledge of public perceptions toward mental illness and key trends in the associations between knowledge of mental, neurological, and substance use disorders (MNSs) and stigma is crucial to designing evidence-based mental health policies and supporting service delivery. This population-representative survey explored and quantified stigma related to MNSs in four health regions in Liberia, using a multistage stratified random sampling of 1,148 residents. Four internationally validated scales were used to assess knowledge, attitudes, and perceptions toward schizophrenia, bipolar disorder, epilepsy, and substance use disorder including the 1) Mental Health Attribution Questionnaire; 2) Five Question Stigma Indicator Questionnaire to assess Community Stigma; 3) Reported Intended Behavioral Scale; and 4) Personal Acceptance Level of Conditions. Data from interviews with 1,140 participants (96% response rate) were analyzed using central tendencies, hypothesis testing with simple logistic regression, and bivariate analysis for association between dependent and independent variables. Low mental health knowledge was found to be a strong predictor of discriminatory behaviors and stigma. Results revealed that exposure to movies or television significantly predicted increased discriminatory tendencies and that a lesser degree of acceptance was shown toward substance use disorder than any of the other conditions. These findings underscore the need for increased awareness and education about mental health to eliminate stigma and promote better care and inclusion for people living with MNSs. © 2024 The author(s).
M3  - Article
DB  - Scopus
N1  - Export Date: 26 September 2024; Cited By: 0
ER  -

TY  - JOUR
AU  - Smith, E.
AU  - Carter, M.
AU  - Walklet, E.
AU  - Hazell, P.
TI  - Exploring the Methodological Benefits and Challenges of Utilising a Photovoice Methodology With Individuals in Recovery From Problem Substance Use
PY  - 2024
T2  - Qualitative Health Research
VL  - 34
IS  - 10
SP  - 883
EP  - 894
DO  - 10.1177/10497323231217601
UR  - https://www.scopus.com/inward/record.uri?eid=2-s2.0-85182228903&doi=10.1177%2f10497323231217601&partnerID=40&md5=e3dff2dc6f0c3495e3a0bad9980a6a55
AB  - Photovoice is a type of visual research method which supports participants to reflect upon their experiences by capturing digital images. It is a methodology that is routinely used with groups that could be considered vulnerable, as a way of allowing participants to tell their stories for themselves. This article details the process of conducting a Photovoice study with individuals in recovery from problem substance use and reflects on the methodological benefits and challenges of utilising a visual research methodology with this population. Researchers wishing to conduct a Photovoice study with individuals in recovery should be mindful of striking a delicate balance between respecting an individual’s autonomy and ensuring their wellbeing. Although ethically complex, Photovoice is an ideal method for research with this population as it allows participants to convey meaning and introduce narratives for themselves in an engaging way. © The Author(s) 2024.
KW  - participatory action research
KW  - Photovoice
KW  - recovery
KW  - substance use
KW  - visual research
M3  - Article
DB  - Scopus
N1  - Export Date: 26 September 2024; Cited By: 2
ER  -

TY  - JOUR
AU  - Salehian, S.
AU  - Cunningham, P.
AU  - Barnes, A.
AU  - Lee, S.-Y.D.
TI  - The Cumulative Effect of Expanding the Breadth and Scope of Coverage for Substance Use Disorder Treatment on Behavioral Health Acute Inpatient Admissions: Evidence from Virginia Medicaid
PY  - 2024
T2  - International Journal of Environmental Research and Public Health
VL  - 21
IS  - 6
C7  - 777
DO  - 10.3390/ijerph21060777
UR  - https://www.scopus.com/inward/record.uri?eid=2-s2.0-85196815654&doi=10.3390%2fijerph21060777&partnerID=40&md5=c550d90870290774ca511c44fdd3b1d8
AB  - We evaluated the impact of Medicaid policies in Virginia (VA), namely the Addiction and Recovery Treatment Services (ARTS) program and Medicaid expansion, on the number of behavioral health acute inpatient admissions from 2016 to 2019. We used Poisson fixed-effect event study regression and compared average proportional differences in admissions over three time periods: (1) prior to ARTS; (2) following ARTS but before Medicaid expansion; (3) post-Medicaid expansion. The number of behavioral health acute inpatient admissions decreased by 2.6% (95% CI [−5.1, −0.2]) in the first quarter of 2018 and this decrease gradually intensified by 4.9% (95% CI [−7.5, −2.4]) in the fourth quarter of 2018 compared to the second quarter of 2017 (beginning of ARTS) in VA relative to North Carolina (NC). Following the first quarter of 2019 (beginning of Medicaid expansion), decreases in VA admissions became larger relative to NC. The average proportional difference in admissions estimated a decrease of 2.7% (95% CI, [−4.1, −0.8]) after ARTS but before Medicaid expansion and a decrease of 2.9% (95% CI, [−6.1, 0.4]) post-Medicaid expansion compared to pre-ARTS in VA compared to NC. Behavioral health acute inpatient admissions in VA decreased following ARTS implementation, and the decrease became larger after Medicaid expansion. © 2024 by the authors.
KW  - acute inpatient care
KW  - Medicaid
KW  - mental health
M3  - Article
DB  - Scopus
N1  - Export Date: 26 September 2024; Cited By: 0
ER  -

TY  - JOUR
AU  - Krankowska, D.
AU  - Flanczewski, S.
AU  - Gajek-Flanczewska, W.
AU  - Sapuła, M.
AU  - Cybula, A.
AU  - Wiercińska-Drapało, A.
TI  - Comparison between patients who interrupted ART and those with late HIV diagnosis
PY  - 2024
T2  - AIDS Care - Psychological and Socio-Medical Aspects of AIDS/HIV
VL  - 36
IS  - 3
SP  - 374
EP  - 381
DO  - 10.1080/09540121.2023.2237711
UR  - https://www.scopus.com/inward/record.uri?eid=2-s2.0-85168145763&doi=10.1080%2f09540121.2023.2237711&partnerID=40&md5=7f4dbf25363620e8380da34a917f2278
AB  - Early diagnosis of human immunodeficiency virus (HIV) and retention in care are cornerstones of better prognosis of people living with HIV (PLWH). The purpose of this study was to compare patients who discontinued antiretroviral treatment (ART) with those who were diagnosed late with HIV. In this retrospective analysis of PLWH under the care of one of the Infectious Diseases Clinics in Poland between 2020 and 2021, two sub-analyses were carried out. One comparing patients who relinked to care after treatment interruption (“Group A”) with those who had late HIV diagnosis (“Group B”), another comparing group A to those who were adherent to ART (“Group C”). 215 patients were included in this study (Group A = 47, Group B = 53, Group C = 115). Those who discontinued ART more often used actively drugs (p = 0.001) in comparison to those with late HIV diagnosis. In both bivariate and multivariable analysis migrants were more often diagnosed late with HIV than interrupted ART (p = 0.004 and 0.015, respectively). In the second analysis, in the multivariable analysis female sex was not associated with treatment interruption, whereas active drug usage was. People using drugs have a higher risk of ART interruption. Migrants are more at risk of late HIV diagnosis. Adequate interventions should be made towards both groups. © 2023 Informa UK Limited, trading as Taylor & Francis Group.
KW  - addictions
KW  - ART discontinuation
KW  - late HIV diagnosis
M3  - Article
DB  - Scopus
N1  - Export Date: 26 September 2024; Cited By: 0
ER  -

TY  - JOUR
AU  - Araujo Chaveron, L.
AU  - Pham, T.T.P.
AU  - Nguyen, B.T.
AU  - Tran, T.H.
AU  - Le, N.T.H.
AU  - Pham, T.H.
AU  - Ngo, K.P.
AU  - Tong, H.T.
AU  - Phan, H.T.T.
AU  - Ait-Ahmed, M.
AU  - Nguyen, T.A.
AU  - Taieb, F.
AU  - Madec, Y.
TI  - Injecting drug use increases the risk of death in HIV patients on antiretroviral therapy in Vietnam
PY  - 2024
T2  - AIDS Care - Psychological and Socio-Medical Aspects of AIDS/HIV
VL  - 36
IS  - 5
SP  - 631
EP  - 640
DO  - 10.1080/09540121.2023.2224549
UR  - https://www.scopus.com/inward/record.uri?eid=2-s2.0-85163163574&doi=10.1080%2f09540121.2023.2224549&partnerID=40&md5=f2ac4e92daff08739af7001cfd330c79
AB  - The Human Immunodeficiency Virus (HIV) epidemic remains a major public health issue worldwide. In Vietnam, the HIV epidemic is essentially driven by people who inject drugs (PWID). This study aims to compare mortality and loss to follow-up (LTFU) between PWID and other patients. From June 2017 to April 2018, HIV-infected adults were enrolled in a prospective cohort from time of ART initiation in six provinces of North Vietnam. The end date was July 2020. Mortality and LTFU were described using competing-risk survival models. Factors associated with mortality and with LTFU were identified using Cox models with a competing-risk approach. Of the 578 participants, 261 (45.2%) were PWID and almost exclusively male. 49 patients died, corresponding to a mortality rate (95% confidence interval (CI)) of 3.7 (2.8–4.9) per 100 person-months, and 79 were lost to follow-up, corresponding to a rate (95% CI) of 6.0 (4.8–7.4) per 100 person-months. PWID were at higher risk of death but not of LTFU. Overall, LTFU was high in both groups. Latecomers to clinical visits were more at risk of both death and LTFU. Therefore, this should be a warning to clinical teams and preventive actions taken in these patients. Trial registration:ClinicalTrials.gov identifier: NCT03249493. © 2023 Informa UK Limited, trading as Taylor & Francis Group.
KW  - antiretroviral therapy
KW  - Asia
KW  - HIV
KW  - intravenous substance abuse
KW  - lost to follow-up
KW  - mortality
M3  - Article
DB  - Scopus
N1  - Export Date: 26 September 2024; Cited By: 1
ER  -

TY  - JOUR
AU  - Sveen, C.A.
AU  - Pedersen, G.
AU  - Ulvestad, D.A.
AU  - Zahl, K.E.
AU  - Wilberg, T.
AU  - Kvarstein, E.H.
TI  - Societal costs of personality disorders among treatment-seeking patients in Norway: the relative contribution of specific DSM-5 categories
PY  - 2024
T2  - European Archives of Psychiatry and Clinical Neuroscience
VL  - 274
IS  - 1
SP  - 139
EP  - 149
DO  - 10.1007/s00406-023-01655-1
UR  - https://www.scopus.com/inward/record.uri?eid=2-s2.0-85168335974&doi=10.1007%2fs00406-023-01655-1&partnerID=40&md5=35effd723771374bd5d7d13477a0ae0e
AB  - Personality disorders (PDs) are associated with high levels of societal costs, regardless of whether a single PD or a broad range of PDs have been studied. However, research on the relative contribution of specific PD-types on societal costs is limited. The aim of this study was to explore the possible contributions of the individual DSM-5 categories of PDs on the level of societal costs and its components (health service costs and productivity loss), while controlling for the impact of comorbid mental health and substance use disorders on these outcomes. Participants (n = 798) were retrieved from the quality register of the Norwegian Network for Personality Disorders—a collaboration of PD-treatment units within specialist mental health services. The patients were referred to treatment in the time-period 2017–2020. Costs were assessed using a structured interview covering the 6-month period prior to assessment. Diagnoses were determined by semi-structured diagnostic interviews (SCID-5-PD and M.I.N.I.). Statistics included multiple regression analyses. The main result was that no specific PD had a unique contribution to the high level of societal costs generally found among treatment-seeking patients with PDs. Borderline PD (BPD) was the only PD with significantly higher health service costs than the other PDs, while BPD, avoidant PD, and unspecified PD were independently associated with enhanced productivity loss. The differential cost-effects of specific PDs on the cost components were small. Several comorbid mental health and substance use disorders were significant contributors to costs, irrespective of PD status. The results underscore the importance of developing and implementing effective treatments for a broader range of PDs, to reduce the high levels of societal costs associated with all PDs. © 2023, The Author(s).
KW  - Cost-of-illness
KW  - Personality disorders
KW  - Regression analyses
KW  - Societal costs
M3  - Article
DB  - Scopus
N1  - Export Date: 26 September 2024; Cited By: 2
ER  -

TY  - JOUR
AU  - Zhang, J.
AU  - Hanson, A.N.
AU  - Piehler, T.F.
AU  - Ha, T.
TI  - Coercive Parent-Adolescent Interactions Predict Substance use and Antisocial Behaviors Through Early Adulthood: A Dynamic Systems Perspective
PY  - 2024
T2  - Research on Child and Adolescent Psychopathology
VL  - 52
IS  - 1
SP  - 141
EP  - 154
DO  - 10.1007/s10802-023-01102-8
UR  - https://www.scopus.com/inward/record.uri?eid=2-s2.0-85164975583&doi=10.1007%2fs10802-023-01102-8&partnerID=40&md5=3df74bb4814bfaccace88ab6fe82162f
AB  - This study revisits the association between coercive parent-adolescent interactions and adolescent externalizing behaviors. Specifically, we investigate the moment-to-moment coercive exchanges between parents and adolescents and how these dynamic processes map to the long-term development of substance use and antisocial behavior from middle adolescence to early adulthood. We collected videotaped observations with 794 adolescents (ages 16–17 years) and their parents during interactions and coded their real-time behavioral exchanges. State Space Grid analyses were used to measure the proportion of time in which each parent-adolescent dyad engaged in the Dyadic Coercion region as an indicator of rigidity in dyadic coercion. We also measured adolescents’ substance use and antisocial behavior at ages 16–17, ages 18–19, and ages 21–22. The enduring impact of parent-adolescent coercive interaction on substance use and antisocial behavior was tested using categorical latent growth curve models and path models. Adolescents with more coercive interactions with parents showed higher rates of increase in alcohol use and higher levels of antisocial behavior through early adulthood. The findings highlight the unique contribution of using intensive data to understand coercive interactions on a micro-timescale and how these dynamics influence long-term development in externalizing behaviors. Implications for intervention studies are discussed. © 2023, The Author(s), under exclusive licence to Springer Science+Business Media, LLC, part of Springer Nature.
KW  - Adolescents
KW  - Antisocial behavior
KW  - Coercion
KW  - Intensive longitudinal data
KW  - Substance use
M3  - Article
DB  - Scopus
N1  - Export Date: 26 September 2024; Cited By: 2
ER  -

TY  - JOUR
AU  - Greijdanus, H.
AU  - van der Voorn, M.
TI  - Humour Against Binge Drinking During the COVID-19 Pandemic: A Cartoon-Based Anti-Alcohol Health Campaign Targeting Women-Who-Have-Sex-With-Women
PY  - 2023
T2  - International Journal of Applied Positive Psychology
VL  - 8
SP  - 17
EP  - 43
DO  - 10.1007/s41042-022-00068-0
UR  - https://www.scopus.com/inward/record.uri?eid=2-s2.0-85150641466&doi=10.1007%2fs41042-022-00068-0&partnerID=40&md5=52ef4aa2bfe8b2e650885b68024e5a9c
AB  - This study focuses on the role of humour in health and well-being of women-who-have-sex-with-women (WSW) during COVID-19. This group has been shown to be vulnerable to alcohol abuse, especially as self-medication coping with social consequences of the COVID-19 pandemic. We investigated the potential usefulness of WSW-inclusive (i.e., depicting a female-female romantic couple) versus hetero-normative (i.e., depicting a male-female romantic couple) humorous cartoons in an anti-alcohol health campaign against excessive drinking among WSW. One-hundred-and-twenty-seven self-categorized WSW of diverse genders (woman, non-binary) and sexual orientations (e.g., lesbian, bisexual, pansexual, queer, heterosexual) participated in a 2 × 2 factorial between-participants design. Data were collected during the first months of the COVID-19 pandemic in The Netherlands. Humorous cartoons explicitly referring to lockdown measures systematically varied the humour subject (punchline about excessive drinking versus staying sober) and the couple (male-female, female-female) that were depicted. Although the (very brief) health message did not influence binge drinking determinants, the humorous health campaign depicting a female-female couple was perceived as more inclusive and evoked more amusement and less anger than when the cartoons depicted a male-female couple. High WSW identifiers were less amused about the health campaign text (but not the cartoons), less likely to share campaign materials offline (but not online), and had more positive binge drinking attitudes but lower binge drinking intentions than low identifiers. Implications are discussed. © 2022, The Author(s).
KW  - Alcohol abuse
KW  - COVID-19
KW  - Emotions
KW  - Health
KW  - Humor
KW  - Inclusion
KW  - LGBTQ
KW  - Social identity
M3  - Article
DB  - Scopus
N1  - Export Date: 26 September 2024; Cited By: 1
ER  -

TY  - JOUR
AU  - Kaasgaard, D.M.
AU  - Sørensen, M.K.
AU  - Christiansen, R.B.
AU  - Breum, U.N.
AU  - Asiamah, N.
AU  - Friis, L.B.T.
AU  - Hjorth, P.
TI  - Video consultation and treatment in the community smoking cessation therapy success rates in patients with mental illness: a randomized controlled trial
PY  - 2024
T2  - Nordic Journal of Psychiatry
VL  - 78
IS  - 4
SP  - 272
EP  - 280
DO  - 10.1080/08039488.2024.2318305
UR  - https://www.scopus.com/inward/record.uri?eid=2-s2.0-85186468125&doi=10.1080%2f08039488.2024.2318305&partnerID=40&md5=ea2fe97155d66c69e233214953eea7da
AB  - Purpose: Smoking is the single factor with the highest impact on reducing life expectancy of patients with mental illness. Patients experience difficulty in participating in smoking cessation programs but are concerned about the impact of tobacco on their health and finances. Smoking cessation advice via videoconferencing might be an alternative to an ordinary in-person consultation. Material and Method: Randomized controlled trial with follow-up at 6 months. We included patients with diagnoses of schizophrenia and affective disorder from psychiatric outpatient clinics. Intervention 1 involved daily video consultations; intervention 2 was treatment as usual. Results: Seventy patients were included. For both/all groups/interventions, rates of smoking cessation were 45% and predictors for a 50% reduction in smoking were antipsychotic medication load [odds ratio (OR) 0.54; p = 0.045] and number of nicotine patches (OR 1.02; p = 0.06). Predictors for a reduction in the number of cigarettes to < 10 were antipsychotic medication load (OR 0.52; p = 0.04), number of nicotine patches (OR 1.01; p = 0.02) and number of cigarettes at baseline [OR 0.95 (p = 0.09); adjusted OR 0.94 (p = 0.02)]. Patients prevented weight gain during the cessation period. Conclusion: The smoking cessation rate was high. One of the reasons for the high cessation rate was that the intervention was carried out by highly experienced and professionally qualified staff. In addition, we used free nicotine patches to increase the patients’ motivation to quit smoking. It is very important that we introduce these results into our clinical work with the patients. © 2024 The Author(s). Published by Informa UK Limited, trading as Taylor & Francis Group.
KW  - physical health
KW  - randomized controlled trial
KW  - severe mental illness
KW  - Smoking cessation
KW  - video conferencing
M3  - Article
DB  - Scopus
N1  - Export Date: 26 September 2024; Cited By: 0
ER  -

TY  - JOUR
AU  - Rance, J.
AU  - Grebely, J.
AU  - Treloar, C.
TI  - The time of cure: hepatitis C treatment and the matter of reinfection among people who inject drugs
PY  - 2024
T2  - Health Sociology Review
VL  - 33
IS  - 1
SP  - 104
EP  - 118
DO  - 10.1080/14461242.2024.2315031
UR  - https://www.scopus.com/inward/record.uri?eid=2-s2.0-85186231348&doi=10.1080%2f14461242.2024.2315031&partnerID=40&md5=aeeffd929b9600601078b4ba3e43a389
AB  - Australia has made considerable progress towards the public-health ‘elimination’ of the hepatitis C virus. Nonetheless, reinfection remains a key challenge, with little understanding regarding the lived complexities of post-cure life among people who inject drugs. Our analysis examines reinfection through the lens of ‘time’, a largely overlooked and under-utilised analytical concept within the field of hepatitis C. Drawing on qualitative data from a study examining treatment outcomes and reinfection, our analysis concentrates on three participant accounts or ‘cases’. Working within a new materialist framework, we combine recent social science scholarship which, firstly, posits cure as a socio-material ‘gathering’, and secondly, proposes a ‘futurology’ of hepatitis C and its treatment. We found participant accounts troubled the neat binary of pre- and post-treatment life, instead detailing the challenges of remaining virologically safe while navigating complex, local life-worlds. Rather than a singular, post-treatment future instantiated by cure, participants described the fluid, emergent nature of what we might describe as ‘lived’ or ‘embodied’ time, including multiplicities of becoming in a perpetual present. We conclude that our understanding of reinfection needs to move beyond its current, narrow biomedical conception and organising temporal logic to honour and incorporate complexity in practice. © 2024 The Author(s). Published by Informa UK Limited, trading as Taylor & Francis Group.
KW  - cure
KW  - futurology
KW  - Hepatitis C
KW  - new materialism
KW  - reinfection
KW  - time
M3  - Article
DB  - Scopus
N1  - Export Date: 26 September 2024; Cited By: 1
ER  -

TY  - JOUR
AU  - Munyayi, F.K.
AU  - van Wyk, B.
TI  - Health System Responses to Address Treatment Gaps of Unsuppressed Adolescents on HIV Treatment in Public Primary Health Care Facilities in Windhoek, Namibia
PY  - 2024
T2  - HIV/AIDS - Research and Palliative Care
VL  - 16
SP  - 259
EP  - 273
DO  - 10.2147/HIV.S459124
UR  - https://www.scopus.com/inward/record.uri?eid=2-s2.0-85199910448&doi=10.2147%2fHIV.S459124&partnerID=40&md5=ca6ed1487c944f7931710ad97d2f123d
AB  - Background: Adolescents living with HIV (ALHIV) face unique challenges that result in persistent gaps in achieving and maintaining suppressed viral load. Although effective evidence-based interventions to address treatment gaps in adolescents are readily available, health systems in resource-constrained, high HIV prevalence settings are challenged to implement them to achieve epidemic control. Here, we describe the health system responses to address the treatment gap of unsuppressed ALHIV on antiretroviral therapy in Windhoek, Namibia. Methods: We conducted a qualitative descriptive and exploratory study in Windhoek between June and October 2023. Nineteen purposively selected key informants, ranging from pediatric HIV program managers to healthcare providers, were interviewed. In-depth interviews were audio-recorded and transcribed verbatim. The transcripts were uploaded to ATLAS.ti and subjected to thematic analysis. Results: The four main themes elucidated challenges related to adherence and retention as well as health system responses in the form of interventions and support programs. The predominant adherence and retention challenges faced by ALHIV were mental health issues, behavioral and medication-related challenges, and inadequate care and social support. The health system responses to the identified challenges included providing psychosocial support, peer support, optimization of treatment and care, and the utilization of effective service delivery models. Key health system support elements identified included adequately capacitated human resources, efficient medication supply chain systems, creating and maintaining an enabling environment for optimum care, and robust monitoring systems as essential to program success. Conclusion: The health system responses to address the remaining treatment gaps of unsuppressed ALHIV in Windhoek are quite varied and, although evidence-based, appear to be siloed. We recommend harmonized, multifaceted guidance, integrating psychoso-cial, treatment, care, and peer-led support, and strengthening client-centred differentiated service delivery models for unsuppressed adolescents. © 2024 Munyayi and van Wyk.
KW  - adolescents
KW  - antiretroviral therapy
KW  - fast-track city
KW  - HIV
KW  - interventions
KW  - viral suppression
M3  - Article
DB  - Scopus
N1  - Export Date: 26 September 2024; Cited By: 0
ER  -

TY  - JOUR
AU  - Queiroz, D.C.
AU  - Veras, R.M.
AU  - da Silva Menezes, A.E.G.
TI  - Healthcare actions offered to homeless people: state of the art
ST  - Ações de assistência à saúde ofertadas à população em situação de rua: estado da arte
PY  - 2024
T2  - Ciencia e Saude Coletiva
VL  - 29
IS  - 8
C7  - e05482024
DO  - 10.1590/1413-81232024298.05482024EN
UR  - https://www.scopus.com/inward/record.uri?eid=2-s2.0-85201249664&doi=10.1590%2f1413-81232024298.05482024EN&partnerID=40&md5=7089250afe2296ea8dfeacf942089463
AB  - The number of homeless people (HP) has been increasing in recent years. Government actions have been implemented to improve the living conditions for this population, especially those focused on health care. This study has as research question: What are the healthcare strategies of services and programs being offered to the homeless population in Brazil? Its objective is to analyze the health care strategies adopted by services and programs offered to the homeless population in Brazil. To achieve this purpose, a search was conducted in the Virtual Health Library (VHL), Latin American and Caribbean Literature in Health Sciences (Lilacs), and Scientific Electronic Library Online (SciELO) databases, resulting in 21 articles. The analysis revealed the scope and challenges of the health care networks, indicating drug use as the main reason for seeking the services, with the Street Clinics (CnaR, Consultório na Rua) being an important service capable of promoting the creation of links between the HP and other sectors. of health. The importance of networking and the complexity of population health care were recurring topics in the discussions, as they deal with actions aimed at vulnerable and stigmatized people, showing needs and singularities in the way of living in society. © 2024 The Authors.
KW  - Health
KW  - Health assistance
KW  - Homeless population
M3  - Article
DB  - Scopus
N1  - Export Date: 26 September 2024; Cited By: 0
ER  -

TY  - JOUR
AU  - Meyers, J.L.
AU  - McCutcheon, V.V.
AU  - Horne-Osipenko, K.A.
AU  - Waters, L.R.
AU  - Barr, P.
AU  - Chan, G.
AU  - Chorlian, D.B.
AU  - Johnson, E.C.
AU  - Kuo, S.I.-C.
AU  - Kramer, J.R.
AU  - Dick, D.M.
AU  - Kuperman, S.
AU  - Kamarajan, C.
AU  - Pandey, G.
AU  - Singman, D.
AU  - de Viteri, S.S.-S.
AU  - Salvatore, J.E.
AU  - Bierut, L.J.
AU  - Foroud, T.
AU  - Goate, A.
AU  - Hesselbrock, V.
AU  - Nurnberger, J.
AU  - Plaweck, M.H.
AU  - Schuckit, M.A.
AU  - Agrawal, A.
AU  - Edenberg, H.J.
AU  - Bucholz, K.K.
AU  - Porjesz, B.
TI  - COVID-19 pandemic stressors are associated with reported increases in frequency of drunkenness among individuals with a history of alcohol use disorder
PY  - 2023
T2  - Translational Psychiatry
VL  - 13
IS  - 1
C7  - 311
DO  - 10.1038/s41398-023-02577-1
UR  - https://www.scopus.com/inward/record.uri?eid=2-s2.0-85173773341&doi=10.1038%2fs41398-023-02577-1&partnerID=40&md5=22899841cb0497b9c7833295761e91bf
AB  - Some sources report increases in alcohol use have been observed since the start of the COVID-19 pandemic, particularly among women. Cross-sectional studies suggest that specific COVID-19-related stressful experiences (e.g., social disconnection) may be driving such increases in the general population. Few studies have explored these topics among individuals with a history of Alcohol Use Disorders (AUD), an especially vulnerable population. Drawing on recent data collected by the Collaborative Study on the Genetics of Alcoholism (COGA; COVID-19 study N = 1651, 62% women, age range: 30–91) in conjunction with AUD history data collected on the sample since 1990, we investigated associations of COVID-19 related stressors and coping activities with changes in drunkenness frequency since the start of the pandemic. Analyses were conducted for those without a history of AUD (N: 645) and three groups of participants with a history of AUD prior to the start of the pandemic: (1) those experiencing AUD symptoms (N: 606), (2) those in remission who were drinking (N: 231), and (3) those in remission who were abstinent (had not consumed alcohol for 5+ years; N: 169). Gender-stratified models were also examined. Exploratory analyses examined the moderating effects of ‘problematic alcohol use’ polygenic risk scores (PRS) and neural connectivity (i.e., posterior interhemispheric alpha EEG coherence) on associations between COVID-19 stressors and coping activities with changes in the frequency of drunkenness. Increases in drunkenness frequency since the start of the pandemic were higher among those with a lifetime AUD diagnosis experiencing symptoms prior to the start of the pandemic (14% reported increased drunkenness) when compared to those without a history of AUD (5% reported increased drunkenness). Among individuals in remission from AUD prior to the start of the pandemic, rates of increased drunkenness were 10% for those who were drinking pre-pandemic and 4% for those who had previously been abstinent. Across all groups, women reported nominally greater increases in drunkenness frequency when compared with men, although only women experiencing pre-pandemic AUD symptoms reported significantly greater rates of increased drunkenness since the start of the pandemic compared to men in this group (17% of women vs. 5% of men). Among those without a prior history of AUD, associations between COVID-19 risk and protective factors with increases in drunkenness frequency were not observed. Among all groups with a history of AUD (including those with AUD symptoms and those remitted from AUD), perceived stress was associated with increases in drunkenness. Among the remitted-abstinent group, essential worker status was associated with increases in drunkenness. Gender differences in these associations were observed: among women in the remitted-abstinent group, essential worker status, perceived stress, media consumption, and decreased social interactions were associated with increases in drunkenness. Among men in the remitted-drinking group, perceived stress was associated with increases in drunkenness, and increased relationship quality was associated with decreases in drunkenness. Exploratory analyses indicated that associations between family illness or death with increases in drunkenness and increased relationship quality with decreases in drunkenness were more pronounced among the remitted-drinking participants with higher PRS. Associations between family illness or death, media consumption, and economic hardships with increases in drunkenness and healthy coping with decreases in drunkenness were more pronounced among the remitted-abstinent group with lower interhemispheric alpha EEG connectivity. Our results demonstrated that only individuals with pre-pandemic AUD symptoms reported greater increases in drunkenness frequency since the start of the COVID-19 pandemic compared to those without a lifetime history of AUD. This increase was more pronounced among women than men in this group. However, COVID-19-related stressors and coping activities were associated with changes in the frequency of drunkenness among all groups of participants with a prior history of AUD, including those experiencing AUD symptoms, as well as abstinent and non-abstinent participants in remission. Perceived stress, essential worker status, media consumption, social connections (especially for women), and relationship quality (especially for men) are specific areas of focus for designing intervention and prevention strategies aimed at reducing pandemic-related alcohol misuse among this particularly vulnerable group. Interestingly, these associations were not observed for individuals without a prior history of AUD, supporting prior literature that demonstrates that widespread stressors (e.g., pandemics, terrorist attacks) disproportionately impact the mental health and alcohol use of those with a prior history of problems. © 2023, Springer Nature Limited.
M3  - Article
DB  - Scopus
N1  - Export Date: 26 September 2024; Cited By: 1
ER  -

TY  - JOUR
AU  - Bazzi, A.R.
AU  - Bordeu, M.
AU  - Baumgartner, K.
AU  - Sproesser, D.M.
AU  - Bositis, C.M.
AU  - Krakower, D.S.
AU  - Mimiaga, M.J.
AU  - Biello, K.B.
TI  - Study protocol for an efficacy trial of the “PrEP for Health” intervention to increase HIV PrEP use among people who inject drugs
PY  - 2023
T2  - BMC Public Health
VL  - 23
IS  - 1
C7  - 513
DO  - 10.1186/s12889-023-15429-w
UR  - https://www.scopus.com/inward/record.uri?eid=2-s2.0-85150381218&doi=10.1186%2fs12889-023-15429-w&partnerID=40&md5=0a5a54d91aa6ac692b2925e1c36c823a
AB  - Background: HIV incidence has recently increased among people who inject drugs (PWID) across the United States, with outbreaks occurring in states with long-standing syringe service programs (SSPs) including Massachusetts (MA). Antiretroviral pre-exposure prophylaxis (PrEP) is an evidence-based HIV prevention strategy recommended for PWID, but uptake in this marginalized population is extraordinarily low. Methods: We describe the design and procedures for a National Institute on Drug Abuse (NIDA)-funded (R01) randomized controlled trial (RCT) testing the efficacy of “PrEP for Health,” a multicomponent behavioral intervention to increase PrEP uptake, adherence, and persistence among HIV-negative PWID attending SSPs in two areas of the U.S. Northeast that are heavily affected by injection-related HIV transmission. Participants are equally randomized to receive the “PrEP for Health” intervention (involving individually tailored HIV and PrEP education, motivational interviewing, problem-solving skills and planning, and ongoing navigation support) or an enhanced standard of care (eSOC) control condition involving a brief educational video on the utility of PrEP for HIV prevention. Co-primary outcomes are PrEP uptake (using medical/pharmacy records) and adherence (using tenofovir quantification in hair samples); a secondary outcome is PrEP persistence (using medical/pharmacy records) over 12 months. Major assessments occur at baseline, 1-, 3-, 6-, and 12-month follow-up visits. Planned analyses will examine intervention efficacy, specific hypothesized conceptual mediators of the intervention effect (e.g., self-perceived HIV risk; PrEP knowledge, interest in use, motivation, and behavioral skills) and epidemiologically linked moderators (e.g., age; gender; condomless vaginal or anal sex). Discussion: Findings from our extensive preliminary research with the study population revealed that a multicomponent, theory-based intervention targeting PrEP knowledge, motivation, self-efficacy, behavioral skills, and structural barriers to PrEP access is urgently needed for PWID who are at risk of HIV acquisition. We also learned that SSPs represent a highly acceptable service setting for delivering such interventions. In this study, we are evaluating the efficacy of the “PrEP for Health” intervention. If efficacious, findings from our implementation evaluation could help guide its dissemination to diverse SSPs and possibly other community-based settings accessed by this population. Trial registration: ClinicalTrials.gov number NCT04430257, registered June 12, 2020. © 2023, The Author(s).
KW  - HIV infections
KW  - Motivational interviewing
KW  - Needle-Exchange Programs
KW  - Opioid-related Disorders
KW  - Patient Navigation
KW  - Pre-Exposure Prophylaxis
KW  - Self Efficacy
KW  - Social Cognitive Theory
KW  - Substance Use, Intravenous
KW  - Substance-related Disorders
M3  - Article
DB  - Scopus
N1  - Export Date: 26 September 2024; Cited By: 3
ER  -

TY  - JOUR
AU  - Harbin, M.B.
TI  - What it means to know: gender differences in how white men and women justify their drug-related political beliefs
PY  - 2024
T2  - International Politics
DO  - 10.1057/s41311-024-00614-4
UR  - https://www.scopus.com/inward/record.uri?eid=2-s2.0-85201811884&doi=10.1057%2fs41311-024-00614-4&partnerID=40&md5=275751f41a2cbaec52f54efaf7b99175
AB  - Existing research has documented a gender gap in political knowledge. The current study uses white women and men’s beliefs about drug abuse and addiction in the USA as a case study to observe how they rationalize about social issues. I introduce a novel typology of political knowledge stemming from proximal contact with social problems. Drawing on a content analysis of 1,292 open-ended survey responses, I found that both white men and women commonly referred to information gathered from media sources and their local community when justifying their beliefs about drug abuse and addiction. However, women nearly as frequently mentioned the experiences of members of their social network when justifying their beliefs. Given these findings, I conclude that broadening our conceptualization of political knowledge offers researchers an opportunity to observe how gender roles and cultural expectations may be informing how men and women express political ideas and information. © This is a U.S. Government work and not under copyright protection in the US; foreign copyright protection may apply 2024.
KW  - Drug policy
KW  - Political knowledge
KW  - Proximal contact
KW  - Public opinion
KW  - Vicarious learning
M3  - Article
DB  - Scopus
N1  - Export Date: 26 September 2024; Cited By: 0
ER  -

TY  - JOUR
AU  - Paredes, J.L.
AU  - Arenas-Pinto, A.
AU  - McAlpine, C.
AU  - Matthews, R.
AU  - Milinkovic, A.
AU  - Suonpera, E.
TI  - Depression is associated with poor self-reported adherence to antiretroviral therapy among people living with HIV attending an HIV clinic in the UK: results from a cross-sectional study
PY  - 2024
T2  - AIDS Care - Psychological and Socio-Medical Aspects of AIDS/HIV
VL  - 36
IS  - 10
SP  - 1392
EP  - 1399
DO  - 10.1080/09540121.2024.2303969
UR  - https://www.scopus.com/inward/record.uri?eid=2-s2.0-85183676057&doi=10.1080%2f09540121.2024.2303969&partnerID=40&md5=68ee1ff36c49e088d7b75b6cc0af2068
AB  - Contemporary evidence is needed to assess whether the prevalence of depression remains high among people living with HIV in the United Kingdom despite recent efforts to improve patients’ mental health, and if depression is negatively associated with individuals’ adherence to antiretroviral therapy. In a secondary analysis of a cross-sectional clinic-based survey of alcohol consumption and associated health behaviour among people living with HIV in London, of the 221 respondents, 106 (48%) had poor self-reported adherence to antiretroviral therapy (CASE Index) and 69 (31%) screened positive for depression (PHQ-9). Poor self-reported adherence to ART was 72% higher among participants who screened positive for depression in comparison with participants who screened negative. Respondents who were younger, unemployed, and reported problematic drug use were more likely to screen positive for depression. Screening and management of depression as a part of routine HIV care may support adherence to antiretroviral therapy. © 2024 Informa UK Limited, trading as Taylor & Francis Group.
KW  - Adherence
KW  - antiretrovirals
KW  - cross-sectional
KW  - depression
KW  - HIV
KW  - men who have sex with men
KW  - mental health
KW  - substance use
M3  - Article
DB  - Scopus
N1  - Export Date: 26 September 2024; Cited By: 1
ER  -

TY  - JOUR
AU  - Hall, M.
AU  - Golubchik, T.
AU  - Bonsall, D.
AU  - Abeler-Dörner, L.
AU  - Limbada, M.
AU  - Kosloff, B.
AU  - Schaap, A.
AU  - de Cesare, M.
AU  - MacIntyre-Cockett, G.
AU  - Otecko, N.
AU  - Probert, W.
AU  - Ratmann, O.
AU  - Bulas Cruz, A.
AU  - Piwowar-Manning, E.
AU  - Burns, D.N.
AU  - Cohen, M.S.
AU  - Donnell, D.J.
AU  - Eshleman, S.H.
AU  - Simwinga, M.
AU  - Fidler, S.
AU  - Hayes, R.
AU  - Ayles, H.
AU  - Fraser, C.
AU  - Agyei, Y.
AU  - Beyers, N.
AU  - Bock, P.
AU  - Bond, V.
AU  - Bwalya, J.
AU  - Cori, A.
AU  - Deventer, A.
AU  - Dunbar, R.
AU  - El-Sadr, W.
AU  - Emel, L.
AU  - Floyd, S.
AU  - Griffith, S.
AU  - Hargreaves, J.
AU  - Hauck, K.
AU  - Headen, T.
AU  - Hoddinott, G.
AU  - James, A.
AU  - Jennings, K.
AU  - Kanema, S.
AU  - Kruger, J.
AU  - Kumar, R.
AU  - Macleod, D.
AU  - Makola, N.
AU  - Mandla, N.
AU  - Miller, E.
AU  - Moore, A.
AU  - Mwenge, L.
AU  - Noble, H.
AU  - Phiri, M.
AU  - Pickles, M.
AU  - Sabapathy, K.
AU  - Sakala, E.
AU  - Sauter, R.
AU  - Shanaube, K.
AU  - Silumesi, A.
AU  - Sista, N.
AU  - Skalland, T.
AU  - Smith, P.
AU  - Thomas, R.
AU  - Vermund, S.
AU  - White, R.
AU  - Wilson, E.
AU  - Yang, B.
AU  - Yuhas, K.
AU  - Bowden, R.
AU  - Calvez, V.
AU  - Essex, M.
AU  - Grabowski, K.
AU  - Gupta, R.
AU  - Herbeck, J.
AU  - Kagaayi, J.
AU  - Kaleebu, P.
AU  - Lingappa, J.
AU  - Moyo, S.
AU  - Novitsky, V.
AU  - Ndung'u, T.
AU  - Pillay, D.
AU  - Quinn, T.
AU  - Rambaut, A.
AU  - Seeley, J.
AU  - Ssemwanga, D.
AU  - Tanser, F.
AU  - Wawer, M.
TI  - Demographics of sources of HIV-1 transmission in Zambia: a molecular epidemiology analysis in the HPTN 071 PopART study
PY  - 2024
T2  - The Lancet Microbe
VL  - 5
IS  - 1
SP  - e62
EP  - e71
DO  - 10.1016/S2666-5247(23)00220-3
UR  - https://www.scopus.com/inward/record.uri?eid=2-s2.0-85182847357&doi=10.1016%2fS2666-5247%2823%2900220-3&partnerID=40&md5=e37466df9d10c804fb02325d5d544f29
AB  - Background: In the last decade, universally available antiretroviral therapy (ART) has led to greatly improved health and survival of people living with HIV in sub-Saharan Africa, but new infections continue to appear. The design of effective prevention strategies requires the demographic characterisation of individuals acting as sources of infection, which is the aim of this study. Methods: Between 2014 and 2018, the HPTN 071 PopART study was conducted to quantify the public health benefits of ART. Viral samples from 7124 study participants in Zambia were deep-sequenced as part of HPTN 071-02 PopART Phylogenetics, an ancillary study. We used these sequences to identify likely transmission pairs. After demographic weighting of the recipients in these pairs to match the overall HIV-positive population, we analysed the demographic characteristics of the sources to better understand transmission in the general population. Findings: We identified a total of 300 likely transmission pairs. 178 (59·4%) were male to female, with 130 (95% CI 110–150; 43·3%) from males aged 25–40 years. Overall, men transmitted 2·09-fold (2·06–2·29) more infections per capita than women, a ratio peaking at 5·87 (2·78–15·8) in the 35–39 years source age group. 40 (26–57; 13·2%) transmissions linked individuals from different communities in the trial. Of 288 sources with recorded information on drug resistance mutations, 52 (38–69; 18·1%) carried viruses resistant to first-line ART. Interpretation: HIV-1 transmission in the HPTN 071 study communities comes from a wide range of age and sex groups, and there is no outsized contribution to new infections from importation or drug resistance mutations. Men aged 25–39 years, underserved by current treatment and prevention services, should be prioritised for HIV testing and ART. Funding: National Institute of Allergy and Infectious Diseases, US President's Emergency Plan for AIDS Relief, International Initiative for Impact Evaluation, Bill & Melinda Gates Foundation, National Institute on Drug Abuse, and National Institute of Mental Health. © 2024 The Author(s)
M3  - Article
DB  - Scopus
N1  - Export Date: 26 September 2024; Cited By: 0
ER  -

TY  - JOUR
AU  - Sukmaningrum, E.
AU  - Ayu, A.P.
AU  - Wongso, L.V.
AU  - Handayani, M.
AU  - Hendrianti, S.
AU  - Kawi, N.H.
AU  - Kusmayanti, N.A.
AU  - Sulaiman, N.
AU  - Law, M.
AU  - Wisaksana, R.
TI  - Motivational Interviewing as an Intervention to Improve Antiretroviral Treatment Initiation Among People who Inject Drugs (PWID): A Pilot Study in Jakarta and Bandung, Indonesia
PY  - 2024
T2  - Current Drug Research Reviews
VL  - 16
IS  - 2
SP  - 228
EP  - 236
DO  - 10.2174/2589977515666230531154629
UR  - https://www.scopus.com/inward/record.uri?eid=2-s2.0-85196633260&doi=10.2174%2f2589977515666230531154629&partnerID=40&md5=6981ac5916c23f93a8fe99a5938876a8
AB  - Introduction: Progress towards the 95-95-95 target among People Who Inject Drugs (PWID) with Human Immunodeficiency Virus (HIV) infection was considerably low. A behavioral approach, such as motivational interviewing (MI), has been recognized as an effective strategy for improving HIV treatment outcomes among PWID. Objective: This study aimed at assessing the impact of MI counselling to improve ARV initiation among HIV-positive PWID. Methods: A cohort design pilot study was performed, and participants were recruited using a con-venience sampling technique. Participants were PWID with HIV who accessed healthcare facili-ties in two Indonesian cities. Selected participants were assigned to an intervention group and a control group. The intervention group followed MI counselling, while the control group received ART following the standard of care. The participants were assigned to each group based on their preferences. The data was collected between January 2018 and January 2019. Results: In total, 115 PWID with HIV participated in this study in the intervention (n = 30) and control (n = 85) groups. All but one intervention group's participants started ART, while 68/85 in the control group did so. Receiving MI counselling significantly contributed to ART initiation. In addition, the participants were followed-up until 12 months after ARV initiation. During this peri-od, we found that similar proportions of participants in both groups discontinued the treatment, and only a small number achieved HIV viral suppression. Conclusion: The positive effect of MI counselling on ART initiation provides insight into the possibility of its wider implementation. Further studies are needed to gain a deeper understanding of MI counselling and its effect on other outcomes of the HIV treatment cascade. © 2024 The Author(s).
KW  - ART initiation
KW  - healthcare
KW  - HIV
KW  - injecting drug use
KW  - MI counseling
KW  - Motivational interviewing
KW  - PWID
KW  - time-to-treatment
KW  - treatment adherence
M3  - Article
DB  - Scopus
N1  - Export Date: 26 September 2024; Cited By: 0
ER  -

TY  - JOUR
AU  - Antonicelli, A.
AU  - Muriana, P.
AU  - Favaro, G.
AU  - Mangiameli, G.
AU  - Lanza, E.
AU  - Profili, M.
AU  - Bianchi, F.
AU  - Fina, E.
AU  - Ferrante, G.
AU  - Ghislandi, S.
AU  - Pistillo, D.
AU  - Finocchiaro, G.
AU  - Condorelli, G.
AU  - Lembo, R.
AU  - Novellis, P.
AU  - Dieci, E.
AU  - De Santis, S.
AU  - Veronesi, G.
TI  - The Smokers Health Multiple ACtions (SMAC-1) Trial: Study Design and Results of the Baseline Round
PY  - 2024
T2  - Cancers
VL  - 16
IS  - 2
C7  - 417
DO  - 10.3390/cancers16020417
UR  - https://www.scopus.com/inward/record.uri?eid=2-s2.0-85183397373&doi=10.3390%2fcancers16020417&partnerID=40&md5=b125f29ce8e8423da40f1ed513d52268
AB  - Background: Lung cancer screening with low-dose helical computed tomography (LDCT) reduces mortality in high-risk subjects. Cigarette smoking is linked to up to 90% of lung cancer deaths. Even more so, it is a key risk factor for many other cancers and cardiovascular and pulmonary diseases. The Smokers health Multiple ACtions (SMAC-1) trial aimed to demonstrate the feasibility and effectiveness of an integrated program based on the early detection of smoking-related thoraco-cardiovascular diseases in high-risk subjects, combined with primary prevention. A new multi-component screening design was utilized to strengthen the framework on conventional lung cancer screening programs. We report here the study design and the results from our baseline round, focusing on oncological findings. Methods: High-risk subjects were defined as being >55 years of age and active smokers or formers who had quit within 15 years (>30 pack/y). A PLCOm2012 threshold >2% was chosen. Subject outreach was streamlined through media campaign and general practitioners’ engagement. Eligible subjects, upon written informed consent, underwent a psychology consultation, blood sample collection, self-evaluation questionnaire, spirometry, and LDCT scan. Blood samples were analyzed for pentraxin-3 protein levels, interleukins, microRNA, and circulating tumor cells. Cardiovascular risk assessment and coronary artery calcium (CAC) scoring were performed. Direct and indirect costs were analyzed focusing on the incremental cost-effectiveness ratio per quality-adjusted life years gained in different scenarios. Personalized screening time-intervals were determined using the “Maisonneuve risk re-calculation model”, and a threshold <0.6% was chosen for the biennial round. Results: In total, 3228 subjects were willing to be enrolled. Out of 1654 eligible subjects, 1112 participated. The mean age was 64 years (M/F 62/38%), with a mean PLCOm2012 of 5.6%. Former and active smokers represented 23% and 77% of the subjects, respectively. At least one nodule was identified in 348 subjects. LDCTs showed no clinically significant findings in 762 subjects (69%); thus, they were referred for annual/biennial LDCTs based on the Maisonneuve risk (mean value = 0.44%). Lung nodule active surveillance was indicated for 122 subjects (11%). Forty-four subjects with baseline suspicious nodules underwent a PET-FDG and twenty-seven a CT-guided lung biopsy. Finally, a total of 32 cancers were diagnosed, of which 30 were lung cancers (2.7%) and 2 were extrapulmonary cancers (malignant pleural mesothelioma and thymoma). Finally, 25 subjects underwent lung surgery (2.25%). Importantly, there were zero false positives and two false negatives with CT-guided biopsy, of which the patients were operated on with no stage shift. The final pathology included lung adenocarcinomas (69%), squamous cell carcinomas (10%), and others (21%). Pathological staging showed 14 stage I (47%) and 16 stage II-IV (53%) cancers. Conclusions: LDCTs continue to confirm their efficacy in safely detecting early-stage lung cancer in high-risk subjects, with a negligible risk of false-positive results. Re-calculating the risk of developing lung cancer after baseline LDCTs with the Maisonneuve model allows us to optimize time intervals to subsequent screening. The Smokers health Multiple ACtions (SMAC-1) trial offers solid support for policy assessments by policymakers. We trust that this will help in developing guidelines for the large-scale implementation of lung cancer screening, paving the way for better outcomes for lung cancer patients. © 2024 by the authors.
KW  - COPD
KW  - coronary artery calcium
KW  - early detection
KW  - low-dose computed tomography scanning
KW  - lung cancer
KW  - nicotine dependence
KW  - primary prevention
KW  - screening
KW  - smoking
KW  - tobacco
M3  - Article
DB  - Scopus
N1  - Export Date: 26 September 2024; Cited By: 0
ER  -

TY  - JOUR
AU  - Kirshenbaum, A.P.
AU  - Kelsey, V.
AU  - Cooper, M.
AU  - Richardson, A.E.
AU  - Hughes, J.R.
TI  - A Novel Abuse Liability Assessment of E-Cigarettes in Young Adults II: Reinforcement Enhancement and Follow-Up Assessment
PY  - 2023
T2  - Experimental and Clinical Psychopharmacology
VL  - 32
IS  - 2
SP  - 173
EP  - 180
DO  - 10.1037/pha0000687
UR  - https://www.scopus.com/inward/record.uri?eid=2-s2.0-85183125907&doi=10.1037%2fpha0000687&partnerID=40&md5=a35baeaf4bd8022db02c53344c767639
AB  - A double-blind study was performed to test the abuse liability of electronic nicotine delivery systems (ENDS) in young adults; in particular, the influence of nicotine on reward sensitivity was assessed. A total of 53 healthy nonusers participated in experimental sessions during which they played a video game made available on a progressive ratio schedule of reinforcement and self-administered nicotine via ENDS. Participants were randomized into one of three groups. Two groups received either a dedicated concentration of nicotine (6 and 12 mg) or a placebo, and whether they received the placebo or their dedicated nicotine dose was randomly determined on a session-by-session basis to mask the sequencing of drug administration. The third group received only a 0 mg (placebo) vaping device during all sessions. In comparison to all placebo conditions, nicotine-induced reward sensitization was evidenced on behavioral measures of video game reinforcement, but not subjective appraisals of the vaping experience. A 1-month follow-up survey provided evidence that reinforcement enhancement by nicotine predicts increased abuse liability of ENDS. © 2023 American Psychological Association
KW  - abuse liability
KW  - nicotine
KW  - reinforcement enhancement
KW  - reward sensitivity
M3  - Article
DB  - Scopus
N1  - Export Date: 26 September 2024; Cited By: 0
ER  -

TY  - JOUR
AU  - Douglass, C.H.
AU  - Block, K.
AU  - Eghrari, D.
AU  - Horyniak, D.
AU  - Hellard, M.E.
AU  - Lim, M.S.C.
TI  - “You have to drink with a little bit of shame”: Alcohol and other drug use among young people from migrant and ethnic minority backgrounds in Melbourne, Australia
PY  - 2024
T2  - Journal of Ethnicity in Substance Abuse
VL  - 23
IS  - 2
SP  - 340
EP  - 364
DO  - 10.1080/15332640.2022.2091703
UR  - https://www.scopus.com/inward/record.uri?eid=2-s2.0-85132937150&doi=10.1080%2f15332640.2022.2091703&partnerID=40&md5=b4bd31fb627feb7a448f54cae1a82787
AB  - Migrant and ethnic minority groups are underrepresented in alcohol and other drug (AOD) research. This qualitative study explored AOD use among young people from migrant and ethnic minority backgrounds in Melbourne, Australia. We conducted one focus group and 16 interviews and thematically analyzed data drawing on the social-ecological model of health. Theme one showed AOD use was considered a “normal” part of youth identity, particularly for participants who had grown up with peer groups in Australia. Theme two highlighted participant’s sense of responsibility to meet expectations and make informed decisions about AOD use to protect themselves and their friends. Theme three highlighted participant’s risk of experiencing AOD-related stigma through negative stereotypes and fear of consequences within families and communities, particularly among female participants. Participants’ perceptions and experiences differed by individual factors, interpersonal relationships, AOD accessibility across settings and broader gender, cultural and religious norms. Interventions developed with young people from migrant and ethnic minority backgrounds are needed to target the social-ecological factors underpinning AOD use, particularly stigma. © 2022 Taylor & Francis Group, LLC.
KW  - alcohol
KW  - illicit drugs
KW  - migrant and ethnic minority
KW  - social-ecological model
KW  - Young people
M3  - Article
DB  - Scopus
N1  - Export Date: 26 September 2024; Cited By: 4
ER  -

TY  - JOUR
AU  - Tallon, D.
AU  - Thomas, L.
AU  - Brabyn, S.
AU  - Ching, B.C.F.
AU  - Hahn, J.S.
AU  - Jude, B.
AU  - X Logan, M.
AU  - Burrage, A.
AU  - Fox, F.
AU  - Gilbody, S.
AU  - Lanham, P.
AU  - Lewis, G.
AU  - Li, J.
AU  - MacNeill, S.J.
AU  - Nazareth, I.
AU  - Parrott, S.
AU  - Peters, T.J.
AU  - Shafran, R.
AU  - Turner, K.
AU  - Williams, C.
AU  - Kessler, D.
AU  - Wiles, N.
TI  - Integrated therapist and online CBT for depression in primary care (INTERACT): study protocol for a multi-centre randomised controlled trial
PY  - 2023
T2  - Trials
VL  - 24
IS  - 1
C7  - 421
DO  - 10.1186/s13063-023-07396-9
UR  - https://www.scopus.com/inward/record.uri?eid=2-s2.0-85162688628&doi=10.1186%2fs13063-023-07396-9&partnerID=40&md5=f8102318f9cc08cb817f6a18dee77411
AB  - Background: Cognitive behavioural therapy (CBT) is an effective treatment for depression. Self-directed online CBT interventions have made CBT more accessible at a lower cost. However, adherence is often poor and, in the absence of therapist support, effects are modest and short-term. Delivering CBT online using instant messaging is clinically and cost-effective; however, most existing platforms are limited to instant messaging sessions, without the support of between-session “homework” activities. The INTERACT intervention integrates online CBT materials and ‘high-intensity’ therapist-led CBT, delivered remotely in real-time. The INTERACT trial will evaluate this novel integration in terms of clinical and cost-effectiveness, and acceptability to therapists and clients. Methods: Pragmatic, two parallel-group multi-centre individually randomised controlled trial, with 434 patients recruited from primary care practices in Bristol, London and York. Participants with depression will be identified via General Practitioner record searches and direct referrals. Inclusion criteria: aged ≥ 18 years; score ≥ 14 on Beck Depression Inventory (BDI-II); meeting International Classification of Diseases (ICD-10) criteria for depression. Exclusion criteria: alcohol or substance dependency in the past year; bipolar disorder; schizophrenia; psychosis; dementia; currently under psychiatric care for depression (including those referred but not yet seen); cannot complete questionnaires unaided or requires an interpreter; currently receiving CBT/other psychotherapy; received high-intensity CBT in the past four years; participating in another intervention trial; unwilling/unable to receive CBT via computer/laptop/smartphone. Eligible participants will be randomised to integrated CBT or usual care. Integrated CBT utilises the standard Beckian intervention for depression and comprises nine live therapist-led sessions, with (up to) a further three if clinically appropriate. The first session is 60–90 min via videocall, with subsequent 50-min sessions delivered online, using instant messaging. Participants allocated integrated CBT can access integrated online CBT resources (worksheets/information sheets/videos) within and between sessions. Outcome assessments at 3-, 6-, 9- and 12-month post-randomisation. The primary outcome is the Beck Depression Inventory (BDI-II) score at 6 months (as a continuous variable). A nested qualitative study and health economic evaluation will be conducted. Discussion: If clinically and cost-effective, this model of integrated CBT could be introduced into existing psychological services, increasing access to, and equity of, CBT provision. Trial registration: ISRCTN, ISRCTN13112900. Registered on 11/11/2020. Currently recruiting participants. Trial registration data are presented in Table 1. © 2023, The Author(s).
KW  - Acceptability
KW  - Blended treatment
KW  - Cognitive behavioural therapy
KW  - Depression
KW  - Integrated cognitive behavioural therapy
KW  - Internet-based treatment
KW  - Primary care
KW  - Qualitative research
KW  - Randomised controlled trial
M3  - Article
DB  - Scopus
N1  - Export Date: 26 September 2024; Cited By: 1
ER  -

TY  - JOUR
AU  - Burke, B.
AU  - Miller, E.
AU  - Clear, B.
AU  - Weiner, S.G.
TI  - A qualitative study to determine perspectives of clinicians providing telehealth opioid use disorder treatment
PY  - 2024
T2  - Drug and Alcohol Dependence
VL  - 256
C7  - 111118
DO  - 10.1016/j.drugalcdep.2024.111118
UR  - https://www.scopus.com/inward/record.uri?eid=2-s2.0-85185482463&doi=10.1016%2fj.drugalcdep.2024.111118&partnerID=40&md5=baae8302af04a2c210ee5fc04e5df187
AB  - Background: Telehealth-only medication for opioid use disorder (teleMOUD) treatment with buprenorphine was first made possible in the United States during the COVID-19 Public Health Emergency. As a result, several large provider groups now treat opioid use disorder (OUD) patients in nearly every state using telehealth. This study evaluates the perceptions and experiences of providers working almost exclusively in a teleMOUD program. Methods: Qualitative interviews were conducted with 18 providers (physicians, physician assistants and nurse practitioners) using a semi-structured interview guide. Interviews were recorded, transcribed and reviewed. After reviewing the transcripts, a codebook was developed, interviews were coded, and coded excerpts were analyzed for key themes. Results: Inductive codes were used to organize provider responses and included patient-level codes, provider-level codes, and telehealth environment codes. For providers, there are benefits of a flexible and less stressful working environment, which contribute to a higher quality of life. Providers also expressed mixed feelings regarding professional identity and focusing specifically on OUD, differences in relationships with colleagues, and challenges related to policy changes and ambiguities. For patients, providers perceived greater access, less stigma, more convenience, and a unique provider-patient relationship compared to in-person treatment. These themes affect providers and patients on multiple levels of the social-ecological model. Conclusions: Multiple themes emerged in this study. This work is amongst the first to describe perspectives of providers working in the nascent teleMOUD setting, and can inform initiatives to improve provider wellness, provider retention, and quality of care for patients treated in the setting. © 2024 Elsevier B.V.
KW  - Buprenorphine
KW  - Opioid use disorder
KW  - Qualitative
KW  - Telehealth
M3  - Article
DB  - Scopus
N1  - Export Date: 26 September 2024; Cited By: 0
ER  -

TY  - JOUR
AU  - Cosquer, M.
AU  - Jousselme, C.
AU  - Falissard, B.
AU  - Lefebvre, A.
TI  - The experience of adolescence process among French teenager pregnancies: a mixed-methods study
PY  - 2024
T2  - International Journal of Qualitative Studies on Health and Well-being
VL  - 19
IS  - 1
C7  - 2386715
DO  - 10.1080/17482631.2024.2386715
UR  - https://www.scopus.com/inward/record.uri?eid=2-s2.0-85200526502&doi=10.1080%2f17482631.2024.2386715&partnerID=40&md5=7d4582c065c836c4e55b3c3a6445740a
AB  - Purpose: Teenage pregnancy remains a significant global public health concern worldwide. However, it presents a complex phenomenon in developed countries, carrying potential short- and long-term consequences for both mothers and children. Methods: This mixed method study used data from the French cross-sectional study “Portraits of adolescents”, which included 6000 girls aged between 13 and 17 years. The quantitative approach involved comparisons between a subgroup with an history of pregnancy and their peers, examining their lived-experience and mental health. The qualitative approach investigated the question “What does being a teenager mean for you?” specifically for the girls who reported an history of pregnancy. Results: Teenage pregnancies presented elevated rates of mental health disorders, including dark thoughts, depression, self-harm, participating in dangerous games, attempting suicide and increased use of psychoactive substances. With limited support, in comparison to their peers. The qualitative approach revealed three major themes: “being in action”, “a way of feeling”, and “quality of relationship”. Conclusion: This vulnerable subgroup of adolescents suggests the need for a coordinated multidisciplinary healthcare approach, given their limited parental and friend support, with a high risk of experiencing poor mental health. Additionally, these findings portray a “silent sufferer” population characterized by difficulties recognizing or managing emotions due to difficulties in expressing their emotional distress. © 2024 The Author(s). Published by Informa UK Limited, trading as Taylor & Francis Group.
KW  - adolescence
KW  - Mental health
KW  - mixed methods
KW  - pregnancy
KW  - social support
M3  - Article
DB  - Scopus
N1  - Export Date: 26 September 2024; Cited By: 0
ER  -

TY  - JOUR
AU  - Roos, C.R.
AU  - Kiluk, B.
AU  - Carroll, K.M.
AU  - Bricker, J.B.
AU  - Mun, C.J.
AU  - Sala, M.
AU  - Kirouac, M.
AU  - Stein, E.
AU  - John, M.
AU  - Palmer, R.
AU  - DeBenedictis, A.
AU  - Frisbie, J.
AU  - Haeny, A.M.
AU  - Barry, D.
AU  - Fucito, L.M.
AU  - Bowen, S.
AU  - Witkiewitz, K.
AU  - Kober, H.
TI  - Development and initial testing of mindful journey: a digital mindfulness-based intervention for promoting recovery from Substance use disorder
PY  - 2024
T2  - Annals of Medicine
VL  - 56
IS  - 1
C7  - 2315228
DO  - 10.1080/07853890.2024.2315228
UR  - https://www.scopus.com/inward/record.uri?eid=2-s2.0-85185480683&doi=10.1080%2f07853890.2024.2315228&partnerID=40&md5=be8bc3610ee8489dc42346e8d776e11b
AB  - Background/Objectives: There is a great unmet need for accessible adjunctive interventions to promote long-term recovery from substance use disorder (SUD). This study aimed to iteratively develop and test the initial feasibility and acceptability of Mindful Journey, a novel digital mindfulness-based intervention for promoting recovery among individuals with SUD. Patients/Materials: Ten adults receiving outpatient treatment for SUD. Methods: Phase 1 (n = 5) involved developing and testing a single introductory digital lesson. Phase 2 included a separate sample (n = 5) and involved testing all 15 digital lessons (each 30- to 45-minutes) over a 6-week period, while also receiving weekly brief phone coaching for motivational/technical support. Results: Across both phases, quantitative ratings (rated on a 5-point scale) were all at or above a 4 (corresponding with ‘agree’) for key acceptability dimensions, such as usability, understandability, appeal of visual content, how engaging the content was, and helpfulness for recovery. Additionally, in both phases, qualitative feedback indicated that participants particularly appreciated the BOAT (Breath, Observe, Accept, Take a Moment) tool for breaking down mindfulness into steps. Qualitative feedback was used to iteratively refine the intervention. For example, based on feedback, we added a second core mindfulness tool, the SOAK (Stop, Observe, Appreciate, Keep Curious), and we added more example clients and group therapy videos. In Phase 2, 4 out of 5 participants completed all 15 lessons, providing initial evidence of feasibility. Participants reported that the phone coaching motivated them to use the app. The final version of Mindful Journey was a smartphone app with additional features, including brief on-the-go audio exercises and a library of mindfulness practices. Although, participants used these additional features infrequently. Conclusions: Based on promising initial findings, future acceptability and feasibility testing in a larger sample is warranted. Future versions might include push notifications to facilitate engagement in the additional app features. © 2024 The Author(s). Published by Informa UK Limited, trading as Taylor & Francis Group.
KW  - digital interventions
KW  - mindfulness meditation
KW  - Mindfulness-based relapse prevention
KW  - smartphone application
KW  - substance use disorder
M3  - Article
DB  - Scopus
N1  - Export Date: 26 September 2024; Cited By: 0
ER  -

TY  - JOUR
AU  - Brillhart, R.
TI  - Recovery- and sobriety-support groups in a music community: An ethnographic study of Phish, the Phellowship, and the sensorium of sobriety
PY  - 2023
T2  - Journal of Substance Use and Addiction Treatment
VL  - 154
C7  - 209120
DO  - 10.1016/j.josat.2023.209120
UR  - https://www.scopus.com/inward/record.uri?eid=2-s2.0-85203832943&doi=10.1016%2fj.josat.2023.209120&partnerID=40&md5=d2f4771eac1f71a7e44241d34ec41a22
AB  - Purpose/introduction: This article provides an ethnographic account of members of the Phellowship, a group of sober concert goers who connect and sometimes attend informal meetings at Phish concerts. The work attends to the ways this group is meaningful for people's sobriety and livelihoods. The overall purpose of this article is to provide a rich description of a novel approach to the creation and extension of a culture of recovery and sobriety through music and music communities. Methods: This article utilizes two years of ethnographic data collected from interviews with roughly 20 participants and conversations from participant observation with people who are generally representative of the demographics of this group and fanbase (25–55, white, about half male and female presenting). The ethnographic data were physically coded into emergent themes and analyzed to highlight the important facets of participation and experience of members of the Phellowship. This method of qualitative analysis utilizes aspects of phenomenological inquiry, in that the subjective experiences of individuals are described and analyzed, to meet the larger aims of an ethnographic analysis that explicates the understandings and cultural practices of this community in their own words. Results: Thematic results include the performative and oral importance of narration at meetings, the semiotics of recovery and their community, the extension of sobriety beyond their “programs” or health-related arenas, and, most importantly, the role of connection and community. Each topic and result includes first-person accounts from interviews and participant observation to explicate how these thematic areas were chosen and have become meaningful for members of the Phellowship. Discussion: This nonprogrammatic approach to recovery and sobriety that focuses more on cultural practices and salient versions of people's everyday identities, rather than “healing” and process seems to be a promising and novel addition to better the lives of people with substance use disorders. This group, and the network of these groups that exists in the jam band music scene at large, could act as a model for person-first approaches to recovery that incorporate different elements of sociality, community, and creative expression. © 2023 Elsevier Inc.
KW  - Affinity
KW  - Ethnography
KW  - Music
KW  - Phellowship
KW  - Sound
M3  - Article
DB  - Scopus
N1  - Export Date: 26 September 2024; Cited By: 0
ER  -

TY  - JOUR
AU  - He, J.
AU  - Han, D.
AU  - Qian, K.
AU  - Guan, W.
AU  - Zhang, G.
AU  - Lu, W.
AU  - Li, H.
AU  - Zhi, X.
TI  - Smoking cessation in Chinese patients undergoing thoracic surgery: A multicenter prospective observational study
PY  - 2024
T2  - Tobacco Induced Diseases
VL  - 22
DO  - 10.18332/tid/175639
UR  - https://www.scopus.com/inward/record.uri?eid=2-s2.0-85185554712&doi=10.18332%2ftid%2f175639&partnerID=40&md5=34204b342a9dd5f446901982eac15ddf
AB  - INTRODUCTION The multicenter CHAMPION study aimed to assess the impact of smoking cessation on post-operative complications (PCs) and smoking cessation patterns in Chinese patients undergoing lung surgery. METHODS Patients undergoing elective lung surgery were prospectively enrolled from three major tertiary centers in China. Patients were categorized as smokers or quitters before surgery. Baseline characteristics and smoking status were analyzed. The incidence of PCs and pulmonary PCs (PPCs), smoking relapse rate, and causes within six months post-operatively were investigated. The questionnaire was conducted in all patients and 30 healthcare professionals (HCPs), regarding the awareness and effectiveness of smoking cessation methods. RESULTS Of the 276 enrolled patients, 213 (77.2%) were smokers and 63 (22.8%) were quitters; 76.4% were diagnosed with primary lung cancer. PCs occurred in 13.8% of patients, with similar proportions in smokers (14.1%) and quitters (12.7%). PPCs occurred in 9.8% of patients with no significant differences between smokers and quitters (9.4% vs 11.1%, p=0.70). At six months, 9.2% of patients relapsed, with a lower rate in quitters compared to smokers (3.3% vs 11.0%, p=0.01). HCPs exhibited higher awareness of smoking cessation methods than patients. Perceived effectiveness of smoking cessation methods from the patients were low. CONCLUSIONS In patients undergoing lung surgery with a low risk of PCs, active smoking does not significantly increase the risk of PCs or PPCs relative to quitters, suggesting that there is likely no need to postpone lung surgery for those who have not yet quit smoking. However, further large-scale studies are necessary to confirm these findings. © 2024 European Publishing. All rights reserved.
KW  - lung surgery
KW  - post-operative complication
KW  - smoking cessation
KW  - smoking pattern
KW  - smoking relapse
M3  - Article
DB  - Scopus
N1  - Export Date: 26 September 2024; Cited By: 0
ER  -

TY  - JOUR
AU  - Cruz-Cobo, C.
AU  - Bernal-Jiménez, M.Á.
AU  - Calle, G.
AU  - Gheorghe, L.L.
AU  - Gutiérrez-Barrios, A.
AU  - Cañadas, D.
AU  - Tur, J.A.
AU  - Vázquez-García, R.
AU  - Santi-Cano, M.J.
TI  - Efficacy of a Mobile Health App (eMOTIVA) Regarding Compliance With Cardiac Rehabilitation Guidelines in Patients With Coronary Artery Disease: Randomized Controlled Clinical Trial
PY  - 2024
T2  - JMIR mHealth and uHealth
VL  - 12
C7  - e55421
DO  - 10.2196/55421
UR  - https://www.scopus.com/inward/record.uri?eid=2-s2.0-85199643212&doi=10.2196%2f55421&partnerID=40&md5=9f56357ff443fcb2330c44436ddfaa63
AB  - Background: Cardiac rehabilitation is fundamental among patients recovering from a coronary event, and mHealth technology may constitute a useful tool that provides guidelines based on scientific evidence in an entertaining, attractive, and user-friendly format. Objective: This study aimed to compare the efficacy of an mHealth intervention involving the eMOTIVA app and that of usual care regarding compliance with cardiac rehabilitation guidelines in terms of lifestyle, cardiovascular risk factors, and satisfaction among patients with acute coronary syndrome. Methods: A randomized controlled clinical trial with a parallel group design was conducted. It included 300 patients (mHealth group, 150; control group, 150) who underwent percutaneous coronary intervention for acute coronary syndrome. Both groups underwent evaluations initially (during hospitalization) and after 3 and 6 months (face-to-face consultations). The eMOTIVA app incorporates a virtual classroom providing audio and video information about a healthy lifestyle, a section for self-recording cardiovascular risk factors, and a section for feedback messages and gamification. The primary outcome variables were (1) adherence to the Mediterranean diet and the frequency of consumption of food; (2) physical activity level, sedentary time, and exercise capacity; (3) smoking cessation and nicotine dependence; (4) level of knowledge about cardiovascular risk factors; and (5) app satisfaction and usability. Results: The study analyzed 287 patients (mHealth group, 145; control group, 142). Most participants were male (207/300, 69.0%), and the mean age was 62.53 (SD 8.65) years. Significant improvements were observed in the mHealth group compared with the control group at 6 months in terms of (1) adherence to the Mediterranean diet (mean 11.92, SD 1.70 vs 8.92, SD 2.66 points; P<.001) and frequency of eating foods (red meat [≤1/week]: 141/143, 97.9% vs 96/141, 68.1%; industrial pastries [<2/week]: 129/143, 89.6% vs 80/141, 56.8%; oily fish [≥2/week]: 124/143, 86.1% vs 64/141, 41.4%; vegetables [≥2/day]: 130/143, 90.3% vs 78/141, 55.3%; fruit [≥2/day]: 128/143, 88.9% vs 85/141, 60.2%; all P<.001); (2) physical activity (mean 2112.66, SD 1196.67 vs 1372.60, SD 944.62 metabolic equivalents/week; P<.001) and sedentary time (mean 8.38, SD 1.88 vs 9.59, SD 2.09 hours; P<.001); (3) exercise capacity (distance: mean 473.49, SD 102.28 vs 447.25, SD 93.68 meters; P=.04); and (4) level of knowledge (mean 117.85, SD 3.83 vs 111.00, SD 7.11 points; P<.001). App satisfaction was high (mean 42.53, SD 6.38 points), and its usability was excellent (mean 95.60, SD 4.03 points). Conclusions: With the eMOTIVA app, favorable results were obtained in the intervention group in terms of adherence to the Mediterranean diet, frequency of eating certain foods, physical activity, sedentary time, exercise capacity, knowledge level, systolic blood pressure, heart rate, and blood sugar level. Furthermore, participants reported high app satisfaction and rated its usability as excellent. Thus, this innovative tool is very promising. Trial Registration: ClinicalTrials.gov NCT05247606; https://clinicaltrials.gov/study/NCT05247606. © 2024 JMIR Publications Inc.. All rights reserved.
KW  - coronary event
KW  - coronary heart disease
KW  - eHealth
KW  - lifestyle
KW  - mHealth
KW  - mobile health
M3  - Article
DB  - Scopus
N1  - Export Date: 26 September 2024; Cited By: 0
ER  -

TY  - JOUR
AU  - West, A.L.
AU  - Correll, L.
AU  - Kirschner, J.H.
TI  - Reducing tobacco and nicotine use among women in treatment for substance use disorder: evaluation of the knit to quit program
PY  - 2024
T2  - Arts and Health
DO  - 10.1080/17533015.2024.2321944
UR  - https://www.scopus.com/inward/record.uri?eid=2-s2.0-85186572472&doi=10.1080%2f17533015.2024.2321944&partnerID=40&md5=e7479df928c0e6cf184570c2328883aa
AB  - Introduction: Tobacco and nicotine use are prevalent in residential substance use disorder (SUD) treatment programs that serve pregnant and parenting women. This study evaluated a group intervention that integrates knitting instruction, psychoeducation, and social support to improve readiness to quit and reduce tobacco and nicotine use among this population. Methods: Clients and staff in four residential SUD treatment programs were assigned to a six-week group intervention or a wait-list control group. Intervention implementation and preliminary effectiveness were assessed using surveys, interviews, and observational measures. Results: From pre- to post-test, knowledge related to tobacco and nicotine use increased and number of cigarettes smoked per day and nicotine dependence decreased, on average. Additionally, the intervention group reported lower levels of nicotine dependence relative to the control group. Participants described knitting as an enjoyable replacement for smoking and a strategy to regulate stress and emotions. Conclusions: Smoking cessation interventions that include knitting are promising and warrant further testing. © 2024 Informa UK Limited, trading as Taylor & Francis Group.
KW  - Arts-based intervention
KW  - polysubstance use
KW  - smoking
KW  - women
M3  - Article
DB  - Scopus
N1  - Export Date: 26 September 2024; Cited By: 0
ER  -

TY  - JOUR
AU  - Shamabadi, A.
AU  - Arabzadeh Bahri, R.
AU  - Karimi, H.
AU  - Heidari, E.
AU  - Akhondzadeh, S.
TI  - Emerging pharmacotherapy for the treatment of cannabis use disorder
PY  - 2024
T2  - Expert Opinion on Pharmacotherapy
VL  - 25
IS  - 6
SP  - 695
EP  - 703
DO  - 10.1080/14656566.2024.2353638
UR  - https://www.scopus.com/inward/record.uri?eid=2-s2.0-85193058773&doi=10.1080%2f14656566.2024.2353638&partnerID=40&md5=8927a6e29e4bb964d37ed2a6ca771ae0
AB  - Introduction: About one-fifth of cannabis users, the most commonly used illicit substance, have cannabis use disorder (CUD). Psychiatric disorders and suicide are more common in these patients, and the disability-adjusted life years were reported to be 0.69 million. Pharmacotherapy for CUD is an unmet public health need, as current evidence-based therapies have limited efficacy. Areas covered: After explaining the pathophysiology of CUD, the effects of emerging pharmacological interventions in its treatment obtained from randomized controlled trials were reviewed in light of mechanisms of action. Superiority over control of cannabidiol, gabapentin, galantamine, nabilone plus zolpidem, nabiximols, naltrexone, PF-04457845, quetiapine, varenicline, and topiramate were observed through the cannabinoid, glutamatergic, γ-aminobutyric acidergic, serotonergic, noradrenergic, dopaminergic, opioidergic, and cholinergic systems. All medications were reported to be safe and tolerable. Expert opinion: Adding pharmacotherapy to psychotherapy is the optimal treatment for CUD on a case-by-case basis. Drug development to add to psychotherapy is the main path, but time and cost suggest repurposing and repositioning existing drugs. Considering sample size, follow-up, and effect size, further studies using objective tools are necessary. The future of CUD treatment is promising. © 2024 Informa UK Limited, trading as Taylor & Francis Group.
KW  - Adverse drug reaction
KW  - clinical trial
KW  - combination drug therapy
KW  - drug approval process
KW  - marijuana
KW  - neuroimmunomodulation
KW  - psychiatric disorder
KW  - state-of-the-art review
M3  - Review
DB  - Scopus
N1  - Export Date: 26 September 2024; Cited By: 0
ER  -

TY  - JOUR
AU  - Mbarki, O.
AU  - Ghammem, R.
AU  - Zammit, N.
AU  - Ben Fredj, S.
AU  - Maatoug, J.
AU  - Ghannem, H.
TI  - Cross-sectional study of co-occurring addiction problems among high school students in Tunisia
ST  - Étude transversale des problèmes d’addiction concomitants chez les lycéens en Tunisie
PY  - 2023
T2  - Eastern Mediterranean Health Journal
VL  - 29
IS  - 12
SP  - 924
EP  - 936
DO  - 10.26719/emhj.23.121
UR  - https://www.scopus.com/inward/record.uri?eid=2-s2.0-85181196610&doi=10.26719%2femhj.23.121&partnerID=40&md5=ae1a75155c476bfc901bd9ad77dd23dd
AB  - Background: Addictive behaviours are a major public health problem, especially among adolescents, who are susceptible to experiencing multiple co-occurring addictions. Aim: To assess the prevalence of addiction problems and co-occurrences of addictive behaviours (substance abuse, problematic video gaming and social media addiction) and disorders among high school students in Sousse, Tunisia. Methodology: A cross-sectional study was conducted in 2018 in public high schools, in the urban area of Sousse, Tunisia. A structured self-administered questionnaire was used to obtain relevant information from the students. Statistical analysis was performed using SPSS version 10 and confidence intervals of 95% were calculated. Chi-square test was used to compare qualitative variables and multinomial regression was conducted to determine independent factors related to the number of addictive behaviour co-occurrences. Results: Of the 1399 high school students, 60.5% were girls and mean age was 17 ± 2.28 years. Analysis of single addiction problems revealed 20.9% prevalence for all tobacco products, 10.1% for alcohol, 7.0% for all drugs, 36.1% for Facebook, and 35.3% for video games. Analysis of co-occurring addiction problems showed that 46.0% of the study population had 1 addiction problem, 12.2% had 2 addiction problems, 4.5% had 3, and 2.7% had the maximum number of 4 addiction problems. Multinomial regression showed an increase in co-occurrence of addiction problems among boys (aOR = 217.004; P < 0.001), participants who had repeated a school grade (aOR = 0.232; P < 0.001), those who had moderate or severe depression (aOR = 0.232; P < 0.001), and those who were anxious (aOR = 0.335; P = 0.003) and had alexithymia (aOR = 0.361; P = 0.005). Conclusion: The rate of co-occurrent addictions among adolescents in Sousse, Tunisia, is alarming. Problematic use of Facebook, gaming and tobacco use were the most frequent addictive behaviours. There is an urgent need for effective and multisectoral programmes to prevent addictions among children in Tunisia and other countries in the Middle East and North Africa Region. © Authors 2023; Licensee: World Health Organization. EMHJ is an open access journal. This paper is available under the Creative Commons Attribution Non-Commercial ShareAlike 3.0 IGO licence (CC BY-NC-SA 3.0 IGO; https://creativecommons.org/licenses/by-nc-sa/3.0/igo).
KW  - Addiction
KW  - addictive behaviour
KW  - co-occurrence
KW  - MENA
KW  - social media
KW  - substance abuse
KW  - Tunisia
KW  - video gaming
M3  - Article
DB  - Scopus
N1  - Export Date: 26 September 2024; Cited By: 0
ER  -

TY  - JOUR
AU  - Tookes, H.E.
AU  - Oxner, A.
AU  - Serota, D.P.
AU  - Alonso, E.
AU  - Metsch, L.R.
AU  - Feaster, D.J.
AU  - Ucha, J.
AU  - Suarez, E.
AU  - Forrest, D.W.
AU  - McCollister, K.
AU  - Rodriguez, A.
AU  - Kolber, M.A.
AU  - Chueng, T.A.
AU  - Zayas, S.
AU  - McCoy, B.
AU  - Sutherland, K.
AU  - Archer, C.
AU  - Bartholomew, T.S.
TI  - Project T-SHARP: study protocol for a multi-site randomized controlled trial of tele-harm reduction for people with HIV who inject drugs
PY  - 2023
T2  - Trials
VL  - 24
IS  - 1
C7  - 96
DO  - 10.1186/s13063-023-07074-w
UR  - https://www.scopus.com/inward/record.uri?eid=2-s2.0-85147584685&doi=10.1186%2fs13063-023-07074-w&partnerID=40&md5=6bf9ff38896d693120d56e257c81cfea
AB  - Background: The resurgence of HIV outbreaks and rising prevalence among people who inject drugs (PWID) remain exigent obstacles to Ending the HIV Epidemic in the USA. Adapting a low threshold, comprehensive treatment model for PWID with HIV can leverage syringe services programs (SSPs) to increase availability and accessibility of antiretrovirals (ART), medications for opioid use disorder (MOUD), and hepatitis C cure. We developed Tele-Harm Reduction, a telehealth-enhanced, harm reduction intervention delivered within an SSP venue. Methods: The T-SHARP trial is an open-label, multi-site, randomized controlled superiority trial with two parallel treatment arms. Participants (n=240) recruited from SSPs in Miami, Ft. Lauderdale, and Tampa, Florida, who are PWID with uncontrolled HIV (i.e., HIV RNA>200) will be randomized to Tele-Harm Reduction or off-site linkage to HIV care. The primary objective is to compare the efficacy of Tele-Harm Reduction for initiation of ART at SSPs vs. off-site linkage to an HIV clinic with respect to viral suppression across follow-up (suppression at 3, 6, and 12 months post randomization). Participants with HIV RNA<200 copies/ml will be considered virally suppressed. The primary trial outcome is time-averaged HIV viral suppression (HIV RNA <200 copies/ml) over 3-, 6-, and 12-month follow-up. Secondary outcomes include initiation of MOUD measured by urine drug screen and HCV cure, defined as achieving 12-week sustained virologic response (negative HCV RNA at 12 weeks post treatment completion). A cost-effectiveness analysis will be performed. Discussion: The T-SHARP Trial will be the first to our knowledge to test the efficacy of an innovative telehealth intervention with PWID with uncontrolled HIV delivered via an SSP to support HIV viral suppression. Tele-Harm Reduction is further facilitated by a peer to support adherence and bridge the digital divide. This innovative, flipped healthcare model sets aside the traditional healthcare system, reduces multi-level barriers to care, and meets PWID where they are. The T-SHARP trial is a pragmatic clinical trial that seeks to transform the way that PWID access HIV care and improve HIV clinical outcomes. Trial registration: ClinicalTrials.gov NCT05208697. Trial registry name: Tele-Harm Reduction. Registration date: January 26, 2022. © 2023, The Author(s).
KW  - Harm reduction
KW  - HIV
KW  - People who inject drugs
KW  - Syringe services program
KW  - Telehealth
M3  - Article
DB  - Scopus
N1  - Export Date: 26 September 2024; Cited By: 2
ER  -

TY  - JOUR
AU  - Wu, J.
AU  - Fetterman, J.L.
AU  - Cornacchione Ross, J.
AU  - Hong, T.
TI  - Quitting on TikTok: Effects of Message Themes, Frames, and Sources on Engagement with Vaping Cessation Videos
PY  - 2024
T2  - Journal of Health Communication
VL  - 29
IS  - 9
SP  - 590
EP  - 601
DO  - 10.1080/10810730.2024.2394774
UR  - https://www.scopus.com/inward/record.uri?eid=2-s2.0-85202477343&doi=10.1080%2f10810730.2024.2394774&partnerID=40&md5=786a8c28236da4a6bb4e5a81cc9faf4a
AB  - This study examined how message themes, frames, and sources in vaping cessation videos on TikTok influenced positive (i.e. likes, shares, positive comments regarding quitting vaping) and negative video engagement (i.e. negative comments regarding quitting vaping). TikTok videos (N = 412) with the hashtags #quitvaping and #quittingvaping were analyzed. Aspect-based sentiment analysis was conducted to evaluate the sentiment of quitting vaping in comments. Negative binomial regression models predicted video engagement from six message themes, ratios of gain and loss frames, and message sources. Themes related to nicotine addiction and physical health effectively drove positive engagement, such as likes and shares. The theme of harmful chemicals elicited mixed responses, generating both positive and negative comments regarding quitting vaping. Videos with a higher ratio of gain frames led to more positive engagement, including likes, shares, and positive comments regarding quitting vaping. Sources with informal expertise (e.g. those who have successfully quit vaping) and current e-cigarette users were more effective in engaging the TikTok audience than non-expert and non-user sources. These findings provide insights into messaging strategies that can effectively engage TikTok audiences and encourage vaping cessation. ©, Copyright © The Author(s). Published with license by Taylor & Francis Group, LLC.
M3  - Article
DB  - Scopus
N1  - Export Date: 26 September 2024; Cited By: 0
ER  -

TY  - JOUR
AU  - Chang, C.-W.
AU  - Chen, J.-S.
AU  - Huang, S.-W.
AU  - Potenza, M.N.
AU  - Su, J.-A.
AU  - Chang, K.-C.
AU  - Pakpour, A.H.
AU  - Lin, C.-Y.
TI  - Problematic smartphone use and two types of problematic use of the internet and self-stigma among people with substance use disorders
PY  - 2023
T2  - Addictive Behaviors
VL  - 147
C7  - 107807
DO  - 10.1016/j.addbeh.2023.107807
UR  - https://www.scopus.com/inward/record.uri?eid=2-s2.0-85169896275&doi=10.1016%2fj.addbeh.2023.107807&partnerID=40&md5=ce6eeae9cdabb5b5c58a6c134447f940
AB  - Background and aims: Guided by the Interaction of Person-Affect-Cognition-Execution (I-PACE) model and a self-stigma framework, this study aimed to investigate relationships between cognitive and affective self-stigma and behavioral self-stigma, problematic use of internet (PUI), and problematic smartphone use (PSU) among people with substance use disorders (SUDs). It also examined mediating roles for affective self-stigma in the relationships between cognitive self-stigma and behavioral self-stigma/PUI/PSU. Methods: Using a cross-sectional design, 530 participants diagnosed with SUDs in Taiwan were recruited from a psychiatric center in Taiwan. Mediation models were investigated using the Hayes’ Process Macro Model 4. Results: Mediation analyses indicated that cognitive self-stigma was directly associated with behavioral self-stigma (p < 0.001), but not with either types of PUI or PSU (p-values ranging from 0.41 to 0.76). Affective self-stigma was directly related to behavioral self-stigma (p < 0.001), two types of PUI, and PSU (β = 0.24–0.30; all p < 0.001); cognitive self-stigma was indirectly associated with behavioral self-stigma (β = 0.53; 95 % bootstrapping CI = 0.46, 0.60), two types of PUI, and PSU (β = 0.20–0.25; 95 % bootstrapping CI = 0.08–0.14, 0.31–0.37) via a mediating effect of affective self-stigma. Discussion and conclusion: Findings support the I-PACE model in a self-stigma context. The findings also suggest that addressing affective self-stigma may help prevent or reduce behavioral self-stigma, PUI, and PSU among people with SUDs. Longitudinal studies are warranted to investigate over time relationships between self-stigma and PUI/PSU in people with SUDs. © 2023 Elsevier Ltd
KW  - Addictive behaviors
KW  - Internet addiction
KW  - Smartphone
KW  - Social media
KW  - Stigma
KW  - Substance use
KW  - Videogaming
M3  - Article
DB  - Scopus
N1  - Export Date: 26 September 2024; Cited By: 16
ER  -

TY  - JOUR
AU  - Zawertailo, L.
AU  - Kabir, T.
AU  - Voci, S.
AU  - Tanzini, E.
AU  - Attwells, S.
AU  - Malat, L.
AU  - Veldhuizen, S.
AU  - Minian, N.
AU  - Dragonetti, R.
AU  - Melamed, O.C.
AU  - Mei-Dan, E.
AU  - Selby, P.
TI  - Coordinating smoking cessation treatment with menstrual cycle phase to improve quit outcomes (MC-NRT): study protocol for a randomized controlled trial
PY  - 2023
T2  - Trials
VL  - 24
IS  - 1
C7  - 251
DO  - 10.1186/s13063-023-07196-1
UR  - https://www.scopus.com/inward/record.uri?eid=2-s2.0-85151319627&doi=10.1186%2fs13063-023-07196-1&partnerID=40&md5=c5f82de1713953af1a35d281606fafe3
AB  - Background: Women experience greater difficulty achieving smoking abstinence compared to men. Recent evidence suggests that hormonal fluctuations during different phases of the menstrual cycle can contribute to lower smoking abstinence rates following a quit attempt among women. However, these findings are limited by small sample sizes and variability among targeted smoking quit dates. This clinical trial aims to clarify whether targeting the quit date to the follicular or luteal phase of the menstrual cycle can improve smoking abstinence. Methods: Participants will enroll in an online smoking cessation program providing nicotine replacement therapy (NRT) and behavioral support. We will randomize 1200 eligible individuals to set a target quit date: (1) during the mid-luteal phase, (2) during the mid-follicular phase, or (3) 15–30 days after enrollment with no regard to the menstrual cycle phase (usual practice). Participants will receive a 6-week supply of combination NRT consisting of a nicotine patch plus their choice of nicotine gum or lozenge. Participants will be instructed to start using NRT on their target quit date. Optional behavioral support will consist of a free downloadable app and brief videos focusing on building a quit plan, coping with cravings, and relapse prevention, delivered via e-mail. Smoking status will be assessed via dried blood spot analysis of cotinine concentration at 7 days, 6 weeks, and 6 months post-target quit date. Discussion: We aim to overcome the limitations of previous studies by recruiting a large sample of participants and assigning target quit dates to the middle of both the follicular and luteal phases. The results of the trial can further elucidate the effects of the menstrual cycle on smoking cessation outcomes and whether it is beneficial to combine menstrual cycle phase timing strategies with accessible and low-cost NRT. Trial registration: ClinicalTrials.gov NCT05515354. Registered on August 23, 2022. © 2023, The Author(s).
KW  - Cancer prevention
KW  - Estrogen
KW  - Menstrual cycle
KW  - Nicotine dependence
KW  - Nicotine replacement therapy
KW  - Ovarian hormones
KW  - Progesterone
KW  - Smoking cessation
KW  - Smoking cessation treatment
M3  - Article
DB  - Scopus
N1  - Export Date: 26 September 2024; Cited By: 1
ER  -

TY  - JOUR
AU  - Buzaev, I.V.
AU  - Galimova, R.M.
AU  - Nabiullina, D.I.
AU  - Illarioshkin, S.N.
AU  - Zagidullin, N.S.
AU  - Safin, S.M.
TI  - Magnetic resonance imaging-guided focused ultrasound thalamotomy launch with remote telemedicine international proctorship
PY  - 2024
T2  - Chronic Diseases and Translational Medicine
VL  - 10
IS  - 1
SP  - 40
EP  - 50
DO  - 10.1002/cdt3.92
UR  - https://www.scopus.com/inward/record.uri?eid=2-s2.0-85170517602&doi=10.1002%2fcdt3.92&partnerID=40&md5=5f78d4c3c8b0079150bdba1e991d6fe1
AB  - Background: COVID-19 limitations have hindered the implementation of new technologies by preventing proctors from coming to the site. We share our first experience of magnetic resonance imaging (MRI)-guided focused ultrasound (MRgFUS) treatment with an international remote online proctorship, and develop and evaluate the methodology of remote MRgFUS proctorship. Methods: This single-center, nonrandomized controlled prospective study included 94 patients: 27 with essential tremor (ET) and 67 with tremor-dominant Parkinson's disease (PD). The coming of proctors was impossible, so we arranged for the remote participation of proctors from the United Kingdom, Spain, and Israel. A total of 38 patients (40.4%) received telemedicine-proctored treatment (proctor group) and 56 received their treatment independently (solo group). We used the Clinical Rating Scale for Tremor (CRST) for ET patients and the Unified Parkinson's Disease Rating Scale (UPDRS) Part III for PD patients. Results: In patients with ET, success rates were 81.8% (proctor group) and 100% (solo group) (p = 0.22). CRST reduction on the treated side was 71.43% [65.83%; 80.56%] (proctor group) versus 60.87% [53.99; 79.58] (solo group) (p = 0.19). None of the patients showed worsening of tremors within 1 year. In patients with PD, the success rates were 92.6% (proctor group) and 100% (solo group) (p = 0.08). The UPDRS Part III improvement was 30.1% (proctor group) versus 39.9% (solo group) (p = 0.003). The 1-year recurrence rate was 40% (proctor group) and 17.5% (solo group) (p = 0.04). No complications were observed at 6 months. Conclusions: We developed a feasible and safe methodology for telemedicine remote online-proctored MRgFUS treatment. No significant difference was observed between the solo and developed remote proctor protocols in terms of complication rate, effect, and long-term results; however, UPDRS Part III improvement was better in the PD solo group. This study demonstrated that the MRgFUS international proctorship can be performed successfully remotely. © 2023 The Authors. Chronic Diseases and Translational Medicine published by John Wiley & Sons Ltd on behalf of Chinese Medical Association.
KW  - essential tremor
KW  - MRgFUS
KW  - Parkinson's disease
KW  - proctor
KW  - telemedicine
M3  - Article
DB  - Scopus
N1  - Export Date: 26 September 2024; Cited By: 0
ER  -

TY  - JOUR
AU  - Gutierrez, A.
AU  - Taffe, M.A.
TI  - Rats chasing the dragon: A new heroin inhalation method
PY  - 2024
T2  - Journal of Neuroscience Methods
VL  - 402
C7  - 110013
DO  - 10.1016/j.jneumeth.2023.110013
UR  - https://www.scopus.com/inward/record.uri?eid=2-s2.0-85178218692&doi=10.1016%2fj.jneumeth.2023.110013&partnerID=40&md5=077aba927fc67ec618496f36dd2f66e6
AB  - Background: Despite extensive human use of inhalation for ingesting opioids, models in rodents have mostly been limited to parenteral injection and oral dosing. Methods using electronic drug delivery systems (EDDS; “e-cigarettes”) have shown efficacy in rodent models but these do not faithfully mimic the most popular human inhalation method of heating heroin to the point of vaporization. New method: Middle aged rats were exposed to vapor created by direct heating of heroin HCl powder in a ceramic e-cigarette type atomizer. Efficacy was determined with a warm water tail withdrawal nociception assay, rectal temperature and self-administration. Results: Ten minutes of inhalation of vaporized heroin slowed response latency in a warm water tail withdrawal assay and increased rectal temperature in male rats, in a dose-dependent manner. Similar antinociceptive effects in female rats were attenuated by the opioid antagonist naloxone (1.0 mg/kg, s.c.). Female rats made operant responses for heroin vapor in 15-minute sessions, increased their response rate when the reinforcement ratio increased from FR1 to FR5, and further increased their responding when vapor delivery was omitted. Anti-nociceptive effects of self-administered volatilized heroin were of a similar magnitude as those produced by the 10-minute non-contingent exposure. Comparison with existing methods: Inhalation of directly volatilized heroin successfully produces heroin-typical effects, comparable to EDDS inhalation delivery. Conclusions: This study shows that “chasing the dragon” methods of inhalation of heroin can be modeled successfully in the rat. Inhalation techniques may be particularly useful for longer term studies deep into the middle age of rats. © 2023 The Authors
KW  - Addiction
KW  - E-cigarette
KW  - Inhalation
KW  - Nociception
KW  - Opioid
KW  - Self-administration
M3  - Article
DB  - Scopus
N1  - Export Date: 26 September 2024; Cited By: 1
ER  -

TY  - JOUR
AU  - Rollston, R.
AU  - Burke, B.
AU  - Weiner, S.G.
AU  - Gallogly, W.
AU  - Brandon, A.D.
AU  - Carter, R.
AU  - Clear, B.
TI  - Evaluation of urine drug screen falsification of results among patients with opioid use disorder receiving treatment in a telehealth model of care
PY  - 2023
T2  - Journal of Substance Use and Addiction Treatment
VL  - 154
C7  - 209151
DO  - 10.1016/j.josat.2023.209151
UR  - https://www.scopus.com/inward/record.uri?eid=2-s2.0-85185447399&doi=10.1016%2fj.josat.2023.209151&partnerID=40&md5=c2641461530f5b6200b7a8694fe26781
AB  - Introduction: As telehealth models for treatment of opioid use disorder (OUD) are expanding, the field does not know the reliability of urine drug screening (UDS) in this setting. The objective of this study is to determine the rate of falsification of UDS testing among patients with OUD in active treatment with buprenorphine via a telehealth provider. Methods: This is a prospective cohort study of 899 randomly selected eligible patients, of which 392 participated in the final cohort that the study team used for analysis. The study mailed patients a UDS cup and asked them to return the sample by mail. After the UDS sample was received, a buccal swab was mailed, and the study asked patients to schedule a virtual meeting in which consent was sought and an observed buccal swab was obtained. We evaluated urine for evidence of falsification, and used buccal swabs to genetically match individuals to urine samples. Results: After exclusion criteria, 395 (52.3 %) of 755 patients who received a UDS kit returned it for analysis prior to knowledge of the study. Of that, 392 samples had sufficient quantity for testing. We determined 383 (97.7 %) to be human urine containing buprenorphine without indication of exogenous buprenorphine addition and with evidence of compliance. A total of 374 patients received a buccal swab kit and 139 (37.2 %) attended the consent/observed buccal swab session. One hundred and thirty-two patients consented and completed the swab under video observation, and 120 successfully sent the swab back to the external laboratory. Of the 120 buccal swabs received, 109 (90.8 %) were a genetic match, 10 (8.3 %) were indeterminate, and 1 (0.8 %) was a genetic mismatch. Conclusions: This study of patients treated by a telehealth OUD provider demonstrated a low rate of urine test falsification. © 2023 Elsevier Inc.
KW  - Buprenorphine
KW  - Diversion
KW  - Substance use disorder
KW  - Telehealth
KW  - Toxicology testing
M3  - Article
DB  - Scopus
N1  - Export Date: 26 September 2024; Cited By: 1
ER  -

TY  - JOUR
AU  - Hareket, E.
AU  - Kartal, A.
TI  - Are Children and Youth "right" in Animated Movies?: A Systematic Analysis
PY  - 2024
T2  - International Journal of Children's Rights
VL  - 32
IS  - 2
SP  - 288
EP  - 326
DO  - 10.1163/15718182-32020001
UR  - https://www.scopus.com/inward/record.uri?eid=2-s2.0-85196377133&doi=10.1163%2f15718182-32020001&partnerID=40&md5=f420127da3d3d098310b1c358af8f733
AB  - Animated movies guide children, help them recognise issues and adopt positive behaviours. How do animated movies convey messages about children's rights and their violations? We conducted an inductive content analysis of 23 animated movies for children to answer this question. The movies were analysed regarding gender balance, self-awareness representations of children's rights, children's rights made visible and representations of violations of children's rights. The results show that the movies focus on relationships and individual development. The movies also convey messages about the right to dream, play, have fun and grow up in a peaceful family environment. On the other hand, the movies convey messages about violating the prohibition of discrimination against the right to gender equality. The movies associate girls with housework and marriage while portraying boys as powerful villains. In addition, the movies contain some messages that violate the right to grow up in a peaceful family environment and be protected from mistreatment, neglect and abuse. The young protagonists in the movies generally do not have families. Those with families generally have only a mother or a father. Children with parents also have negative behaviours, such as substance abuse, violence and making money off of children.  © 2024 Brill Nijhoff. All rights reserved.
KW  - animated movies
KW  - children
KW  - children's rights
KW  - systematic analysis
KW  - violations
M3  - Article
DB  - Scopus
N1  - Export Date: 26 September 2024; Cited By: 0
ER  -

TY  - JOUR
AU  - Pehlivanturk-Kizilkan, M.
AU  - Campbell, K.A.
AU  - White Zappitelli, M.
TI  - Undetected eating disorders among adolescent psychiatric inpatients
PY  - 2024
T2  - Early Intervention in Psychiatry
VL  - 18
IS  - 1
SP  - 18
EP  - 25
DO  - 10.1111/eip.13425
UR  - https://www.scopus.com/inward/record.uri?eid=2-s2.0-85152368927&doi=10.1111%2feip.13425&partnerID=40&md5=be91df6f9c6164e46dd05d76ce84982d
AB  - Aim: The aim of this study was to identify the prevalence of undetected eating disorders (EDs) among adolescent psychiatric inpatients and to investigate the association between clinical, psychiatric, and sociocultural factors and EDs. Methods: Between January and December 2018, patients aged 12–18 years, hospitalized for inpatient-level treatment were given the self-assessment questionnaires of the Eating Attitudes Test-26 (EAT-26), the Contour Drawing Figure Rating Scale (CDFRS), the Child Behaviour Check List, and Sociocultural Attitudes Toward Appearance Questionnaire-4 after their routine unstructured clinical diagnostic assessment on admission by a psychiatrist. Patients were reassessed after reviewing the psychometric assessment results. Results: The prevalence of EDs among 117 psychiatric inpatients was 9.4%, all were female and all diagnosed with unspecified feeding and eating disorder. We showed that 63.6% of patients with EDs was diagnosed after the screening and not with the routine clinical interview. EAT-26 scores were weakly correlated with affective (r = 0.314, p =.001), anxious (r = 0.231, p =.012), somatic (r = 0.258, p =.005), and impulsive maladaptive behaviours (r = 0.272, p =.003). A formal ED diagnosis was positively associated with media pressure, (OR:1.660, 95% CI: 1.105–2.495) and oppositional defiance (OR: 1.391, 95% CI: 1.005–1.926), and negatively with conduct problems (OR: 0.695, 95% CI: 0.500–0.964). The CDFRS results were not different between the ED and non-ED groups. Conclusions: Our study suggests EDs remain a prevalent yet often overlooked diagnosis in adolescent psychiatric inpatients. Health care providers should screen for EDs in inpatient psychiatric settings as a part of routine assessment to improve the identification of disordered eating behaviours that often begin during adolescence. © 2023 John Wiley & Sons Australia, Ltd.
KW  - adolescence
KW  - eating disorders
KW  - psychiatric comorbidity
KW  - screening
KW  - undetected
M3  - Article
DB  - Scopus
N1  - Export Date: 26 September 2024; Cited By: 1
ER  -

TY  - JOUR
AU  - Bitta, M.A.
AU  - Baariu, J.
AU  - Grassi, S.
AU  - Kariuki, S.M.
AU  - Lennox, B.
AU  - Newton, C.R.J.C.
TI  - Effectiveness of participatory video in lowering stigma against people with mental, neurological and substance use disorders in Kenya
PY  - 2023
T2  - BJPsych Open
VL  - 9
IS  - 6
C7  - e215
DO  - 10.1192/bjo.2023.587
UR  - https://www.scopus.com/inward/record.uri?eid=2-s2.0-85177843999&doi=10.1192%2fbjo.2023.587&partnerID=40&md5=0a6c8aa6ee24f0775758e05190f7df1d
AB  - Background Globally, stigma associated with mental, neurological and substance use (MNS) disorders is rampant and a barrier to good health and overall well-being of people with these conditions. Person-centred digital approaches such as participatory video may reduce stigma, but evidence on their effectiveness in Africa is absent. Aims To evaluate the effectiveness of participatory video in reducing mental health-related stigma in a resource-limited setting. Method We evaluated the effectiveness of using participatory video and face-to-face interaction between people with MNS disorders and a target audience in lowering stigma among 420 people living in Kilifi, Kenya. Changes in knowledge, attitudes and behaviour (KAB) were measured by comparing baseline scores with scores immediately after watching the participatory videos and 4 months after the intervention. Sociodemographic correlates of stigma scores were examined using multivariable linear regression models. Results Compared with baseline, KAB scores significantly improved at both time points, suggesting reduced stigma levels. At 4 months, the changes in scores were: knowledge (β = 0.20, 95% CI 0.16-0.25; P < 0.01), liberal attitude (β = 1.08, 95% CI 0.98-1.17; P < 0.01), sympathetic attitude (β = 0.52, 95% CI 0.42-0.62; P < 0.01), tolerant attitude (β = 0.72, 95% CI 0.61-0.83; P < 0.01) and behaviour (β = 0.37, 95% CI 0.31-0.43; P < 0.01). Sociodemographic variables were significantly correlated with KAB scores; the correlations were not consistent across the domains. Conclusions Participatory video is a feasible and effective strategy in improving knowledge, attitudes and intended behaviour in a resource-limited setting. Further studies are required to understand the mechanisms through which it lowers stigma and to examine long-term sustainability and the effectiveness of multicomponent interventions. © 2023 The Author(s). Published by Cambridge University Press on behalf of the Royal College of Psychiatrists.
KW  - digital interventions
KW  - low- and middle-income country
KW  - mental disorders
KW  - participatory video
KW  - Stigma
M3  - Article
DB  - Scopus
N1  - Export Date: 26 September 2024; Cited By: 0
ER  -

TY  - JOUR
AU  - Infanti, A.
AU  - Valls-Serrano, C.
AU  - Perales, J.C.
AU  - Vögele, C.
AU  - Billieux, J.
TI  - Gaming passion contributes to the definition and identification of problematic gaming
PY  - 2023
T2  - Addictive Behaviors
VL  - 147
C7  - 107805
DO  - 10.1016/j.addbeh.2023.107805
UR  - https://www.scopus.com/inward/record.uri?eid=2-s2.0-85166258318&doi=10.1016%2fj.addbeh.2023.107805&partnerID=40&md5=3cb4eae01fe29d435b7565cc467cf91b
AB  - Even if for most people playing video games is a healthy leisure activity, a minority of vulnerable users present an excessive use associated to negative consequences (e.g., psychosocial maladjustment, sleep interference) and functional impairment. The current study first aims to identify psychological factors that contribute to discriminate highly involved (but healthy) gamers from problematic gamers. For that purpose, we used a cluster analysis approach to identify different groups of gamers based on their profiles of passion towards gaming (using the Dualistic Model of Passion). Another objective of the present study is to explore, using supervised machine-learning, how gaming disorder symptoms, assessed within the substance use disorder framework (e.g., tolerance, withdrawal), might be linked to harmonious and/or an obsessive passion for gaming. Three distinct clusters of gamers were identified based on their passion profiles, including risky gamers, engaged gamers, and casual gamers. Supervised machine-learning algorithms identified that specific gaming disorder symptoms (salience, mood modification, tolerance, low level of conflict) were predominantly related to harmonious passion, whereas others (withdrawal, high level of conflict, relapse) were more directly related to obsessive passion. Our results support the relevance of person-centered approaches to the treatment of problematic gaming. © 2023 The Authors
KW  - Gaming disorder
KW  - Gaming motivations
KW  - Harmonious passion
KW  - Impulsivity
KW  - Obsessive passion
M3  - Article
DB  - Scopus
N1  - Export Date: 26 September 2024; Cited By: 10
ER  -

TY  - JOUR
AU  - Tarfa, A.
AU  - Lier, A.J.
AU  - Shenoi, S.V.
AU  - Springer, S.A.
TI  - Considerations when prescribing opioid agonist therapies for people living with HIV
PY  - 2024
T2  - Expert Review of Clinical Pharmacology
VL  - 17
IS  - 7
SP  - 549
EP  - 564
DO  - 10.1080/17512433.2024.2375448
UR  - https://www.scopus.com/inward/record.uri?eid=2-s2.0-85197899718&doi=10.1080%2f17512433.2024.2375448&partnerID=40&md5=5a995441ecd33aef263550483ab14281
AB  - Introduction: Medications for opioid use disorder (MOUD) include opioid agonist therapies (OAT) (buprenorphine and methadone), and opioid antagonists (extended-release naltrexone). All forms of MOUD improve opioid use disorder (OUD) and HIV outcomes. However, the integration of services for HIV and OUD remains inadequate. Persistent barriers to accessing MOUD underscore the immediate necessity of addressing pharmacoequity in the treatment of OUD in persons with HIV (PWH). Areas covered: In this review article, we specifically focus on OAT among PWH, as it is the most commonly utilized form of MOUD. Specifically, we delineate the intersection of HIV and OUD services, emphasizing their integration into the United States Ending the HIV Epidemic (EHE) plan by offering comprehensive screening, testing, and treatment for both HIV and OUD. We identify potential drug interactions of OAT with antiretroviral therapy (ART), address disparities in OAT access, and present the practical benefits of long-acting formulations of buprenorphine, ART, and pre-exposure prophylaxis for improving HIV prevention and treatment and OUD management. Expert opinion: Optimizing OUD outcomes in PWH necessitates careful attention to diagnosing OUD, initiating OUD treatment, and ensuring medication retention. Innovative approaches to healthcare delivery, such as mobile pharmacies, can integrate both OUD and HIV and reach underserved populations. © 2024 Informa UK Limited, trading as Taylor & Francis Group.
KW  - Buprenorphine
KW  - HIV
KW  - integrated care models
KW  - methadone
KW  - mobile pharmacy
KW  - MOUD
KW  - OUD
KW  - substance use disorder
M3  - Review
DB  - Scopus
N1  - Export Date: 26 September 2024; Cited By: 0
ER  -

TY  - JOUR
AU  - Young, L.
AU  - Esagoff, A.I.
AU  - Reisch, A.
AU  - Bernick, C.B.
AU  - Peters, M.E.
AU  - Narapareddy, B.R.
TI  - Cocaine history and impulsiveness in professional boxers and mixed martial arts fighters
PY  - 2024
T2  - American Journal on Addictions
VL  - 33
IS  - 1
SP  - 92
EP  - 95
DO  - 10.1111/ajad.13479
UR  - https://www.scopus.com/inward/record.uri?eid=2-s2.0-85169806047&doi=10.1111%2fajad.13479&partnerID=40&md5=9934cc36180d4ab3f1bd9a056c5f2e6d
AB  - Background/Objectives: Impulsiveness is linked to cocaine history (CH) in the general population and greater fight exposure in professional fighters. Among fighters, no previous studies have quantified CH or investigated its relationship with impulsiveness. Methods: Adjusted multivariable regressions were utilized to examine the relationship between CH and impulsiveness in 335 fighters from the Professional Fighters Brain Health Study. Results: Twenty percent of fighters reported CH. CH was significantly associated with impulsiveness overall and on three subscales. Discussion/Conclusion: Cocaine's prevalence and significant association with impulsiveness in fighters merit further study. Scientific Significance: We quantify CH and demonstrate its significant association with impulsiveness in professional fighters for the first time. © 2023 The American Academy of Addiction Psychiatry (AAAP).
M3  - Article
DB  - Scopus
N1  - Export Date: 26 September 2024; Cited By: 2
ER  -

TY  - JOUR
AU  - Banks, D.E.
AU  - Duello, A.
AU  - Paschke, M.E.
AU  - Grigsby, S.R.
AU  - Winograd, R.P.
TI  - Identifying drivers of increasing opioid overdose deaths among black individuals: a qualitative model drawing on experience of peers and community health workers
PY  - 2023
T2  - Harm Reduction Journal
VL  - 20
IS  - 1
C7  - 5
DO  - 10.1186/s12954-023-00734-9
UR  - https://www.scopus.com/inward/record.uri?eid=2-s2.0-85146287332&doi=10.1186%2fs12954-023-00734-9&partnerID=40&md5=78f836d129af64f4b85f9dfb259b3d70
AB  - Background: Black individuals in the USA face disproportionate increases in rates of fatal opioid overdose despite federal efforts to mitigate the opioid crisis. The aim of this study was to examine what drives increases in opioid overdose death among Black Americans based on the experience of key stakeholders. Methods: Focus groups were conducted with stakeholders providing substance use prevention services in Black communities in St. Louis, MO (n = 14). One focus group included peer advocates and volunteers conducting outreach-based services and one included active community health workers. Focus groups were held at community partner organizations familiar to participants. Data collection was facilitated by an interview guide with open-ended prompts. Focus groups were audio recorded and professionally transcribed. Transcripts were analyzed using grounded theory to abstract line-by-line codes into higher order themes and interpret their associations. Results: A core theme was identified from participants’ narratives suggesting that opioid overdose death among Black individuals is driven by unmet needs for safety, security, stability, and survival (The 4Ss). A lack of The 4Ss was reflective of structural disinvestment and healthcare and social service barriers perpetuated by systemic racism. Participants unmet 4S needs are associated with health and social consequences that perpetuate overdose and detrimentally impact recovery efforts. Participants identified cultural and relationship-based strategies that may address The 4Ss and mitigate overdose in Black communities. Conclusions: Key stakeholders working in local communities to address racial inequities in opioid overdose highlighted the importance of upstream interventions that promote basic socioeconomic needs. Local outreach efforts utilizing peer services can provide culturally congruent interventions and promote harm reduction in Black communities traditionally underserved by US health and social systems. © 2023, The Author(s).
KW  - Black Americans
KW  - Community-based participatory research
KW  - Opioids
KW  - Overdose
KW  - Racial disparities
KW  - Racism
KW  - Substance use treatment
M3  - Article
DB  - Scopus
N1  - Export Date: 26 September 2024; Cited By: 11
ER  -

TY  - JOUR
AU  - Nduva, G.M.
AU  - Otieno, F.
AU  - Kimani, J.
AU  - Sein, Y.
AU  - Arimide, D.A.
AU  - McKinnon, L.R.
AU  - Cholette, F.
AU  - Lawrence, M.K.
AU  - Majiwa, M.
AU  - Masika, M.
AU  - Mutua, G.
AU  - Anzala, O.
AU  - Graham, S.M.
AU  - Gelmon, L.
AU  - Price, M.A.
AU  - Smith, A.D.
AU  - Bailey, R.C.
AU  - Medstrand, P.
AU  - Sanders, E.J.
AU  - Esbjörnsson, J.
AU  - Hassan, A.S.
TI  - Temporal trends and transmission dynamics of pre-treatment HIV-1 drug resistance within and between risk groups in Kenya, 1986–2020
PY  - 2024
T2  - Journal of Antimicrobial Chemotherapy
VL  - 79
IS  - 2
SP  - 287
EP  - 296
DO  - 10.1093/jac/dkad375
UR  - https://www.scopus.com/inward/record.uri?eid=2-s2.0-85184072124&doi=10.1093%2fjac%2fdkad375&partnerID=40&md5=f23379062893f95859f0feffe19c0f73
AB  - Background: Evidence on the distribution of pre-treatment HIV-1 drug resistance (HIVDR) among risk groups is limited in Africa. We assessed the prevalence, trends and transmission dynamics of pre-treatment HIVDR within and between MSM, people who inject drugs (PWID), female sex workers (FSWs), heterosexuals (HETs) and perinatally infected children in Kenya. Methods: HIV-1 partial pol sequences from antiretroviral-naive individuals collected from multiple sources between 1986 and 2020 were used. Pre-treatment reverse transcriptase inhibitor (RTI), PI and integrase inhibitor (INSTI) mutations were assessed using the Stanford HIVDR database. Phylogenetic methods were used to determine and date transmission clusters. Results: Of 3567 sequences analysed, 550 (15.4%, 95% CI: 14.2–16.6) had at least one pre-treatment HIVDR mutation, which was most prevalent amongst children (41.3%), followed by PWID (31.0%), MSM (19.9%), FSWs (15.1%) and HETs (13.9%). Overall, pre-treatment HIVDR increased consistently, from 6.9% (before 2005) to 24.2% (2016–20). Among HETs, pre-treatment HIVDR increased from 6.6% (before 2005) to 20.2% (2011–15), but dropped to 6.5% (2016–20). Additionally, 32 clusters with shared pre-treatment HIVDR mutations were identified. The majority of clusters had R0 ≥ 1.0, indicating ongoing transmissions. The largest was a K103N cluster involving 16 MSM sequences sampled between 2010 and 2017, with an estimated time to the most recent common ancestor (tMRCA) of 2005 [95% higher posterior density (HPD), 2000–08], indicating propagation over 12 years. Conclusions: Compared to HETs, children and key populations had higher levels of pre-treatment HIVDR. Introduction of INSTIs after 2017 may have abrogated the increase in pre-treatment RTI mutations, albeit in the HET population only. Taken together, our findings underscore the need for targeted efforts towards equitable access to ART for children and key populations in Kenya. © The Author(s) 2023. Published by Oxford University Press on behalf of British Society for Antimicrobial Chemotherapy.
M3  - Article
DB  - Scopus
N1  - Export Date: 26 September 2024; Cited By: 0
ER  -

TY  - JOUR
AU  - Meng, Z.
AU  - Li, M.
AU  - Wang, X.
AU  - Zhang, K.
AU  - Wu, C.
AU  - Zhang, X.
TI  - Inula britannica ameliorates alcohol-induced liver injury by modulating SIRT1-AMPK/Nrf2/NF-κB signaling pathway
PY  - 2024
T2  - Chinese Herbal Medicines
DO  - 10.1016/j.chmed.2023.12.006
UR  - https://www.scopus.com/inward/record.uri?eid=2-s2.0-85189791422&doi=10.1016%2fj.chmed.2023.12.006&partnerID=40&md5=dbb1ee5c85b0bcfeab07235528d42217
AB  - Objective: Inula britannica is a traditional Chinese medicinal and functional food with various effects such as anti-liver injury, hypoglycemia, antioxidants, and anti-tumor. This study aimed to investigate the protective effects and mechanisms of the ethanolic extract of I. britannica (EEIB) on alcohol-induced liver injury in mice. Methods: Fifty-six female C57BL/6 mice were randomly divided into seven groups: control group (Con), ethanol feeding model group (EtOH), Silibinin positive treatment group (EtOH + Silibinin 100 mg/kg), EEIB treatment group (EtOH + EEIB 100, 200, and 400 mg/kg), and EEIB control group (EEIB 400 mg/kg). The National Institute on Alcohol Abuse and Alcoholism (NIAAA) ethanol-feeding model was used to study the effects of EEIB on alcohol-induced lipid metabolism, inflammation, oxidative stress, and fibril formation in mice by histopathological evaluation, immunofluorescence staining, Western blotting analysis and molecular docking. Results: EEIB reduced liver indices to different degrees to normal levels and improved liver morphology in mice. EEIB inhibited alcohol-induced liver injury by activating the sirtuin 1 (SIRT1)-adenosine monophosphate-activated protein kinase (AMPK) signaling pathway in the liver of alcohol-fed mice, in which sesquiterpenes may be the potential active ingredients, and also down-regulated the expression of alpha-smooth muscle actin (α-SMA), collagen alpha (Collagen I), tumor necrosis factor-alpha (TNF-α) and attenuated alcohol-induced liver injury. In addition, EEIB also activated the nuclear factor erythroid 2-related factor 2 (Nrf2) signaling pathway, which alleviated alcohol-induced liver injury at the level of oxidative stress. Notably, the EEIB control group demonstrated that EEIB had no toxic effects in mice. EEIB reduced alcoholic liver injury in a dose-dependent manner. Its therapeutic efficacy was comparable to, if not better than, that of Silibinin when administered at a dose of 400 mg/kg. Conclusion: EEIB showed significant therapeutic effects on alcohol-induced liver injury in mice, and its mechanism of action was related to the SIRT1-AMPK, nuclear factor-kappa B (NF-κB), and Nrf2 signaling pathways, in which sesquiterpenes may be the potential active ingredients. © 2024 Tianjin Press of Chinese Herbal Medicines
KW  - Alcoholic liver injury
KW  - Inflammation
KW  - Inula britannica L.
KW  - Sesquiterpenes
KW  - SIRT1-AMPK/Nrf2
M3  - Article
DB  - Scopus
N1  - Export Date: 26 September 2024; Cited By: 0
ER  -

TY  - JOUR
AU  - Pellby, D.
AU  - Bengtsson, M.
TI  - Do Patients Detect Changes in Breathing After Orthognathic Surgery?
PY  - 2024
T2  - Journal of Oral and Maxillofacial Surgery
VL  - 82
IS  - 1
SP  - 36
EP  - 46
DO  - 10.1016/j.joms.2023.09.017
UR  - https://www.scopus.com/inward/record.uri?eid=2-s2.0-85175801824&doi=10.1016%2fj.joms.2023.09.017&partnerID=40&md5=66de13f6192541aa8a809e3def8ea7b0
AB  - Background: Orthognathic surgery addresses facial aesthetics and function in patients with dentofacial deformities. It is associated with changes in upper airway volume (UAV). If changes in UAV are perceived by asymptomatic patients is unclear. Purpose: The purpose was to measure associations between changes in UAV and patient-reported benefits using patient-reported outcome measures. Study design: A sample presenting dentofacial deformities without reported breathing problems undergoing orthognathic surgery was retrospectively studied. Patients aged 18-30 years with 12-month follow-up were included. Patients with systemic disease, drug abuse, mental health disorder, or temporomandibular joint dysfunction were excluded. Predictor: The predictor variable was changes in UAV measured in 3-dimensional computed tomography. Subjects were grouped into increased or decreased UAV. Main outcome variable: The primary outcome variable was changes in health-related quality of life measured with Oral Health Impact Profile 49 (OHIP-49). Covariates: Weight, height, age, sex, and sub-scaled OHIP-49 were registered. Cephalometric measurements of hard tissue movements were recorded. Analyses: Mean, standard deviation, and a level of statistical significance at P < .05 were used. Differences in OHIP-49 were compared using unpaired t-test. The correlation between covariates and outcomes was analyzed using the Spearman's rank test. Analysis of covariance between the predictor and outcome, adjusted for covariates (body mass index), was performed. Results: Fifty-four subjects with a mean age of 20.89 years and 52% males were enrolled. The mean change in UAV was 0.12 cm3 (standard deviation [SD] 9.21, P = .93) with a mean absolute deviation of 7.28 cm3 (SD 5.54). The mean change in OHIP-49 score was 20.93 (SD 28.90). Twenty-seven (50%) subjects had increased UAV (7.4 cm3, SD 6.13) and the other had decreased (−7.17 cm3, SD 5.01) (P = .01). At follow-up, equal levels of mean OHIP-49 score were found, but because of a baseline difference (15.74, P = .048), the subjects with and without increased UAV improved in OHIP-49 score 13.04 (SD 30.53) and 28.81 (SD 25.33), respectively (P = .04). Conclusions: Because equal levels of OHIP-49 score at follow-up, changes in UAV could not be associated with patient-reported health-related quality of life. Patient-reported outcome measure evaluations of orthognathic surgical treatment for airway obstruction should be performed in patients with a perceived impairment. © 2023 The Authors
M3  - Article
DB  - Scopus
N1  - Export Date: 26 September 2024; Cited By: 0
ER  -

TY  - JOUR
AU  - Korkmaz, O.E.
AU  - Aydoğmuş, F.K.
TI  - Prevalence of Risk Factors Associated With Poor Quality of Sleep in People Living with HIV and the Correlation between Quality of Sleep and Cd4+ T Lymphocyte Reconstitution: A Cross-Sectional Study from Turkey
PY  - 2024
T2  - Current HIV Research
VL  - 22
IS  - 3
SP  - 202
EP  - 211
DO  - 10.2174/011570162X300844240507095129
UR  - https://www.scopus.com/inward/record.uri?eid=2-s2.0-85200205324&doi=10.2174%2f011570162X300844240507095129&partnerID=40&md5=db10044291ff3997a0cc6f4574efd920
AB  - Introduction: The prevalence of sleep disorders in people living with HIV (PLWH) is higher than in the general population. Even if viral suppression is achieved with Antiretroviral Therapy (ART), the chronic immune activation and increased inflammation due to immune reconstitution persist. The aim of our study was to determine the prevalence of poor quality of sleep (QoS) and associated risk factors in PLWH and to investigate the relationship between poor QoS and CD4 T lymphocyte count and CD4 reconstitution. Methods: PLWH ≥18 years old, attending for routine HIV monitoring were recruited. PLWH with conditions that may affect their QoS (pregnant, hospitalized, malignancy, substance-alcohol abuse, psychiatric disease or treatment, sleeping pill) were excluded. Pittsburgh Sleep Quality Index (PSQI, score ≥5 indicates poor QoS), Epworth Sleepiness Scale (ESS, score ≥11 indicates daytime sleepiness), and Beck Depression Scale (BDS, score ≥10 indicates clinical depression) were applied. CD4+ T lymphocyte reconstitution (current-baseline CD4+ count) and CD4+ T lympho-cyte reconstitution rate [(current-baseline CD4+ count)/duration of HIV infection in years] were calculated for PLWH on ART. Student t-test and Pearson’s chi-squared test were used for analysing the data, and p<0.05 was considered significant. Results: A total of 131 (15 newly diagnosed, 116 on ART for at least six months) PLWH were enrolled. Poor QoS was detected in 60.3% of PLWH. When compared, the ratio was higher in newly diagnosed PLWH (vs PLWH on ART, p>0,05). Daytime sleepiness in PLWH with poor Qos (p=0.04) was significantly increased (vs good QoS). Clinical depression (p=0.001) was significantly more common in PLWH with poor QoS (vs good QoS). Although statistically nonsignificant (p>0,05), younger age, female sex, being single, homosexüel sexual preference, high income and living with the family were associated with poor QoS. No association was found between the ART regime and QoS. PLWH with poor QoS had a higher CD4+ T lymphocyte count (p>0,05), a higher number of CD4+ T lymphocyte reconstitution (p<0.05), and a higher reconstitution rate than PLWH with good QoS (p<0.05). Conclusion: Prevalence of poor QoS was high in our cohort. Poor QoS was associated with CD4+ T lymphocyte reconstitution and reconstitution rate. © 2024 Bentham Science Publishers.
KW  - CD4 + T lymphocyte
KW  - chronic immune activation
KW  - HIV
KW  - inflammation
KW  - reconstitution rate
KW  - sleep disorders in PLWH
KW  - Sleep quality
M3  - Article
DB  - Scopus
N1  - Export Date: 26 September 2024; Cited By: 0
ER  -

TY  - JOUR
AU  - Wray, C.M.
AU  - Ferguson, J.M.
AU  - Greene, L.
AU  - Griffin, A.
AU  - Van Campen, J.
AU  - O’Shea, A.M.J.
AU  - Slightam, C.
AU  - Zulman, D.M.
TI  - Overcoming Obstacles: Barriers to Virtual Care Use Among Video-Enabled Tablet Recipients in the Veterans Health Administration
PY  - 2024
T2  - Journal of General Internal Medicine
VL  - 39
IS  - 4
SP  - 549
EP  - 556
DO  - 10.1007/s11606-023-08468-x
UR  - https://www.scopus.com/inward/record.uri?eid=2-s2.0-85175379492&doi=10.1007%2fs11606-023-08468-x&partnerID=40&md5=5dee5524bece633c4824a14b6f084341
AB  - Introduction: The Veterans Health Administration (VHA) distributes video-enabled tablets to individuals with barriers to accessing care. Data suggests that many tablets are under-used. We surveyed Veterans who received a tablet to identify barriers that are associated with lower use, and evaluated the impact of a telephone-based orientation call on reported barriers and future video use. Methods: We used a national survey to assess for the presence of 13 barriers to accessing video-based care, and then calculated the prevalence of the barriers stratified by video care utilization in the 6 months after survey administration. We used multivariable modeling to examine the association between each barrier and video-based care use and evaluated whether a telephone-based orientation modified this association. Results: The most prevalent patient-reported barriers to video-based care were not knowing how to schedule a visit, prior video care being rescheduled/canceled, and past problems using video care. Following adjustment, individuals who reported vision or hearing difficulties and those who reported that video care does not provide high-quality care had a 19% and 12% lower probability of future video care use, respectively. Individuals who reported no interest in video care, or did not know how to schedule a video care visit, had an 11% and 10% lower probability of being a video care user, respectively. A telephone-based orientation following device receipt did not improve the probability of being a video care user. Discussion: Barriers to engaging in virtual care persist despite access to video-enabled devices. Targeted interventions beyond telephone-based orientation are needed to facilitate adoption and engagement in video visits. © This is a U.S. Government work and not under copyright protection in the US; foreign copyright protection may apply 2023.
KW  - health services access
KW  - telemedicine
KW  - veterans health administration
KW  - virtual care
M3  - Article
DB  - Scopus
N1  - Export Date: 26 September 2024; Cited By: 1
ER  -

TY  - JOUR
AU  - Sadza, A.
AU  - Daalmans, S.
AU  - Rozendaal, E.
AU  - Buijzen, M.
TI  - Risk on Demand? A Quantitative Content Analysis of the Portrayal of Risky Health Behaviors in Popular on Demand Content
PY  - 2024
T2  - Health Communication
VL  - 39
IS  - 10
SP  - 2090
EP  - 2099
DO  - 10.1080/10410236.2023.2255762
UR  - https://www.scopus.com/inward/record.uri?eid=2-s2.0-85170680612&doi=10.1080%2f10410236.2023.2255762&partnerID=40&md5=cf614f33e08eabbf6f979ccade0f0d14
[truncated: 4,540,919 more chars]
