# Supplementary material for: A scoping review of the use of visual methods in supporting women with substance use histories
Source: Humanit Soc Sci Commun. 2026 Apr 22;13(1):964. doi: 10.1057/s41599-026-07293-x (PMC13314533; doi:10.1057/s41599-026-07293-x)
Supplement: Supplementary file 2 — Supplementary information [file 41599_2026_7293_MOESM2_ESM.zip › psychinfo rq2 260924.ris]

1. 
TY  - JOUR
DB  - APA PsycInfo 
ID  - 2022-11919-011
DO  - https://dx.doi.org/10.4309/jgi.2021.46.12
T1  - The role of video gaming motives in the relationship between personality risk traits and Internet Gaming Disorder.
A1  - Biolcati, Roberta
A1  - Passini, Stefano
A1  - Pupi, Virginia
AI  - Biolcati, Roberta; ORCID: https://orcid.org/0000-0002-5584-1996
A2  - Aboujaoude, E., Aboujaoude, Adams, B. L. M., Stavropoulos, V., Burleigh, T. L., Liew, L. W. L., Beard, C. L., Griffiths, M. D., Adams, Allami, Y., Vitaro, F., Allami, Altintas, E., Karaca, Y., Hullaert, T., Tassi, P., Altintas, American Psychiatric Association, Ballabio, M., Griffiths, M. D., Urban, R., Quartiroli, A., Demetrovics, Z., Kiraly, O., Ballabio, Biolcati, R., Passini, S., Biolcati, Biolcati, R., Passini, S., Biolcati, Biolcati, R., Passini, S., Mancini, G., Biolcati, Bischof-Kastner, C., Kuntsche, E., Wolstein, J., Bischof-Kastner, Brunborg, G. S., Mentzoni, R. A., Melkevik, O. R., Torsheim, T., Samdal, O., Hetland, J., Andreassen, C. S., Palleson, S., Brunborg, Banyai, F., Griffiths, M. D., Demetrovics, Z., Kiraly, O., Banyai, Caplan, S., Williams, D., Yee, N., Caplan, Castronova, E., Castronova, Cooper, M. L., Cooper, Dauriat, F. Z., Zermatten, A., Billieux, J., Thorens, G., Bondolfi, G., Zullino, D., Khazaal, Y., Dauriat, de Palo, V., Monacis, L., Sinatra, M., Griffiths, M. D., Pontes, H., Petro, M., Miceli, S., de Palo, Demetrovics, Z., Urban, R., Nagygyorgy, K., Farkas, J., Zilahy, D., Mervo, B., Reindl, A., Agoston, C., Kertesz, A., Harmath, E., Demetrovics, Entertainment Software Association, Estevez, A., Jauregui, P., Sanchez-Marcos, I., Lopez-Gonzalez, H., Griffiths, M. D., Estevez, Feng, W., Ramo, D., Chan, S., Bourgeois, J., Feng, Festl, R., Scharkow, M., Quandt, T., Festl, Gentile, D., Choo, H., Liau, A., Sim, T., Li, D., Fung, D., Khoo, A., Gentile, Gervasi, A. M., La Marca, L., Costanzo, A., Pace, U., Guglielmucci, F., Schimmenti, A., Gervasi, Gonzalez-Bueso, V., Santamaria, J. J., Fernandez, D., Merino, L., Montero, E., Ribas, J., Gonzalez-Bueso, Gravetter, F., Wallnau, L., Gravetter, Griffiths, M. D., Davies, M. N., Chappell, D., Griffiths, Hellstrom, C., Nilsson, K. W., Leppert, J., Aslund, C., Hellstrom, Hilgard, J., Engelhardt, C. R., Bartholow, B. D., Hilgard, Hu, L., Bentler, P. M., Hu, Interactive Software Federation of Europe, Ramos-Diaz, J., Ramos-Sandoval, R., Kiraly, O., Demetrovics, Z., Griffiths, M. D., Ramos-Diaz, Jansz, J., Tanis, M., Jansz, Kardefelt-Winther, D., Kardefelt-Winther, King, D., Delfabbro, P., Griffiths, M. D., King, Kircaburun, K., Demetrovics, Z., Griffiths, M. D., Kiraly, O., Kun, B., Tosuntasc, S. B., Kircaburun, Kiraly, O., Urban, R., Griffiths, M. D., Agoston, C., Nagygyorgy, K., Kokonyei, G., Demetrovics, Z., Kiraly, Kovess-Masfety, V., Keyes, K., Hamilton, A., Hanson, G., Bitfoi, A., Golitz, D., Otten, R., Kovess-Masfety, Krcmar, M., Greene, K., Krcmar, Kuss, D. J., Griffiths, M. D., Pontes, H. M., Kuss, Kuss, D. J., Pontes, H. M., Griffiths, M. D., Kuss, Laconi, S., Pires, S., Chabrol, H., Laconi, Lemmens, J. S., Valkenburg, P. M., Gentile, D. A., Lemmens, MacKinnon, D. P., Lockwood, C. M., Hoffman, J. M., West, S. G., Sheets, V., MacKinnon, Mallorqui-Bague, N., Fernandez-Aranda, F., Lozano-Madrid, M., Granero, R., Mestre-Bach, G., Bano, M., Del Pino-Gutierrez, A., Gomez-Pena, M., Aymami, N., Menchon, J. M., Jimenez-Murcia, S., Mallorqui-Bague, Mehroof, M., Griffiths, M. D., Mehroof, Mentzoni, R. A., Brunborg, G. S., Molde, H., Myrseth, H., Skouveroe, K. J. M., Hetland, J., Pallesen, S., Mentzoni, Mihara, S., Higuchi, S., Mihara, Monacis, L., Palo, V. D., Griffiths, M. D., Sinatra, M., Monacis, Moudiab, S., Spada, M. M., Moudiab, Muthen, L. K., Muthen, B. O., Muthen, Muller, K. W., Beutel, M. E., Egloff, B., Wolfling, K., Muller, Muller, K. W., Dreier, M., Beutel, M. E., Wolfling, K., Muller, Newton, N. C., Barrett, E. L., Castellanos-Ryan, N., Kelly, E., Champion, K. E., Stapinski, L., Teesson, M., Newton, Norbury, A., Husain, M., Norbury, Petry, N. M., Rehbein, F., Ko, C. H., O'Brien, C. P., Petry, Pontes, H. M., Macur, M., Griffiths, M. D., Pontes, Scerri, M., Anderson, A., Stavropoulos, V., Hu, E., Scerri, Schneider, L. A., King, D. L., Delfabbro, P. H., Schneider, Scalvarli, S. c. I., Griffiths, M. D., Scalvarli, Teng, Z., Pontes, H. M., Nie, Q., Xiang, G., Griffiths, M. D., Guo, C., Teng, Tonioni, F., D'Alessandris, L., Lai, C., Martinelli, D., Corvino, S., Vasale, M., Fanella, F., Aceto, P., Bria, P., Tonioni, Vitaro, F., Wanner, B., Ladouceur, R., Brendgen, M., Tremblay, R. E., Vitaro, Wartberg, L., Kriston, L., Thomasius, R., Wartberg, Wittek, C. T., Finseras, T. R., Pallesen, S., Mentzoni, R. A., Hanss, D., Griffiths, M. D., Molde, H., Wittek, Woicik, P. A., Stewart, S. H., Pihl, R. O., Conrod, P. J., Woicik, Sporcic, B., Glavak-Tkalic, R., Sporcic
Y1  - 2021//
N2  - The main aim of this study is to improve our knowledge on Internet Gaming Disorder (IGD), contributing to a common discourse concerning its risk profiles. Specifically, the study aims to assess the prevalence of addicted gamers among Italian online and offline gamers, accounting for gender and to investigate the mediation role of gaming motives on the relationship between personality risk traits and IGD. A total of 627 videogame players (55% women; mean age 27 years) recruited from social networking sites took part in the study and filled a questionnaire including gaming characteristics, the Internet Gaming Disorder Scale (IGDS9-SF), the Substance Use Risk Profile Scale (SURPS) and the Motives for Online Gaming Questionnaire (MOGQ). The prevalence rate of Internet gaming disorder was 5.3%. Hopelessness was the personality dimension that most differentiates gaming addicts from non-addicts. Results of the mediation model suggested that Hopelessness was both directly and indirectly (via escape, fantasy and recreational motives) associated with IGD. The motivations Escape and Fantasy also mediate between Anxiety sensitivity and IGD while Competition mediate between Sensation seeking trait and IGD. The evidence suggests that IGD is motivated by psychological mechanisms similar to those compelling substance abuse, but with its own unique features. (PsycInfo Database Record (c) 2024 APA, all rights reserved)
Abstract (French)
Cette etude a pour but d'ameliorer notre connaissance de la dependance au jeu sur Internet (DJI) afin d'enrichir le discours sur ses profils de risque. Elle vise plus precisement a evaluer la prevalence des joueurs dependants parmi les joueurs italiens en ligne et hors ligne, en tenant compte du genre et en examinant le role de mediation des raisons qui motivent la pratique des jeux dans la relation entre les traits de personnalite presentant des risques et la DJI. En tout, 627 joueurs de jeux video (55 % de femmes d'une moyenne d'age de 27 ans) recrutes sur des sites de reseaux sociaux ont participe a l'etude et rempli un questionnaire comprenant des caracteristiques liees au jeu, l'echelle de la dependance au jeu sur Internet (IGDS9-SF), l'echelle de profil de risque de consommation de substances psychoactives (SURPS) et le questionnaire sur les raisons de jouer en ligne (MOGQ). Le taux de prevalence de la dependance au jeu sur Internet s'etablissait a 5,3 %. Le desespoir constituait l'aspect de la personnalite qui distinguait le plus les personnes dependantes au jeu des personnes non dependantes. Les resultats du modele de mediation donnaient a penser que le desespoir etait associe directement et indirectement (raisons liees a la fuite, a l'imaginaire et aux loisirs) a la DJI. Les raisons Fuite et Imaginaire assurent la mediation entre la sensibilite a l'anxiete et la DJI, tandis que la concurrence assure la mediation entre la recherche de sensations et la DJI. Tout indique que la DJI est motivee par des mecanismes psychologiques similaires a ceux qui incitent a la toxicomanie, mais possede ses propres caracteristiques. (PsycInfo Database Record (c) 2024 APA, all rights reserved)
KW  - *Computer Games
KW  - *Internet Addiction
KW  - *Models
KW  - *Motivation
KW  - *Personality Traits
KW  - *Risk Factors
KW  - *Digital Gaming
M3  - Behavior Disorders & Antisocial Behavior [3230]
JF  - Journal of Gambling Issues
VL  - 46
SP  - 221
EP  - 241
CY  - Canada
PB  - Centre for Addiction and Mental Health (CAMH)
PB  - Canada
AD  - Biolcati, Roberta: Department of Education Studies, University of Bologna, via Filippo Re, Bologna, Italy, 640126, r.biolcati@unibo.it
AD  - Biolcati, Roberta: r.biolcati@unibo.it
M1  - Aboujaoude, E. (2017). The Internet's effect on personality traits: An important casualty of the "Internet addiction" paradigm. Journal of Behavioral Addictions, 6, 1-4. 2017-17464-001. https://dx.doi.org/10.1556/2006.6.2017.009 https://pubmed.ncbi.nlm.nih.gov/28301969
M1  - Adams, B. L. M., Stavropoulos, V., Burleigh, T. L., Liew, L. W. L., Beard, C. L., & Griffiths, M. D. (2019). Internet gaming disorder behaviors in emergent adulthood: A pilot study examining the interplay between anxiety and family cohesion. International Journal of Mental Health and Addiction, 17, 828-844. 2018-04427-001. https://dx.doi.org/10.1007/s11469-018-9873-0
M1  - Allami, Y., & Vitaro, F. (2015). Pathways model to problem gambling: Clinical implications for treatment and prevention among adolescents. Canadian Journal of Addiction, 6(2), 13-19.
M1  - Altintas, E., Karaca, Y., Hullaert, T., & Tassi, P. (2019). Sleep quality and video game playing: Effect of intensity of video game playing and mental health. Psychiatry Research, 273, 487-492. 2019-17615-071. https://dx.doi.org/10.1016/j.psychres.2019.01.030 https://pubmed.ncbi.nlm.nih.gov/30685731
M1  - American Psychiatric Association. (2013). Diagnostic and statistical manual of mental disorders: DSM-5 (5th ed.). Arlington, VA: Author.
M1  - Ballabio, M., Griffiths, M. D., Urban, R., Quartiroli, A., Demetrovics, Z., & Kiraly, O. (2017). Do gaming motives mediate between psychiatric symptoms and problematic gaming? An empirical survey study. Addiction Research & Theory, 25, 397-408. 2017-33326-007. https://dx.doi.org/10.1080/16066359.2017.1305360
M1  - Biolcati, R., & Passini, S. (2018). Narcissism and self-esteem: Different motivations for selfie posting behaviors. Cogent Psychology, 5, 1437012. 2018-07060-001. https://dx.doi.org/10.1080/23311908.2018.1437012
M1  - Biolcati, R., & Passini, S. (2019). Development of the Substance Use Motives Measure (SUMM): A comprehensive eight-factor model for alcohol/drugs consumption. Addictive Behaviors Reports, 10, 100199. 2019-74027-001. https://dx.doi.org/10.1016/j.abrep.2019.100199 https://pubmed.ncbi.nlm.nih.gov/31517018
M1  - Biolcati, R., Passini, S., & Mancini, G. (2016). "I cannot stand the boredom": Binge drinking expectancies in adolescence. Addictive Behaviors Reports, 3, 70-76. 2016-46331-013. https://dx.doi.org/10.1016/j.abrep.2016.05.001
M1  - Bischof-Kastner, C., Kuntsche, E., & Wolstein, J. (2014). Identifying problematic Internet users: Development and validation of the Internet Motive Questionnaire for Adolescents (IMQ-A). Journal of Medical Internet Research, 16, e230. 2014-44170-010.
M1  - Brunborg, G. S., Mentzoni, R. A., Melkevik, O. R., Torsheim, T., Samdal, O., Hetland, J., Andreassen, C. S., & Palleson, S. (2013). Gaming addiction, gaming engagement, and psychological health complaints among Norwegian adolescents. Media Psychology, 16, 115-128. 2013-06067-007. https://dx.doi.org/10.1080/15213269.2012.756374
M1  - Banyai, F., Griffiths, M. D., Demetrovics, Z., & Kiraly, O. (2019). The mediating effect of motivations between psychiatric distress and gaming disorder among esport gamers and recreational gamers. Comprehensive Psychiatry, 94, 152117. 2019-62440-001. https://dx.doi.org/10.1016/j.comppsych.2019.152117 https://pubmed.ncbi.nlm.nih.gov/31422185
M1  - Caplan, S., Williams, D., & Yee, N. (2009). Problematic Internet use and psychosocial well-being among MMO players. Computers in Human Behavior, 25, 1312-1319. 2009-14372-015. https://dx.doi.org/10.1016/j.chb.2009.06.006
M1  - Castronova, E. (2005). Synthetic worlds: The business and culture of online games. Chicago, IL: University of Chicago Press. 2006-02268-000.
M1  - Cooper, M. L. (1994). Motivations for alcohol use among adolescents: Development and validation of a four-factor model. Psychological Assessment, 6, 117-128. 1994-40642-001. https://dx.doi.org/10.1037/1040-3590.6.2.117
M1  - Dauriat, F. Z., Zermatten, A., Billieux, J., Thorens, G., Bondolfi, G., Zullino, D., & Khazaal, Y. (2011). Motivations to play specifically predict excessive involvement in massively multiplayer online role-playing games: Evidence from an online survey. European Addiction Research, 17, 185-189. 2011-26555-004. https://dx.doi.org/10.1159/000326070
M1  - de Palo, V., Monacis, L., Sinatra, M., Griffiths, M. D., Pontes, H., Petro, M., & Miceli, S. (2019). Measurement invariance of the nine-item Internet Gaming Disorder Scale (IGDS9-SF) across Albania, USA, UK, and Italy. International Journal of Mental Health and Addiction, 17, 935-946. 2018-20689-001. https://dx.doi.org/10.1007/s11469-018-9925-5
M1  - Demetrovics, Z., Urban, R., Nagygyorgy, K., Farkas, J., Zilahy, D., Mervo, B., Reindl, A., Agoston, C., Kertesz, A., & Harmath, E. (2011). Why do you play? The development of the motives for online gaming questionnaire (MOGQ). Behavior Research Methods, 43, 814-825. 2011-21469-020. https://dx.doi.org/10.3758/s13428-011-0091-y https://pubmed.ncbi.nlm.nih.gov/21487899
M1  - Entertainment Software Association. (2019, 22 January). US video game sales reach record-breaking $43.4 billion in 2018 [Press release]. Cision: PR Newswire. https://www.prnewswire.com/news-releases/us-video-game-sales-reach-recordbreaking-43-4-billion-in-2018--300782449.html
M1  - Estevez, A., Jauregui, P., Sanchez-Marcos, I., Lopez-Gonzalez, H., & Griffiths, M. D. (2017). Attachment and emotion regulation in substance addictions and behavioral addictions. Journal of Behavioral Addictions, 6, 534-544. 2018-00264-008. https://dx.doi.org/10.1556/2006.6.2017.086 https://pubmed.ncbi.nlm.nih.gov/29280395
M1  - Feng, W., Ramo, D., Chan, S., & Bourgeois, J. (2017). Internet gaming disorder: Trends in prevalence 1998-2016. Addictive Behaviors, 75, 17-24. 2017-39493-005. https://dx.doi.org/10.1016/j.addbeh.2017.06.010 https://pubmed.ncbi.nlm.nih.gov/28662436
M1  - Festl, R., Scharkow, M., & Quandt, T. (2013). Problematic computer game use among adolescents, younger and older adults. Addiction, 108, 592-599. 2013-05963-026. https://dx.doi.org/10.1111/add.12016 https://pubmed.ncbi.nlm.nih.gov/23078146
M1  - Gentile, D., Choo, H., Liau, A., Sim, T., Li, D., Fung, D., & Khoo, A. (2011). Pathological video game use among youths: A two-year longitudinal study. Pediatrics, 127, e319-e329. 2011-14607-003. https://dx.doi.org/10.1542/peds.2010-1353 https://pubmed.ncbi.nlm.nih.gov/21242221
M1  - Gervasi, A. M., La Marca, L., Costanzo, A., Pace, U., Guglielmucci, F., & Schimmenti, A. (2017). Personality and internet gaming disorder: A systematic review of recent literature. Current Addiction Reports, 4, 293-307.
M1  - Gonzalez-Bueso, V., Santamaria, J. J., Fernandez, D., Merino, L., Montero, E., & Ribas, J. (2018). Association between internet gaming disorder or pathological video-game use and comorbid psychopathology: A comprehensive review. International Journal of Environmental Research and Public Health, 15, 668.
M1  - Gravetter, F., & Wallnau, L. (2014). Essentials of statistics for the behavioral sciences (8th ed.). Belmont, CA: Wadsworth.
M1  - Griffiths, M. D., Davies, M. N., & Chappell, D. (2004). Online computer gaming: A comparison of adolescent and adult gamers. Journal of Adolescence, 27, 87-96. 2004-11383-007. https://dx.doi.org/10.1016/j.adolescence.2003.10.007 https://pubmed.ncbi.nlm.nih.gov/15013262
M1  - Hellstrom, C., Nilsson, K. W., Leppert, J., & Aslund, C. (2012). Influences of motives to play and time spent gaming on the negative consequences of adolescent online computer gaming. Computers in Human Behavior, 28, 1379-1387. 2012-11598-012. https://dx.doi.org/10.1016/j.chb.2012.02.023
M1  - Hilgard, J., Engelhardt, C. R., & Bartholow, B. D. (2013). Individual differences in motives, preferences, and pathology in video games: The gaming attitudes, motives, and experiences scales (GAMES). Frontiers in Psychology, 4, 608. 2013-41423-001. https://dx.doi.org/10.3389/fpsyg.2013.00608 https://pubmed.ncbi.nlm.nih.gov/24058355
M1  - Hu, L., & Bentler, P. M. (1999). Cutoff criteria for fit indexes in covariance structure analysis: Conventional criteria versus new alternatives. Structural Equation Modeling: A Multidisciplinary Journal, 6, 1-55. 1998-03102-001. https://dx.doi.org/10.1080/10705519909540118
M1  - Interactive Software Federation of Europe. (2012). Videogames in Europe: 2012 consumer study. European Summary Report. Brussels, Belgium: Ipsos MediaCT.
M1  - Ramos-Diaz, J., Ramos-Sandoval, R., Kiraly, O., Demetrovics, Z., & Griffiths, M. D. (2018). "An Exploratory Study on Motivational Predictors in Internet Gaming Disorder Among Peruvian Gamers," 2018 IEEE Sciences and Humanities International Research Conference (SHIRCON), Lima, 2018, pp. 1-4. https://https://dx.doi.org/10.1109/SHIRCON.2018.8593048
M1  - Jansz, J., & Tanis, M. (2007). Appeal of playing online first person shooter games. Cyberpsychology & Behavior, 10, 133-136. 2007-02824-019. https://dx.doi.org/10.1089/cpb.2006.9981 https://pubmed.ncbi.nlm.nih.gov/17305460
M1  - Kardefelt-Winther, D. (2014). A conceptual and methodological critique of Internet addiction research: Towards a model of compensatory Internet use. Computers in Human Behavior, 31, 351-354. 2014-05412-041. https://dx.doi.org/10.1016/j.chb.2013.10.059
M1  - King, D., Delfabbro, P., & Griffiths, M. D. (2010). The convergence of gambling and digital media: Implications for gambling in young people. Journal of Gambling Studies, 26, 175-187. 2010-08698-001. https://dx.doi.org/10.1007/s10899-009-9153-9 https://pubmed.ncbi.nlm.nih.gov/19756979
M1  - Kircaburun, K., Demetrovics, Z., Griffiths, M. D., Kiraly, O., Kun, B., & Tosuntasc, S. B. (2019). Trait emotional intelligence and internet gaming disorder among gamers: The mediating role of online gaming motives and moderating role of age groups. International Journal of Mental Health and Addiction, 1446-1457. 2019-75399-001. https://dx.doi.org/10.1007/s11469-019-00179-x
M1  - Kiraly, O., Urban, R., Griffiths, M. D., Agoston, C., Nagygyorgy, K., Kokonyei, G., & Demetrovics, Z. (2015). The mediating effect of gaming motivation between psychiatric symptoms and problematic online gaming: An online survey. Journal of Medical Internet Research, 17, e88. 2016-32110-016. https://dx.doi.org/10.2196/jmir.3515 https://pubmed.ncbi.nlm.nih.gov/25855558
M1  - Kovess-Masfety, V., Keyes, K., Hamilton, A., Hanson, G., Bitfoi, A., Golitz, D., & Otten, R. (2016). Is time spent playing video games associated with mental health, cognitive and social skills in young children? Social Psychiatry and Psychiatric Epidemiology, 51, 349-357. 2016-06678-001. https://dx.doi.org/10.1007/s00127-016-1179-6 https://pubmed.ncbi.nlm.nih.gov/26846228
M1  - Krcmar, M., & Greene, K. (1999). Predicting exposure to and uses of violent television. Journal of Communication, 49, 25-45.
M1  - Kuss, D. J., Griffiths, M. D., & Pontes, H. M. (2017). Chaos and confusion in DSM-5 diagnosis of Internet Gaming Disorder: Issues, concerns, and recommendations for clarity in the field. Journal of Behavioral Addictions, 6, 103-109. 2017-31726-001. https://dx.doi.org/10.1556/2006.5.2016.062 https://pubmed.ncbi.nlm.nih.gov/27599673
M1  - Kuss, D. J., Pontes, H. M., & Griffiths, M. D. (2018). Neurobiological correlates in Internet gaming disorder: A systematic literature review. Frontiers in Psychiatry, 9, 166. 2018-23279-001. https://dx.doi.org/10.3389/fpsyt.2018.00166 https://pubmed.ncbi.nlm.nih.gov/29867599
M1  - Laconi, S., Pires, S., & Chabrol, H. (2017). Internet gaming disorder, motives, game genres and psychopathology. Computers in Human Behavior, 75, 652-659. 2017-32485-064. https://dx.doi.org/10.1016/j.chb.2017.06.012
M1  - Lemmens, J. S., Valkenburg, P. M., & Gentile, D. A. (2015). The Internet gaming disorder scale. Psychological Assessment, 27, 567. 2014-57712-001. https://dx.doi.org/10.1037/pas0000062 https://pubmed.ncbi.nlm.nih.gov/25558970
M1  - MacKinnon, D. P., Lockwood, C. M., Hoffman, J. M., West, S. G., & Sheets, V. (2002). A comparison of methods to test mediation and other intervening variable effects. Psychological Methods, 7, 83-104. 2002-00925-005. https://dx.doi.org/10.1037/1082-989X.7.1.83 https://pubmed.ncbi.nlm.nih.gov/11928892
M1  - Mallorqui-Bague, N., Fernandez-Aranda, F., Lozano-Madrid, M., Granero, R., Mestre-Bach, G., Bano, M., Del Pino-Gutierrez, A., Gomez-Pena, M., Aymami, N., Menchon, J. M., & Jimenez-Murcia, S. (2017). Internet gaming disorder and online gambling disorder: Clinical and personality correlates. Journal of Behavioral Addictions, 6, 669-677. 2018-00264-022. https://dx.doi.org/10.1556/2006.6.2017.078 https://pubmed.ncbi.nlm.nih.gov/29280393
M1  - Mehroof, M., & Griffiths, M. D. (2010). Online gaming addiction: The role of sensation seeking, self-control, neuroticism, aggression, state anxiety, and trait anxiety. Cyberpsychology, Behavior, and Social Networking, 13, 313-316. 2010-13062-011. https://dx.doi.org/10.1089/cyber.2009.0229 https://pubmed.ncbi.nlm.nih.gov/20557251
M1  - Mentzoni, R. A., Brunborg, G. S., Molde, H., Myrseth, H., Skouveroe, K. J. M., Hetland, J., & Pallesen, S. (2011). Problematic video game use: Estimated prevalence and associations with mental and physical health. Cyberpsychology, Behavior and Social Networking, 14, 591-596. 2011-24261-006. https://dx.doi.org/10.1089/cyber.2010.0260 https://pubmed.ncbi.nlm.nih.gov/21342010
M1  - Mihara, S., & Higuchi, S. (2017). Cross-sectional and longitudinal epidemiological studies of Internet gaming disorder: A systematic review of the literature. Psychiatry and Clinical Neurosciences, 71, 425-444. 2017-24456-001. https://dx.doi.org/10.1111/pcn.12532 https://pubmed.ncbi.nlm.nih.gov/28436212
M1  - Monacis, L., Palo, V. D., Griffiths, M. D., & Sinatra, M. (2016). Validation of the internet gaming disorder scale-short-form (IGDS9-SF) in an Italian-speaking sample. Journal of behavioral addictions, 5(4), 683-690. 2017-00144-015. https://dx.doi.org/10.1556/2006.5.2016.083 https://pubmed.ncbi.nlm.nih.gov/27876422
M1  - Moudiab, S., & Spada, M. M. (2019). The relative contribution of motives and maladaptive cognitions to levels of Internet Gaming Disorder. Addictive Behaviors Reports, 9, 100160. 2019-40581-001. https://dx.doi.org/10.1016/j.abrep.2019.100160 https://pubmed.ncbi.nlm.nih.gov/30705935
M1  - Muthen, L. K., & Muthen, B. O. (2012). Mplus statistical modeling software: Release 7.0. Los Angeles, CA: Muthen & Muthen.
M1  - Muller, K. W., Beutel, M. E., Egloff, B., & Wolfling, K. (2014). Investigating risk factors for Internet gaming disorder: A comparison of patients with addictive gaming, pathological gamblers and healthy controls regarding the big five personality traits. European Addiction Research, 20, 129-136. 2014-13835-004. https://dx.doi.org/10.1159/000355832 https://pubmed.ncbi.nlm.nih.gov/24247280
M1  - Muller, K. W., Dreier, M., Beutel, M. E., & Wolfling, K. (2016). Is Sensation Seeking a correlate of excessive behaviors and behavioral addictions? A detailed examination of patients with Gambling Disorder and Internet Addiction. Psychiatry Research, 242, 319-325. 2016-39676-052. https://dx.doi.org/10.1016/j.psychres.2016.06.004 https://pubmed.ncbi.nlm.nih.gov/27322843
M1  - Newton, N. C., Barrett, E. L., Castellanos-Ryan, N., Kelly, E., Champion, K. E., Stapinski, L., & Teesson, M. (2016). The validity of the substance use risk profile scale (SURPS) among Australian adolescents. Addictive Behaviors, 53, 23-30. 2015-55246-006. https://dx.doi.org/10.1016/j.addbeh.2015.09.015 https://pubmed.ncbi.nlm.nih.gov/26441044
M1  - Norbury, A., & Husain, M. (2015). Sensation-seeking: Dopaminergic modulation and risk for psychopathology. Behavioural Brain Research, 288, 79-93. 2015-43614-012. https://dx.doi.org/10.1016/j.bbr.2015.04.015 https://pubmed.ncbi.nlm.nih.gov/25907745
M1  - Petry, N. M., Rehbein, F., Ko, C. H., & O'Brien, C. P. (2015). Internet gaming disorder in the DSM-5. Current Psychiatry Reports, 17, 72.
M1  - Pontes, H. M., Macur, M., & Griffiths, M. D. (2016). OR-85: Construct validity and preliminary psychometric properties of the Internet Gaming Disorder Scale Short-Form (IGDS9-SF) among Slovenian youth: A nationally representative study. Journal of Behavioral Addictions, 5(S1), 35-36. https://https://dx.doi.org/10.1556/2006.5.2016.042
M1  - Scerri, M., Anderson, A., Stavropoulos, V., & Hu, E. (2019). Need fulfilment and Internet gaming disorder: A preliminary integrative model. Addictive Behaviors Reports, 9, 100144. 2018-63051-001. https://dx.doi.org/10.1016/j.abrep.2018.100144 https://pubmed.ncbi.nlm.nih.gov/31193898
M1  - Schneider, L. A., King, D. L., & Delfabbro, P. H. (2017). Family factors in adolescent problematic Internet gaming: A systematic review. Journal of Behavioral Addictions, 6, 321-333. 2017-44575-013. https://dx.doi.org/10.1556/2006.6.2017.035 https://pubmed.ncbi.nlm.nih.gov/28762279
M1  - Scalvarli, S. c. I., & Griffiths, M. D. (2019). Internet gaming disorder and its associated personality traits: A systematic review using PRISMA guidelines. International Journal of Mental Health and Addiction, 1-23.
M1  - Teng, Z., Pontes, H. M., Nie, Q., Xiang, G., Griffiths, M. D., & Guo, C. (2020). Internet gaming disorder and psychosocial well-being: A longitudinal study of olderaged adolescents and emerging adults. Addictive Behaviors, 110, 106530.
M1  - Tonioni, F., D'Alessandris, L., Lai, C., Martinelli, D., Corvino, S., Vasale, M., Fanella, F., Aceto, P., & Bria, P. (2012). Internet addiction: Hours spent online, behaviors and psychological symptoms. General Hospital Psychiatry, 34, 80-87. 2012-00500-012. https://dx.doi.org/10.1016/j.genhosppsych.2011.09.013 https://pubmed.ncbi.nlm.nih.gov/22036735
M1  - Vitaro, F., Wanner, B., Ladouceur, R., Brendgen, M., & Tremblay, R. E. (2004). Trajectories of gambling during adolescence. Journal of Gambling Studies 20, 47-69. 2004-11361-003. https://dx.doi.org/10.1023/B:JOGS.0000016703.84727.d3 https://pubmed.ncbi.nlm.nih.gov/14973397
M1  - Wartberg, L., Kriston, L., & Thomasius, R. (2017). The prevalence and psychosocial correlates of Internet gaming disorder: Analysis in a nationally representative sample of 12-to 25-Year-Olds. Deutsches Arzteblatt International, 114, 419-424. 2017-30372-001.
M1  - Wittek, C. T., Finseras, T. R., Pallesen, S., Mentzoni, R. A., Hanss, D., Griffiths, M. D., & Molde, H. (2016). Prevalence and predictors of video game addiction: A study based on a national representative sample of gamers. International Journal of Mental Health and Addiction, 14, 672-686. 2015-44513-001. https://dx.doi.org/10.1007/s11469-015-9592-8 https://pubmed.ncbi.nlm.nih.gov/27688739
M1  - Woicik, P. A., Stewart, S. H., Pihl, R. O., & Conrod, P. J. (2009). The substance use risk profile scale: A scale measuring traits linked to reinforcement-specific substance use profiles. Addictive Behaviors, 34, 1042-1055. 2009-14382-010. https://dx.doi.org/10.1016/j.addbeh.2009.07.001 https://pubmed.ncbi.nlm.nih.gov/19683400
M1  - Sporcic, B., & Glavak-Tkalic, R. (2018). The relationship between online gaming motivation, self-concept clarity and tendency toward problematic gaming. Cyberpsychology: Journal of Psychosocial Research on Cyberspace, 12, article 4.
M2  - Biolcati, Roberta: Department of Education Studies, University of Bologna, Bologna, Italy
M2  - Passini, Stefano: Department of Education Studies, University of Bologna, Bologna, Italy
M2  - Pupi, Virginia: Department of Education Studies, University of Bologna, Bologna, Italy
L2  - http://ovidsp.ovid.com/ovidweb.cgi?T=JS&PAGE=reference&D=psyc23&NEWS=N&AN=2022-11919-011
LA  - English
PT  - Journal, Peer Reviewed Journal
ER  -  

Link to the Ovid Full Text or citation: https://ovidsp.ovid.com/ovidweb.cgi?T=JS&CSC=Y&NEWS=N&PAGE=fulltext&D=psyc23&DO=10.4309%2fjgi.2021.46.12Link to the External Link Resolver: https://leeds.primo.exlibrisgroup.com/openurl/44LEE_INST/44LEE_INST:VU1?sid=OVID:psycdb&id=pmid:&id=doi:10.4309%2Fjgi.2021.46.12&issn=1910-7595&isbn=&volume=46&issue=&spage=221&pages=221-241&date=2021&title=Journal+of+Gambling+Issues&atitle=The+role+of+video+gaming+motives+in+the+relationship+between+personality+risk+traits+and+Internet+Gaming+Disorder.&aulast=Biolcati 
C1  - Database: APA PsycInfo <2002 to September 2024 Week 3>

Search Strategy:

--------------------------------------------------------------------------------

1     exp drug addiction/ (12657)

2     limit 1 to (peer reviewed journal and english language and abstracts and "remove medline records" and last 10 years) (2203)

3     exp drug abuse/ (37423)

4     limit 3 to (peer reviewed journal and english language and abstracts and "remove medline records" and last 10 years) (6227)

5     exp alcohol abuse/ (30434)

6     limit 5 to (peer reviewed journal and english language and abstracts and "remove medline records" and last 10 years) (5584)

7     exp alcohol addiction/ (35636)

8     limit 7 to (peer reviewed journal and english language and abstracts and "remove medline records" and last 10 years) (7161)

9     (((substance or drug* or alcohol or opioid or heroin or cocaine or cannabis or marijuana or nicotine or tobacco or stimulant or hallucinogen) adj (addiction or abuse or misuse or dependen*)) or ((substance or drug* or alcohol) adj1 disorder)).mp. [mp=title, abstract, heading word, table of contents, key concepts, original title, tests & measures, mesh word] (113664)

10     limit 9 to (peer reviewed journal and english language and abstracts and "remove medline records" and last 10 years) (20982)

11     2 or 4 or 6 or 8 or 10 (24601)

12     (women or woman or female* or girl*).mp. [mp=title, abstract, heading word, table of contents, key concepts, original title, tests & measures, mesh word] (966106)

13     limit 12 to (peer reviewed journal and english language and abstracts and "remove medline records" and last 10 years) (194465)

14     exp participatory action research/ (4475)

15     limit 14 to (peer reviewed journal and english language and abstracts and "remove medline records" and last 10 years) (1764)

16     ((art not (antiretroviral or "anti retroviral" or "HAART" or "assisted reproductive therapy" or "assisted reproductive therapies" or "state of the art")) or arts or artist or artists or artistic or artistry or artistries or quilt* or printmak* or "print making" or "print-making" or "print maker" or "print-maker" or "print makers" or "print-makers" or "silk screen" or "silk screens" or "silk screened" or "silk screening" or "art-based" or "arts-based" or "creative effort" or "creative efforts" or "creative engagement" or "creative expression" or "creative expressions" or "creative process" or "creative processes" or "creative medicine" or "creative practice" or "creative therapy" or "creative therapies" or "expressive activity" or "expressive activities" or animat* or artwork* or caricature* or cartoon* or clay or collag* or comic or comics or comicbook* or drawing* or edutainment or film or films or filming or fotonovela* or photonovella* or "photo elicitation" or "photo-elicitation" or mandala* or mural* or paint* or photograph* or photovoice or "photo voice" or pictorial or portrait* or potter* or sculpt* or "water-color" or "water-colors" or "water-colour" or "water-colours" or "water color" or "water colors" or "water colour" or "water colours" or watercolour* or watercolor* or ceramics or mosaic* or graffiti or aesthetic* or esthetic* or sketch* or coloring or colouring or video* or "video ethnography" or movie* or "motion picture" or "motion pictures" or cinema* or "visual narrative" or "participatory visual method" or "participatory video" or "visual art" or "visual storytelling" or "graphic elicitation" or "visual participatory research" or (digital adj (story or stories or storytelling or narrat*))).mp. [mp=title, abstract, heading word, table of contents, key concepts, original title, tests & measures, mesh word] (245498)

17     limit 16 to (peer reviewed journal and english language and abstracts and "remove medline records" and last 10 years) (61145)

18     15 or 17 (62579)

19     11 and 13 and 18 (207)


***************************


2. 
TY  - JOUR
DB  - APA PsycInfo 
ID  - 2022-98749-001
DO  - https://dx.doi.org/10.1016/j.addbeh.2022.107457
T1  - Prevalence and predictors of waterpipe smoking cessation among young adults in the US: Findings from a population-based study.
A1  - Gautam, Prem
A1  - Sharma, Eva
A1  - Li, Tan
A1  - Maziak, Wasim
AI  - Gautam, Prem; ORCID: https://orcid.org/0000-0003-0472-3807
AI  - Maziak, Wasim; ORCID: https://orcid.org/0000-0001-6126-8420
A2  - Akl, E.A., Jawad, M., Lam, W.Y., Co, C.N., Obeid, R., Irani, J., Akl, Alam, M.M., Ward, K.D., Bahelah, R., Kalan, M.E., Asfar, T., Eissenberg, T., et al., Alam, Allem, J.-P., Chu, K.-H., Cruz, T.B., Unger, J.B., Allem, American Nonsmokers' Rights Foundation, Asfar, T., Al Ali, R., Rastam, S., Maziak, W., Ward, K.D., Asfar, Bhatnagar, A., Maziak, W., Eissenberg, T., Ward, K.D., Thurston, G., King, B.A., et al., Bhatnagar, Campaign for Tobacco-Free Kids, Cantrell, J., Ilakkuvan, V., Graham, A.L., Richardson, A., Xiao, H., Mermelstein, R.J., et al., Cantrell, Centers for Disease Control and Prevention, Centers for Disease Control and Prevention, Cohn, A.M., Ehlke, S.J., Cobb, C.O., Soule, E.K., Cohn, Collins, B.N., Nair, U.S., Davis, S.M., Rodriguez, D., Collins, Djordjevic, M.V., Stellman, S.D., Zang, E., Djordjevic, Dogar, O., Jawad, M., Shah, S.K., Newell, J.N., Kanaan, M., Khan, M.A., et al., Dogar, Edwards, K.C., Kasza, K.A., Tang, Z., et al., Edwards, Farkas, A.J., Gilpin, E.A., Distefan, J.M., Pierce, J.P., Farkas, Gautam, P., Kalan, M.E., Li, W., Taleb, Z.B., Vargas-Rivera, M., Jebai, R., Osibogun, O., Maziak, W., Gautam, Gautam, P., Sharma, E., Kalan, M.E., Gautam, Haardorfer, R., Kreuter, M., Berg, C.J., Escoffery, C., Bundy, L.T., Hovell, M., et al., Haardorfer, Haider, M.R., Salloum, R.G., Islam, F., Ortiz, K.S., Kates, F.R., Maziak, W., Haider, Hammond, D., Hammond, Heinz, A.J., Giedgowd, G.E., Crane, N.A., Veilleux, J.C., Conrad, M., Braun, A.R., et al., Heinz, Hyland, A., Ambrose, B.K., Conway, K.P., Borek, N., Lambert, E., Carusi, C., et al., Hyland, Institute for Global Tobacco Control, Jaber, R., Taleb, Z.B., Bahelah, R., Madhivanan, P., Maziak, W., Jaber, Jawad, M., Charide, R., Waziry, R., Darzi, A., Ballout, R.A., Akl, E.A., Jawad, Jawad, M., Jawad, S., Waziry, R.K., Ballout, R.A., Akl, E.A., Jawad, Kassem, N.O.F., Jackson, S.R., Boman-Davis, M., Kassem, N.O., Liles, S., Daffa, R.M., et al., Kassem, Kim, H., Brinkman, M.C., Sharma, E., Gordon, S.M., Clark, P.I., Kim, Kothari, S., Berg, C.J., Kothari, Leavens, E.L.S., Morgan, T.L., Brett, E.I., Patzkowsky, K., Son, J., Molina, N., et al., Leavens, Lipkus, I.M., Eissenberg, T., Schwartz-Bloom, R.D., Prokhorov, A.V., Levy, J., Lipkus, Lipkus, I.M., Mays, D., Lipkus, Maziak, W., Ben Taleb, Z., Ebrahimi Kalan, M., Eissenberg, T., Thrasher, J., Shihadeh, A., et al., Maziak, Maziak, W., Jawad, M., Jawad, S., Ward, K.D., Eissenberg, T., Asfar, T., Maziak, Nayak, P., Pechacek, T.F., Slovic, P., Eriksen, M.P., Nayak, Noonan, D., Noonan, O'Connor, R.J., Thrasher, J.F., Bansal-Travers, M., O'Connor, Park, S.H., Duncan, D.T., Shahawy, O.E., Shearston, J.A., Lee, L., Tamura, K., Sherman, S.E., Weitzman, M., Park, Sharma, E., Bansal-Travers, M., Edwards, K.C., Halenar, M.J., Taylor, K.A., Kasza, K.A., et al., Sharma, Shtaiwi, A., Siddiqui, F., Kanaan, M., Siddiqi, K., Shtaiwi, Sidani, J.E., Shensa, A., Yabes, J., Fertman, C., Primack, B.A., Sidani, Soneji, S., Knutzen, K.E., Gravely, S., Elton-Marshall, T., Sargent, J., Lambert, E., et al., Soneji, Strong, D.R., Leas, E., Noble, M., White, M., Glasser, A., Taylor, K., et al., Strong, Strong, D.R., Pearson, J., Ehlke, S., Kirchner, T., Abrams, D., Taylor, K., et al., Strong, Substance Abuse and Mental Health Services Administration, Center for Behavioral Health Statistics and Quality, Survival Analysis UsingSAS, Survival Analysis Using, Sutfin, E.L., McCoy, T.P., Reboussin, B.A., Wagoner, K.G., Spangler, J., Wolfson, M., Sutfin, Tibuakuu, M., Okunrintemi, V., Jirru, E., Echouffo Tcheugui, J.B., Orimoloye, O.A., Mehta, P.K., et al., Tibuakuu, Ward, K.D., Eissenberg, T., Gray, J.N., Srinivas, V., Wilson, N., Maziak, W., Ward, Ward, K.D., Hammal, F., VanderWeg, M.W., Eissenberg, T., Asfar, T., Rastam, S., et al., Ward, World Health Organization
Y1  - 2022//
N2  - Background: The prevalence of waterpipe tobacco (WPT) smoking is 9.2 % among young adults aged 18-24 years in the United State (US). Adequate understanding of the factors predicting WPT smoking cessation among the young population is essential to tobacco control efforts. This study assessed the prevalence and predictors of WPT smoking cessation among young adults. Methods: The population assessment of tobacco and health (PATH) study data (waves 1-5) was used for the study. A total sample of 561 young adults exclusively using WPT (past 30-days) was used for the analysis. The probability of WPT smoking cessation (no use in the past 12 months) was estimated using the Kaplan-Meier survival method, and the predictors were assessed using the Cox proportional hazards regression model. Results: During the five waves, 25.1 % of the young adult WPT smokers quit smoking. Among them, 58.2 % were females and the remaining 41.8 % were males. The Hispanics (40.2 %) had the highest rate of cessation among the ethnic groups. Regret smoking (adjusted hazard ratio (aHR) = 2.33, 95 % confidence interval (CI) = 1.24-4.36), smoking restriction at home (aHR = 2.86, 95 % CI = 1.41-5.88), and living in Midwest geographical region (aHR = 2.11, 95 % CI = 1.16-3.84) increased the likelihood whereas alcohol use (aHR = 0.62, 95 % CI = 0.41-0.93) decreased the likelihood of cessation among the young adult WPT smokers. Conclusions: Communicating the health and economic consequences associated with WPT smoking (e.g., pictorial health warning labels), involving smoker's household members in WPT awareness campaigns, and closing regulatory loopholes related to WPT venues will increase the WPT smoking cessation rate among the young population in the US. (PsycInfo Database Record (c) 2024 APA, all rights reserved)
KW  - *Smoking Cessation
KW  - *Tobacco Smoking
KW  - *Emerging Adulthood
M3  - Drug & Alcohol Rehabilitation [3383]
JF  - Addictive Behaviors
VL  - 135
SP  - 1
EP  - 6
CY  - Netherlands
PB  - Elsevier Science
PB  - Netherlands
SN  - 0306-4603
AD  - Gautam, Prem: Department of Epidemiology, Robert Stempel College of Public Health and Social Work, Florida International University, 11200 SW 8thSt AHC5, 4thFloor, Miami, FL, US, 33199, pgaut005@fiu.edu
AD  - Gautam, Prem: pgaut005@fiu.edu, Sharma, Eva: EvaSharma@westat.com, Li, Tan: tanli@fiu.edu, Maziak, Wasim: wmaziak@fiu.edu
M1  - Akl, E.A., Jawad, M., Lam, W.Y., Co, C.N., Obeid, R., & Irani, J. (2013). Motives, beliefs and attitudes towards waterpipe tobacco smoking: a systematic review. Harm Reduction Journal, 10, 12 https://dx.doi.org/10.1186/1477-7517-10-12 https://pubmed.ncbi.nlm.nih.gov/23816366 https://dx.doi.org/10.1186/1477-7517-10-12 2013-33348-001.
M1  - Alam, M.M., Ward, K.D., Bahelah, R., Kalan, M.E., Asfar, T., Eissenberg, T., et al. (2020). The Syrian Center for Tobacco Studies-13 (SCTS-13): Psychometric evaluation of a waterpipe-specific nicotine dependence instrument. Drug and Alcohol Dependence, 215 https://dx.doi.org/10.1016/j.drugalcdep.2020.108192 https://pubmed.ncbi.nlm.nih.gov/32738447 https://dx.doi.org/10.1016/j.drugalcdep.2020.108192 2020-69918-001.
M1  - Allem, J.-P., Chu, K.-H., Cruz, T.B., & Unger, J.B. (2017). Waterpipe Promotion and Use on Instagram: #Hookah. Nicotine & Tobacco Research, 19(10), 1248-1252 https://dx.doi.org/10.1093/ntr/ntw329 https://pubmed.ncbi.nlm.nih.gov/28077449 https://dx.doi.org/10.1093/ntr/ntw329 2018-02541-022.
M1  - American Nonsmokers' Rights Foundation. (2022, May12). Overview list: How many smokefree laws. Retrieved February 3, 2009, from http://www.no-smoke.org/pdf/mediaordlist.pdf.
M1  - Asfar, T., Al Ali, R., Rastam, S., Maziak, W., & Ward, K.D. (2014). Behavioral cessation treatment of waterpipe smoking: The first pilot randomized controlled trial. Addictive Behavior, 39(6), 1066-1074 https://dx.doi.org/10.1016/j.addbeh.2014.02.012 https://pubmed.ncbi.nlm.nih.gov/24629480 https://dx.doi.org/10.1016/j.addbeh.2014.02.012 2014-13198-007.
M1  - Bhatnagar, A., Maziak, W., Eissenberg, T., Ward, K.D., Thurston, G., King, B.A., et al. (2019). Water Pipe (Hookah) Smoking and Cardiovascular Disease Risk: A Scientific Statement From the American Heart Association. Circulation, 139(19), e917-e936 https://dx.doi.org/10.1161/CIR.0000000000000671 https://pubmed.ncbi.nlm.nih.gov/30845826 https://dx.doi.org/10.1161/CIR.0000000000000671
M1  - Campaign for Tobacco-Free Kids. The toll of tobacco in the United States. (2021). https://www.tobaccofreekids.org/problem/toll-us.
M1  - Cantrell, J., Ilakkuvan, V., Graham, A.L., Richardson, A., Xiao, H., Mermelstein, R.J., et al. (2016). Young Adult Utilization of a Smoking Cessation Website: An Observational Study Comparing Young and Older Adult Patterns of Use. JMIR Research Protocols, 5(3) https://dx.doi.org/10.2196/resprot.4881 https://pubmed.ncbi.nlm.nih.gov/27401019 https://dx.doi.org/10.2196/resprot.4881
M1  - Centers for Disease Control and Prevention. (2021). Office of the Associate Director for Policy and Strategy. Tobacco Control Interventions. https://www.cdc.gov/policy/hst/hi5/tobaccointerventions/index.html.
M1  - Centers for Disease Control and Prevention. (2022). Smoking and Tobacco Use: Fast Facts and Fact Sheets. https://www.cdc.gov/tobacco/data_statistics/fact_sheets/fast_facts/index.htm.
M1  - Cohn, A.M., Ehlke, S.J., Cobb, C.O., & Soule, E.K. (2017). Hookah tobacco smoking in a large urban sample of adult cigarette smokers: Links with alcohol and poly-tobacco use. Addictive Behavior, 68, 1-5 https://dx.doi.org/10.1016/j.addbeh.2016.12.012 https://pubmed.ncbi.nlm.nih.gov/28086138 https://dx.doi.org/10.1016/j.addbeh.2016.12.012 2017-03716-002.
M1  - Collins, B.N., Nair, U.S., Davis, S.M., & Rodriguez, D. (2019). Increasing Home Smoking Restrictions Boosts Underserved Moms' Bioverified Quit Success. American Journal of Health Behavior, 43(1), 50-56 https://dx.doi.org/10.5993/ajhb.43.1.5 https://pubmed.ncbi.nlm.nih.gov/30522566 https://dx.doi.org/10.5993/AJHB.43.1.5 2019-25073-005.
M1  - Djordjevic, M.V., Stellman, S.D., & Zang, E. (2000). Doses of Nicotine and Lung Carcinogens Delivered to Cigarette Smokers. Journal of the National Cancer Institute, 92(2), 106-111. https://pubmed.ncbi.nlm.nih.gov/10639511 https://dx.doi.org/10.1093/jnci/92.2.106
M1  - Dogar, O., Jawad, M., Shah, S.K., Newell, J.N., Kanaan, M., Khan, M.A., et al. (2014). Effect of cessation interventions on hookah smoking: Post-hoc analysis of a cluster-randomized controlled trial. Nicotine & Tobacco Research, 16(6), 682-688 https://dx.doi.org/10.1093/ntr/ntt211 https://pubmed.ncbi.nlm.nih.gov/24376277 https://dx.doi.org/10.1093/ntr/ntt211 2014-20111-006.
M1  - Edwards, K.C., Kasza, K.A., Tang, Z., et al. (2020). Correlates of tobacco product reuptake and relapse among youth and adults in the USA: Findings from the PATH Study Waves 1-3 (2013-2016). Tobacco Control, 29(Suppl 3), s216-s226. https://pubmed.ncbi.nlm.nih.gov/32321855 https://dx.doi.org/10.1136/tobaccocontrol-2020-055660 2020-97226-009.
M1  - Farkas, A.J., Gilpin, E.A., Distefan, J.M., & Pierce, J.P. (1999). The effects of household and workplace smoking restrictions on quitting behaviours. Tobacco Control, 8(3), 261-265 https://dx.doi.org/10.1136/tc.8.3.261 https://pubmed.ncbi.nlm.nih.gov/10599569 https://dx.doi.org/10.1136/tc.8.3.261
M1  - Gautam, P., Kalan, M.E., Li, W., Taleb, Z.B., Vargas-Rivera, M., Jebai, R., Osibogun, O., & Maziak, W. (2022). The Effects of Pictorial Health Warning Label on Waterpipe (Low- and High-Frequency) Smokers' Experiences, Toxicant Exposures, and Puffing Behavior. International Journal of Behavioral Medicine https://dx.doi.org/10.1007/s12529-022-10074-w https://pubmed.ncbi.nlm.nih.gov/35260948 https://dx.doi.org/10.1007/s12529-022-10074-w 2022-43507-001.
M1  - Gautam, P., Sharma, E., Kalan, M.E., Li, Wei, Ward, K.D., Sutherland, M.T., Cano, M.A., Li, T., & Maziak, W. (2022). Prevalence and predictors of waterpipe smoking initiation and progression among adolescents and young adults in waves 1-4 (2013-18) of the Population Assessment of Tobacco and Health (PATH) study ntac051. Nicotine & Tobacco Research https://dx.doi.org/10.1093/ntr/ntac051 https://pubmed.ncbi.nlm.nih.gov/35196383 https://dx.doi.org/10.1093/ntr/ntac051
M1  - Haardorfer, R., Kreuter, M., Berg, C.J., Escoffery, C., Bundy, L.T., Hovell, M., et al. (2018). Cessation and reduction in smoking behavior: impact of creating a smoke-free home on smokers. Health Education Research, 33(3), 256-259 https://dx.doi.org/10.1093/her/cyy014 https://pubmed.ncbi.nlm.nih.gov/29788227 https://dx.doi.org/10.1093/her/cyy014 2018-28555-006.
M1  - Haider, M.R., Salloum, R.G., Islam, F., Ortiz, K.S., Kates, F.R., & Maziak, W. (2015). Factors associated with smoking frequency among current waterpipe smokers in the United States: Findings from the National College Health Assessment II. Drug and Alcohol Dependence, 153, 359-363 https://dx.doi.org/10.1016/j.drugalcdep.2015.05.015 https://pubmed.ncbi.nlm.nih.gov/26036602 https://dx.doi.org/10.1016/j.drugalcdep.2015.05.015 2015-33749-017.
M1  - Hammond, D. (2011). Health warning messages on tobacco products: A review. Tobacco Control, 20(5), 327-337 https://dx.doi.org/10.1136/tc.2010.037630 https://pubmed.ncbi.nlm.nih.gov/21606180 https://dx.doi.org/10.1136/tc.2010.037630 2011-22269-002.
M1  - Heinz, A.J., Giedgowd, G.E., Crane, N.A., Veilleux, J.C., Conrad, M., Braun, A.R., et al. (2013). A comprehensive examination of hookah smoking in college students: Use patterns and contexts, social norms and attitudes, harm perception, psychological correlates and co-occurring substance use. Addictive Behavior, 38(11), 2751-2760 https://dx.doi.org/10.1016/j.addbeh.2013.07.009 https://pubmed.ncbi.nlm.nih.gov/23934006 https://dx.doi.org/10.1016/j.addbeh.2013.07.009 2013-31526-020.
M1  - Hyland, A., Ambrose, B.K., Conway, K.P., Borek, N., Lambert, E., Carusi, C., et al. (2017). Design and methods of the Population Assessment of Tobacco and Health (PATH) Study. Tobacco Control, 26(4), 371-378 https://dx.doi.org/10.1136/tobaccocontrol-2016-052934 https://pubmed.ncbi.nlm.nih.gov/27507901 https://dx.doi.org/10.1136/tobaccocontrol-2016-052934
M1  - Institute for Global Tobacco Control. (2013). State of Evidence Review: Health Warning Labels on Tobacco Products. Baltimore, MD: Johns Hopkins Bloomberg School of Public Health. https://www.globaltobaccocontrol.org/sites/default/files/HealthWarnings_state_of_evidence_final_11_18_2013_web_0.pdf.
M1  - Jaber, R., Taleb, Z.B., Bahelah, R., Madhivanan, P., & Maziak, W. (2016). Perception, intention and attempts to quit smoking among Jordanian adolescents from the Irbid Longitudinal Study. The International Journal of Tuberculosis and Lung Disease, 20(12), 1689-1694 https://dx.doi.org/10.5588/ijtld.16.0367 https://pubmed.ncbi.nlm.nih.gov/27931347 https://dx.doi.org/10.5588/ijtld.16.0367
M1  - Jawad, M., Charide, R., Waziry, R., Darzi, A., Ballout, R.A., & Akl, E.A. (2018). The prevalence and trends of waterpipe tobacco smoking: A systematic review. PloS One, 13(2), e0192191 https://dx.doi.org/10.1371/journal.pone.0192191 https://pubmed.ncbi.nlm.nih.gov/29425207 https://dx.doi.org/10.1371/journal.pone.0192191
M1  - Jawad, M., Jawad, S., Waziry, R.K., Ballout, R.A., & Akl, E.A. (2016). Interventions for waterpipe tobacco smoking prevention and cessation: A systematic review. Scientific Reports, 6(1), 25872 https://dx.doi.org/10.1038/srep25872 https://pubmed.ncbi.nlm.nih.gov/27167891 https://dx.doi.org/10.1038/srep25872
M1  - Kassem, N.O.F., Jackson, S.R., Boman-Davis, M., Kassem, N.O., Liles, S., Daffa, R.M., et al. (2015). Hookah Smoking and Facilitators/Barriers to Lounge Use among Students at a US University. American Journal of Health Behavior, 39(6), 832-848 https://dx.doi.org/10.5993/AJHB.39.6.11 https://pubmed.ncbi.nlm.nih.gov/26450551 https://dx.doi.org/10.5993/AJHB.39.6.11 2016-21518-011.
M1  - Kim, H., Brinkman, M.C., Sharma, E., Gordon, S.M., & Clark, P.I. (2016). Variability in Puff Topography and Exhaled CO in Waterpipe Tobacco Smoking. Tobacco Regulatory Science, 2(4), 301-308. https://pubmed.ncbi.nlm.nih.gov/28670606 https://dx.doi.org/10.18001/TRS.2.4.2
M1  - Kothari, S., & Berg, C.J. (2018). Reasons for use, potential use, or discontinued use of hookah among US young adult college students. Tobacco Prevention & Cessation, 4(January) https://dx.doi.org/10.18332/tpc/81860 https://pubmed.ncbi.nlm.nih.gov/30272038 https://dx.doi.org/10.18332/tpc/81860
M1  - Leavens, E.L.S., Morgan, T.L., Brett, E.I., Patzkowsky, K., Son, J., Molina, N., et al. (2020). Concurrent Alcohol Use and Waterpipe Tobacco Smoking: Smoking Topography, Toxicant Exposure, and Abuse Liability. Nicotine & Tobacco Research, 22(2), 280-287 https://dx.doi.org/10.1093/ntr/ntz032 https://pubmed.ncbi.nlm.nih.gov/30820567 https://dx.doi.org/10.1093/ntr/ntz032 2020-30469-018.
M1  - Lipkus, I.M., Eissenberg, T., Schwartz-Bloom, R.D., Prokhorov, A.V., & Levy, J. (2011). Affecting perceptions of harm and addiction among college waterpipe tobacco smokers. Nicotine & Tobacco Research, 13(7), 599-610 https://dx.doi.org/10.1093/ntr/ntr049 https://pubmed.ncbi.nlm.nih.gov/21471304 https://dx.doi.org/10.1093/ntr/ntr049 2011-17291-012.
M1  - Lipkus, I.M., & Mays, D. (2018). Comparing harm beliefs and risk perceptions among young adult waterpipe tobacco smokers and nonsmokers: Implications for cessation and prevention. Addictive Behavior, 7, 103-110 https://dx.doi.org/10.1016/j.abrep.2018.03.003 https://pubmed.ncbi.nlm.nih.gov/29892704 https://dx.doi.org/10.1016/j.abrep.2018.03.003 2018-21036-018.
M1  - Maziak, W., Ben Taleb, Z., Ebrahimi Kalan, M., Eissenberg, T., Thrasher, J., Shihadeh, A., et al. (2019). Pictorial health warning labels on the waterpipe device are effective in reducing smoking satisfaction, puffing behaviour and exposure to CO: First evidence from a crossover clinical laboratory study. Tobacco Control, 28(e1), e37-e42 https://dx.doi.org/10.1136/tobaccocontrol-2018-054682 https://pubmed.ncbi.nlm.nih.gov/30635367 https://dx.doi.org/10.1136/tobaccocontrol-2018-054682 2020-20221-006.
M1  - Maziak, W., Jawad, M., Jawad, S., Ward, K.D., Eissenberg, T., & Asfar, T. (2015). Interventions for waterpipe smoking cessation. The Cochrane Database Of Systematic Reviews, 2015(7), CD005549 https://dx.doi.org/10.1002/14651858.CD005549.pub3 https://pubmed.ncbi.nlm.nih.gov/26228266 https://dx.doi.org/10.1002/14651858.CD005549.pub3
M1  - Nayak, P., Pechacek, T.F., Slovic, P., & Eriksen, M.P. (2017). Regretting Ever Starting to Smoke: Results from a 2014 National Survey. International Journal of Environmental Research and Public Health, 14(4) https://dx.doi.org/10.3390/ijerph14040390 https://pubmed.ncbi.nlm.nih.gov/28383508 https://dx.doi.org/10.3390/ijerph14040390
M1  - Noonan, D. (2010). Exemptions for hookah bars in clean indoor air legislation: A public health concern. Public Health Nursing (Boston, Mass.), 27(1), 49-53 https://dx.doi.org/10.1111/j.1525-1446.2009.00826.x https://pubmed.ncbi.nlm.nih.gov/20055968 https://dx.doi.org/10.1111/j.1525-1446.2009.00826.x 2009-24486-007.
M1  - O'Connor, R.J., Thrasher, J.F., & Bansal-Travers, M. (2016). Exploring Relationships Among Experience of Regret, Delay Discounting, and Worries About Future Effects of Smoking Among Current Smokers. Substance Use & Misuse, 51(9), 1245-1250 https://dx.doi.org/10.3109/10826084.2016.1160123 https://pubmed.ncbi.nlm.nih.gov/27192133 https://dx.doi.org/10.3109/10826084.2016.1160123 2016-30681-018.
M1  - Park, S.H., Duncan, D.T., Shahawy, O.E., Shearston, J.A., Lee, L., Tamura, K., Sherman, S.E., & Weitzman, M. (2017). Analysis of State-Specific Prevalence, Regional Differences, and Correlates of Hookah Use in U.S. Adults, 2012-2013. Nicotine & Tobacco Research, 19(11), 1365-1374 https://dx.doi.org/10.1093/ntr/ntw229 https://pubmed.ncbi.nlm.nih.gov/27613949 https://dx.doi.org/10.1093/ntr/ntw229 2018-02487-020.
M1  - Sharma, E., Bansal-Travers, M., Edwards, K.C., Halenar, M.J., Taylor, K.A., Kasza, K.A., et al. (2020). Longitudinal pathways of exclusive and polytobacco hookah use among youth, young adults and adults in the USA: findings from the PATH Study Waves 1-3 (2013-2016). Tobacco Control, 29(Suppl 3), s155-s162 https://dx.doi.org/10.1136/tobaccocontrol-2020-055625%J https://pubmed.ncbi.nlm.nih.gov/32321849 https://dx.doi.org/10.1136/tobaccocontrol-2020-055625 2020-97226-004.
M1  - Shtaiwi, A., Siddiqui, F., Kanaan, M., & Siddiqi, K. (2021). What factors are associated with waterpipe smoking cessation? A secondary data analysis. Nicotine & Tobacco Research https://dx.doi.org/10.1093/ntr/ntab234 https://pubmed.ncbi.nlm.nih.gov/34751780 https://dx.doi.org/10.1093/ntr/ntab234
M1  - Sidani, J.E., Shensa, A., Yabes, J., Fertman, C., & Primack, B.A. (2019). Waterpipe tobacco use in college and non-college young adults in the USA. Family Practice, 36(2), 103-109 https://dx.doi.org/10.1093/fampra/cmy037 https://pubmed.ncbi.nlm.nih.gov/29741621 https://dx.doi.org/10.1093/fampra/cmy037 2019-17317-003.
M1  - Soneji, S., Knutzen, K.E., Gravely, S., Elton-Marshall, T., Sargent, J., Lambert, E., et al. (2021). Transitions in frequency of hookah smoking among youth and adults: Findings from waves 1 and 2 of the Population Assessment of Tobacco and Health (PATH) study, 2013-15. Addiction, 116(4), 936-948 https://dx.doi.org/10.1111/add.15250 https://pubmed.ncbi.nlm.nih.gov/32896050 https://dx.doi.org/10.1111/add.15250 2020-76761-001.
M1  - Strong, D.R., Leas, E., Noble, M., White, M., Glasser, A., Taylor, K., et al. (2021). Validation of the Wave 1 and Wave 2 Population Assessment of Tobacco and Health (PATH) Study Indicators of Tobacco Dependence Using Biomarkers of Nicotine Exposure Across Tobacco Products. Nicotine & Tobacco Research, 24(1), 10-19 https://dx.doi.org/10.1093/ntr/ntab162 https://pubmed.ncbi.nlm.nih.gov/34383052 https://dx.doi.org/10.1093/ntr/ntab162
M1  - Strong, D.R., Pearson, J., Ehlke, S., Kirchner, T., Abrams, D., Taylor, K., et al. (2017). Indicators of dependence for different types of tobacco product users: Descriptive findings from Wave 1 (2013-2014) of the Population Assessment of Tobacco and Health (PATH) study. Drug and Alcohol Dependence, 178, 257-266 https://dx.doi.org/10.1016/j.drugalcdep.2017.05.010 https://pubmed.ncbi.nlm.nih.gov/28675817 https://dx.doi.org/10.1016/j.drugalcdep.2017.05.010 2017-34715-039.
M1  - Substance Abuse and Mental Health Services Administration, Center for Behavioral Health Statistics and Quality. (September19, 2013).The N-SSATS Report: Tobacco Cessation Services.Rockville, MD.
M1  - Survival Analysis UsingSAS: A Practical Guide by ALLISON, P. D. (2011). Biometrics, 67(3), 1182-1182 https://dx.doi.org/10.1111/j.1541-0420.2011.01658_7.x
M1  - Sutfin, E.L., McCoy, T.P., Reboussin, B.A., Wagoner, K.G., Spangler, J., & Wolfson, M. (2011). Prevalence and correlates of waterpipe tobacco smoking by college students in North Carolina. Drug and Alcohol Dependence, 115(1-2), 131-136 https://dx.doi.org/10.1016/j.drugalcdep.2011.01.018 https://pubmed.ncbi.nlm.nih.gov/21353750 https://dx.doi.org/10.1016/j.drugalcdep.2011.01.018 2011-09789-020.
M1  - Tibuakuu, M., Okunrintemi, V., Jirru, E., Echouffo Tcheugui, J.B., Orimoloye, O.A., Mehta, P.K., et al. (2019). National Trends in Cessation Counseling, Prescription Medication Use, and Associated Costs Among US Adult Cigarette Smokers. JAMA, 2(5) https://dx.doi.org/10.1001/jamanetworkopen.2019.4585 https://pubmed.ncbi.nlm.nih.gov/31125108 https://dx.doi.org/10.1001/jamanetworkopen.2019.4585
M1  - Ward, K.D., Eissenberg, T., Gray, J.N., Srinivas, V., Wilson, N., & Maziak, W. (2007). Characteristics of U.S. waterpipe users: A preliminary report. Nicotine & Tobacco Research, 9(12), 1339-1346 https://dx.doi.org/10.1080/14622200701705019 https://pubmed.ncbi.nlm.nih.gov/18058352 https://dx.doi.org/10.1080/14622200701705019 2008-00419-011.
M1  - Ward, K.D., Hammal, F., VanderWeg, M.W., Eissenberg, T., Asfar, T., Rastam, S., et al. (2005). Are waterpipe users interested in quitting? Nicotine & Tobacco Research, 7(1), 149-156 https://dx.doi.org/10.1080/14622200412331328402 https://pubmed.ncbi.nlm.nih.gov/15804687 https://dx.doi.org/10.1080/14622200412331328402 2005-04149-015.
M1  - World Health Organization (2020). Tobacco-Key Facts. https://www.who.int/news-room/fact-sheets/detail/tobacco.
M2  - Gautam, Prem: Department of Epidemiology, Robert Stempel College of Public Health and Social Work, Florida International University, Miami, FL, US
M2  - Sharma, Eva: Behavioral Health and Health Policy Practice, Westat, Rockville, MD, US
M2  - Li, Tan: Department of Biostatistics, Robert Stempel College of Public Health and Social Work, Florida International University, Miami, FL, US
M2  - Maziak, Wasim: Department of Epidemiology, Robert Stempel College of Public Health and Social Work, Florida International University, Miami, FL, US
L2  - http://ovidsp.ovid.com/ovidweb.cgi?T=JS&PAGE=reference&D=psyc23&NEWS=N&AN=2022-98749-001
NL  - Addict Behav
LA  - English
PT  - Journal, Peer Reviewed Journal
ER  -  

Link to the Ovid Full Text or citation: https://ovidsp.ovid.com/ovidweb.cgi?T=JS&CSC=Y&NEWS=N&PAGE=fulltext&D=psyc23&DO=10.1016%2fj.addbeh.2022.107457Link to the External Link Resolver: https://leeds.primo.exlibrisgroup.com/openurl/44LEE_INST/44LEE_INST:VU1?sid=OVID:psycdb&id=pmid:&id=doi:10.1016%2Fj.addbeh.2022.107457&issn=0306-4603&isbn=&volume=135&issue=&spage=1&pages=1-6&date=2022&title=Addictive+Behaviors&atitle=Prevalence+and+predictors+of+waterpipe+smoking+cessation+among+young+adults+in+the+US%3A+Findings+from+a+population-based+study.&aulast=Gautam 

3. 
TY  - JOUR
DB  - APA PsycInfo 
ID  - 2025-15621-001
DO  - https://dx.doi.org/10.1037/vio0000539
T1  - Specialist versus generalist intimate partner violence against women (IPVAW) perpetrators: Comparison on sociodemographic, violence, psychological, social cognition, and executive functioning variables.
A1  - Perez-Camara, Noelia
A1  - Teva, Inmaculada
A1  - Perez-Garcia, Miguel
A1  - Burneo-Garces, Carlos
A1  - Hidalgo-Ruzzante, Natalia
AI  - Perez-Camara, Noelia; ORCID: https://orcid.org/0000-0002-0252-0881
AI  - Teva, Inmaculada; ORCID: https://orcid.org/0000-0002-3834-7208
A2  - Abbott, J., Johnson, R., Koziol-McLain, J., Lowenstein, S. R., Abbott, Baron-Cohen, S., Jolliffe, T., Mortimore, C., Robertson, M., Baron-Cohen, Bechara, A., Damasio, A. R., Damasio, H., Anderson, S. W., Bechara, Bent-Goodley, T., Bent-Goodley, Bueso-Izquierdo, N., Hidalgo-Ruzzante, N., Daugherty, J. C., Burneo-Garces, C., Perez-Garcia, M., Bueso-Izquierdo, Bueso-Izquierdo, N., Verdejo-Roman, J., Contreras-Rodriguez, O., Carmona-Perera, M., Perez-Garcia, M., Hidalgo-Ruzzante, N., Bueso-Izquierdo, Butters, R. P., Droubay, B. A., Seawright, J. L., Tollefson, D. R., Lundahl, B., Whitaker, L., Butters, Calonge-Romano, I., Cordero Pando, A., Calonge-Romano, Cantos, A. L., Goldstein, D. A., Brenner, L., O'Leary, K. D., Verborg, R., Cantos, Clare, C. A., Velasquez, G., Mujica Martorell, G. M., Fernandez, D., Dinh, J., Montague, A., Clare, Corvo, K., Corvo, Corvo, K., Delara, E., Corvo, Covell, C. N., Huss, M. T., Langhinrichsen-Rohling, J., Covell, Davis, M. H., Davis, Delsol, C., Margolin, G., John, R. S., Delsol, Echeburua, E., Fernandez-Montalvo, J., de Corral, P., Lopez-Goni, J. J., Echeburua, Farrer, T. J., Frost, R. B., Hedges, D. W., Farrer, Fernandez-Abascal, E. G., Cabello, R., Fernandez-Berrocal, P., Baron-Cohen, S., Fernandez-Abascal, First, M., Spitzer, R. L., Gibbon, M., Williams, J. B. W., First, Goldstein, D. A., Cantos, A. L., Brenner, L. H., Verborg, R. J., Kosson, D. S., Goldstein, Grana, J. L., Redondo, N., Munoz-Rivas, M. J., Cantos, A. L., Grana, Herrero, J., Torres, A., Fernandez-Suarez, A., Rodriguez-Diaz, F. J., Herrero, Holtzworth-Munroe, A., Meehan, J. C., Herron, K., Rehman, U., Stuart, G. L., Holtzworth-Munroe, Holtzworth-Munroe, A., Stuart, G. L., Holtzworth-Munroe, Hosmer, D. W., Jr, Lemeshow, S., Sturdivant, R. X., Hosmer, Junta de Andalucia, Kirk, D. S., Kirk, Lishak, V., Scott, K. L., Dyson, A., Milovanov, A., Lishak, Loinaz, I., Loinaz, Loinaz, I., Echeburua, E., Ortiz-Tallo, M., Amor, P. J., Loinaz, Love, H. A., Spencer, C. M., May, S. A., Mendez, M., Stith, S. M., Love, Martin-Fernandez, M., Gracia, E., Lila, M., Martin-Fernandez, Martinez-Gonzalez, M. A., Sanchez-Villegas, A., Faulin Fajardo, J., Martinez-Gonzalez, Miyake, A., Friedman, N. P., Emerson, M. J., Witzki, A. H., Howerter, A., Wager, T. D., Miyake, Park, A., Smith, C., Ireland, T., Park, Perez-Albeniz, A., De Paul, J., Etxeberria, J., Montes, M. P., Torres, E., Perez-Albeniz, Petersson, J., Strand, S., Selenius, H., Petersson, Petersson, J., Strand, S. J. M., Petersson, Rodriguez-Franco, L., Gracia, C., Juarros-Basterretxea, J., Fernandez-Suarez, A., Rodriguez-Diaz, F. J., Rodriguez-Franco, Romero-Martinez, A., Lila, M., Gracia, E., Martin-Fernandez, M., Moya-Albiol, L., Romero-Martinez, Romero-Martinez, A., Lila, M., Moya-Albiol, L., Romero-Martinez, Romero-Martinez, A., Moya-Albiol, L., Romero-Martinez, Ross, J., Babcock, J., Ross, Sanchez-Prada, A., Delgado-Alvarez, C., Bosch-Fiol, E., Ferrer-Perez, V. A., Sanchez-Prada, Seisdedos, N., Corral, S., Cordero, A., de la Cruz, M. V., Hernandez, M. V., Perena, J., Seisdedos, Straus, M. A., Straus, Tanskanen, M., Tanskanen, Tanskanen, M., Aaltonen, M., Tanskanen, Teva, I., Hidalgo-Ruzzante, N., Perez-Garcia, M., Bueso-Izquierdo, N., Teva, Teva, I., Marin-Morales, A., Bueso-Izquierdo, N., Perez-Garcia, M., Hidalgo-Ruzzante, N., Teva, Theobald, D., Farrington, D. P., Coid, J. W., Piquero, A. R., Theobald, Velonis, A. J., Mahabir, D. F., Maddox, R., O'Campo, P., Velonis, Verdejo-Garcia, A., Perez-Garcia, M., Verdejo-Garcia, Verdejo-Garcia, A. J., Perales, J. C., Perez-Garcia, M., Verdejo-Garcia, Vignola-Levesque, C., Leveillee, S., Vignola-Levesque, Walling, S. M., Meehan, J. C., Marshall, A. D., Holtzworth-Munroe, A., Taft, C. T., Walling, World Health Organization, World Health Organization
Y1  - 2024//
N2  - Objective: Intimate partner violence against women (IPVAW) is a significant global public health concern, resulting in a growing scientific literature on different IPVAW perpetrator classifications. Although prior research has found differences in some variables from the theoretical explanatory models of IPVAW, only a few studies have used the specialist/generalist IPVAW perpetrators classification. This classification delineates individuals' criminal histories: generalists possess diverse criminal records, while specialists exclusively engage in IPVAW offenses. Consequently, this study aims to (a) identify key variables distinguishing specialist and generalist IPVAW perpetrators, drawing from prior research, and (b) explore the relevance of social cognition and neuropsychological factors. Method: One thousand five males convicted of IPVAW crimes were categorized as either specialists (n = 523) or generalists (n = 482). Two block logistic regression analyses were conducted: one to ascertain which factors, identified in previous studies with other IPVAW perpetrator classifications, were most pertinent in differentiating between specialists/generalists, another incorporating additional psychological variables, and two new blocks: social cognition and executive functioning. Results: The results showed that age, having children, having a complaint for two or more types of violence (physical, psychological, and/or sexual violence), blaming the ex-partner, and scoring higher on perspective increased the likelihood of being a specialized perpetrator in IPVAW. Conversely, longer sentences, jealousy, exposure to IPVAW, distorted thoughts about violence, and meeting the Diagnostic and Statistical Manual of Mental Disorders (4th ed.) criteria for drug dependence reduced this likelihood. Conclusions: These findings underscore the heterogeneity among IPVAW perpetrators and carry implications for crafting targeted interventions to enhance treatment adherence and diminish dropouts in this population. (PsycInfo Database Record (c) 2024 APA, all rights reserved)
KW  - *Criminal Record
KW  - *Demographic Characteristics
KW  - *Intimate Partner Violence
KW  - *Perpetrators
KW  - *Social Cognition
KW  - *Violence
KW  - *Executive Function
M3  - Behavior Disorders & Antisocial Behavior [3230]
JF  - Psychology of Violence
SP  - No
EP  - Specified
CY  - US
PB  - Educational Publishing Foundation
PB  - US
SN  - 2152-0828
AD  - Teva, Inmaculada: Department of Educational and Developmental Psychology, University of Granada, Granada, Spain, 18011, inmate@ugr.es
AD  - Teva, Inmaculada: inmate@ugr.es
M1  - Abbott, J., Johnson, R., Koziol-McLain, J., & Lowenstein, S. R. (1995). Domestic violence against women. Incidence and prevalence in an emergency department population. Journal of the American Medical Association, 273(22), 1763-1767. 10.1001/jama.1995.03520460045033 https://pubmed.ncbi.nlm.nih.gov/7769770 https://dx.doi.org/10.1001/jama.1995.03520460045033 1996-23164-001.
M1  - Baron-Cohen, S., Jolliffe, T., Mortimore, C., & Robertson, M. (1997). Another advanced test of theory of mind: Evidence from very high functioning adults with autism or asperger syndrome. Journal of Child Psychology and Psychiatry, and Allied Disciplines, 38(7), 813-822. 10.1111/j.1469-7610.1997.tb01599.x https://pubmed.ncbi.nlm.nih.gov/9363580 https://dx.doi.org/10.1111/j.1469-7610.1997.tb01599.x 1997-43735-009.
M1  - Bechara, A., Damasio, A. R., Damasio, H., & Anderson, S. W. (1994). Insensitivity to future consequences following damage to human prefrontal cortex. Cognition, 50(1-3), 7-15. 10.1016/0010-0277(94)90018-3 https://pubmed.ncbi.nlm.nih.gov/8039375 https://dx.doi.org/10.1016/0010-0277(94)90018-3 1994-45871-001.
M1  - Bent-Goodley, T. (2021). Diversity in interpersonal violence research. Journal of Interpersonal Violence, 36(11-12), 4937-4952. 10.1177/08862605211013003 https://pubmed.ncbi.nlm.nih.gov/34107819 https://dx.doi.org/10.1177/08862605211013003 2021-57414-002.
M1  - Bueso-Izquierdo, N., Hidalgo-Ruzzante, N., Daugherty, J. C., Burneo-Garces, C., & Perez-Garcia, M. (2016). Differences in executive function between batterers and other criminals. Journal of Forensic Psychology Practice, 16(5), 321-335. 10.1080/15228932.2016.1219216 https://dx.doi.org/10.1080/15228932.2016.1219216 2016-53482-002.
M1  - Bueso-Izquierdo, N., Verdejo-Roman, J., Contreras-Rodriguez, O., Carmona-Perera, M., Perez-Garcia, M., & Hidalgo-Ruzzante, N. (2016). Are batterers different from other criminals? An fMRI study. Social Cognitive and Affective Neuroscience, 11(5), 852-862. 10.1093/scan/nsw020 https://pubmed.ncbi.nlm.nih.gov/26884544 https://dx.doi.org/10.1093/scan/nsw020 2016-38905-017.
M1  - Butters, R. P., Droubay, B. A., Seawright, J. L., Tollefson, D. R., Lundahl, B., & Whitaker, L. (2021). Intimate partner violence perpetrator treatment: Tailoring interventions to individual needs. Clinical Social Work Journal, 49(3), 391-404. 10.1007/s10615-020-00763-y https://dx.doi.org/10.1007/s10615-020-00763-y 2020-39278-001.
M1  - Calonge-Romano, I., & Cordero Pando, A. (2000). Kaufman brief intelligence test (K-BIT). TEA.
M1  - Cantos, A. L., Goldstein, D. A., Brenner, L., O'Leary, K. D., & Verborg, R. (2015). Correlates and program completion of family only and generally violent perpetrators of intimate partner violence. Behavioral Psychology, 23(3), 549-569. https://psycnet.apa.org/record/2016-62714-008
M1  - Clare, C. A., Velasquez, G., Mujica Martorell, G. M., Fernandez, D., Dinh, J., & Montague, A. (2021). Risk factors for male perpetration of intimate partner violence: A review. Aggression and Violent Behavior, 56, Article 101532. 10.1016/j.avb.2020.101532 https://dx.doi.org/10.1016/j.avb.2020.101532 2021-10361-001.
M1  - Corvo, K. (2014). The role of executive function deficits in domestic violence perpetration. Partner Abuse, 5(3), 342-356. 10.1891/1946-6560.5.3.342 https://dx.doi.org/10.1891/1946-6560.5.3.342 2015-33106-006.
M1  - Corvo, K., & Delara, E. (2010). Towards an integrated theory of relational violence: Is bullying a risk factor for domestic violence? Aggression and Violent Behavior, 15(3), 181-190. 10.1016/j.avb.2009.12.001 https://dx.doi.org/10.1016/j.avb.2009.12.001 2010-02770-001.
M1  - Covell, C. N., Huss, M. T., & Langhinrichsen-Rohling, J. (2007). Empathic deficits among male batterers: A multidimensional approach. Journal of Family Violence, 22(3), 165-174. 10.1007/s10896-007-9066-2 https://dx.doi.org/10.1007/s10896-007-9066-2 2008-00671-006.
M1  - Davis, M. H. (1983). Empathic concern and the muscular dystrophy telethon: Empathy as a multidimensional construct. Personality and Social Psychology Bulletin, 9(2), 223-229. 10.1177/0146167283092005 https://dx.doi.org/10.1177/0146167283092005 1984-06783-001.
M1  - Delsol, C., Margolin, G., & John, R. S. (2003). A typology of maritally violent men and correlates of violence in a community sample. Journal of Marriage and Family, 65(3), 635-651. 10.1111/j.1741-3737.2003.00635.x https://dx.doi.org/10.1111/j.1741-3737.2003.00635.x 2003-07415-011.
M1  - Echeburua, E., Fernandez-Montalvo, J., de Corral, P., & Lopez-Goni, J. J. (2009). Assessing risk markers in intimate partner femicide and severe violence: A new assessment instrument. Journal of Interpersonal Violence, 24(6), 925-939. 10.1177/0886260508319370 https://pubmed.ncbi.nlm.nih.gov/18544750 https://dx.doi.org/10.1177/0886260508319370 2009-07640-002.
M1  - Farrer, T. J., Frost, R. B., & Hedges, D. W. (2012). Prevalence of traumatic brain injury in intimate partner violence offenders compared to the general population: A meta-analysis. Trauma, Violence & Abuse, 13(2), 77-82. 10.1177/1524838012440338 https://pubmed.ncbi.nlm.nih.gov/22467643 https://dx.doi.org/10.1177/1524838012440338
M1  - Fernandez-Abascal, E. G., Cabello, R., Fernandez-Berrocal, P., & Baron-Cohen, S. (2013). Test-retest reliability of the 'Reading the Mind in the Eyes' test: A one-year follow-up study. Molecular Autism, 4(1), Article 33. 10.1186/2040-2392-4-33 https://pubmed.ncbi.nlm.nih.gov/24020728 https://dx.doi.org/10.1186/2040-2392-4-33
M1  - First, M., Spitzer, R. L., Gibbon, M., & Williams, J. B. W. (1999). Structured clinical interview for DSM-IV Axis I disorders: SCID-I. Masson.
M1  - Goldstein, D. A., Cantos, A. L., Brenner, L. H., Verborg, R. J., & Kosson, D. S. (2016). Perpetrator type moderates the relationship between severity of intimate partner violence and recidivism. Criminal Justice and Behavior, 43(7), 879-898. 10.1177/0093854815616841 https://dx.doi.org/10.1177/0093854815616841 2016-28442-003.
M1  - Grana, J. L., Redondo, N., Munoz-Rivas, M. J., & Cantos, A. L. (2014). Subtypes of batterers in treatment: Empirical support for a distinction between type I, type II and type III. PLOS ONE, 9(10), Article e110651. 10.1371/journal.pone.0110651 https://pubmed.ncbi.nlm.nih.gov/25329828 https://dx.doi.org/10.1371/journal.pone.0110651
M1  - Herrero, J., Torres, A., Fernandez-Suarez, A., & Rodriguez-Diaz, F. J. (2016). Generalists versus specialists: Toward a typology of batterers in prison. The European Journal of Psychology Applied to Legal Context, 8(1), 19-26. 10.1016/j.ejpal.2015.09.002 https://dx.doi.org/10.1016/j.ejpal.2015.09.002
M1  - Holtzworth-Munroe, A., Meehan, J. C., Herron, K., Rehman, U., & Stuart, G. L. (2000). Testing the Holtzworth-Munroe and Stuart (1994) batterer typology. Journal of Consulting and Clinical Psychology, 68(6), 1000-1019. 10.1037/0022-006X.68.6.1000 https://pubmed.ncbi.nlm.nih.gov/11142534 https://dx.doi.org/10.1037/0022-006X.68.6.1000 2001-17092-006.
M1  - Holtzworth-Munroe, A., & Stuart, G. L. (1994). Typologies of male batterers: Three subtypes and the differences among them. Psychological Bulletin, 116(3), 476-497. 10.1037/0033-2909.116.3.476 https://pubmed.ncbi.nlm.nih.gov/7809309 https://dx.doi.org/10.1037/0033-2909.116.3.476 1995-09809-001.
M1  - Hosmer, D. W., Jr., Lemeshow, S., & Sturdivant, R. X. (2013). Applied logistic regression. Wiley. 10.1002/9781118548387 https://dx.doi.org/10.1002/9781118548387
M1  - Junta de Andalucia. (2019). Annual report on intimate partner violence in the autonomous community of Andalusia.https://www.juntadeandalucia.es/sites/default/files/2021-04/Informe_anual_en_materia_de_violencia_de_genero_2019.pdf
M1  - Kirk, D. S. (2006). Examining the divergence across self-report and official data sources on inferences about the adolescent life-course of crime. Journal of Quantitative Criminology, 22(2), 107-129. 10.1007/s10940-006-9004-0 https://dx.doi.org/10.1007/s10940-006-9004-0 2006-09710-001.
M1  - Lishak, V., Scott, K. L., Dyson, A., & Milovanov, A. (2021). General criminality as a marker of heterogeneity in domestically violent men: Differences in trauma history, psychopathology, neurocognitive functioning, and psychophysiology. Journal of Interpersonal Violence, 36(17-18), NP9623-NP9648. 10.1177/0886260519858065 https://pubmed.ncbi.nlm.nih.gov/31286824 https://dx.doi.org/10.1177/0886260519858065 2021-91672-073.
M1  - Loinaz, I. (2014). Cognitive distortions in partner aggressors: Analysis of an assessment tool. Terapia Psicologica, 32(1), 5-17. 10.4067/S0718-48082014000100001 https://dx.doi.org/10.4067/S0718-48082014000100001 2014-22577-001.
M1  - Loinaz, I., Echeburua, E., Ortiz-Tallo, M., & Amor, P. J. (2012). Propiedades psicometricas de la Conflict Tactics Scales (CTS-2) en una muestra espanola de agresores de pareja. Psicothema, 24(1), 142-148. http://www.redalyc.org/articulo.oa?id=72723431022 https://pubmed.ncbi.nlm.nih.gov/22269377 2012-02525-022.
M1  - Love, H. A., Spencer, C. M., May, S. A., Mendez, M., & Stith, S. M. (2020). Perpetrator risk markers for intimate terrorism and situational couple violence: A meta-analysis. Trauma, Violence & Abuse, 21(5), 922-931. 10.1177/1524838018801331 https://pubmed.ncbi.nlm.nih.gov/30407149 https://dx.doi.org/10.1177/1524838018801331
M1  - Martin-Fernandez, M., Gracia, E., & Lila, M. (2018). Assessing victim-blaming attitudes in cases of intimate partner violence against women: Development and validation of the VB-IPVAW scale. Psychosocial Intervention, 27(3), 133-143. 10.5093/pi2018a18 https://dx.doi.org/10.5093/pi2018a18 2019-03980-003.
M1  - Martinez-Gonzalez, M. A., Sanchez-Villegas, A., & Faulin Fajardo, J. (2006). Friendly biostatistics. Diaz de Santos.
M1  - Miyake, A., Friedman, N. P., Emerson, M. J., Witzki, A. H., Howerter, A., & Wager, T. D. (2000). The unity and diversity of executive functions and their contributions to complex "Frontal Lobe" tasks: A latent variable analysis. Cognitive Psychology, 41(1), 49-100. 10.1006/cogp.1999.0734 https://pubmed.ncbi.nlm.nih.gov/10945922 https://dx.doi.org/10.1006/cogp.1999.0734 2000-00487-002.
M1  - Park, A., Smith, C., & Ireland, T. (2012). Equivalent harm? The relative roles of maltreatment and exposure to intimate partner violence in antisocial outcomes for young adults. Children and Youth Services Review, 34(5), 962-972. 10.1016/j.childyouth.2012.01.029 https://dx.doi.org/10.1016/j.childyouth.2012.01.029 2012-04893-001.
M1  - Perez-Albeniz, A., De Paul, J., Etxeberria, J., Montes, M. P., & Torres, E. (2003). Adaptation of the interpersonal reactivity index (IRI) into Spanish. Psicothema, 15(2), 267-272. https://reunido.uniovi.es/index.php/PST/article/view/8118 2003-00584-018.
M1  - Petersson, J., Strand, S., & Selenius, H. (2019). Risk factors for intimate partner violence: A comparison of antisocial and family-only perpetrators. Journal of Interpersonal Violence, 34(2), 219-239. 10.1177/0886260516640547 https://pubmed.ncbi.nlm.nih.gov/27021731 https://dx.doi.org/10.1177/0886260516640547 2018-63472-001.
M1  - Petersson, J., & Strand, S. J. M. (2020). Family-only perpetrators of intimate partner violence: A systematic review. Trauma, Violence & Abuse, 21(2), 367-381. 10.1177/1524838018770410 https://pubmed.ncbi.nlm.nih.gov/29695216 https://dx.doi.org/10.1177/1524838018770410
M1  - Rodriguez-Franco, L., Gracia, C., Juarros-Basterretxea, J., Fernandez-Suarez, A., & Rodriguez-Diaz, F. J. (2017). Generalist and specialist batterers in teen and young dating violence: Implications for development of prevention programs. Accion Psicologica, 14(2), 1-16. 10.5944/ap.14.2.20743 https://dx.doi.org/10.5944/ap.14.2.20743
M1  - Romero-Martinez, A., Lila, M., Gracia, E., Martin-Fernandez, M., & Moya-Albiol, L. (2021). Generally antisocial batterers with high neuropsychological deficits present lower treatment compliance and higher recidivism. Psychology of Violence, 11(3), 318-328. 10.1037/vio0000296 https://dx.doi.org/10.1037/vio0000296 2021-23498-001.
M1  - Romero-Martinez, A., Lila, M., & Moya-Albiol, L. (2016). Empathy impairments in intimate partner violence perpetrators with antisocial and borderline traits: A key factor in the risk of recidivism. Violence and Victims, 31(2), 347-360. 10.1891/0886-6708.VV-D-14-00149 https://pubmed.ncbi.nlm.nih.gov/26830110 https://dx.doi.org/10.1891/0886-6708.VV-D-14-00149 2016-54582-010.
M1  - Romero-Martinez, A., & Moya-Albiol, L. (2013). Neuropsychology of the perpetrator: The role of traumatic brain injuries and alcohol abuse or dependence. Revista de Neurologia, 57(11), 515-522. 10.33588/rn.5711.2013141 https://pubmed.ncbi.nlm.nih.gov/24265146 https://dx.doi.org/10.33588/rn.5711.2013141
M1  - Ross, J., & Babcock, J. (2009). Proactive and reactive violence among intimate partner violent men diagnosed with antisocial and borderline personality disorder. Journal of Family Violence, 24(8), 607-617. 10.1007/s10896-009-9259-y https://dx.doi.org/10.1007/s10896-009-9259-y 2009-12752-008.
M1  - Sanchez-Prada, A., Delgado-Alvarez, C., Bosch-Fiol, E., & Ferrer-Perez, V. A. (2021). Implicit and explicit attitudes toward intimate partner violence against women: An exploratory study. Journal of Interpersonal Violence, 36(9-10), 4256-4276. 10.1177/0886260518789903 https://pubmed.ncbi.nlm.nih.gov/30049251 https://dx.doi.org/10.1177/0886260518789903 2021-40701-014.
M1  - Seisdedos, N., Corral, S., Cordero, A., de la Cruz, M. V., Hernandez, M. V., & Perena, J. (1999). WAIS III (Manual Tecnico). TEA Ediciones.
M1  - Straus, M. A. (2001). Scoring and norms for the CTS2 and CTSPC. Retrieved from http://pubpages.unh.edu/~mas2/CTS28.pdf
M1  - Tanskanen, M. (2023). Criminological perspectives into intimate partner violence: Uncovering commonalities between partner violence and general crime. Institute of Criminology and Legal Policy, Research Reports. http://urn.fi/URN:ISBN:978-951-51-0696-4
M1  - Tanskanen, M., & Aaltonen, M. (2022). Social correlates of specialized versus versatile offending patterns in intimate partner violence: A register-based study in Finland. Journal of Criminal Justice, 81, Article 101921. 10.1016/j.jcrimjus.2022.101921 https://dx.doi.org/10.1016/j.jcrimjus.2022.101921
M1  - Teva, I., Hidalgo-Ruzzante, N., Perez-Garcia, M., & Bueso-Izquierdo, N. (2021). Characteristics of childhood family violence experiences in Spanish batterers. Journal of Interpersonal Violence, 36(23-24), 11212-11235. 10.1177/0886260519898436 https://pubmed.ncbi.nlm.nih.gov/31916483 https://dx.doi.org/10.1177/0886260519898436 2022-11644-015.
M1  - Teva, I., Marin-Morales, A., Bueso-Izquierdo, N., Perez-Garcia, M., & Hidalgo-Ruzzante, N. (2022). Personality characteristics in specialist and generalist intimate partner violence perpetrators. Clinical Psychology & Psychotherapy, 30(1), 86-96. 10.1002/cpp.2778 https://pubmed.ncbi.nlm.nih.gov/35981717 https://dx.doi.org/10.1002/cpp.2778
M1  - Theobald, D., Farrington, D. P., Coid, J. W., & Piquero, A. R. (2016). Are male perpetrators of intimate partner violence different from convicted violent offenders? Examination of psychopathic traits and life success in males from a community survey. Journal of Interpersonal Violence, 31(9), 1687-1718. 10.1177/0886260515569061 https://pubmed.ncbi.nlm.nih.gov/25681163 https://dx.doi.org/10.1177/0886260515569061 2016-18564-006.
M1  - Velonis, A. J., Mahabir, D. F., Maddox, R., & O'Campo, P. (2020). Still looking for mechanisms: A realist review of batterer intervention programs. Trauma, Violence & Abuse, 21(4), 741-753. 10.1177/1524838018791285 https://pubmed.ncbi.nlm.nih.gov/30122126 https://dx.doi.org/10.1177/1524838018791285
M1  - Verdejo-Garcia, A., & Perez-Garcia, M. (2007). Ecological assessment of executive functions in substance dependent individuals. Drug and Alcohol Dependence, 90(1), 48-55. 10.1016/j.drugalcdep.2007.02.010 https://pubmed.ncbi.nlm.nih.gov/17382487 https://dx.doi.org/10.1016/j.drugalcdep.2007.02.010 2007-10772-005.
M1  - Verdejo-Garcia, A. J., Perales, J. C., & Perez-Garcia, M. (2007). Cognitive impulsivity in cocaine and heroin polysubstance abusers. Addictive Behaviors, 32(5), 950-966. 10.1016/j.addbeh.2006.06.032 https://pubmed.ncbi.nlm.nih.gov/16876962 https://dx.doi.org/10.1016/j.addbeh.2006.06.032 2007-03047-007.
M1  - Vignola-Levesque, C., & Leveillee, S. (2021). Intimate partner violence and intimate partner homicide: Development of a typology based on psychosocial characteristics. Journal of Interpersonal Violence, 37(17-18), NP15874-NP15898. 10.1177/08862605211021989 https://pubmed.ncbi.nlm.nih.gov/34076551 https://dx.doi.org/10.1177/08862605211021989
M1  - Walling, S. M., Meehan, J. C., Marshall, A. D., Holtzworth-Munroe, A., & Taft, C. T. (2012). The relationship of intimate partner aggression to head injury, executive functioning, and intelligence. Journal of Marital and Family Therapy, 38(3), 471-485. 10.1111/j.1752-0606.2011.00226.x https://pubmed.ncbi.nlm.nih.gov/22804466 https://dx.doi.org/10.1111/j.1752-0606.2011.00226.x 2012-19251-004.
M1  - World Health Organization. (2013). Global and regional estimates of violence against women: Prevalence and health effects of intimate partner violence and non-partner sexual violence. https://www.who.int/iris/bitstream/10665/85239/1/9789241564625_eng.pdf
M1  - World Health Organization. (2016). Violence against women. https://www.who.int/data/gho/data/themes/topics/topic-details/GHO/world-health-statistics
M2  - Perez-Camara, Noelia: Mind, Brain and Behavior Research Center (CIMCYC), University of Granada, Granada, Spain
M2  - Teva, Inmaculada: Mind, Brain and Behavior Research Center (CIMCYC), University of Granada, Granada, Spain
M2  - Perez-Garcia, Miguel: Mind, Brain and Behavior Research Center (CIMCYC), University of Granada, Granada, Spain
M2  - Burneo-Garces, Carlos: Escuela de Psicologia, Universidad de Las Americas, Mexico
M2  - Hidalgo-Ruzzante, Natalia: Mind, Brain and Behavior Research Center (CIMCYC), University of Granada, Granada, Spain
L2  - http://ovidsp.ovid.com/ovidweb.cgi?T=JS&PAGE=reference&D=psyc23&NEWS=N&AN=2025-15621-001
NL  - Psychol Violence
LA  - English
PT  - Journal, Peer Reviewed Journal
ER  -  

Link to the Ovid Full Text or citation: https://ovidsp.ovid.com/ovidweb.cgi?T=JS&CSC=Y&NEWS=N&PAGE=fulltext&D=psyc23&DO=10.1037%2fvio0000539Link to the External Link Resolver: https://leeds.primo.exlibrisgroup.com/openurl/44LEE_INST/44LEE_INST:VU1?sid=OVID:psycdb&id=pmid:&id=doi:10.1037%2Fvio0000539&issn=2152-0828&isbn=&volume=&issue=&spage=No&pages=No+Pagination+Specified&date=2024&title=Psychology+of+Violence&atitle=Specialist+versus+generalist+intimate+partner+violence+against+women+%28IPVAW%29+perpetrators%3A+Comparison+on+sociodemographic%2C+violence%2C+psychological%2C+social+cognition%2C+and+executive+functioning+variables.&aulast=Perez-Camara 

4. 
TY  - JOUR
DB  - APA PsycInfo 
ID  - 2022-70544-001
DO  - https://dx.doi.org/10.3389/fpsyt.2022.892075
T1  - Accelerated intermittent theta burst stimulation in smoking cessation: Placebo effects equal to active stimulation when using advanced placebo coil technology.
A1  - Mikellides, Georgios
A1  - Michael, Panayiota
A1  - Psalta, Lilia
A1  - Stefani, Artemis
A1  - Schuhmann, Teresa
A1  - Sack, Alexander T
AI  - Mikellides, Georgios; ORCID: https://orcid.org/0000-0001-5374-9777
AI  - Stefani, Artemis; ORCID: https://orcid.org/0000-0002-0934-7583
AI  - Schuhmann, Teresa; ORCID: https://orcid.org/0000-0003-2916-8141
AI  - Sack, Alexander T.; ORCID: https://orcid.org/0000-0002-1471-0885
A2  - Abdelrahman, AA, Noaman, M, Fawzy, M, Moheb, A, Karim, AA, Khedr, EM, et al., Abdelrahman, Amiaz, R, Levy, D, Vainiger, D, Grunhaus, L, Zangen, A, Amiaz, Amidfar, M, Ko, YH, Kim, YK, Amidfar, Babb, S, Malarcher, A, Schauer, G, Asman, K, Jamal, A, Babb, Baeken, C., Baeken, Baeken, C, Vanderhasselt, MA, Remue, J, Herremans, S, Vanderbruggen, N, Zeeuws, D, et al., Baeken, Beam, W, Borckardt, JJ, Reeves, ST, George, MS, Beam, Blumberger, DM, Vila-Rodriguez, F, Thorpe, KE, Feffer, K, Noda, Y, Giacobbe, P, et al., Blumberger, Borckardt, JJ, Nahas, Z, Koola, J, George, MS, Borckardt, Brody, AL, Mandelkern, MA, London, ED, Childress, AR, Lee, GS, Bota, RG, et al., Brody, Centers for Disease Control and Prevention, Chung, SW, Hoy, KE, FitzgeraldPB., Chung, Cohen, S, Williamson, G, Spacapan, S, Oskamp, S, Cohen, Cole, EJ, Stimpson, KH, Bentzley, BS, Gulser, M, Cherian, K, Tischler, C, et al., Cole, Creamer, MR, Wang, TW, Babb, S, Cullen, KA, Day, H, Willis, G, et al., Creamer, De Biasi, M, Dani, JA, De Biasi, Demosthenous, S, Zacharia, M, Karekla, M, Demosthenous, Dinur-Klein, L, Dannon, P, Hadar, A, Rosenberg, O, Roth, Y, Kotler, M, et al., Dinur-Klein, Dollfus, S, Lecardeur, L, Morello, R, Etard, O, Dollfus, Due, DL, Huettel, SA, Hall, WG, Rubin, DC, Due, Duecker, F, Sack, AT, Duecker, Era, V, Carnevali, L, Thayer, JF, Candidi, M, Ottaviani, C, Era, Food and Drug Administration, Gersner, R, Kravetz, E, Feil, J, Pell, G, Zangen, A, Gersner, Granato, A, Fantini, J, Monti, F, Furlanis, G, Musho Ilbeh, S, Semenic, M, et al., Granato, Hauer, L, Scarano, GI, Brigo, F, Golaszewski, S, Lochner, P, Trinka, E, et al., Hauer, Heatherton, TF, Kozlowski, LT, Frecker, RC, Fagerstrom, KO, Heatherton, Heishman, SJ, Singleton, EG, Pickworth, WB, Heishman, Holtzheimer, PE, 3rd, McDonald, WM, Mufti, M, Kelley, ME, Quinn, S, Corso, G, et al., Holtzheimer, Jin, Y, Pu, T, Guo, Z, Jiang, B, Mu, Q., Jin, Kaptchuk, TJ, Goldman, P, Stone, DA., StasonWB., Kaptchuk, Karekla, M, Kapsou, M, Ioannou, VA, Gregoriou, I, Christodoulou, A, Gkliaou, MA, Karekla, Klimek, L, Bergmann, KC, Biedermann, T, Bousquet, J, Hellings, P, Jung, K, et al., Klimek, Klomjai, W, Katz, R, Lackmy-Vallee, A, Klomjai, Kondo, T, Nakano, Y, Adachi, S, Murohara, T, Kondo, Lancaster, T, Stead, L, Silagy, C, Sowden, A, Lancaster, Li, X, Du, L, Sahlem, GL, Badran, BW, Henderson, S, George, MS, Li, Li, X, Hartwell, KJ, Henderson, S, Badran, BW, Brady, KT, George, MS, Li, Li, X, Hartwell, KJ, Owens, M, Lematty, T, Borckardt, JJ, Hanlon, CA, et al., Li, Mansur, CG, Myczkowki, ML, de Barros Cabral, S, Sartorelli Mdo, C, Bellini, BB, Dias, AM, et al., Mansur, Mennemeier, M, Triggs, W, Chelette, K, Woods, A, Kimbrell, T, Dornhoffer, J, Mennemeier, Pell, GS, Roth, Y, Zangen, A, Pell, Razza, LB, Moffa, AH, Moreno, ML, Carvalho, AF, Padberg, F, Fregni, F, et al., Razza, Sasco, AJ, Secretan, MB, Straif, K, Sasco, Stubbs, B, Veronese, N, Vancampfort, D, Prina, AM, Lin, PY, Tseng, PT, et al., Stubbs, Teo, KK, Ounpuu, S, Hawken, S, Pandey, MR, Valentin, V, Hunt, D, et al., Teo, Theleritis, C, Sakkas, P, Paparrigopoulos, T, Vitoratou, S, Tzavara, C, Bonaccorso, S, et al., Theleritis, Tik, M, Hoffmann, A, Sladky, R, Tomova, L, Hummer, A, Navarro de Lara, L, et al., Tik, Warren, GW, Cummings, KM, Warren, World Health Organization, World Health Organization
Y1  - 2022//
N2  - Smoking is currently one of the main public health problems. Smoking cessation is known to be difficult for most smokers because of nicotine dependence. Repetitive transcranial magnetic stimulation (rTMS) over the left dorsolateral prefrontal cortex (DLPFC) has been shown to be effective in the reduction of nicotine craving and cigarette consumption. Here, we evaluated the efficacy of accelerated intermittent theta burst stimulation (aiTBS; four sessions per day for 5 consecutive days) over the left DLPFC in smoking cessation, and we investigated whether the exposure to smoking-related cues compared to neutral cues during transcranial magnetic stimulation (TMS) impacts treatment outcome. A double-blind, randomized, controlled study was conducted in which 89 participants (60 males and 29 females; age 45.62 +/- 13.42 years) were randomly divided into three groups: the first group received active aiTBS stimulation while watching neutral videos, the second group received active aiTBS stimulation while watching smoking-related videos and the last group received sham stimulation while watching smoking-related videos. Our results suggest that aiTBS is a tolerable treatment. All treatment groups equally reduced cigarette consumption, nicotine dependence, craving and perceived stress. The effect on nicotine dependence, general craving and perceived stress lasted for at least 1 week after the end of treatment. Active aiTBS over the left DLPFC, combined with smoking related cues, is as effective as active aiTBS combined with neutral cues as well as placebo aiTBS in smoking cessation. These findings extend the results of previous studies indicating that TMS therapy is associated with considerably large placebo effects and that these placebo effects may be further increased when using advanced placebo coil technology. Clinical Trial Registration www.clinicaltrials.gov, identifier NCT05271175. (PsycInfo Database Record (c) 2024 APA, all rights reserved)
KW  - *Electrical Brain Stimulation
KW  - *Placebo
KW  - *Smoking Cessation
KW  - *Theta Rhythm
KW  - *Tobacco Smoking
KW  - *Transcranial Magnetic Stimulation
KW  - *Dorsolateral Prefrontal Cortex
M3  - Drug & Alcohol Rehabilitation [3383]
JF  - Frontiers in Psychiatry
VL  - 13
CY  - Switzerland
PB  - Frontiers Media S.A.
PB  - Switzerland
AD  - Mikellides, Georgios, george.mikellides@gmail.com
AD  - Mikellides, Georgios: george.mikellides@gmail.com
M1  - A clinical practice guideline for treating tobacco use and dependence: A US public health service report. The tobacco use and dependence clinical practice guideline panel, staff, and consortium representatives. JAMA. (2000) 283:3244-54 https://pubmed.ncbi.nlm.nih.gov/10866874 https://dx.doi.org/10.1001/jama.283.24.3244 2000-08538-004.
M1  - Abdelrahman, AA, Noaman, M, Fawzy, M, Moheb, A, Karim, AA, & Khedr, EM, et al.A double-blind randomized clinical trial of high frequency rTMS over the DLPFC on nicotine dependence, anxiety and depression. Sci Rep. (2021) 11:1640 https://pubmed.ncbi.nlm.nih.gov/33452340 https://dx.doi.org/10.1038/s41598-020-80927-5
M1  - Amiaz, R, Levy, D, Vainiger, D, Grunhaus, L, & Zangen, A. Repeated high-frequency transcranial magnetic stimulation over the dorsolateral prefrontal cortex reduces cigarette craving and consumption. Addiction. (2009) 104:653-60 https://pubmed.ncbi.nlm.nih.gov/19183128 https://dx.doi.org/10.1111/j.1360-0443.2008.02448.x 2009-03989-020.
M1  - Amidfar, M, Ko, YH, & Kim, YK. Neuromodulation and cognitive control of emotion. Adv Exp Med Biol. (2019) 1192:545-64 https://pubmed.ncbi.nlm.nih.gov/31705513 https://dx.doi.org/10.1007/978-981-32-9721-0_27
M1  - Babb, S, Malarcher, A, Schauer, G, Asman, K, & Jamal, A. Quitting smoking among adults - United States, 2000-2015. MMWR Morb Mortal Wkly Rep. (2017) 65:1457-64 https://pubmed.ncbi.nlm.nih.gov/28056007 https://dx.doi.org/10.15585/mmwr.mm6552a1
M1  - Baeken, C.Accelerated rTMS: a potential treatment to alleviate refractory depression. Front Psychol. (2018) 9:2017 https://pubmed.ncbi.nlm.nih.gov/30429807 https://dx.doi.org/10.3389/fpsyg.2018.02017 2018-58081-001.
M1  - Baeken, C, Vanderhasselt, MA, Remue, J, Herremans, S, Vanderbruggen, N, & Zeeuws, D, et al.Intensive HF-rTMS treatment in refractory medication-resistant unipolar depressed patients. J Affect Disord. (2013) 151:625-31 https://pubmed.ncbi.nlm.nih.gov/23896317 https://dx.doi.org/10.1016/j.jad.2013.07.008 2013-27244-001.
M1  - Beam, W, Borckardt, JJ, Reeves, ST, & George, MS. An efficient and accurate new method for locating the F3 position for prefrontal TMS applications. Brain Stimul. (2009) 2:50-4 https://pubmed.ncbi.nlm.nih.gov/20539835 https://dx.doi.org/10.1016/j.brs.2008.09.006 2012-24460-008.
M1  - Blumberger, DM, Vila-Rodriguez, F, Thorpe, KE, Feffer, K, Noda, Y, & Giacobbe, P, et al.Effectiveness of theta burst vs. high-frequency repetitive transcranial magnetic stimulation in patients with depression (THREE-D): a randomised non-inferiority trial. Lancet. (2018) 391:1683-92 https://pubmed.ncbi.nlm.nih.gov/29726344 https://dx.doi.org/10.1016/S0140-6736(18)30295-2 2018-20854-033.
M1  - Borckardt, JJ, Nahas, Z, Koola, J, & George, MS. Estimating resting motor thresholds in transcranial magnetic stimulation research and practice: a computer simulation evaluation of best methods. J ECT. (2006) 22:169-75 https://pubmed.ncbi.nlm.nih.gov/16957531 https://dx.doi.org/10.1097/01.yct.0000235923.52741.72 2006-11947-003.
M1  - Brody, AL, Mandelkern, MA, London, ED, Childress, AR, Lee, GS, & Bota, RG, et al.Brain metabolic changes during cigarette craving. Arch Gen Psychiatry. (2002) 59:1162-72 https://pubmed.ncbi.nlm.nih.gov/12470133 https://dx.doi.org/10.1001/archpsyc.59.12.1162 2002-11369-013.
M1  - Centers for Disease Control and Prevention. Smoking Cessation: Fast Facts (2021). Available online at: https://www.cdc.gov/tobacco/data_statistics/fact_sheets/cessation/smoking-cessation-fast-facts/index.html (accessed January 20, 2022).
M1  - Chung, SW, & Hoy, KE. FitzgeraldPB.Theta-burst stimulation: a new form of TMS treatment for depression?Depress Anxiety. (2015) 32:182-92 https://pubmed.ncbi.nlm.nih.gov/25450537 https://dx.doi.org/10.1002/da.22335 2015-09467-004.
M1  - Cohen, S, & Williamson, G. Perceived stress in a probability sample of the United States. In: Spacapan, S, & Oskamp, S, editors. The Social Psychology of Health. Newbury Park, CA: Sage (1988), p. 31-67. 1988-98838-002.
M1  - Cole, EJ, Stimpson, KH, Bentzley, BS, Gulser, M, Cherian, K, & Tischler, C, et al.Stanford accelerated intelligent neuromodulation therapy for treatment-resistant depression. Am J Psychiatry. (2020) 177:716-26 https://pubmed.ncbi.nlm.nih.gov/32252538 https://dx.doi.org/10.1176/appi.ajp.2019.19070720 2020-61360-007.
M1  - Creamer, MR, Wang, TW, Babb, S, Cullen, KA, Day, H, & Willis, G, et al.Tobacco product use and cessation indicators among adults - United States, 2018. MMWR Morb Mortal Wkly Rep. (2019) 68:1013-9 https://pubmed.ncbi.nlm.nih.gov/31725711 https://dx.doi.org/10.15585/mmwr.mm6845a2
M1  - De Biasi, M, & Dani, JA. Reward, addiction, withdrawal to nicotine. Annu Rev Neurosci. (2011) 34:105-30 https://pubmed.ncbi.nlm.nih.gov/21438686 https://dx.doi.org/10.1146/annurev-neuro-061010-113734 2011-14935-006.
M1  - Demosthenous, S, Zacharia, M, & Karekla, M. Psychometric properties of the Fagerstrom Test for Nicotine Dependence (FTND) in a Greek-Cypriot sample of young adults. In: Poster presented at the ACBS World Conference, Dublin, Ireland. Dublin (2019).
M1  - Dinur-Klein, L, Dannon, P, Hadar, A, Rosenberg, O, Roth, Y, & Kotler, M, et al.Smoking cessation induced by deep repetitive transcranial magnetic stimulation of the prefrontal and insular cortices: a prospective, randomized controlled trial. Biol Psychiatry. (2014) 76:742-9 https://pubmed.ncbi.nlm.nih.gov/25038985 https://dx.doi.org/10.1016/j.biopsych.2014.05.020 2014-43013-013.
M1  - Dollfus, S, Lecardeur, L, Morello, R, & Etard, O. Placebo response in repetitive transcranial magnetic stimulation trials of treatment of auditory hallucinations in schizophrenia: a meta-analysis. Schizophr Bull. (2016) 42:301-8 https://pubmed.ncbi.nlm.nih.gov/26089351 https://dx.doi.org/10.1093/schbul/sbv076 2016-39481-008.
M1  - Due, DL, Huettel, SA, Hall, WG, & Rubin, DC. Activation in mesolimbic and visuospatial neural circuits elicited by smoking cues: evidence from functional magnetic resonance imaging. Am J Psychiatry. (2002) 159:954-60 https://pubmed.ncbi.nlm.nih.gov/12042183 https://dx.doi.org/10.1176/appi.ajp.159.6.954 2002-13782-011.
M1  - Duecker, F, & Sack, AT. Rethinking the role of sham TMS. Front Psychol. (2015) 6:210 https://pubmed.ncbi.nlm.nih.gov/25767458 https://dx.doi.org/10.3389/fpsyg.2015.00210 2016-24241-001.
M1  - Era, V, Carnevali, L, Thayer, JF, Candidi, M, & Ottaviani, C. Dissociating cognitive, behavioral and physiological stress-related responses through dorsolateral prefrontal cortex inhibition. Psychoneuroendocrinology. (2021) 124:105070 https://pubmed.ncbi.nlm.nih.gov/33310375 https://dx.doi.org/10.1016/j.psyneuen.2020.105070 2020-95956-001.
M1  - Food and Drug Administration. Nicotine Is Why Tobacco Products Are Addictive (2022). Available online at: https://www.fda.gov/tobacco-products/health-effects-tobacco-use/nicotine-why-tobacco-products-are-addictive#2 (accessed January 20, 2022).
M1  - Gersner, R, Kravetz, E, Feil, J, Pell, G, & Zangen, A. Long-term effects of repetitive transcranial magnetic stimulation on markers for neuroplasticity: differential outcomes in anesthetized and awake animals. J Neurosci. (2011) 31:7521-6 https://pubmed.ncbi.nlm.nih.gov/21593336 https://dx.doi.org/10.1523/JNEUROSCI.6751-10.2011 2011-16254-005.
M1  - Granato, A, Fantini, J, Monti, F, Furlanis, G, Musho Ilbeh, S, & Semenic, M, et al.Dramatic placebo effect of high frequency repetitive TMS in treatment of chronic migraine and medication overuse headache. J Clin Neurosci. (2019) 60:96-100 https://pubmed.ncbi.nlm.nih.gov/30316627 https://dx.doi.org/10.1016/j.jocn.2018.09.021
M1  - Hauer, L, Scarano, GI, Brigo, F, Golaszewski, S, Lochner, P, & Trinka, E, et al.Effects of repetitive transcranial magnetic stimulation on nicotine consumption and craving: a systematic review. Psychiatry Res. (2019) 281:112562 https://pubmed.ncbi.nlm.nih.gov/31521838 https://dx.doi.org/10.1016/j.psychres.2019.112562 2019-67550-001.
M1  - Heatherton, TF, Kozlowski, LT, Frecker, RC, & Fagerstrom, KO. The fagerstrom test for nicotine dependence: a revision of the Fagerstrom tolerance questionnaire. Br J Addict. (1991) 86:1119-27 https://pubmed.ncbi.nlm.nih.gov/1932883 https://dx.doi.org/10.1111/j.1360-0443.1991.tb01879.x 1992-07561-001.
M1  - Heishman, SJ, Singleton, EG, & Pickworth, WB. Reliability and validity of a short form of the tobacco craving questionnaire. Nicotine Tob Res. (2008) 10:643-51 https://pubmed.ncbi.nlm.nih.gov/18418787 https://dx.doi.org/10.1080/14622200801908174 2008-05212-010.
M1  - Holtzheimer, PE, 3rd, McDonald, WM, Mufti, M, Kelley, ME, Quinn, S, & Corso, G, et al.Accelerated repetitive transcranial magnetic stimulation for treatment-resistant depression. Depress Anxiety. (2010) 27:960-3 https://pubmed.ncbi.nlm.nih.gov/20734360 https://dx.doi.org/10.1002/da.20731 2010-21847-007.
M1  - Jin, Y, Pu, T, Guo, Z, Jiang, B, & Mu, Q.Placebo effect of rTMS on post-stroke motor rehabilitation: a meta-analysis. Acta Neurol Belg. (2021) 121:993-9 https://pubmed.ncbi.nlm.nih.gov/32772334 https://dx.doi.org/10.1007/s13760-020-01460-w
M1  - Kaptchuk, TJ, Goldman, P, & Stone, DA. StasonWB.Do medical devices have enhanced placebo effects?J Clin Epidemiol. (2000) 53:786-92 https://pubmed.ncbi.nlm.nih.gov/10942860 https://dx.doi.org/10.1016/S0895-4356(00)00206-7
M1  - Karekla, M, Kapsou, M, Ioannou, VA, Gregoriou, I, Christodoulou, A, & Gkliaou, MA. Pilot results from an acceptance and commitment therapy-enhanced smoking cessation intervention for adolescents. Psychol Health. (2010) 25:250.
M1  - Klimek, L, Bergmann, KC, Biedermann, T, Bousquet, J, Hellings, P, & Jung, K, et al.Visual analogue scales (VAS): Measuring instruments for the documentation of symptoms and therapy monitoring in cases of allergic rhinitis in everyday health care: Position Paper of the German Society of Allergology (AeDA) and the German Society of Allergy and Clinical Immunology (DGAKI), ENT Section, in collaboration with the working group on Clinical Immunology, Allergology and Environmental Medicine of the German Society of Otorhinolaryngology, Head and Neck Surgery (DGHNOKHC). Allergo J Int. (2017) 26:16-24 https://pubmed.ncbi.nlm.nih.gov/28217433 https://dx.doi.org/10.1007/s40629-016-0006-7
M1  - Klomjai, W, Katz, R, & Lackmy-Vallee, A. Basic principles of transcranial magnetic stimulation (TMS) and repetitive TMS (rTMS). Ann Phys Rehabil Med. (2015) 58:208-13 https://pubmed.ncbi.nlm.nih.gov/26319963 https://dx.doi.org/10.1016/j.rehab.2015.05.005
M1  - Kondo, T, Nakano, Y, Adachi, S, & Murohara, T. Effects of tobacco smoking on cardiovascular disease. Circ J. (2019) 83:1980-5 https://pubmed.ncbi.nlm.nih.gov/31462607 https://dx.doi.org/10.1253/circj.CJ-19-0323
M1  - Lancaster, T, Stead, L, Silagy, C, & Sowden, A. Effectiveness of interventions to help people stop smoking: findings from the Cochrane Library. BMJ. (2000) 321:355-8 https://pubmed.ncbi.nlm.nih.gov/10926597 https://dx.doi.org/10.1136/bmj.321.7257.355
M1  - Li, X, Du, L, Sahlem, GL, Badran, BW, Henderson, S, & George, MS. Repetitive transcranial magnetic stimulation (rTMS) of the dorsolateral prefrontal cortex reduces resting-state insula activity and modulates functional connectivity of the orbitofrontal cortex in cigarette smokers. Drug Alcohol Depend. (2017) 174:98-105 https://pubmed.ncbi.nlm.nih.gov/28319755 https://dx.doi.org/10.1016/j.drugalcdep.2017.02.002 2017-17678-014.
M1  - Li, X, Hartwell, KJ, Henderson, S, Badran, BW, Brady, KT, & George, MS. Two weeks of image-guided left dorsolateral prefrontal cortex repetitive transcranial magnetic stimulation improves smoking cessation: a double-blind, sham-controlled, randomized clinical trial. Brain Stimul. (2020) 13:1271-9 https://pubmed.ncbi.nlm.nih.gov/32534252 https://dx.doi.org/10.1016/j.brs.2020.06.007 2020-70150-024.
M1  - Li, X, Hartwell, KJ, Owens, M, Lematty, T, Borckardt, JJ, & Hanlon, CA, et al.Repetitive transcranial magnetic stimulation of the dorsolateral prefrontal cortex reduces nicotine cue craving. Biol Psychiatry. (2013) 73:714-20 https://pubmed.ncbi.nlm.nih.gov/23485014 https://dx.doi.org/10.1016/j.biopsych.2013.01.003 2013-12092-011.
M1  - MagVenture. Double Blinded Research Studies with MagPro. Farum: User Guide (2018).
M1  - Mansur, CG, Myczkowki, ML, de Barros Cabral, S, Sartorelli Mdo, C, Bellini, BB, & Dias, AM, et al.Placebo effect after prefrontal magnetic stimulation in the treatment of resistant obsessive-compulsive disorder: a randomized controlled trial. Int J Neuropsychopharmacol. (2011) 14:1389-97 https://pubmed.ncbi.nlm.nih.gov/21557884 https://dx.doi.org/10.1017/S1461145711000575 2011-26102-009.
M1  - Mennemeier, M, Triggs, W, Chelette, K, Woods, A, Kimbrell, T, & Dornhoffer, J. Sham transcranial magnetic stimulation using electrical stimulation of the scalp. Brain Stimul. (2009) 2:168-73 https://pubmed.ncbi.nlm.nih.gov/20160893 https://dx.doi.org/10.1016/j.brs.2009.02.002 2009-11097-012.
M1  - Pell, GS, Roth, Y, & Zangen, A. Modulation of cortical excitability induced by repetitive transcranial magnetic stimulation: influence of timing and geometrical parameters and underlying mechanisms. Prog Neurobiol. (2011) 93:59-98 https://pubmed.ncbi.nlm.nih.gov/21056619 https://dx.doi.org/10.1016/j.pneurobio.2010.10.003
M1  - Razza, LB, Moffa, AH, Moreno, ML, Carvalho, AF, Padberg, F, & Fregni, F, et al.A systematic review and meta-analysis on placebo response to repetitive transcranial magnetic stimulation for depression trials. Prog Neuropsychopharmacol Biol Psychiatry. (2018) 81:105-13 https://pubmed.ncbi.nlm.nih.gov/29111404 https://dx.doi.org/10.1016/j.pnpbp.2017.10.016 2017-51714-014.
M1  - Sasco, AJ, Secretan, MB, & Straif, K. Tobacco smoking and cancer: a brief review of recent epidemiological evidence. Lung Cancer. (2004) 45Suppl 2:S3-9 https://pubmed.ncbi.nlm.nih.gov/15552776 https://dx.doi.org/10.1016/j.lungcan.2004.07.998
M1  - Stubbs, B, Veronese, N, Vancampfort, D, Prina, AM, Lin, PY, & Tseng, PT, et al.Perceived stress and smoking across 41 countries: a global perspective across Europe, Africa, Asia and the Americas. Sci Rep. (2017) 7:7597 https://pubmed.ncbi.nlm.nih.gov/28790418 https://dx.doi.org/10.1038/s41598-017-07579-w
M1  - Teo, KK, Ounpuu, S, Hawken, S, Pandey, MR, Valentin, V, & Hunt, D, et al.Tobacco use and risk of myocardial infarction in 52 countries in the INTERHEART study: a case-control study. Lancet. (2006) 368:647-58 https://pubmed.ncbi.nlm.nih.gov/16920470 https://dx.doi.org/10.1016/S0140-6736(06)69249-0 2006-11467-001.
M1  - Theleritis, C, Sakkas, P, Paparrigopoulos, T, Vitoratou, S, Tzavara, C, & Bonaccorso, S, et al.Two versus one high-frequency repetitive transcranial magnetic stimulation session per day for treatment-resistant depression: a randomized sham-controlled trial. J ECT. (2017) 33:190-7 https://pubmed.ncbi.nlm.nih.gov/28072660 https://dx.doi.org/10.1097/YCT.0000000000000387 2017-38716-010.
M1  - Tik, M, Hoffmann, A, Sladky, R, Tomova, L, Hummer, A, & Navarro de Lara, L, et al.Towards understanding rTMS mechanism of action: stimulation of the DLPFC causes network-specific increase in functional connectivity. Neuroimage. (2017) 162:289-96 https://pubmed.ncbi.nlm.nih.gov/28912081 https://dx.doi.org/10.1016/j.neuroimage.2017.09.022 2017-53484-027.
M1  - Warren, GW, & Cummings, KM. Tobacco and lung cancer: risks, trends, and outcomes in patients with cancer. Am Soc Clin Oncol Educ Book. (2013) 359-64 https://pubmed.ncbi.nlm.nih.gov/23714547 https://dx.doi.org/10.14694/EdBook_AM.2013.33.359
M1  - World Health Organization. Tobacco (2021). Available online at: https://www.who.int/news-room/fact-sheets/detail/tobacco (accessed January 20, 2022).
M1  - World Health Organization. WHO Global Report on Trends in Prevalence of Tobacco Use 2000-2025. 4th ed.Geneva: World Health Organization (2021).
M2  - Mikellides, Georgios: Department of Cognitive Neuroscience, Faculty of Psychology and Neuroscience, Maastricht University, Maastricht, Netherlands
M2  - Michael, Panayiota: Cyprus rTMS Centre, Larnaca, Cyprus
M2  - Psalta, Lilia: Department of Psychology, University of Cyprus, Nicosia, Cyprus
M2  - Stefani, Artemis: Department of Developmental Neurosciences, Great Ormond Street Institute of Child Health, University College London, London, United Kingdom
M2  - Schuhmann, Teresa: Department of Cognitive Neuroscience, Faculty of Psychology and Neuroscience, Maastricht University, Maastricht, Netherlands
M2  - Sack, Alexander T.: Department of Cognitive Neuroscience, Faculty of Psychology and Neuroscience, Maastricht University, Maastricht, Netherlands
L2  - http://ovidsp.ovid.com/ovidweb.cgi?T=JS&PAGE=reference&D=psyc23&NEWS=N&AN=2022-70544-001
NL  - Front Psychiatry
LA  - English
PT  - Journal, Peer Reviewed Journal
ER  -  

Link to the Ovid Full Text or citation: https://ovidsp.ovid.com/ovidweb.cgi?T=JS&CSC=Y&NEWS=N&PAGE=fulltext&D=psyc23&DO=10.3389%2ffpsyt.2022.892075Link to the External Link Resolver: https://leeds.primo.exlibrisgroup.com/openurl/44LEE_INST/44LEE_INST:VU1?sid=OVID:psycdb&id=pmid:&id=doi:10.3389%2Ffpsyt.2022.892075&issn=1664-0640&isbn=&volume=13&issue=&spage=892075&pages=&date=2022&title=Frontiers+in+Psychiatry&atitle=Accelerated+intermittent+theta+burst+stimulation+in+smoking+cessation%3A+Placebo+effects+equal+to+active+stimulation+when+using+advanced+placebo+coil+technology.&aulast=Mikellides 

5. 
TY  - JOUR
DB  - APA PsycInfo 
ID  - 2024-92985-007
T1  - Effects of the lockdown due to the COVID-19 pandemic on alcohol consumption in patients under treatment in an alcohol relapse prevention programme.
A1  - Arias, Francisco
A1  - Marin, Marta
A1  - Prieto, Raquel
A1  - Lopez-Trabada, Jose Ramon
A1  - Parra, Alba
A1  - Sanz, Pedro
A1  - Guerrero, Yolanda
A1  - Delgado, Patricia
A1  - Gonzalez, Lourdes
A1  - Saiz, Nazaret
A1  - de Figueroa, Sandra Suarez
A1  - Villalba, Antonio
A1  - Rubio, Gabriel
A2  - Alexander, G. C., Stoller, K. B., Haffajee, R. L., Saloner, B., Alexander, Anmella, G., Arbelo, N., Fico, G., Murru, A., Llach, C. D., Madero, S., Pintor, L., Anmella, Arana, I., Arana, Bai, Y., Lin, C. C., Lin, C. Y., Chen, J. Y., Chue, C. M., Chou, P., Bai, Bazaga, J. D., Bazaga, Boscarino, J. A., Adams, R. E., Galea, S., Boscarino, Brooks, S. K., Webster, R. K., Smith, L. E., Woodland, L., Wessely, S., Greenberg, N., Rubin, G. J., Brooks, Bustelo, M. F., Bustelo, Chick, J., Chick, Correa, J., Redolar-Ripoll, D., Correa, Dietze, P. M., Peacock, A., Dietze, Direccion General de Salud Publica, E. P., EMCDDA, European Monitoring Centre for Drugs and Drug Addiction, Fuentes, V., Fuentes, Garcia-Alvarez, L., Fuente-Tomas, L., Saiz, P., Garcia-Portilla, M., Bobes, J., Garcia-Alvarez, Ghosh, A., Roub, F., Bisaga, A., Ghosh, Hipolito, L., Hipolito, Instituto de Adicciones. Madrid Salud, Jeong, H., Yim, H. W., Song, Y. J., Ki, M., Min, J. A., Cho, J., Chae, J. H., Jeong, Jiang, H., Su, H., Zhang, C., Liu, X., Li, R., Zhong, N., Zhao, M., Jiang, Laporte, J. L., Healy, D., Laporte, Lebeaut, A., Tran, J. K., Vujanovic, A. A., Lebeaut, Lee, S. M., Kang, W. S., Cho, A. R., Kim, T., Park, J. K., Lee, Marsden, J., Darke, S., Hall, W., Hickman, M., Holmes, J., Humphreys, K., West, R., Marsden, Maunder, R., Hunter, J., Vincent, L., Bennett, J., Peladeau, N., Leszcz, M., Mazzulli, T., Maunder, Ministerio de Sanidad, Consumo y Bienestar Social -Gabinete de Prensa, Mota, P., Mota, Mungmungpuntipantip, R., Wiwanitkit, V., Mungmungpuntipantip, Narasimha, V. L., Shukla, L., Mukherjee, D., Menon, J., Huddar, S., Kumar, U., Murthy, P., Narasimha, North, C. S., Kawasaki, A., Spitznagel, E. L., Hong, B. A., North, Ornell, F., Ferreira, H., Nichterwitz, J., Pechansky, F., Kessler, F., von Diemen, L., Ornell, Osalde. Asociacion por el derecho a la salud, Pascual, F., Isorna, M., Carvalho, N., Carvalho, F., Arias, F., Pascual, Pfefferbaum, B., North, C. S., Pfefferbaum, PND. Delegacion del Gobierno para el Plan Nacional sobre Drogas, Redaccion El Progreso, Redaccion Europa Sur, Redaccion Farmacosalud.com, Redaccion Infosalus, Redaccion La Vanguardia, Redaccion La Voz de Galicia, Redaccion Medica, Reger, M. A., Stanley, I. H., Joiner, T. E., Reger, Rehm, J., Kilian, C., Ferreira-Borges, C., Jernigan, D., Monteiro, M., Parry, C., Manthey, J., Rehm, Reynolds, J., Wilkinson, C., Reynolds, Ricou, J., Ricou, Servicio Madrileno de Salud. Oficina Regional de Coordinacion de Salud Mental y Adicciones, Shimizu, S., Aso, K., Noda, T., Ryukei, S., Kochi, Y., Yamamoto, N., Shimizu, Socidrogalcohol, Sociedad Espanola de Patologia Dual, Sun, Y., Li, Y., Bao, Y., Meng, S., Sun, Y., Schumann, G., Shi, J., Sun, Testino, G., Testino, Trujillo, I., Trujillo, UNODC. United Nations Office on Drugs and Crime, Vardavas, C. I., Nikitara, K., Vardavas, Vecchio, S., Ramella, R., Drago, A., Carraro, D., Littlewood, R., Somaini, L., Vecchio, Vinkers, C. H., van Amelsvoort, T., Bisson, J. I., Branchi, I., Cryan, J. F., Domschke, K., van der Wee, N. J. A., Vinkers, Volkow, N. D., Volkow, Wang, B., Kovalchuk, A., Li, D., Ilnytskyy, Y., Kovalchuk, I., Kovalchuk, O., Wang, WHO, WHO, Wu, P., Liu, X., Fang, Y., Fan, B., Fuller, C. J., Guan, Z., Litvak, I. J., Wu, Yoon, M. K., Kim, S. Y., Ko, H. S., Lee, M. S., Yoon
Y1  - 2023//
N2  - During the COVID-19 pandemic, several exceptional measures were put in place in order to avoid virus propagation, such as lockdown and the discontinuation of usual health care assistance services. It was considered that these changes might be associated with an increase in alcohol consumption and a higher risk of relapse for patients under treatment. The aim of this study was to assess changes in alcohol consumption during the lockdown period (between March and May, 2020) in patients following treatment under the Alcohol Use Disorders Programme at the "Hospital 12 de Octubre" in Madrid. A total of 311 patients were assessed through interviews carried out by telephone in accordance with usual clinical practice during that period. 76% of the total number of patients did not experience changes in their alcohol consumption, 9.2% stopped drinking and some experienced severe withdrawal syndrome, while 7.5% relapsed. The risk factors found for worsening the prognosis of the patients were: being female, drinking alcohol alone or at home, binge drinking, concomitant substance misuse and failure to attend therapy groups or self-help groups online during the lockdown. 31.6% of the sample described psychopathological symptoms due to the lockdown, especially those who already had psychiatric comorbidities. For this reason, we can conclude that during the lockdown as a result of the pandemic, most of our alcohol dependent patients did not modify their drinking patterns, but specific factors enabled us to identify a more vulnerable subgroup. (PsycInfo Database Record (c) 2024 APA, all rights reserved)
Abstract (Spanish)
Durante la pandemia producida por la infeccion por el Covid-19 se produjeron una serie de cambios sociosanitarios excepcionales para evitar su propagacion como el confinamiento en el hogar y la supresion de los servicios asistenciales sanitarios habituales. Se considero que estos cambios podrian implicar un incremento en el consumo de alcohol y un mayor riesgo de recaidas para los pacientes en tratamiento. El objetivo de este estudio fue valorar los cambios en el consumo durante el periodo de confinamiento (marzo a mayo de 2020) en los pacientes en tratamiento en el programa de alcohol del Hospital Doce de Octubre de Madrid. Fueron valorados 311 pacientes mediante entrevista telefonica dentro de la practica clinica habitual durante ese periodo. Un 76 % de los pacientes no presentaron cambios en su situacion de consumo, un 9,2% de estos cesaron en el consumo, algunos de ellos con cuadros de abstinencia graves, y un 7,5% recayeron. El sexo femenino, el consumo en solitario o en el hogar, en atracon, o el de otras drogas de forma concomitante y el no estar en terapia grupal o no asistir a grupos de las asociaciones de ayuda mutua por videoconferencia durante el confinamiento fueron factores predictores de mal pronostico. Un 31,6% presento alteraciones psicopatologicas debidas al confinamiento, sobre todo, aquellos pacientes con comorbilidad psiquiatrica. Por lo tanto, en situaciones similares a esta, la mayoria de los pacientes en tratamiento no modifican el patron de consumo, pero, ciertas caracteristicas identifican un subgrupo de sujetos mas vulnerables. (PsycInfo Database Record (c) 2024 APA, all rights reserved)
KW  - *Alcohol Use
KW  - *Comorbidity
KW  - *Group Psychotherapy
KW  - *Online Therapy
KW  - *Pandemics
KW  - *Alcohol Treatment
KW  - *Quarantine
M3  - Drug & Alcohol Rehabilitation [3383]
JF  - Adicciones
VL  - 35
IS  - 4
SP  - 455
EP  - 467
CY  - Spain
PB  - Sociedad Cientifica Espanola de Estudios Sobre el Alcohol
PB  - Spain
SN  - 0214-4840
AD  - Arias, Francisco: Programa de Alcohol, Servicio de Psiquiatria, Hospital Doce de Octubre, Avda de Cordoba s/n, Madrid, Spain, 28041, farias1012@gmail.com
AD  - Arias, Francisco: farias1012@gmail.com
M1  - Alexander, G. C., Stoller, K. B., Haffajee, R. L., & Saloner, B. (2020). An epidemic in the Midst of a pandemic: Opioid use disorder and COVID-19. Annals of Internal Medicine, 173, 57-58. https://dx.doi.org/10.7326/M20-1141.
M1  - Anmella, G., Arbelo, N., Fico, G., Murru, A., Llach, C. D., Madero, S., & Pintor, L. (2020). COVID-19 inpatients with psychiatric disorders: Real-world clinical recommendations from an expert team in consultation-liaison psychiatry. Journal of Affective Disorder, 274, 1062-67 2020-50418-136. https://dx.doi.org/10.1016/j.jad.2020.05.149 https://pubmed.ncbi.nlm.nih.gov/32663933
M1  - Arana, I. (25/05/2020). El encierro cuando tu enemigo es el alcohol. El Pais. https://www.elpais.com.
M1  - Bai, Y., Lin, C. C., Lin, C. Y., Chen, J. Y., Chue, C. M., & Chou, P. (2004). Survey of stress reactions among health care workers involved with the SARS outbreak. Psychiatry Service, 55, 1055-1057 2004-18279-014. https://dx.doi.org/10.1176/appi.ps.55.9.1055 https://pubmed.ncbi.nlm.nih.gov/15345768
M1  - Bazaga, J. D. (24/05/20). Adicciones, temor frente a la desescalada. Diario de Burgos. https://www.diariodeburgos.es.
M1  - Boscarino, J. A., Adams, R. E., & Galea, S. (2006). Alcohol use in New York after the terrorist attacks: A study of the effects of psychological trauma on drinking behavior. Addictive Behaviors, 31, 606-621 2006-03965-005. https://dx.doi.org/10.1016/j.addbeh.2005.05.035 https://pubmed.ncbi.nlm.nih.gov/15982827
M1  - Brooks, S. K., Webster, R. K., Smith, L. E., Woodland, L., Wessely, S., Greenberg, N., & Rubin, G. J. (2020). The psychological impact of quarantine and how to reduce it: Rapid review of the evidence. Lancet, 395, 912-920 2020-21695-036. https://dx.doi.org/10.1016/S0140-6736(20)30460-8 https://pubmed.ncbi.nlm.nih.gov/32112714
M1  - Bustelo, M. F. (24/04/2020). Alertan de los riesgos derivados del aumento de consumo de alcohol durante el confinamiento. Diario Medico. https://www.diariomedico.com.
M1  - Chick, J. (2020). Alcohol and COVID-19. Alcohol and Alcoholism, 55, 341-342. https://dx.doi.org/10.1093/alcalc/agaa039.
M1  - Correa, J., & Redolar-Ripoll, D. (2020). Epidemiological data from the COVID-19 outbreak in Spain for the promotion of tobacco smoking cessation policies. Tobacco Use Insights, 13, 1-2. https://dx.doi.org/10.1177/1179173X20924028.
M1  - Dietze, P. M., & Peacock, A. (2020). Illicit drug use and harms in Australia in the context of COVID-19 and associated restrictions: Anticipated consequences and initial responses. Drug and Alcohol Review, 39, 297-300. https://dx.doi.org/10.1111/dar.13079.
M1  - Direccion General de Salud Publica. (2020). Datos Covid-19 Comunidad de Madrid 31/05/2020. https://www.comunidad.madrid/coronavirus.
M1  - E. P. (28/03/2020). Los efectos del aislamiento en las personas con adicciones. La Gaceta de Salamanca. https://www.lagacetadesalamanca.es.
M1  - EMCDDA, European Monitoring Centre for Drugs and Drug Addiction. (2020). EMCDDA update on the implications of COVID-19 for people who use drugs (PWUD) and drug service providers. https://www.emcdda.europa.eu.
M1  - Fuentes, V. (20/04/2020). Adicciones en cuarentena: El consumo no social del alcohol se destapa. Publico. https://www.publico.es.
M1  - Garcia-Alvarez, L., Fuente-Tomas, L., Saiz, P., Garcia-Portilla, M., & Bobes, J. (2020). ?Se observaran cambios en el consumo de alcohol y tabaco durante el confinamiento por COVID-19? Adicciones, 32, 85-89. https://dx.doi.org/10.20882/adicciones.1546.
M1  - Ghosh, A., Roub, F., & Bisaga, A. (2020). Drug treatment of SARSCov2: Potential effects in patients with substance use disorders (SUD). Journal of Psychosomatic Research, 135, 110159. https://dx.doi.org/10.1016/j.jpsychores.2020.110159.
M1  - Hipolito, L. (31/03/2020). Nuestro aislamiento de hoy, ?nuestro alcoholismo de manana? Las Provincias. https://www.lasprovincias.es.
M1  - Instituto de Adicciones. Madrid Salud. (2020). Actuaciones crisis Covid-19 Instituto de Adicciones de la ciudad de Madrid Marzo-Mayo 2020. https://www.madridsalud.es.
M1  - Jeong, H., Yim, H. W., Song, Y. J., Ki, M., Min, J. A., Cho, J., & Chae, J. H. (2016). Mental health status of people isolated due to Middle East respiratory syndrome. Epidemiology and Health, 38, e2016048. https://dx.doi.org/10.4178/epih.e2016048.
M1  - Jiang, H., Su, H., Zhang, C., Liu, X., Li, R., Zhong, N., & Zhao, M. (2020). Challenges of methadone maintenance treatment during the COVID-19 epidemic in China: Policy and service recommendations. European Neuropsychopharmacology, 35, 136-137 2020-40638-003. https://dx.doi.org/10.1016/j.euroneuro.2020.03.018 https://pubmed.ncbi.nlm.nih.gov/32307223
M1  - Laporte, J. L., & Healy, D. (2020). In the MidstI of the SARS-CoV-2 pandemia, caution is needed with commonly used drugs that increase the risk of pneumonia. Medications-Compromising-Covid-Infections. https://rxisk.org/wp-content/uploads/2020/04/Medications-Compromising-Covid-Infections-.pdf.
M1  - Lebeaut, A., Tran, J. K., & Vujanovic, A. A. (2020). Posttraumatic stress, alcohol use severity, and alcohol use motives among firefighters: The role of anxiety sensitivity. Addictive Behaviors, 106, 106353 2020-24264-001. https://dx.doi.org/10.1016/j.addbeh.2020.106353 https://pubmed.ncbi.nlm.nih.gov/32087474
M1  - Lee, S. M., Kang, W. S., Cho, A. R., Kim, T., & Park, J. K. (2018). Psychological impact of the 2015 MERS outbreak on hospital workers and quarantined hemodialysis patients. Comprehensive Psychiatry, 87, 123-127 2019-05159-023. https://dx.doi.org/10.1016/j.comppsych.2018.10.003 https://pubmed.ncbi.nlm.nih.gov/30343247
M1  - Marsden, J., Darke, S., Hall, W., Hickman, M., Holmes, J., Humphreys, K., & West, R. (2020). Mitigating and learning from the impact of COVID-19 infection on addictive disorders. Addiction, 115, 1007-1010. https://dx.doi.org/10.1111/add.15080.
M1  - Maunder, R., Hunter, J., Vincent, L., Bennett, J., Peladeau, N., Leszcz, M., & Mazzulli, T. (2003). The immediate psychological and occupational impact of the 2003 SARS outbreak in a teaching hospital. Canadian Medical Association Journal, 168, 1245-1251. 2003-08317-001. https://pubmed.ncbi.nlm.nih.gov/12743065
M1  - Ministerio de Sanidad, Consumo y Bienestar Social -Gabinete de Prensa. (2020). Sanidad advierte de que los supuestos efectos protectores de la nicotina frente a la COVID-19 no tienen evidencia cientifica. https://www.mscbs.gob.es/en/gabinete/notasPrensa.do?metodo=detalle&id=4897.
M1  - Mota, P. (2020). Avoiding a new epidemic during a pandemic: The importance of assessing the risk of substance use disorders in the COVID-19 era. Psychiatry Research, 290, 113142 2020-60381-001. https://dx.doi.org/10.1016/j.psychres.2020.113142 https://pubmed.ncbi.nlm.nih.gov/32502828
M1  - Mungmungpuntipantip, R., & Wiwanitkit, V. (2020). Sharing alcoholic drinks and a COVID-19 outbreak. Alcohol and Alcoholism, 55, 343 2020-46928-002. https://dx.doi.org/10.1093/alcalc/agaa028 https://pubmed.ncbi.nlm.nih.gov/32400850
M1  - Narasimha, V. L., Shukla, L., Mukherjee, D., Menon, J., Huddar, S., Kumar, U., & Murthy, P. (2020). Complicated alcohol withdrawal-an unintended consequence of COVID-19 lockdown. Alcohol and Alcoholism, 55, 350-353 2020-46928-006. https://dx.doi.org/10.1093/alcalc/agaa042 https://pubmed.ncbi.nlm.nih.gov/32400859
M1  - North, C. S., Kawasaki, A., Spitznagel, E. L., & Hong, B. A. (2004). The course of PTSD, major depression, substance abuse, and somatization after a natural disaster. Journal of Nervous and Mental Disease, 192, 823-829 2004-21687-004. https://dx.doi.org/10.1097/01.nmd.0000146911.52616.22 https://pubmed.ncbi.nlm.nih.gov/15583503
M1  - Ornell, F., Ferreira, H., Nichterwitz, J., Pechansky, F., Kessler, F., & von Diemen, L. (2020). The COVID-19 pandemic and its impact on substance use: Implications for prevention and treatment. Psychiatry Research, 289, 113096 2020-90275-001. https://dx.doi.org/10.1016/j.psychres.2020.113096
M1  - Osalde. Asociacion por el derecho a la salud. (2020). Apoyo frente a las adicciones durante esta epidemia de coronavirus. http://www.osalde.org.
M1  - Pascual, F., Isorna, M., Carvalho, N., Carvalho, F., & Arias, F. (2020). Cannabis terapeutico y COVID-19: Entre el oportunismo y la infoxicacion. Adicciones, 32, 167-172. https://dx.doi.org/10.20882/adicciones.1603.
M1  - Pfefferbaum, B., & North, C. S. (2020). Mental health and the Covid-19 pandemic. New England Journal of Me dicine, 383, 510-512. https://dx.doi.org/10.1056/NEJMp2008017.
M1  - PND. Delegacion del Gobierno para el Plan Nacional sobre Drogas. (2020). Dossier bibliografico sobre Covid-19. Drogodependencias y Adicciones. Observatorio Espanol de las Drogas y las Adicciones (DGPNSD). https://pnsd.sanidad.gob.es/.
M1  - Real Decreto 463/2020, de 14 de marzo, por el que se declara el estado de alarma para la gestion de la situacion de crisis sanitaria ocasionada por el COVID-19. BOE-A-2020-3692. Ministerio de la Presidencia, Relaciones con las Cortes y Memoria Democratica. https://www.boe.es/eli/es/rd/2020/03/14/463.
M1  - Redaccion El Progreso. (31/03/2020). Alcoholicos Anonimos ve en el confinamiento un refuerzo para mantenerse abstemio. El Progreso. https://www.elprogreso.es.
M1  - Redaccion Europa Sur. (4/05/2020). Coronavirus Cadiz: Alertan de que el consumo de alcohol se ha disparado en la cuarentena. Europa Sur. https://www.europasur.es.
M1  - Redaccion Farmacosalud.com. (25/03/2020). Confinamiento por coronavirus: Menos riesgo de iniciarse en adicciones, mas riesgo de agravarlas. Farmacosalud. https://farmacosalud.com/confinamiento-por-coronavirusmenos-riesgo-de-iniciarse-en-adicciones-mas-riesgo-deagravarlas/.
M1  - Redaccion Infosalus. (30/03/2020). Adicciones y coronavirus: Como el aislamiento puede incrementar el riesgo de recaida. Infosalus. https://www.infosalus.com.
M1  - Redaccion La Vanguardia. (28/3/2020). El confinamiento, mala compania para adictos en tratamiento. La Vanguardia. https://www.lavanguardia.com.
M1  - Redaccion La Voz de Galicia. (28/03/2020). Estamos atendiendo a mas clientes porque los bares estan cerrados. La Voz de Galicia. https://www.lavozdegalicia.es.
M1  - Redaccion Medica. (25/06/2020). Expertos avisan de que en el confinamiento ha aumentado el consumo de alcohol y farmacos por la falta de drogas. Redaccion Medica. https://www.redaccionmedica.com.
M1  - Reger, M. A., Stanley, I. H., & Joiner, T. E. (2020). Suicide mortality and coronavirus disease 2019-A perfect storm? JAMA Psychiatry, 77, 1093-1094. https://dx.doi.org/10.1001/jamapsychiatry.2020.1060.
M1  - Rehm, J., Kilian, C., Ferreira-Borges, C., Jernigan, D., Monteiro, M., Parry, C., & Manthey, J. (2020). Alcohol use in times of the COVID 19: Implications for monitoring and policy. Drug and Alcohol Review, 39, 301-304 2020-30996-001. https://dx.doi.org/10.1111/dar.13074
M1  - Reynolds, J., & Wilkinson, C. (2020) Accessibility of 'essential' alcohol in the time of COVID-19: Casting light on the blind spots of licensing? Drug and Alcohol Review, 39, 305-308 2020-36793-002. https://dx.doi.org/10.1111/dar.13076 https://pubmed.ncbi.nlm.nih.gov/32329548
M1  - Ricou, J. (13/5/2020). ?Han recaido los exfumadores por el estres del confinamiento? Un estudio pionero lo ha investigado.. La Vanguardia. https://www.lavanguardia.com.
M1  - Servicio Madrileno de Salud. Oficina Regional de Coordinacion de Salud Mental y Adicciones. (2020). Guia de actuaciones en psiquiatria, salud mental y apoyo psicosocial en la pandemia por covid19 marzo-mayo 2020. https://psiquiatriaclinica.es/wp-content/uploads/2020/04/01-Comunidad-general-31-Marzo-Gu%C3%ADa-PSQySM-COVID19.pdf.
M1  - Shimizu, S., Aso, K., Noda, T., Ryukei, S., Kochi, Y., & Yamamoto, N. (2000). Natural disasters and alcohol consumption in a cultural context: The Great Hanshin Earthquake in Japan. Addiction, 95, 529-536 2000-15406-004. https://dx.doi.org/10.1046/j.1360-0443.2000.9545295.x https://pubmed.ncbi.nlm.nih.gov/10829329
M1  - Socidrogalcohol. (2020). El Plan Nacional sobre Drogas agradece el analisis y propuestas expresadas por Socidrogalcohol en la situacion de pandemia. https://socidrogalcohol.org/el-plan-nacional-sobre-drogas-agradece-el-analisisy-propuestas-expresadas-por-socidrogalcohol-en-lasituacion-de-pandemia/.
M1  - Sociedad Espanola de Patologia Dual. (2020). SEPD y COVID-19. http://www.patologiadual.es/formacion/sepd-covid-19/.
M1  - Sun, Y., Li, Y., Bao, Y., Meng, S., Sun, Y., Schumann, G., & Shi, J. (2020). Brief report: Increased addictive Internet and substance use behavior during the COVID-19 pandemic in China. American Journal on Addictions, 29, 1055-0496 2020-40866-001. https://dx.doi.org/10.1111/ajad.13066 https://pubmed.ncbi.nlm.nih.gov/32500608
M1  - Testino, G. (2020). Are patients with alcohol use disorders at increased risk for Covid-19 infection? Alcohol and Alcoholism, 55, 344-346 2020-46928-003. https://dx.doi.org/10.1093/alcalc/agaa037 https://pubmed.ncbi.nlm.nih.gov/32400858
M1  - Trujillo, I. (22/4/20). ?Es la nicotina un antidoto eficaz frente al coronovirus? La Razon. https://www.larazon.es.
M1  - UNODC. United Nations Office on Drugs and Crime. (2020). Suggestions about treatment, care and rehabilitation of people with drug use disorder in the context of the COVID-19 pandemic. https://www.unodc.org/ropan/en/suggestionsabout-treatment--care-and-rehabilitation-of-peoplewith-drug-use-disorder-in-the-context-of-the-covid-19-pandemic.html.
M1  - Vardavas, C. I., & Nikitara, K. (2020). COVID-19 and smoking: A systematic review of the evidence. Tobacco Induced Diseases, 20, 1-4.
M1  - Vecchio, S., Ramella, R., Drago, A., Carraro, D., Littlewood, R., & Somaini, L. (2020). COVID19 pandemic and people with opioid use disorder: Innovation to reduce risk. Psychiatry Research, 289, 113047 2020-90253-001. https://dx.doi.org/10.1016/j.psychres.2020.113047
M1  - Vinkers, C. H., van Amelsvoort, T., Bisson, J. I., Branchi, I., Cryan, J. F., Domschke, K., & van der Wee, N. J. A. (2020). Stress resilience during the coronavirus pandemic. European Neuropsychopharmacology, 35, 12-16 2020-36689-001. https://dx.doi.org/10.1016/j.euroneuro.2020.05.003 https://pubmed.ncbi.nlm.nih.gov/32446705
M1  - Volkow, N. D. (2020). Collision of the COVID-19 and addiction epidemics. Annals of Internal Medicine, 173, 61-62. https://dx.doi.org/10.7326/m20-1212.
M1  - Wang, B., Kovalchuk, A., Li, D., Ilnytskyy, Y., Kovalchuk, I., & Kovalchuk, O. (2020). In search of preventative strategies: Novel anti-inflammatory high-CBD cannabis sativa extracts modulate ACE2 expression in COVID-19 gateway tissues. Preprints, 2020040315. https://dx.doi.org/10.20944/preprints202004.0315.v1.
M1  - WHO. (2020a). Pandemic declaration. https://www.who.int/dg/speeches/detail/who-director-general-sopening-remarks-at-the-media-briefingon-covid-19.
M1  - WHO. (2020b). WHO statement on tobacco use and Covid-19. https://www.who.int/es/news-room/detail/11-05-2020-who-statement-tobacco-use-andcovid-19.
M1  - Wu, P., Liu, X., Fang, Y., Fan, B., Fuller, C. J., Guan, Z., & Litvak, I. J. (2008). Alcohol abuse/dependence symptoms among hospital employees exposed to a SARS outbreak. Alcohol and Alcoholism, 43, 706-712 2008-15363-017. https://dx.doi.org/10.1093/alcalc/agn073 https://pubmed.ncbi.nlm.nih.gov/18790829
M1  - Yoon, M. K., Kim, S. Y., Ko, H. S., & Lee, M. S. (2016). System effectiveness of detection, brief intervention and refer to treatment for the people with posttraumatic emotional distress by MERS: A case report of community-based proactive intervention in South Korea. International Journal of Mental Health Systems, 10, 51. https://dx.doi.org/10.1186/s13033-016-0083-5.
M2  - Arias, Francisco: Programa de Alcohol, Hospital Doce de Octubre, Madrid, Spain
M2  - Marin, Marta: Programa de Alcohol, Hospital Doce de Octubre, Madrid, Spain
M2  - Prieto, Raquel: Programa de Alcohol, Hospital Doce de Octubre, Madrid, Spain
M2  - Lopez-Trabada, Jose Ramon: Programa de Alcohol, Hospital Doce de Octubre, Madrid, Spain
M2  - Parra, Alba: Programa de Alcohol, Hospital Doce de Octubre, Madrid, Spain
M2  - Sanz, Pedro: Programa de Alcohol, Hospital Doce de Octubre, Madrid, Spain
M2  - Guerrero, Yolanda: Programa de Alcohol, Hospital Doce de Octubre, Madrid, Spain
M2  - Delgado, Patricia: Programa de Alcohol, Hospital Doce de Octubre, Madrid, Spain
M2  - Gonzalez, Lourdes: Programa de Alcohol, Hospital Doce de Octubre, Madrid, Spain
M2  - Saiz, Nazaret: Programa de Alcohol, Hospital Doce de Octubre, Madrid, Spain
M2  - de Figueroa, Sandra Suarez: Programa de Alcohol, Hospital Doce de Octubre, Madrid, Spain
M2  - Villalba, Antonio: Programa de Alcohol, Hospital Doce de Octubre, Madrid, Spain
M2  - Rubio, Gabriel: Programa de Alcohol, Hospital Doce de Octubre, Madrid, Spain
L2  - http://ovidsp.ovid.com/ovidweb.cgi?T=JS&PAGE=reference&D=psyc23&NEWS=N&AN=2024-92985-007
NL  - Adicciones
LA  - English
PT  - Journal, Peer Reviewed Journal
ER  -  

Link to the Ovid Full Text or citation: https://ovidsp.ovid.com/ovidweb.cgi?T=JS&CSC=Y&NEWS=N&PAGE=fulltext&D=psyc23&AN=2024-92985-007Link to the External Link Resolver: https://leeds.primo.exlibrisgroup.com/openurl/44LEE_INST/44LEE_INST:VU1?sid=OVID:psycdb&id=pmid:&id=doi:&issn=0214-4840&isbn=&volume=35&issue=4&spage=455&pages=455-467&date=2023&title=Adicciones&atitle=Effects+of+the+lockdown+due+to+the+COVID-19+pandemic+on+alcohol+consumption+in+patients+under+treatment+in+an+alcohol+relapse+prevention+programme.&aulast=Arias 

6. 
TY  - JOUR
DB  - APA PsycInfo 
ID  - 2024-92249-006
DO  - https://dx.doi.org/10.1108/IJHRH-03-2022-0021
T1  - Challenges and opportunities in female commercial sex worker health care: A critical literature review.
T3  - Ethnicity and Inequalities in Health and Social Care
A1  - O'Brien, Meagan
A1  - Kistmacher, Orla
A1  - Stephen, Sabrina Marie
A1  - Flaherty, Gerard Thomas
A2  - Basnyat, I., Basnyat, Bitty-Anderson, A.M., Gbeasor-Komlanvi, F.A., Tchankoni, M.K., Sadio, A., Salou, M., Coffie, P.A., Dagnra, C.A., Ekouevi, D.K., Bitty-Anderson, Decker, M.R., McCauley, H.L., Phuengsamran, D., Janyam, S., Silverman, J.G., Decker, Dhana, A., Luchters, S., Moore, L., Lafort, Y., Roy, A., Scorgie, F., Chersich, M., Dhana, Faini, D., Munseri, P., Bakari, M., Sandstrom, E., Faxelid, E., Hanson, C., Faini, Ghimire, L., Smith, W.C.S., van Teijlingen, E.R., Ghimire, Ghimire, L., Smith, W.C.S., van Teijlingen, E.R., Dahal, R., Luitel, N.P., Ghimire, Kanayama, Y., Yamada, H., Yoshikawa, K., Aung, K.W., Kanayama, Krumrei-Mancuso, E.J., Krumrei-Mancuso, Luchters, S., Bosire, W., Feng, A., Richter, M.L., King'ola, N., Ampt, F., Temmerman, M., Chersich, M.F., Luchters, Ma, H., Loke, A.Y., Ma, Ma, Y.H., Henderson, G.E., Ma, S.P., Cohen, M.S., Ma, Mardh, P.A., Shoubnikova, M., Genc, M., Chaplinkas, S., Unzeitig, V., Mardh, Orchard, T., Murie, A., Salter, K., Elash, H.L., Bunch, M., Middleton, C., Benoit, C., Orchard, Oshnishi, M., Notico, E., Oshnishi, Platt, L., Grenfell, P., Meiksin, R., Elmes, J., Sherman, S.G., Sanders, T., Mwangi, P., Crago, A.L., Platt, Prieto, J.B., Avila, V.S., Folch, C., Montoliu, A., Casabona, J., Prieto, Romans, S.E., Potter, K., Martin, J., Herbison, P., Romans, Ryan, P., McGarry, K., Ryan, Schneider, A.A., Meira, C.G.D., Galli, F.L., Mello, A., Pilati, S., Schneider, Scorgie, F., Nakato, D., Harper, E., Richter, M., Maseko, S., Nare, P., Smit, J., Chersich, M., Scorgie, Seib, C., Fischer, J., Najman, J.M., Seib, Slabbert, M., Venter, F., Gay, C., Roelofsen, C., Lalla-Edward, S., Rees, H., Slabbert, Taylor-Robinson, S.D., De Souza Lopes, P.A., Zdravkov, J., Harrison, R., Taylor-Robinson, The American College of Obstetricians and Gynecologists, Varga, L.M., Surratt, H.L., Varga, Wang, C., Wang, Y.-J., Tucker, J.D., Xiong, M.Z., Fu, H.Y., Smith, M.K., Tang, W.M., Ong, J.J., Zheng, H.P., Yang, B., Wang, Wang, L., Dowdy, D.W., Comins, C.A., Young, K., Mcingana, M., Mulumba, N., Mhlophe, H., Chen, C., Hausler, H., Schwartz, S.R., Baral, S., Mishra, S., Wang, Yam, E.A., Kidanu, A., Burnett-Zieman, B., Pilgrim, N., Okal, J., Bekele, A., Gudeta, D., Caswell, G., Yam
Y1  - 2024//
N2  - Purpose: This paper aims to describe the unique health challenges facing female commercial sex workers (FSWs), including issues related to their marginalisation and difficulty accessing health care. It proposes solutions to some of these problems. Design/methodology/approach: This paper addresses this sensitive subject through the methodology of a literature review, drawing on a variety of relevant published literature to inform a modern understanding of the current health challenges faced by this population. Findings: This paper discusses issues around criminalisation of commercial sex workers, complexities of family planning, sexually transmitted infection prevention, mental health and substance abuse and how increasing health-care worker awareness of the health needs of this vulnerable population can be a positive step in building trust within this relationship. Although adoption of the proposed recommendations put forth in this paper may help to eliminate some of the barriers encountered by female sex workers, further research is recommended. Originality/value: The subject of commercial sex worker health care is neglected in the academic literature. This review explores the topic in an open and balanced manner and presents a broad and updated overview of the current health-care challenges faced by FSWs as well as opportunities for optimising access and quality of sex worker health care. (PsycInfo Database Record (c) 2024 APA, all rights reserved)
KW  - *Family Planning
KW  - *Mental Health
KW  - *Sexually Transmitted Diseases
KW  - *Treatment Barriers
KW  - *Health Care Access
KW  - *Sex Work
M3  - Health & Mental Health Services [3370]
JF  - International Journal of Human Rights in Healthcare
VL  - 17
IS  - 3
SP  - 330
EP  - 339
CY  - United Kingdom
PB  - Emerald Publishing
PB  - United Kingdom
SN  - 2056-4902
AD  - Flaherty, Gerard Thomas, gerard.flaherty@universityofgalway.ie
AD  - O'Brien, Meagan: M.OBrien61@nuigalway.ie, Kistmacher, Orla: O.KISTMACHER1@nuigalway.ie, Stephen, Sabrina Marie: s.stephen6@nuigalway.ie, Flaherty, Gerard Thomas: gerard.flaherty@nuigalway.ie
M1  - Basnyat, I. (2016), "Structural violence in health care", Qualitative Health Research, Vol. 27 No. 2, pp. 191-203 https://pubmed.ncbi.nlm.nih.gov/26315878 https://dx.doi.org/10.1177/1049732315601665 2016-61006-004.
M1  - Bitty-Anderson, A.M., Gbeasor-Komlanvi, F.A., Tchankoni, M.K., Sadio, A., Salou, M., Coffie, P.A., Dagnra, C.A. and Ekouevi, D.K. (2022), "HIV prevalence and risk behaviors among female sex workers in Togo in 2017: a cross-sectional national study", Archives of Public Health, Vol. 80 No. 1, p. 92 https://pubmed.ncbi.nlm.nih.gov/35331303 https://dx.doi.org/10.1186/s13690-022-00851-0
M1  - Decker, M.R., McCauley, H.L., Phuengsamran, D., Janyam, S. and Silverman, J.G. (2011), "Sex trafficking, sexual risk, STI and reproductive health among a national sample of FSWs in Thailand", Journal of Epidemiology and Community Health, Vol. 65 No. 4, pp. 334-339 https://pubmed.ncbi.nlm.nih.gov/20515895 https://dx.doi.org/10.1136/jech.2009.096834 2011-06727-008.
M1  - Dhana, A., Luchters, S., Moore, L., Lafort, Y., Roy, A., Scorgie, F. and Chersich, M. (2014), "Systematic review of facility-based sexual and reproductive health services for female sex workers in Africa", Globalization and Health, Vol. 10 No. 1, p. 46 https://pubmed.ncbi.nlm.nih.gov/24916010 https://dx.doi.org/10.1186/1744-8603-10-46
M1  - Faini, D., Munseri, P., Bakari, M., Sandstrom, E., Faxelid, E. and Hanson, C. (2020), "I did not plan to have a baby. This is the outcome of our work": a qualitative study exploring unintended pregnancy among sex workers", BMC Women's Health, Vol. 20, pp. 1-13 https://pubmed.ncbi.nlm.nih.gov/33261591 https://dx.doi.org/10.1186/s12905-020-01137-9
M1  - Ghimire, L., Smith, W.C.S. and van Teijlingen, E.R. (2011a), "Utilisation of sexual health services by female workers in Nepal", BMC Health Services Research, Vol. 11 No. 1, pp. 1-8, available at: www.biomedcentral.com/1472-6963/11/79 https://pubmed.ncbi.nlm.nih.gov/21501473 https://dx.doi.org/10.1186/1472-6963-11-79
M1  - Ghimire, L., Smith, W.C.S., van Teijlingen, E.R., Dahal, R. and Luitel, N.P. (2011b), "Reasons for non-use of condoms and self-efficacy among female sex workers: a qualitative study in Nepal", BMC Women's Health, Vol. 11 No. 1, pp. 1-8 https://pubmed.ncbi.nlm.nih.gov/21943102 https://dx.doi.org/10.1186/1472-6874-11-42
M1  - Kanayama, Y., Yamada, H., Yoshikawa, K. and Aung, K.W. (2022), "Mental health status of female sex workers exposed to violence in Yangon, Myanmar", Asia-Pacific Journal of Public Health, pp. 354-361 https://pubmed.ncbi.nlm.nih.gov/35264004 https://dx.doi.org/10.1177/10105395221083821 2022-66750-005.
M1  - Krumrei-Mancuso, E.J. (2017), "Sex work and mental health: a study of women in The Netherlands https://dx.doi.org/10.1007/s10508-016-0785-4
M1  - Luchters, S., Bosire, W., Feng, A., Richter, M.L., King'ola, N., Ampt, F., Temmerman, M. and Chersich, M.F. (2016), "A baby was an added burden": predictors and consequences of unintended pregnancies for female sex workers in Mombasa, Kenya: a mixed-methods study", Plos One, Vol. 11 No. 9, pp. 1-20 https://pubmed.ncbi.nlm.nih.gov/27689699 https://dx.doi.org/10.1371/journal.pone.0162871
M1  - Ma, H. and Loke, A.Y. (2019), "A qualitative study into female sex workers' experience of stigma in the health care setting in Hong Kong", International Journal for Equity in Health, Vol. 18 No. 1, pp. 1-14 https://pubmed.ncbi.nlm.nih.gov/31727157 https://dx.doi.org/10.1186/s12939-019-1084-1
M1  - Ma, Y.H., Henderson, G.E., Ma, S.P. and Cohen, M.S. (2004), "HIV/AIDS risk among Brother-Based female sex workers in China: assessing the terms, content, and knowledge of sex work", Sexually Transmitted Diseases, Vol. 31 No. 11, pp. 695-700 https://pubmed.ncbi.nlm.nih.gov/15502679 https://dx.doi.org/10.1097/01.olq.0000143107.06988.ea
M1  - Mardh, P.A., Shoubnikova, M., Genc, M., Chaplinkas, S. and Unzeitig, V. (1999), "Health care of female sex workers", The European Journal of Contraception and Reproductive Health Care, No. 4, pp. 165-180. https://pubmed.ncbi.nlm.nih.gov/10574642 https://dx.doi.org/10.1080/13625189909040811
M1  - Orchard, T., Murie, A., Salter, K., Elash, H.L., Bunch, M., Middleton, C. and Benoit, C. (2020), "Balance, capacity, and the contigencies of everyday life: narrative etiologies of health among women in street-based sex work", Qualitative Health Research, Vol. 30 No. 4, pp. 518-529 https://pubmed.ncbi.nlm.nih.gov/31216937 https://dx.doi.org/10.1177/1049732319855967 2020-08847-003.
M1  - Oshnishi, M. and Notico, E. (2011), "Reduction of health-related risks among female commercial sex workers: learning from their life and working experiences", Health Care for Women International, Vol. 32 No. 3, pp. 243-360 https://pubmed.ncbi.nlm.nih.gov/21337245 https://dx.doi.org/10.1080/07399332.2010.530726 2011-03583-006.
M1  - Platt, L., Grenfell, P., Meiksin, R., Elmes, J., Sherman, S.G., Sanders, T., Mwangi, P. and Crago, A.L. (2018), "Associations between sex work laws and sex workers' health: a systematic review and Meta-analysis of quantitative and qualitative studies", PLOS Medicine, Vol. 15 No. 12, p. e1002680 https://pubmed.ncbi.nlm.nih.gov/30532209 https://dx.doi.org/10.1371/journal.pmed.1002680
M1  - Prieto, J.B., Avila, V.S., Folch, C., Montoliu, A. and Casabona, J. (2019), "Linked factors to access to sexual health checkups of female sex workers in the metropolitan region of Chile", International Journal of Public Health, Vol. 64 No. 3, pp. 355-363 https://pubmed.ncbi.nlm.nih.gov/30483851 https://dx.doi.org/10.1007/s00038-018-1175-6 2018-61267-001.
M1  - Romans, S.E., Potter, K., Martin, J. and Herbison, P. (2001), "The mental and physical health of female sex workers: a comparative study", Australian and New Zealand Journal of Psychiatry, Vol. 35 No. 1, pp. 75-80. https://pubmed.ncbi.nlm.nih.gov/11270461 https://dx.doi.org/10.1046/j.1440-1614.2001.00857.x 2001-14699-012.
M1  - Ryan, P. and McGarry, K. (2022), "I miss being honest': sex workers' accounts of silence and disclosure with health care providers in Ireland", Culture, Health & Sexuality, Vol. 24 No. 5, pp. 688-701 https://pubmed.ncbi.nlm.nih.gov/33528310 https://dx.doi.org/10.1080/13691058.2021.1879271 2021-15439-001.
M1  - Schneider, A.A., Meira, C.G.D., Galli, F.L., Mello, A. and Pilati, S. (2021), "Oral health and health care in female sex workers: concomitant quantitative and qualitative approaches", Women & Health, Vol. 61 No. 9, pp. 880-888 https://pubmed.ncbi.nlm.nih.gov/34544321 https://dx.doi.org/10.1080/03630242.2021.1981518 2021-88100-001.
M1  - Scorgie, F., Nakato, D., Harper, E., Richter, M., Maseko, S., Nare, P., Smit, J. and Chersich, M. (2013), "We are despised in the hospitals': sex workers' experiences of accessing health care in four African countries", Culture, Health & Sexuality, Vol. 15 No. 4, pp. 450-465 https://pubmed.ncbi.nlm.nih.gov/23414116 https://dx.doi.org/10.1080/13691058.2012.763187 2013-08525-005.
M1  - Seib, C., Fischer, J. and Najman, J.M. (2009), "The health of female sex workesr from three industry sectors in Queensland, Australia", Social Science and Medicine, Vol. 68 No. 3, pp. 473-478 https://pubmed.ncbi.nlm.nih.gov/19026478 https://dx.doi.org/10.1016/j.socscimed.2008.10.024 2009-01136-011.
M1  - Slabbert, M., Venter, F., Gay, C., Roelofsen, C., Lalla-Edward, S. and Rees, H. (2017), "Sexual and reproductive health outcomes among female sex workers in Johannesburg and Pretoria, South Africa: recommendations for public health programmes", BMC Public Health, Vol. 17 No. 3, pp. 1-11 https://pubmed.ncbi.nlm.nih.gov/28832290 https://dx.doi.org/10.1186/s12889-017-4346-0
M1  - Taylor-Robinson, S.D., De Souza Lopes, P.A., Zdravkov, J. and Harrison, R. (2021), "Should commercial sex workers have unrestricted healthcare access across the world?", International Journal for Equity in Health, Vol. 20 No. 1, pp. 1-5 https://pubmed.ncbi.nlm.nih.gov/34717638 https://dx.doi.org/10.1186/s12939-021-01575-3
M1  - The American College of Obstetricians and Gynecologists (2017), "Committee opinion no 708: improving awareness of and screening for health risks among sex workers", [Internet], available at: www.acog.org/clinical/clinical-guidance/committee-opinion/articles/2017/07/improving-awareness-of-and-screening-for-health-risks-among-sex-workers, (accessed 21 October 2021).
M1  - Varga, L.M. and Surratt, H.L. (2014), "Predicting health care utilization in marginalized populations: black, female, street-based sex workers", Women's Health Issues, Vol. 24 No. 3, pp. E335-E343 https://pubmed.ncbi.nlm.nih.gov/24657047 https://dx.doi.org/10.1016/j.whi.2014.02.001 2014-19472-013.
M1  - Wang, C., Wang, Y.-J., Tucker, J.D., Xiong, M.Z., Fu, H.Y., Smith, M.K., Tang, W.M., Ong, J.J., Zheng, H.P. and Yang, B. (2020), "Correlates of HIV self-testing among female sex workers in China: implications for expanding HIV screening", Infectious Diseases of Poverty, Vol. 9 No. 1, pp. 1-9 https://pubmed.ncbi.nlm.nih.gov/33092641 https://dx.doi.org/10.1186/s40249-020-00765-5
M1  - Wang, L., Dowdy, D.W., Comins, C.A., Young, K., Mcingana, M., Mulumba, N., Mhlophe, H., Chen, C., Hausler, H., Schwartz, S.R., Baral, S., Mishra, S. and Siyaphambili Study team. (2022), "Health-related quality of life of female sex workers living with HIV in South Africa: a cross-sectional study", Journal of the International AIDS Society, Vol. 25 No. 2, p. e25884 https://pubmed.ncbi.nlm.nih.gov/35212470 https://dx.doi.org/10.1002/jia2.25884
M1  - Yam, E.A., Kidanu, A., Burnett-Zieman, B., Pilgrim, N., Okal, J., Bekele, A., Gudeta, D. and Caswell, G. (2017), "Pregnancy experiences of female sex workers in Adama city, Ethiopia: complexity of partner relationships and pregnancy intentions", Studies in Family Planning, Vol. 48 No. 2, pp. 107-19 https://pubmed.ncbi.nlm.nih.gov/28263396 https://dx.doi.org/10.1111/sifp.12019 2017-24545-002.
M2  - O'Brien, Meagan: School of Medicine, University of Galway, Galway, Ireland
M2  - Kistmacher, Orla: School of Medicine, University of Galway, Galway, Ireland
M2  - Stephen, Sabrina Marie: School of Medicine, University of Galway, Galway, Ireland
M2  - Flaherty, Gerard Thomas: School of Medicine, University of Galway, Galway, Ireland
L2  - http://ovidsp.ovid.com/ovidweb.cgi?T=JS&PAGE=reference&D=psyc23&NEWS=N&AN=2024-92249-006
NL  - Int J Hum Rights Healthc
LA  - English
PT  - Journal, Peer Reviewed Journal
ER  -  

Link to the Ovid Full Text or citation: https://ovidsp.ovid.com/ovidweb.cgi?T=JS&CSC=Y&NEWS=N&PAGE=fulltext&D=psyc23&DO=10.1108%2fIJHRH-03-2022-0021Link to the External Link Resolver: https://leeds.primo.exlibrisgroup.com/openurl/44LEE_INST/44LEE_INST:VU1?sid=OVID:psycdb&id=pmid:&id=doi:10.1108%2FIJHRH-03-2022-0021&issn=2056-4902&isbn=&volume=17&issue=3&spage=330&pages=330-339&date=2024&title=International+Journal+of+Human+Rights+in+Healthcare&atitle=Challenges+and+opportunities+in+female+commercial+sex+worker+health+care%3A+A+critical+literature+review.&aulast=O%27Brien 

7. 
TY  - JOUR
DB  - APA PsycInfo 
ID  - 2023-73427-001
DO  - https://dx.doi.org/10.1186/s40337-023-00798-9
T1  - Preliminary assessment of the degree of food addiction through the Spanish Yale Food Addiction Scale for Children (S-YFAS-C) in a pilot pediatric population.
A1  - Benitez-Brito, Nestor
A1  - Gonzalez-Pacheco, Himar
A1  - Pinto-Robayna, Berta
A1  - Moreno-Redondo, Francisco
A1  - Diaz-Romero, Carlos
A1  - Ramallo-Farina, Yolanda
AI  - Benitez-Brito, Nestor; ORCID: https://orcid.org/0000-0001-6243-4099
AI  - Gonzalez-Pacheco, Himar; ORCID: https://orcid.org/0000-0001-6651-0693
AI  - Pinto-Robayna, Berta; ORCID: https://orcid.org/0000-0002-7084-022X
AI  - Moreno-Redondo, Francisco; ORCID: https://orcid.org/0000-0001-7791-2073
AI  - Diaz-Romero, Carlos; ORCID: https://orcid.org/0000-0001-8314-4584
AI  - Ramallo-Farina, Yolanda; ORCID: https://orcid.org/0000-0002-1541-3989
A2  - Benitez BritoN, Pinto RobaynaB, Ramallo FarinaY, Moreno RedondoF, Leon SalasB, Diaz RomeroC., Benitez Brito, Cabrera MateosJL, Toledo PerdomoI, Baez AlvarezA, Cabrera Mateos, de GraciaM, MarcoM, TrujanoP, de Gracia, Flint, A.J., Gearhardt, A.N., Corbin, W.R., Brownell, K.D., Field, A.E., Rimm, E.B., Flint, Gearhardt, A.N., Corbin, W.R., Gearhardt, Gearhardt, A.N., Corbin, W.R., Brownell, K.D., Gearhardt, Gearhardt, A.N., Corbin, W.R., Brownell, K.D., Gearhardt, Gearhardt, A.N., Roberto, C.A., Seamans, M.J., Corbin, W.R., Brownell, K.D., Gearhardt, GraneroR, HilkerI, AgueraZ, Jimenez-MurciaS, SauchelliS, IslamMA, et al., Granero, HessJ, SingerE, Hess, HughesK., Hughes, MagyarEE, TenyiD, GearhardtA, JegesS, AbaligetiG, TothAL, et al., Magyar, Naish, K.R., MacKillop, J., Balodis, I.M., Naish, Saenz-Herrero, M., del Rio, V.J., Lopez-Ibor Alino, J.J., Saenz-Herrero, Schiestl, E.T., Gearhardt, A.N., Schiestl, Schulte, E.M., Gearhardt, A.N., Schulte, Schulte, E.M., Potenza, M.N., Gearhardt, A.N., Schulte, Schulte, E.M., Wadden, T.A., Allison, K.C., Schulte, Thompson, M.A., Gray, J.J., Thompson, YekaninejadMS, BadroojN, VosoughiF, LinC-Y, PotenzaMN, PakpourAH, Yekaninejad
Y1  - 2023//
N2  - Introduction: The Spanish Yale Food Addiction Scale for Children (S-YFAS-C) scale is the first tool adapted to Spanish to evaluate food addiction (FA) in the paediatric population. The aim of this study is to preliminarily evaluate the degree of FA in a non-clinical pilot paediatric population. Material and methods: A transversal observational study was performed on a convenience sample comprised of boys and girls aged 9 to 12 (4th to 6th year primary school). The main outcome measures were evaluation of FA (S-YFAS-C scale), child feeding attitudes (ChEAT scale) and evaluation of body image (CDRS scale). Moreover, sociodemographic and anthropometric data were collected. A descriptive and bivariate analysis of the main characteristics of subjects and outcome measures was performed. Results: A total of 21 boys and 24 girls were preliminarily evaluated and the minimum and maximum values obtained were for age (9.48-12.33), weight in kilograms (26.6-64.5), height in centimetres (131-163), BMI (14.2-27.9) and BMI Z-score (-1.36-2.66). The average number of FA symptoms measured with the S-YFAS-C scale is 1.67 +/- 1.45 (range 0-7). A total of 20% of the sample shows three or more symptoms for FA, risk of developing a food disorder and distortion of the body image. Moreover, statistically significant differences were observed between desired body image in boys and girls (P = 0.001). Conclusions: The S-YFAS-C scale enables evaluating food addiction in Spanish-speaking boys and girls. The data obtained in regard to quantifying symptoms are similar compared to the original scale (S-YFAS-C: 1.67 +/- 1.45 vs. YFAS-C: 2 +/- 1.81). The option to score the counting of symptoms is the most sensitive measure to evaluate subclinical food behaviours. (PsycInfo Database Record (c) 2024 APA, all rights reserved)
KW  - *Body Image
KW  - *Human Sex Differences
KW  - *Pediatrics
KW  - *Food Addiction
M3  - Substance Abuse & Addiction [3233]
JF  - Journal of Eating Disorders
VL  - 11
IS  - 1
CY  - United Kingdom
PB  - BioMed Central Limited
PB  - United Kingdom
AD  - Benitez-Brito, Nestor, nestorgi@hotmail.com
AD  - Benitez-Brito, Nestor: nestorgi@hotmail.com
M1  - Benitez BritoN, Pinto RobaynaB, Ramallo FarinaY, Moreno RedondoF, Leon SalasB, Diaz RomeroC.Validacion transcultural de la escala Yale Food Addiction Scale for Children (YFAS-C) al idioma espanol para evaluar la adiccion a la comida en poblacion pediatrica (S-YFAS-c. Rev Psiquiatr Salud Ment. 2021. https://dx.doi.org/10.1016/j.rpsm.2021.11.006
M1  - Cabrera MateosJL, Toledo PerdomoI, Baez AlvarezA. Riesgo de trastornos del comportamiento alimentario en adolescentes de un area de salud. Semergen. 2006;32(6):258-64 https://dx.doi.org/10.1016/S1138-3593(06)73270-1
M1  - de GraciaM, MarcoM, TrujanoP. Factores asociados a la conducta alimentaria en preadolescentes. Psicothema. 2004;4(19):646-653. 2007-15716-017.
M1  - Flint, A.J., Gearhardt, A.N., Corbin, W.R., Brownell, K.D., Field, A.E., and Rimm, E.B. (2014). Food-addiction scale measurement in 2 cohorts of middle-aged and older women. Am J Clin Nutr, 99(3), 578-586 https://pubmed.ncbi.nlm.nih.gov/24452236 https://dx.doi.org/10.3945/ajcn.113.068965
M1  - Gearhardt, A.N., and Corbin, W.R. (2011). The role of food addiction in clinical research. Curr Pharm Des, 17(12), 1140-1142 https://pubmed.ncbi.nlm.nih.gov/21492090 https://dx.doi.org/10.2174/138161211795656800
M1  - Gearhardt, A.N., Corbin, W.R., and Brownell, K.D. (2009). Preliminary validation of the Yale Food Addiction Scale. Appetite, 52(2), 430-436 https://pubmed.ncbi.nlm.nih.gov/19121351 https://dx.doi.org/10.1016/j.appet.2008.12.003 2009-03084-023.
M1  - Gearhardt, A.N., Corbin, W.R., and Brownell, K.D. (2016). Development of the Yale Food Addiction Scale version 2.0. Psychol Addict Behav, 30(1), 113-121 https://pubmed.ncbi.nlm.nih.gov/26866783 https://dx.doi.org/10.1037/adb0000136 2016-06978-001.
M1  - Gearhardt, A.N., Roberto, C.A., Seamans, M.J., Corbin, W.R., and Brownell, K.D. (2013). Preliminary validation of the Yale Food Addiction Scale for children. Eat Behav, 14(4), 508-512 https://pubmed.ncbi.nlm.nih.gov/24183146 https://dx.doi.org/10.1016/j.eatbeh.2013.07.002 2013-28128-001.
M1  - GraneroR, HilkerI, AgueraZ, Jimenez-MurciaS, SauchelliS, IslamMA, et al.Food addiction in a Spanish sample of eating disorders: DSM-5 diagnostic subtype differentiation and validation data: food addiction and ED subtypes. Eur Eat Disord Rev. 2014;22(6):389-96 https://pubmed.ncbi.nlm.nih.gov/25139680 https://dx.doi.org/10.1002/erv.2311 2014-35123-001.
M1  - HessJ, SingerE. The role of respondent "debriefing" questions in questionnaire development. In: Proceedings of the American Statistical Association. Alexandria, VA: American Statistical Association; 1995. p. 1075-80.
M1  - HughesK.Comparing Pretesting Methods: Cognitive Interviews, Respondent Debriefing, and Behavior Coding.Proceedings of the Section on Survey Research Methods. 2004
M1  - MagyarEE, TenyiD, GearhardtA, JegesS, AbaligetiG, TothAL, et al.Adaptation and validation of the Hungarian version of the Yale Food Addiction Scale for Children. J Behav Addict. 2018;7(1):181-8 https://pubmed.ncbi.nlm.nih.gov/29383940 https://dx.doi.org/10.1556/2006.7.2018.03 2018-29700-019.
M1  - Naish, K.R., MacKillop, J., and Balodis, I.M. (2018). The concept of food addiction: a review of the current evidence. Curr Behav Neurosci Rep, 5(4), 281-294 https://dx.doi.org/10.1007/s40473-018-0169-2
M1  - Saenz-Herrero, M., del Rio, V.J., and Lopez-Ibor Alino, J.J. (2003). Atypical anorexia nervosa without body image distortion: based on a clinical case. Actas Esp Psiquiatr, 31(2), 103-105. https://pubmed.ncbi.nlm.nih.gov/12677476 2003-99362-009.
M1  - Schiestl, E.T., and Gearhardt, A.N. (2018). Preliminary validation of the Yale Food Addiction Scale for Children 2.0: a dimensional approach to scoring. Eur Eat Disord Rev, 26(6), 605-617 https://pubmed.ncbi.nlm.nih.gov/30334311 https://dx.doi.org/10.1002/erv.2648 2018-52684-001.
M1  - Schulte, E.M., and Gearhardt, A.N. (2017). Development of the modified Yale food addiction scale version 2.0: development of the mYFAS 2.0. Eur Eat Disord Rev, 25(4), 302-308 https://pubmed.ncbi.nlm.nih.gov/28370722 https://dx.doi.org/10.1002/erv.2515 2017-14497-001.
M1  - Schulte, E.M., Potenza, M.N., and Gearhardt, A.N. (2017). A commentary on the "eating addiction" versus "food addiction" perspectives on addictive-like food consumption. Appetite, 115, 9-15 https://pubmed.ncbi.nlm.nih.gov/27984189 https://dx.doi.org/10.1016/j.appet.2016.10.033 2016-55044-001.
M1  - Schulte, E.M., Wadden, T.A., and Allison, K.C. (2020). An evaluation of food addiction as a distinct psychiatric disorder. Int J Eat Disord, 53(10), 1610-1622 https://pubmed.ncbi.nlm.nih.gov/32725769 https://dx.doi.org/10.1002/eat.23350 2020-56338-001.
M1  - Thompson, M.A., and Gray, J.J. (1995). Development and validation of a new body-image assessment scale. J Pers Assess, 64(2), 258-269 https://pubmed.ncbi.nlm.nih.gov/7722852 https://dx.doi.org/10.1207/s15327752jpa6402_6 1995-31544-001.
M1  - YekaninejadMS, BadroojN, VosoughiF, LinC-Y, PotenzaMN, PakpourAH. Prevalence of food addiction in children and adolescents: a systematic review and meta-analysis. Obes Rev. 2021;22(6):e13183 https://pubmed.ncbi.nlm.nih.gov/33403795 https://dx.doi.org/10.1111/obr.13183
M2  - Benitez-Brito, Nestor: Chemistry Section, Department of Chemical Engineering and Pharmaceutical Technology, Pharmacy Faculty, Science Faculty, University of La Laguna, Tenerife, Spain
M2  - Gonzalez-Pacheco, Himar: Canary Islands Health Research Institute Foundation (FIISC), Evaluation Unit (SESCS), Canary Islands Health Service (SCS), Tenerife, Spain
M2  - Pinto-Robayna, Berta: Chemistry Section, Department of Chemical Engineering and Pharmaceutical Technology, Pharmacy Faculty, Science Faculty, University of La Laguna, Tenerife, Spain
M2  - Moreno-Redondo, Francisco: Chemistry Section, Department of Chemical Engineering and Pharmaceutical Technology, Pharmacy Faculty, Science Faculty, University of La Laguna, Tenerife, Spain
M2  - Diaz-Romero, Carlos: Chemistry Section, Department of Chemical Engineering and Pharmaceutical Technology, Pharmacy Faculty, Science Faculty, University of La Laguna, Tenerife, Spain
M2  - Ramallo-Farina, Yolanda: Canary Islands Health Research Institute Foundation (FIISC), Evaluation Unit (SESCS), Canary Islands Health Service (SCS), Tenerife, Spain
L2  - http://ovidsp.ovid.com/ovidweb.cgi?T=JS&PAGE=reference&D=psyc23&NEWS=N&AN=2023-73427-001
NL  - J Eat Disord
LA  - English
PT  - Journal, Peer Reviewed Journal
ER  -  

Link to the Ovid Full Text or citation: https://ovidsp.ovid.com/ovidweb.cgi?T=JS&CSC=Y&NEWS=N&PAGE=fulltext&D=psyc23&DO=10.1186%2fs40337-023-00798-9Link to the External Link Resolver: https://leeds.primo.exlibrisgroup.com/openurl/44LEE_INST/44LEE_INST:VU1?sid=OVID:psycdb&id=pmid:&id=doi:10.1186%2Fs40337-023-00798-9&issn=2050-2974&isbn=&volume=11&issue=1&spage=72&pages=&date=2023&title=Journal+of+Eating+Disorders&atitle=Preliminary+assessment+of+the+degree+of+food+addiction+through+the+Spanish+Yale+Food+Addiction+Scale+for+Children+%28S-YFAS-C%29+in+a+pilot+pediatric+population.&aulast=Benitez-Brito 

8. 
TY  - JOUR
DB  - APA PsycInfo 
ID  - 2024-54334-001
DO  - https://dx.doi.org/10.1016/j.erap.2023.100939
T1  - Assessing problematic Facebook use: Psychometric properties of the Polish version of Facebook Intrusion Questionnaire.
T3  - Revue de Psychologie Appliquee
A1  - Blachnio, Agata
A1  - Przepiorka, Aneta
A1  - Cudo, Andrzej
A1  - Elphinston, Raichel. A
A2  - Andreassen, C.S., Torsheim, T., Brunborg, G.S., Pallesen, S., Andreassen, Atroszko, A., Balcerowska, J.M., Bereznowski, P., Biernatowska, A., Pallesen, S., Schou, C., Atroszko, Bendayan, R., Blanca, M.J., Bendayan, Blachnio, A., Przepiorka, A., Blachnio, Blachnio, A., Przepiorka, A., Balakier, E., Boruch, W., Blachnio, Blachnio, A., Przepiorka, A., Benvenuti, M., Cannata, D., Ciobanu, A.M., Senol-Durak, E., et al., Blachnio, Blachnio, A., Przepiorka, A., Benvenuti, M., Mazzoni, E., Seidman, G., Blachnio, Blachnio, A., Przepiorka, A., Czuczwar, S.J., Blachnio, Blachnio, A., Przepiorka, A., Hawi, N., Blachnio, Blachnio, A., Przepiorka, A., Pantic, I., Blachnio, Blachnio, A., Przepiorka, A., Rudnicka, P., Blachnio, Brailovskaia, J., Margraf, J., Brailovskaia, Brailovskaia, J., Rohmann, E., Bierhoff, H.W., Schillack, H., Margraf, J., Brailovskaia, Brislin, R.W., Brislin, Brown, T.A., Brown, Byrne, B.M., Byrne, Calderon Garrido, C., Navarro Gonzalez, D., Lorenzo Seva, U., Ferrando Piera, P.J., Calderon Garrido, Cattell, R.B., Cattell, Chen, H.Y., Boore, J.R., Chen, Cohen, J., Cohen, Cudo, A., Kopis, N., Strozak, P., Zapala, D., Cudo, Cudo, A., Macik, D., Griffiths, M.D., Kuss, D.J., Cudo, Cudo, A., Misiuro, T., Griffiths, M.D., Toroj, M., Cudo, Cudo, A., Toroj, M., Demczuk, M., Francuz, P., Cudo, Cudo, A., Toroj, M., Misiuro, T., Griffiths, M.D., Cudo, Ellison, N.B., Steinfield, C., Lampe, C., Ellison, Elphinston, R.A., Gullo, M.J., Connor, J.P., Elphinston, Elphinston, R.A., Noller, P., Elphinston, Embretson, S.E., Reise, S.P., Embretson, Esposito, N., Esposito, Ferguson, E., Cox, T., Ferguson, Ferrando, P.J., Lorenzo-Seva, U., Ferrando, Fornell, C., Larcker, D.F., Fornell, Griffiths, M.D., Griffiths, Hair, J.F., Anderson, R.E., Babin, B.J., Black, W.C., Hair, Hambleton, R.K., Swaminathan, H., Hambleton, Hawi, N.S., Blachnio, A., Przepiorka, A., Hawi, Horn, J.L., Horn, Hu, L.T., Bentler, P.M., Hu, Jean-Pierre, P., Cheng, Y., Paskett, E., Shao, C., Fiscella, K., Winters, P., Jean-Pierre, Kaiser, H.F., Kaiser, King, D.L., Haagsma, M.C., Delfabbro, P.H., Gradisar, M., Grif, M.D., King, Kittinger, R., Correia, C.J., Irons, J.G., Kittinger, Kline, R.B., Kline, Kuss, D.J., Griffiths, M.D., Kuss, Lee, N., Cadogan, J.W., Chamberlain, L., Lee, Lee-Won, R.J., Herzog, L., Park, S.G., Lee-Won, McDonald, R.P., McDonald, NapoleonCat, Nunnally, J.C., Nunnally, Pawlowska, B., Zygo, M., Potembska, E., Kapka-Skrzypczak, L., Dreher, P., Pawlowska, Ryan, T., Chester, A., Reece, J., Xenos, S., Ryan, Saeed Abbasi, I., Saeed Abbasi, Salehan, M., Negahban, A., Salehan, Samejima, F., Samejima, Satorra, A., Bentler, P.M., A.von Eye, C.C.Clogg, Satorra, Soraci, P., Ferrari, A., Barberis, N., Luvara, G., Urso, A., Del Fante, E., et al., Soraci, Szuba, M., Szuba, Tejeiro, R.A., Espada, J.P., Gonzalvez, M.T., Christiansen, P., Tejeiro, Thege, B.K.Y., Hodgins, D.C., Wild, T.C., Thege, Yang, F.M., Kao, S.T., Yang, Zheng, X., Lee, M.K.O., Zheng
Y1  - 2024//
N2  - Introduction: Facebook is used for work, entertainment, and communication. However, there is potential for problematic or addictive use that can cause significant mental and physical health problems. Objective: The Facebook Intrusion Questionnaire (FIQ; Elphinston & Noller, 2011) is one of the most widely used measures of problematic Facebook use, but no previous study has validated this measure in a Polish population. The present study aimed to validate the Polish adaptation of the FIQ. Method: The authors recruited five large samples of Polish Facebook users (n = 12,753; Mage =21 years; 66% female) to examine the psychometric properties of the Polish version of the questionnaire. Exploratory and confirmatory factor analyses supported its unidimensional factor structure (chi2 (df = 19) = 602.64, p <.001; RMSEA = .069, SRMR = .032, CFI = .962, TLI = .943). Results: Item response theory showed that the adapted FIQ items had adequate discrimination and information levels. The Polish version of the FIQ showed good internal consistency and adequate construct validity. Conclusion: Overall, the results suggest that the FIQ is a reliable and valid measure for use with a Polish population. (PsycInfo Database Record (c) 2024 APA, all rights reserved)
Abstract (French)
Introduction: Facebook est utilise pour des raisons de travail, de divertissement et de communication. Il y a pourtant des risques d'usage problematique ou addictif qui peut causer des problemes graves de sante physique et psychique. Objectif: The Facebook Intrusion Questionnaire (FIQ; Elphinston & Noller, 2011) est l'une des mesures les plus largement employees dans le contexte de l'usage problematique de Facebook. Cela dit, il n'existe aucune etude qui validerait cette mesure dans une population polonaise. La presente etude vise a valider l'adaptation polonaise du FIQ. Methode: Cinq larges echantillons d'utilisateurs polonais de Facebook (n = 12 753 ; M age = 21 ans ; 66 % femmes) ont ete utilises pour examiner les proprietes psychometriques de la version polonaise du FIQ. Une analyse factorielle a caractere exploratoire et confirmatoire a soutenu une structure de facteur unidimensionnel ( 2(16) = 199,53, p < 0,001 ; RMSEA = 0,042 ; SRMR = 0,022 ; CFI = 0,950). Resultats: La theorie de la reponse d'item a demontre que les items du FIQ possedaient des niveaux de discrimination et d'information adequats. La version polonaise du FIQ a montre une bonne coherence interne et une validite conceptuelle adequate. Conclusion: Somme toute, les conclusions suggerent que le FIQ est une mesure fiable et valide pour l'usage dans la population polonaise. (PsycInfo Database Record (c) 2024 APA, all rights reserved)
KW  - *Factor Analysis
KW  - *Internet Addiction
KW  - *Psychometrics
KW  - *Test Construction
KW  - *Test Validity
KW  - *Online Social Networks
KW  - *Social Media
KW  - *Substance Abuse and Addiction Measures
M3  - Clinical Psychological Testing [2224]
M3  - Substance Abuse & Addiction [3233]
JF  - European Review of Applied Psychology / Revue Europeenne de Psychologie Appliquee
VL  - 74
IS  - 1
SP  - 1
EP  - 9
CY  - Netherlands
PB  - Elsevier Science
PB  - Netherlands
SN  - 1162-9088
AD  - Blachnio, Agata: Institute of Psychology, John Paul II Catholic University of Lublin, Al. Raclawickie 14, Lublin, Poland, 20-950, gatta@kul.pl
AD  - Blachnio, Agata: gatta@kul.pl, Przepiorka, Aneta: aneta.przepiorka@kul.pl, Cudo, Andrzej: andrzej.cudo@kul.pl, Elphinston, Raichel. A.: rachelel@uq.edu.au
M1  - Andreassen, C.S., Torsheim, T., Brunborg, G.S., & Pallesen, S. (2012). Development of a Facebook Addiction Scale. Psychological Reports, 110(2), 501-517 https://dx.doi.org/10.2466/02.09.18.PR0.110.2.501-517 https://pubmed.ncbi.nlm.nih.gov/22662404 https://dx.doi.org/10.2466/02.09.18.PR0.110.2.501-517 2012-15879-015.
M1  - Atroszko, A., Balcerowska, J.M., Bereznowski, P., Biernatowska, A., Pallesen, S., & Schou, C. (2017). Facebook addiction among Polish undergraduate students: Validity of measurement and relationship with personality and well-being. Computers in Human Behavior, 85, 329-338 https://dx.doi.org/10.1016/j.chb.2018.04.001 https://dx.doi.org/10.1016/j.chb.2018.04.001 2018-24910-034.
M1  - Bendayan, R., & Blanca, M.J. (2019). Spanish version of the Facebook Intrusion Questionnaire (FIQ-S). Psicothema, 31(2), 204-209. https://pubmed.ncbi.nlm.nih.gov/31013246 2019-71040-014.
M1  - Blachnio, A., & Przepiorka, A. (2018). Facebook intrusion, fear of missing out, narcissism, and life satisfaction: A cross-sectional study. Psychiatry Research, 259, 514-519 https://dx.doi.org/10.1016/j.psychres.2017.11.012 https://pubmed.ncbi.nlm.nih.gov/29154204 https://dx.doi.org/10.1016/j.psychres.2017.11.012 2017-57494-082.
M1  - Blachnio, A., Przepiorka, A., Balakier, E., & Boruch, W. (2016). Who discloses the most on Facebook? Computers in Human Behavior, 55, 664-667 https://dx.doi.org/10.1016/j.chb.2015.10.007 https://dx.doi.org/10.1016/j.chb.2015.10.007 2015-58226-009.
M1  - Blachnio, A., Przepiorka, A., Benvenuti, M., Cannata, D., Ciobanu, A.M., Senol-Durak, E., et al. (2016). Cultural and personality predictors of Facebook intrusion: A cross-cultural study. Frontiers in Psychology, 7, 1895 https://dx.doi.org/10.3389/fpsyg.2016.01895 https://pubmed.ncbi.nlm.nih.gov/27994566 https://dx.doi.org/10.3389/fpsyg.2016.01895 2017-00782-001.
M1  - Blachnio, A., Przepiorka, A., Benvenuti, M., Mazzoni, E., & Seidman, G. (2018). Relations between Facebook intrusion, Internet addiction, life satisfaction, and self-esteem: A study in Italy and the USA. International Journal of Mental Health and Addiction https://dx.doi.org/10.1007/s11469-018-0038-y https://dx.doi.org/10.1007/s11469-018-0038-y
M1  - Blachnio, A., Przepiorka, A., & Czuczwar, S.J. (2017). Type D personality, stress coping strategies and self-efficacy as predictors of Facebook intrusion. Psychiatry Research, 253, 33-37 https://dx.doi.org/10.1016/j.psychres.2017.03.022 https://pubmed.ncbi.nlm.nih.gov/28340441 https://dx.doi.org/10.1016/j.psychres.2017.03.022 2017-24741-008.
M1  - Blachnio, A., Przepiorka, A., & Hawi, N. (2016). The more I use Facebook, the higher the risk of being addicted to it? Report from study? Report from study. Neuropsychiatry, 6(3), 80-84.
M1  - Blachnio, A., Przepiorka, A., & Pantic, I. (2015). Internet use, Facebook intrusion, and depression: Results of a cross-sectional study. European Psychiatry, 2-5 https://dx.doi.org/10.1016/j.eurpsy.2015.04.002 https://pubmed.ncbi.nlm.nih.gov/25963476 https://dx.doi.org/10.1016/j.eurpsy.2015.04.002
M1  - Blachnio, A., Przepiorka, A., & Rudnicka, P. (2016). Narcissism and self-esteem as predictors of dimensions of Facebook use. Personality and Individual Differences, 90, 296-301 https://dx.doi.org/10.1016/j.paid.2015.11.018 https://dx.doi.org/10.1016/j.paid.2015.11.018 2015-57473-058.
M1  - Brailovskaia, J., & Margraf, J. (2017). Facebook Addiction Disorder (FAD) among German students-A longitudinal approach. PLoS ONE, 12(12), 1-15 https://dx.doi.org/10.1371/journal.pone.0189719 https://pubmed.ncbi.nlm.nih.gov/29240823 https://dx.doi.org/10.1371/journal.pone.0189719
M1  - Brailovskaia, J., Rohmann, E., Bierhoff, H.W., Schillack, H., & Margraf, J. (2019). The relationship between daily stress, social support and Facebook Addiction Disorder. Psychiatry Research, 276, 167-174. https://pubmed.ncbi.nlm.nih.gov/31096147 https://dx.doi.org/10.1016/j.psychres.2019.05.014 2019-30479-026.
M1  - Brislin, R.W. (1970). Back-translation for cross-cultural research. Journal of Cross-Cultural Psychology, 1(3), 185-216 https://dx.doi.org/10.1177/135910457000100301 1971-04176-001.
M1  - Brown, T.A. (2006). Confirmatory factor analysis for applied research. Guilford Publications. 2006-07729-000.
M1  - Byrne, B.M. (2010). Structural equation modeling with AMOS: Basic concepts, applications, and programming (2nd ed.). Multivariate Applications Series. Routledge: Taylor & Francis Group.
M1  - Calderon Garrido, C., Navarro Gonzalez, D., Lorenzo Seva, U., & Ferrando Piera, P.J. (2019). Multidimensional or essentially unidimensional? A multi-faceted factoranalytic approach for assessing the dimensionality of tests and items. Psicothema, 31(4), 450-457. https://pubmed.ncbi.nlm.nih.gov/31634091 2019-71043-013.
M1  - Cattell, R.B. (1966). The scree test for the number of factors. Multivariate Behavioral Research, 1(2), 245-276. https://pubmed.ncbi.nlm.nih.gov/26828106 https://dx.doi.org/10.1207/s15327906mbr0102_10
M1  - Chen, H.Y., & Boore, J.R. (2010). Translation and back-translation in qualitative nursing research: Methodological review. Journal of Clinical Nursing, 19(1-2), 234-239 https://pubmed.ncbi.nlm.nih.gov/19886874 https://dx.doi.org/10.1111/j.1365-2702.2009.02896.x 2009-24529-026.
M1  - Cohen, J. (1988). Statistical power analysis for the behavioural sciences. Erlbaum.
M1  - Cudo, A., Kopis, N., Strozak, P., & Zapala, D. (2018). Problematic video gaming and problematic Internet use among Polish young adults. Cyberpsychology, Behavior, and Social Networking, 21(8), 523-529. https://pubmed.ncbi.nlm.nih.gov/30110198 https://dx.doi.org/10.1089/cyber.2018.0014 2018-41038-009.
M1  - Cudo, A., Macik, D., Griffiths, M.D., & Kuss, D.J. (2020). The relationship between problematic Facebook use and early maladaptive schemas. Journal of Clinical Medicine, 9(12), 3921 https://dx.doi.org/10.3390/jcm9123921 https://pubmed.ncbi.nlm.nih.gov/33287219 https://dx.doi.org/10.3390/jcm9123921
M1  - Cudo, A., Misiuro, T., Griffiths, M.D., & Toroj, M. (2020). The relationship between problematic video gaming, problematic Facebook use, and self-control dimensions among female and male gamers. Advances in Cognitive Psychology, 16(3), 248-267 https://dx.doi.org/10.5709/acp-0301-1 https://pubmed.ncbi.nlm.nih.gov/33193913 https://dx.doi.org/10.5709/acp-0301-1
M1  - Cudo, A., Toroj, M., Demczuk, M., & Francuz, P. (2020). Dysfunction of self-control in Facebook addiction: Impulsivity is the key. Psychiatric Quarterly, 91(1), 91-101. https://pubmed.ncbi.nlm.nih.gov/31773469 https://dx.doi.org/10.1007/s11126-019-09683-8 2019-73224-001.
M1  - Cudo, A., Toroj, M., Misiuro, T., & Griffiths, M.D. (2020). Problematic Facebook use and problematic video gaming among female and male gamers. Cyberpsychology, Behavior, and Social Networking, 23(2), 126-133 https://dx.doi.org/10.1089/cyber.2018.0014 https://pubmed.ncbi.nlm.nih.gov/32031898 https://dx.doi.org/10.1089/cyber.2019.0252 2020-10129-006.
M1  - Ellison, N.B., Steinfield, C., & Lampe, C. (2007). The benefits of Facebook "friends": Social capital and college students' use of online social network sites. Journal of Computer-Mediated Communication, 12(4), 1143-1168 https://dx.doi.org/10.1089/cyber.2019.0252 https://dx.doi.org/10.1111/j.1083-6101.2007.00367.x 2007-12849-001.
M1  - Elphinston, R.A., Gullo, M.J., & Connor, J.P. (2022). Validation of the Facebook Addiction Questionnaire. Personality and Individual Differences, 195, 111619. https://dx.doi.org/10.1016/j.paid.2022.111619
M1  - Elphinston, R.A., & Noller, P. (2011). Time to face it! Facebook intrusion and the implications for romantic jealousy and relationship satisfaction. Cyberpsychology, Behavior and Social Networking, 14(11), 631-635 https://dx.doi.org/10.1089/cyber.2010.0318 https://pubmed.ncbi.nlm.nih.gov/21548798 https://dx.doi.org/10.1089/cyber.2010.0318 2011-27972-002.
M1  - Embretson, S.E., & Reise, S.P. (2013). Item response theory. Psychology Press. https://dx.doi.org/10.4324/9781410605269
M1  - Esposito, N. (2001). From meaning to meaning: The influence of translation techniques on non-English focus group research. Qualitative Health Research, 11(4), 568-579. https://pubmed.ncbi.nlm.nih.gov/11521612 https://dx.doi.org/10.1177/104973201129119217
M1  - Facebook. (2020). Statistics. http://www.newsroom.fb.com/company-info/
M1  - Ferguson, E., & Cox, T. (1993). Exploratory factor analysis: A users' guide. International Journal of Selection and Assessment, 1(2), 84-94. https://dx.doi.org/10.1111/j.1468-2389.1993.tb00092.x 2011-05515-003.
M1  - Ferrando, P.J., & Lorenzo-Seva, U. (2018). Assessing the quality and appropriateness of factor solutions and factor score estimates in exploratory item factor analysis. Educational and Psychological Measurement, 78(5), 762-780. https://pubmed.ncbi.nlm.nih.gov/32655169 https://dx.doi.org/10.1177/0013164417719308 2018-42368-003.
M1  - Fornell, C., & Larcker, D.F. (1981). Evaluating structural equation models with unobservable variables and measurement error. Journal of Marketing Research, 18(1), 39-50 https://dx.doi.org/10.1177/002224378101800104 1981-09336-001.
M1  - Griffiths, M.D. (2005). A "components" model of addiction within a biopsychosocial framework. Journal of Substance Use, 10(4), 191-197. http://www.academia.edu/429550/Griffiths_M.D._2005_._A_components_model_of_addiction_within_a_biopsychosocial_framework._Journal_of_Substance_Use_10_191-197 https://dx.doi.org/10.1080/14659890500114359 2005-08477-003.
M1  - Hair, J.F., Anderson, R.E., Babin, B.J., & Black, W.C. (2010). Multivariate data analysis: A global perspective (Vol. 7). Pearson.
M1  - Hambleton, R.K., & Swaminathan, H. (2013). Item response theory: Principles and applications. Springer Science & Business Media.
M1  - Hawi, N.S., Blachnio, A., & Przepiorka, A. (2015). Polish validation of the Internet Addiction Test. Computers in Human Behavior, 48, 548-553 https://dx.doi.org/10.1016/j.chb.2015.01.058 https://dx.doi.org/10.1016/j.chb.2015.01.058 2015-16158-060.
M1  - Horn, J.L. (1965). A rationale and test for the number of factors in factor analysis. Psychometrika, 30, 179-185. https://pubmed.ncbi.nlm.nih.gov/14306381 https://dx.doi.org/10.1007/BF02289447 1965-13273-001.
M1  - Hu, L.T., & Bentler, P.M. (1999). Cutoff criteria for fit indexes in covariance structure analysis: Conventional criteria versus new alternatives. Structural Equation Modeling, 6(1), 1-55 https://dx.doi.org/10.1080/10705519909540118 https://dx.doi.org/10.1080/10705519909540118 1998-03102-001.
M1  - Jean-Pierre, P., Cheng, Y., Paskett, E., Shao, C., Fiscella, K., & Winters, P. (2014). Item response theory analysis of the patient satisfaction with cancer-related care measure: A psychometric investigation in a multicultural sample of 1,296 participants. Support Care Cancer, 22(8), 2229-2240 https://dx.doi.org/10.1007/s00520-014-2202-7.Item https://pubmed.ncbi.nlm.nih.gov/24664356 https://dx.doi.org/10.1007/s00520-014-2202-7
M1  - Kaiser, H.F. (1960). The application of electronic computers to factor analysis. Educational and Psychological Measurement, 20(1), 141-151. https://dx.doi.org/10.1177/001316446002000116 1960-06772-001.
M1  - King, D.L., Haagsma, M.C., Delfabbro, P.H., Gradisar, M., & Grif, M.D. (2013). Toward a consensus definition of pathological video-gaming: A systematic review of psychometric assessment tools. Clinical Psychology Review, 33, 331-342 https://dx.doi.org/10.1016/j.cpr.2013.01.002 https://pubmed.ncbi.nlm.nih.gov/23396015 https://dx.doi.org/10.1016/j.cpr.2013.01.002 2013-09199-002.
M1  - Kittinger, R., Correia, C.J., & Irons, J.G. (2012). Relationship between Facebook use and problematic Internet use among college students. Cyberpsychology, Behavior and Social Networking, 15(6), 324-327 https://dx.doi.org/10.1089/cyber.2010.0410 https://pubmed.ncbi.nlm.nih.gov/22703039 https://dx.doi.org/10.1089/cyber.2010.0410 2012-16397-007.
M1  - Kline, R.B. (2011). Principles and practice of structural equation modeling (3rd ed.). Guilford Press. 2010-18801-000.
M1  - Kuss, D.J., & Griffiths, M.D. (2011). Online social networking and addiction-A review of the psychological literature. International Journal of Environmental Research and Public Health, 8(9), 3528-3552 https://dx.doi.org/10.3390/ijerph8093528 https://pubmed.ncbi.nlm.nih.gov/22016701 https://dx.doi.org/10.3390/ijerph8093528
M1  - Lee, N., Cadogan, J.W., & Chamberlain, L. (2013). The MIMIC model and formative variables: Problems and solutions. AMS Review, 3(1), 3-17. https://dx.doi.org/10.1007/s13162-013-0033-1
M1  - Lee-Won, R.J., Herzog, L., & Park, S.G. (2015). Hooked on Facebook: The role of social anxiety and need for social assurance in problematic use of Facebook. Cyberpsychology, Behavior, and Social Networking, 18(10). (cyber.2015.0002) https://dx.doi.org/10.1089/cyber.2015.0002 https://dx.doi.org/10.1089/cyber.2015.0002
M1  - McDonald, R.P. (1999). Test theory: A unified treatment. Erlbaum. 1999-02770-000.
M1  - NapoleonCat. (2022). Report: Facebook users in Poland January 2022. https://www.napoleoncat.com/stats/facebook-users-in-poland/2022/01/
M1  - Nunnally, J.C. (1994). Psychometric theory 3E. Tata McGraw-Hill Education.
M1  - Pawlowska, B., Zygo, M., Potembska, E., Kapka-Skrzypczak, L., & Dreher, P. (2014). Psychoactive substances use experience and addiction or risk of addiction among by Polish adolescents living in rural and urban areas. Annals of Agricultural and Environmental Medicine, 21(4), 776-782 https://dx.doi.org/10.5604/12321966.1129932 https://pubmed.ncbi.nlm.nih.gov/25528919 https://dx.doi.org/10.5604/12321966.1129932
M1  - Ryan, T., Chester, A., Reece, J., & Xenos, S. (2014). The uses and abuses of Facebook: A review of Facebook addiction. Journal of Behavioral Addictions, 3(3), 133-148 https://dx.doi.org/10.1556/JBA.3.2014.016 https://pubmed.ncbi.nlm.nih.gov/25317337 https://dx.doi.org/10.1556/JBA.3.2014.016 2014-42491-001.
M1  - Saeed Abbasi, I. (2018). The link between romantic disengagement and Facebook addiction: Where does relationship commitment fit in? American Journal of Family Therapy, 46(4), 375-389 https://dx.doi.org/10.1080/01926187.2018.1540283 https://dx.doi.org/10.1080/01926187.2018.1540283 2019-18464-003.
M1  - Salehan, M., & Negahban, A. (2013). Social networking on smartphones: When mobile phones become addictive. Computers in Human Behavior, 29(6), 2632-2639 https://dx.doi.org/10.1016/j.chb.2013.07.003 https://dx.doi.org/10.1016/j.chb.2013.07.003 2013-32387-062.
M1  - Samejima, F. (1997). Graded response model. In Handbook of modern item response theory, 85-100. Springer. https://dx.doi.org/10.1007/978-1-4757-2691-6_5
M1  - Satorra, A., & Bentler, P.M. (1994). Corrections to test statistics and standard errors in covariance structure analysis. In A.von Eye & C.C.Clogg (Eds.), Latent variables analysis: Applications for developmental research, pp. 399-419. Sage. 1996-97111-016.
M1  - Soraci, P., Ferrari, A., Barberis, N., Luvara, G., Urso, A., Del Fante, E., et al. (2020). Psychometric analysis and validation of the Italian Bergen Facebook Addiction Scale. International Journal of Mental Health and Addiction, 1-17 https://dx.doi.org/10.1007/s11469-020-00346-5 2020-44259-001.
M1  - Szuba, M. (2020). Facebook users in Poland.
M1  - Tejeiro, R.A., Espada, J.P., Gonzalvez, M.T., & Christiansen, P. (2015). Psychometric properties of the Problem Video Game Playing scale in adults Proprietes psychometriques de l'echelle Problem Video Game Playing chez les adultes. Revue europeenne de psychologie appliquee, 66(1), 9-13 https://dx.doi.org/10.1016/j.erap.2015.11.004 https://dx.doi.org/10.1016/j.erap.2015.11.004
M1  - Thege, B.K.Y., Hodgins, D.C., & Wild, T.C. (2016). Co-occurring substance-related and behavioral addiction problems: A person-centered, lay epidemiology approach. Journal of Behavioral Addictions, 5(4), 614-622 https://dx.doi.org/10.1556/2006.5.2016.079 https://pubmed.ncbi.nlm.nih.gov/27829288 https://dx.doi.org/10.1556/2006.5.2016.079 2017-00144-007.
M1  - Yang, F.M., & Kao, S.T. (2014). Item response theory for measurement validity. Shanghai Archives of Psychiatry, 26(3), 171-177 https://dx.doi.org/10.3969/j.issn.1002-0829.2014.03.010 https://pubmed.ncbi.nlm.nih.gov/25114494 https://dx.doi.org/10.3969/j.issn.1002-0829.2014.03.010 2015-25303-010.
M1  - Zheng, X., & Lee, M.K.O. (2012). Excessive use of mobile social networking sites: Negative consequences on individuals. Computers in Human Behavior, 65, 65-76 https://dx.doi.org/10.1016/j.chb.2016.08.011 https://dx.doi.org/10.1016/j.chb.2016.08.011 2016-50833-010.
M2  - Blachnio, Agata: John Paul II Catholic University of Lublin, Lublin, Poland
M2  - Przepiorka, Aneta: John Paul II Catholic University of Lublin, Lublin, Poland
M2  - Cudo, Andrzej: John Paul II Catholic University of Lublin, Lublin, Poland
M2  - Elphinston, Raichel. A.: Recover Injury Research Centre, University of Queensland, Brisbane, QLD, Australia
L2  - http://ovidsp.ovid.com/ovidweb.cgi?T=JS&PAGE=reference&D=psyc23&NEWS=N&AN=2024-54334-001
NL  - Eur Rev Appl Psychol
LA  - English
PT  - Journal, Peer Reviewed Journal
ER  -  

Link to the Ovid Full Text or citation: https://ovidsp.ovid.com/ovidweb.cgi?T=JS&CSC=Y&NEWS=N&PAGE=fulltext&D=psyc23&DO=10.1016%2fj.erap.2023.100939Link to the External Link Resolver: https://leeds.primo.exlibrisgroup.com/openurl/44LEE_INST/44LEE_INST:VU1?sid=OVID:psycdb&id=pmid:&id=doi:10.1016%2Fj.erap.2023.100939&issn=1162-9088&isbn=&volume=74&issue=1&spage=1&pages=1-9&date=2024&title=European+Review+of+Applied+Psychology+%2F+Revue+Europeenne+de+Psychologie+Appliquee&atitle=Assessing+problematic+Facebook+use%3A+Psychometric+properties+of+the+Polish+version+of+Facebook+Intrusion+Questionnaire.&aulast=Blachnio 

9. 
TY  - JOUR
DB  - APA PsycInfo 
ID  - 2024-50104-006
T1  - Impact of lockdown on the addictive behavior of university students in La Rioja.
A1  - Perez-Albeniz, Alicia
A1  - Nuez, Cristina
A1  - Lucas-Molina, Beatriz
A1  - Ezquerra, Margarita
A1  - Fonseca-Pedrero, Eduardo
A2  - Brooks, S. K., Webster, R. K., Smith, L. E., Woodland, L., Wessely, S., Greenberg, N., Rubin, G. J., Brooks, Contel, M., Gual, A., Farran, J., Contel, Corujo, Z., Diaz, L., Garcia, J. D., Saavedra, M. L., Corujo, Czeisler, M. E., Lane, R. I., Petrosky, E., Wiley, J. F., Christensen, A., Njai, R., Czeisler, C. A., Czeisler, Delors, J., Delors, Espandian, A., Florez, G., Peleteiro, L., Tajes, M., Saiz, P., Villa, R., Bobes, J., Espandian, Fonseca-Pedrero, E., Ortuno-Sierra, J., Perez, J., Perez-Albeniz, A., Fonseca-Pedrero, Fonseca-Pedrero, E., Perez-Alvarez, M., Al-Halabi, S., Inchausti, F., Muniz, J., Lopez-Navarro, E., Montoya, I., Fonseca-Pedrero, Garcia-Alvarez, L., de la Fuente-Tomas, L., Garcia-Portilla, M. P., Saiz, P. A., Moya-Lacasa, C., dal Santo, F., Bobes, J., Garcia-Alvarez, Griffiths, M. D., Griffiths, Gomez-Galan, J., Martinez-Lopez, J. A., Lazaro-Perez, C., Sarasola Sanchez-Serrano, J. L., Gomez-Galan, Kar, S. K., Arafat, S. Y., Sharma, P., Dixit, A., Marthoenis, M., Kabir, R., Kar, Kilian, C., Manthey, J., Braddick, F., Matrai, S., Gual, A., Rehm, J., Grupo de estudio europeo sobre el consumo de alcohol y COVID-19, Kilian, Lechner, W. V., Laurene, K. R., Patel, S., Anderson, M., Grega, C., Kenne, D. R., Lechner, Lima, C. K. T., Carvalho, P. M. M., Lima, I., Nunes, J., Saraiva, J. S., de Souza, R. I., Neto, M. L. R., Lima, Lopez-Fernandez, O., Griffiths, M. D., Kuss, D. J., Dawes, C., Pontes, H. M., Justice, L., Billieux, J., Lopez-Fernandez, Martinotti, G., Alessi, M. C., Di Natale, C., Sociali, A., Ceci, F., Lucidi, L., Fiori, F., Martinotti, Mazza, M., Marano, G., Lai, C., Janiri, L., Sani, G., Mazza, Meerkerk, G. J., Van Den Eijnden, R. J. J. M., Vermulst, A. A., Garretsen, H. F. L., Meerkerk, Ministerio de Sanidad (Unidad de Tabaquismo de la Direccion General de Salud Publica), Observatorio Espanol de las Drogas y las Adicciones, Observatorio Europeo de las Drogas y las Adicciones, Pfefferbaum, B., North, C. S., Pfefferbaum, Plan Nacional sobre Drogas, Plan Nacional sobre Drogas, Qiu, J., Shen, B., Zhao, M., Wang, Z., Xie, B., Xu, Y., Qiu, Reger, M. A., Stanley, I. H., Joiner, T. E., Reger, Rojas-Jara, C., Rojas-Jara, Rossi, R., Socci, V., Talevi, D., Mensi, S., Niolu, C., Pacitti, F., Di Lorenzo, G., Rossi, Sun, Y., Li, Y., Bao, Y., Meng, S., Sun, Y., Schumann, G., Shi, J., Sun, Villanueva, V. J., Motos, P., Isorna, M., Villanueva, V., Blay, P. J., Vazquez, A., Villanueva, Volkow, N. D., Volkow, Wang, C., Pan, R., Wan, X., Tan, Y., Xu, L., Ho, C. S., Ho, R. C., Wang, Winstock, A. R., Davies, E. L., Gilchrist, G., Zhuparris, A., Ferris, J. A., Maier, L. J., Barratt, M. J., Winstock, Yehudai, M., Bender, S., Gritsenko, V., Konstantinov, V., Reznik, A., Isralowitz, R., Yehudai
Y1  - 2023//
N2  - One of the consequences of the COVID-19 health crisis was the general lockdown. Research shows that lockdown situations may cause changes in addictive behaviors. The objective of the present study was to analyze the impact of lockdown on the addiction pattern of university students in order to design interventions adjusted to the students' needs. The study was conducted through a non-probabilistic sample of 540 students, with a mean age of 22.3 years and a proportion of women of 69.3%. The results indicated a significant decrease in the consumption of tobacco, alcohol, and psychotropic drugs during the participants' lockdown, both in the number of users and in the amounts consumed. Regarding behaviors related to behavioral addictions, participants showed a significant increase in problematic Internet use and use of video games and eSports, although the level of gambling decreased. Despite the fact that consumption patterns were reduced due to changes in the leisure and free time patterns of this population subgroup, it was possible to identify some indicators that deserve attention due to their increase, such as relapses in smoking, an increase in the number of participants who drank alcohol on a daily basis and an increase in the level of discomfort related to the use of technology. The implications of the results are analyzed and possible actions demanded by the students are examined. (PsycInfo Database Record (c) 2024 APA, all rights reserved)
Abstract (Spanish)
Una de las implicaciones de la crisis sanitaria de la COVID-19 ha sido el confinamiento de la poblacion. La investigacion previa muestra que las situaciones de confinamiento provocan cambios en las conductas adictivas. El objetivo del presente estudio fue conocer el impacto del confinamiento en el patron de las adicciones de los y las estudiantes universitarios con la intencion de disenar intervenciones ajustadas a las necesidades de esta poblacion. La muestra no probabilistica estuvo compuesta por 540 estudiantes de la Universidad de La Rioja, con una media de edad de 22,3 anos y una proporcion de mujeres del 69,3%. Los resultados indicaron un descenso significativo en el consumo de tabaco, alcohol y psicofarmacos durante el confinamiento de los y las participantes tanto en el numero de consumidores como en las cantidades consumidas. Respecto a las conductas relacionadas con las adicciones comportamentales, los y las participantes indicaron un aumento significativo del uso problematico de Internet y de videojuegos y eSports, aunque descendio el nivel de juego de apuestas. A pesar de que los patrones de consumo se vieron reducidos por el impacto que el confinamiento tuvo en los patrones de ocio y tiempo libre de este subgrupo poblacional, se identificaron algunos indicadores merecedores de atencion por su aumento, como recaidas en el consumo de tabaco, aumento del numero de participantes que consumen alcohol a diario y aumento en el nivel de malestar relacionado con el uso de Internet. Se analizan las implicaciones de los resultados y se examinan posibles acciones demandadas por el estudiantado. (PsycInfo Database Record (c) 2024 APA, all rights reserved)
KW  - *College Students
KW  - *Drug Abuse
KW  - *Nonsubstance Related Addictions
KW  - *Quarantine
M3  - Substance Abuse & Addiction [3233]
JF  - Adicciones
VL  - 35
IS  - 3
SP  - 289
EP  - 302
CY  - Spain
PB  - Sociedad Cientifica Espanola de Estudios Sobre el Alcohol
PB  - Spain
SN  - 0214-4840
AD  - Lucas-Molina, Beatriz: Universidad de Valencia, Departamento de Psicologia Evolutiva y de la Educacion, Avda. Blasco Ibanez, 21, Valencia, Spain, 46010, beatriz.lucas@uv.es
AD  - Lucas-Molina, Beatriz: beatriz.lucas@uv.es
M1  - Brooks, S. K., Webster, R. K., Smith, L. E., Woodland, L., Wessely, S., Greenberg, N., & Rubin, G. J. (2020). The psychological impact of quarantine and how to reduce it: Rapid review of the evidence. Lancet, 395, 912-920 2020-21695-036. https://dx.doi.org/10.1016/S0140-6736(20)30460-8 https://pubmed.ncbi.nlm.nih.gov/32112714
M1  - Contel, M., Gual, A., & Farran, J. (1999). Test para la identificacion de trastornos por uso del alcohol (AUDIT). Traduccion y validacion del AUDIT al catalan y al castellano. Adicciones, 11, 337-347 2001-00705-003. https://dx.doi.org/10.20882/adicciones.613
M1  - Corujo, Z., Diaz, L., Garcia, J. D., & Saavedra, M. L. (2020). Incidencia del estado de alarma por COVID-19 en el consumo de alcohol y psicofarmacos en alumnado de la Universidad de La Laguna. Unpublished document. Facultad de Ciencias Sociales y de la Comunicacion: Universidad de La Laguna.
M1  - Czeisler, M. E., Lane, R. I., Petrosky, E., Wiley, J. F., Christensen, A., Njai, R., & Czeisler, C. A. (2020). Mental health, substance use, and suicidal ideation during the COVID-19 pandemic-United States, June 24-30, 2020. Morbidity and Mortality Weekly Report, 69, 1049. https://dx.doi.org/10.15585/mmwr.mm6932a1.
M1  - Delors, J. (1996). La educacion encierra un tesoro. Madrid: Santillana.
M1  - Espandian, A., Florez, G., Peleteiro, L., Tajes, M., Saiz, P., Villa, R., & Bobes, J. (2021). Estrategias de intervencion en la prevencion de comportamiento suicida en pacientes con trastorno por consumo de sustancias en tiempos de COVID-19. Adicciones, 33, 185-192. https://dx.doi.org/10.20882/adicciones.1717.
M1  - Fonseca-Pedrero, E., Ortuno-Sierra, J., Perez, J., & Perez-Albeniz, A. (2020). Propiedades psicometricas de la Escala de Uso Problematico de Internet (CIUS) en su version en castellano. Manuscript submitted for publication.
M1  - Fonseca-Pedrero, E., Perez-Alvarez, M., Al-Halabi, S., Inchausti, F., Muniz, J., Lopez-Navarro, E., & Montoya, I. (2021). Tratamientos psicologicos empiricamente apoyados para adultos: Una revision selectiva. Psicothema, 33, 188-197. https://dx.doi.org/10.7334/psicothema2020.426. 2022-56506-002. https://pubmed.ncbi.nlm.nih.gov/33879290
M1  - Garcia-Alvarez, L., de la Fuente-Tomas, L., Garcia-Portilla, M. P., Saiz, P. A., Moya-Lacasa, C., dal Santo, F., & Bobes, J. (2020). Early psychological impact of the 2019 coronavirus disease (COVID-19) pandemic and lockdown in a large Spanish sample. Journal of Global Health, 10, 020505. https://dx.doi.org/10.7189/jogh.10.020505.
M1  - Griffiths, M. D. (1999). Internet addiction: Fact or fiction? Psychologist, 12, 46-50. 1999-13829-005.
M1  - Gomez-Galan, J., Martinez-Lopez, J. A., Lazaro-Perez, C., & Sarasola Sanchez-Serrano, J. L. (2020). Social networks consumption and addiction in college students during the COVID-19 pandemic: Educational approach to responsible use. Sustainability, 12, 7737. https://dx.doi.org/10.3390/su12187737.
M1  - Kar, S. K., Arafat, S. Y., Sharma, P., Dixit, A., Marthoenis, M., & Kabir, R. (2020). COVID-19 pandemic and addiction: Current problems and future concerns. Asian Journal of Psychiatry, 51, 102064 2020-62652-001. https://dx.doi.org/10.1016/j.ajp.2020.102064 https://pubmed.ncbi.nlm.nih.gov/32305033
M1  - Kilian, C., Manthey, J., Braddick, F., Matrai, S., Gual, A., Rehm, J., & Grupo de estudio europeo sobre el consumo de alcohol y COVID-19. (2020). Cambios en el consumo de alcohol desde el brote de la pandemia de SARS-CoV-2 en Europa: Un protocolo de estudio. https://www.deep-seas.eu/standard-eu-alcohol-survey/.
M1  - Lechner, W. V., Laurene, K. R., Patel, S., Anderson, M., Grega, C., & Kenne, D. R. (2020). Changes in alcohol use as a function of psychological distress and social support following COVID-19 related University closings. Addictive Behaviors, 110, 106527 2020-58163-001. https://dx.doi.org/10.1016/j.addbeh.2020.106527 https://pubmed.ncbi.nlm.nih.gov/32679435
M1  - Lima, C. K. T., Carvalho, P. M. M., Lima, I., Nunes, J., Saraiva, J. S., de Souza, R. I., & Neto, M. L. R. (2020). The emotional impact of Coronavirus 2019-nCoV (new Coronavirus disease). Psychiatry Research, 287, 112915 2020-28973-001. https://dx.doi.org/10.1016/j.psychres.2020.112915 https://pubmed.ncbi.nlm.nih.gov/32199182
M1  - Lopez-Fernandez, O., Griffiths, M. D., Kuss, D. J., Dawes, C., Pontes, H. M., Justice, L., & Billieux, J. (2019). Cross-cultural validation of the compulsive Internet use scale in four forms and eight languages. Cyberpsychology, Behavior, and Social Networking, 22, 451-464 2019-40357-002. https://dx.doi.org/10.1089/cyber.2018.0731 https://pubmed.ncbi.nlm.nih.gov/31295025
M1  - Martinotti, G., Alessi, M. C., Di Natale, C., Sociali, A., Ceci, F., Lucidi, L., & Fiori, F. (2020). Psychopathological burden and quality of life in substance users during the COVID-19 lockdown period in Italy. Frontiers in Psychiatry, 11, 896 2020-71203-001. https://dx.doi.org/10.3389/fpsyt.2020.572245 https://pubmed.ncbi.nlm.nih.gov/33101086
M1  - Mazza, M., Marano, G., Lai, C., Janiri, L., & Sani, G. (2020). Danger in danger: Interpersonal violence during COVID-19 quarantine. Psychiatry Research, 289, 113046 2020-90254-001. https://dx.doi.org/10.1016/j.psychres.2020.113046
M1  - Meerkerk, G. J., Van Den Eijnden, R. J. J. M., Vermulst, A. A., & Garretsen, H. F. L. (2009). The Compulsive Internet Use Scale (CIUS): Some psychometric properties. Cyberpsychology and Behavior, 12, 1-6 2009-02043-001. https://dx.doi.org/10.1089/cpb.2008.0181 https://pubmed.ncbi.nlm.nih.gov/19072079
M1  - Ministerio de Sanidad (Unidad de Tabaquismo de la Direccion General de Salud Publica). (2020). Tabaco, otras formas de consumo y confinamiento. https://www.mscbs.gob.es/profesionales/saludPublica/ccayes/alertasActual/nCov/documentos/Informe_de_los_resultados_de_la_encuesta.pdf.
M1  - Observatorio Espanol de las Drogas y las Adicciones. (2020). Breve encuesta online sobre internet, videojuegos y juego con dinero online durante la pandemia por Covid-19. https://pnsd.sanidad.gob.es/noticiasEventos/actualidad/2020_Coronavirus/pdf/20200715_Informe_IMPACTO_COVID-19_OEDA_final.pdf.
M1  - Observatorio Europeo de las Drogas y las Adicciones. (2020). Encuesta europea sobre consumo de drogas en el contexto de la pandemia por COVID-19 (Mini-EWSD-COVID-19). https://pnsd.sanidad.gob.es/noticiasEventos/actualidad/2020_Coronavirus/pdf/20200715_Informe_IMPACTO_COVID-19_OEDA_final.pdf.
M1  - Orden SND/380/2020, de 30 de abril, sobre las condiciones en las que se puede realizar actividad fisica no profesional al aire libre durante la situacion de crisis sanitaria ocasionada por el COVID-19. Boletin Oficial del Estado, 121. https://www.boe.es/eli/es/o/2020/04/30/snd380/con.
M1  - Pfefferbaum, B., & North, C. S. (2020). Mental health and the Covid-19 pandemic. The New England Journal of Medicine, 383, 510-512. https://dx.doi.org/10.1056/NEJMp2008017.
M1  - Plan Nacional sobre Drogas. (2018). Encuesta sobre alcohol y drogas en Espana (EDADES) 2017-2018. https://pnsd.sanidad.gob.es/profesionales/sistemasInformacion/sistemaInformacion/pdf/2019_Informe_EDADES.pdf.
M1  - Plan Nacional sobre Drogas. (2019). Encuesta sobre el uso de drogas en ensenanzas secundarias en Espana (ESTUDES) 2018-2019. https://pnsd.sanidad.gob.es/profesionales/sistemasInformacion/sistemaInformacion/pdf/ESTUDES_2018-19_Informe.pdf.
M1  - Qiu, J., Shen, B., Zhao, M., Wang, Z., Xie, B., & Xu, Y. (2020). A nationwide survey of psychological distress among Chinese people in the COVID-19 epidemic: Implications and policy recommendations. General Psychiatry, 33, e100213. https://dx.doi.org/10.1136%2Fgpsych-2020-100213.
M1  - Real Decreto 463/2020, de 14 de marzo, por el que se declara el estado de alarma para la gestion de la situacion de crisis sanitaria ocasionada por el COVID-19. Boletin Oficial del Estado, 67, 25390-25399. https://www.boe.es/boe/dias/2020/03/14/pdfs/BOE-A-2020-3692.pdf.
M1  - Real Decreto 537/2020, de 22 de mayo, por el que se prorroga el estado de alarma declarado por el Real Decreto 463/2020, de 14 de marzo, por el que se declara el estado de alarma para la gestion de la situacion de crisis sanitaria ocasionada por el COVID-19. Boletin Oficial del Estado, 145, 34001-34011. https://www.boe.es/boe/dias/2020/04/25/pdfs/BOE-A-2020-4652.pdf.
M1  - Reger, M. A., Stanley, I. H., & Joiner, T. E. (2020). Suicide mortality and coronavirus disease 2019-A perfect storm? JAMA Psychiatry, 77, 1093-1094. https://dx.doi.org/10.1001/jamapsychiatry.2020.1060.
M1  - Rojas-Jara, C. (2020). Cuarentena, aislamiento forzado y uso de drogas. Cuadernos de Neuropsicologia/Panamerican Journal of Neuropsychology, 14, 24-28. https://dx.doi.org/10.7714/CNPS/14.1.203.
M1  - Rossi, R., Socci, V., Talevi, D., Mensi, S., Niolu, C., Pacitti, F., & Di Lorenzo, G. (2020). COVID-19 pandemic and lockdown measures impact on mental health among the general population in Italy. Frontiers in Psychiatry, 11, 790 2020-63159-001. https://dx.doi.org/10.3389/fpsyt.2020.00790 https://pubmed.ncbi.nlm.nih.gov/32848952
M1  - Sun, Y., Li, Y., Bao, Y., Meng, S., Sun, Y., Schumann, G., & Shi, J. (2020). Brief report: Increased addictive Internet and substance use behavior during the COVID-19 pandemic in China. The American Journal on Addictions, 29, 268-270 2020-40866-001. https://dx.doi.org/10.1111/ajad.13066 https://pubmed.ncbi.nlm.nih.gov/32500608
M1  - Villanueva, V. J., Motos, P., Isorna, M., Villanueva, V., Blay, P. J., & Vazquez, A. (2021). Impacto de las medidas de confinamiento en la pandemia de covid-19 en el consumo de riesgo de alcohol. Revista Espanola de Salud Publica, 20, e202101015.
M1  - Volkow, N. D. (2020). Collision of the COVID-19 and addiction epidemics. Annals of Internal Medicine, 173, 61-62. https://dx.doi.org/10.7326/M20-1212.
M1  - Wang, C., Pan, R., Wan, X., Tan, Y., Xu, L., Ho, C. S., & Ho, R. C. (2020). Immediate psychological responses and associated factors during the initial stage of the 2019 coronavirus disease (COVID-19) epidemic among the general population in China. International Journal of Environmental Research and Public Health, 17, 1729. https://dx.doi.org/10.3390/ijerph17051729.
M1  - Winstock, A. R., Davies, E. L., Gilchrist, G., Zhuparris, A., Ferris, J. A., Maier, L. J., & Barratt, M. J. (2020). GDS Global Drug Survey on COVID-19. https://www.globaldrugsurvey.com/wp-content/themes/globaldrugsurvey/assets/GDS_COVID-19-GLOBAL_Interim_Report-2020.pdf.
M1  - Yehudai, M., Bender, S., Gritsenko, V., Konstantinov, V., Reznik, A., & Isralowitz, R. (2020). COVID-19 fear, mental health, and substance misuse conditions among university social work students in Israel and Russia. International Journal of Mental Health and Addiction, 1-8. https://dx.doi.org/10.1007/s11469-020-00360-7.
M2  - Perez-Albeniz, Alicia: Universidad de La Rioja, Spain
M2  - Nuez, Cristina: Gobierno de La Rioja, Spain
M2  - Lucas-Molina, Beatriz: Programa Riojano de Investigacion en Salud Mental (PRISMA), Spain
M2  - Ezquerra, Margarita: Universidad de La Rioja, Spain
M2  - Fonseca-Pedrero, Eduardo: Universidad de La Rioja, Spain
L2  - http://ovidsp.ovid.com/ovidweb.cgi?T=JS&PAGE=reference&D=psyc23&NEWS=N&AN=2024-50104-006
NL  - Adicciones
LA  - English
PT  - Journal, Peer Reviewed Journal
ER  -  

Link to the Ovid Full Text or citation: https://ovidsp.ovid.com/ovidweb.cgi?T=JS&CSC=Y&NEWS=N&PAGE=fulltext&D=psyc23&AN=2024-50104-006Link to the External Link Resolver: https://leeds.primo.exlibrisgroup.com/openurl/44LEE_INST/44LEE_INST:VU1?sid=OVID:psycdb&id=pmid:&id=doi:&issn=0214-4840&isbn=&volume=35&issue=3&spage=289&pages=289-302&date=2023&title=Adicciones&atitle=Impact+of+lockdown+on+the+addictive+behavior+of+university+students+in+La+Rioja.&aulast=Perez-Albeniz 

10. 
TY  - JOUR
DB  - APA PsycInfo <2023>
ID  - 2024-16645-001
DO  - https://dx.doi.org/10.1080/13811118.2023.2262535
T1  - Suicide among roofers: Injury, pain & substance misuse.
A1  - Stack, Steven
A2  - Agerbo, E., Gunnell, D., Bonde, J. P., Mortensen, P. B., Nordentoft, M., Agerbo, Alexander, B. H., Franklin, G. M., Fulton-Kehoe, D., Alexander, American Psychiatric Association, Bedeian, A., Bedeian, Bohnert, A. B., Ilgen, M. A., Bohnert, Bowen, P., Edwards, P., Lingard, H., Cattell, K., Bowen, Boxer, P. A., Burnett, C., Swanson, N., Boxer, Burnett, C., Boxer, P. A., Swanson, N., Burnett, Calati, R., Laglaoui Bakhiyi, C., Artero, S., Ilgen, M., Courtet, P., Calati, Case, A., Deaton, A., Case, Centers for Disease Control, Charlton, J., Charlton, Coggon, D., Harris, E. C., Brown, T., Rice, S., Palmer, K. T., Coggon, Cunradi, C. B., Todd, M., Duke, M., Ames, G., Cunradi, Dale, A. M., Buckner-Petty, S., Evanoff, B. A., Gage, B. F., Dale, Davis, M., Ibrahim, J. E., Ranson, D., Davis, Dement, J. M., Cloeren, M., Ringen, K., Quinn, P., Chen, A., Cranford, K., Haas, S., Hines, S., Dement, Dissell, R., Dissell, Dong, X. S., Brooks, R. D., Brown, S., Harris, W., Dong, Dong, X. S., West, G. H., Holloway-Beth, A., Wang, X., Sokas, R. K., Dong, Eaton, W. W., Anthony, J. C., Mandel, W., Garrison, R., Eaton, Flannery, J., Ajayi, S. O., Oyegoke, A. S., Flannery, Gold, K. J., Sen, A., Schwenk, T. L., Gold, Harduar-Morano, L., Steege, A. L., Luckhaupt, S. E., Harduar-Morano, Hawkins, D., Punnett, L., Davis, L., Kriebel, D., Hawkins, Heller, T. S., Hawgood, J. L., Leo, D. D., Heller, Helmick, N., Petosa, J., Helmick, Hosmer, D. W., Lemesbow, S., Sturdivant, R., Hosmer, Jacobsen, H. B., Caban-Martinez, A., Onyebeke, L. C., Sorensen, G., Dennerlein, J. T., Reme, S. E., Jacobsen, Ji, Y. D., Robertson, F. C., Patel, N. A., Peacock, Z. S., Resnick, C. M., Ji, Joiner, T., Joiner, Jung, S., Kim, T.-K., Kim, Y.-J., Kim, Y.-K., Kang, D., Kim, S.-Y., Jung, Kelly, S., Charlton, J., Jenkins, R., Kelly, Kikuchi, N., Ohmori-Matsuda, K., Shimazu, T., Sone, T., Kakizaki, M., Nakaya, N., Tsuji, I., Kikuchi, Konda, S., Tiesman, H. M., Reichard, A. A., Konda, Labovitz, S., Hagedorn, R., Labovitz, Leigh, J. P., Jiang, W. Y., Leigh, Leonard, K. E., Bromet, E. J., Parkinson, D. K., Day, N. L., Ryan, C. M., Leonard, Lester, D., Lester, Lubin, G., Giang, V., Lubin, Mandell, W., Eaton, W. W., Anthony, J. C., Garrison, R., Mandell, McCleery, T., Earnest, S., Socius, M., McCleery, McGarvey, S., Booker, B., Cain, C. T., McGarvey, Meltzer, H., Griffiths, C., Brock, A., Rooney, C., Jenkins, R., Meltzer, Milham, S., Milham, Milner, A., Maheen, H., Currier, D., LaMontagne, A. D., Milner, Milner, A., Niven, H., LaMontagne, A., Milner, Milner, A., Spittal, M. J., Pirkis, J., LaMontagne, A. D., Milner, Mustard, C. A., Bielecky, A., Etches, J., Wilkins, R., Tjepkema, M., Amick, B. C., Smith, P. M., Gnam, W. H., Aronson, K. J., Mustard, Ompad, D. C., Gershon, R. R., Sandh, S., Acosta, P., Palamar, J. J., Ompad, Peterson, C., Stone, D. M., Marsh, S. M., Schumacher, P. K., Tiesman, H. M., McIntosh, W. L., Lokey, C. N., Trudeau, A. T., Bartholow, B., Luo, F., Peterson, Peterson, C., Sussell, A., Schumacher, P. K., et al., Peterson, Petrosky, E., Harpaz, R., Fowler, K. A., Bohm, M. K., Helmick, C. G., Yuan, K., Betz, C. J., Petrosky, Prins, S. J., McKetta, S., Platt, J., Muntaner, C., Keyes, K. M., Bates, L. M., Prins, Pruitt, L. D., Smolenski, D. J., Bush, N. E., Reger, M. A., Skopp, N. A., Campise, R. L., Pruitt, Rayhall, C., Hawkins, D., Rayhall, Roberts, S. E., Jaremin, B., Lloyd, K., Roberts, Roche, A. M., Chapman, J., Duraisingam, V., Phillips, B., Finnane, J., Pidd, K., Roche, Rockett, I. R. H., Ali, B., Caine, E. D., Shepard, D. S., Banerjee, A., Nolte, K. B., Connery, H. S., Larkin, G. L., Stack, S., White, F. M. M., Jia, H., Cossman, J. S., Feinberg, J., Stover, A. N., Miller, T. R., Rockett, Ross, D. V., Mathieu, D. S., Wardhani, M. R., Gullestrup, M. J., Kolves, D. K., Ross, Routley, V., Ozanne-Smith, J., Davis, M. C., Routley, Shockey, T. M., Esser, M. B., Shockey, SPSS, Stack, S., Stack, Stack, S., Stack, Stack, S., Stack, Stack, S., Stack, Stack, S., Stack, Stack, S., Bowman, B., Stack, Strickland, J. R., Wagan, S., Dale, A. M., Evanoff, B. A., Strickland, Thompson, A., Pirmohamed, M., Thompson, Tjepkema, M., Wilkins, R., Long, A., Tjepkema, Umer, W., Antwi-Afari, M. F., Li, H., Szeto, G. P. Y., Wong, A. Y. L., Umer, U.S. Bureau of Labor Statistics, Van Orden, K. A., Witte, T. K., Cukrowicz, K. C., Braithwaite, S. R., Selby, E. A., Joiner, T. E., Van Orden, Wasserman, I., Wasserman, Welch, L. S., Haile, E., Boden, L. J., Hunting, K. L., Welch, Windsor-Shellard, B., Gunnell, D., Windsor-Shellard, World Health Organization
Y1  - 2024//
N2  - Objective: CDC has called for suicide research on the construction industry, an industry with a high suicide rate. The present study addresses this gap and focuses on roofers. It assesses which risk factors distinguish suicides by roofers from those of the general population. Alcohol and drug misuse, related to their high incidence of injury and pain, are seen as key potential drivers of roofer suicide. Methodology: Data refer to 30,570 suicides and are taken from the National Violent Death Reporting System (NVDRS). Drawing from previous work on the health professions, 15 core predictors are selected, representing psychiatric morbidity, social strains, and demographics. Since the analysis seeks to differentiate roofers' suicides from others, the dependent variable is a dichotomy where roofers' suicides (=1) and other suicides (=0). Results: After adjusting for the other 14 risk factors, a multivariate logistic regression analysis found that roofers' suicides were 76% more apt (Odds ratio = 1.76, CI: 1.18, 2.63) than other suicides to have a known substance or alcohol problem that contributed to their suicide. Other constructs differentiating roofers' suicides from other suicides included marital status, gender, and race. Roofers were less protected by marriage. Conclusion: The results inform prevention efforts and substance misuse can serve as a key warning sign for roofers' suicide. This is the first investigation of the drivers of suicide among roofers, and one of a few drawing links between occupational injury and suicide. (PsycInfo Database Record (c) 2024 APA, all rights reserved)
HIGHLIGHTS Roofers' suicides are linked to a high occupational injury rate. A high injury rate is associated with a high incidence of pain. Substance abuse is a way of coping with pain and increases suicide risk. Roofers' suicides were 76% more likely than other suicides to involve substance misuse. Substance misuse is a key warning sign for suicide prevention among roofers. Roofers' suicides are marked by relatively weak ties to marital integration. (PsycInfo Database Record (c) 2024 APA, all rights reserved)
KW  - *Drug Abuse
KW  - *Injuries
KW  - *Pain
KW  - *Risk Factors
KW  - *Suicide
M3  - Behavior Disorders & Antisocial Behavior [3230]
JF  - Archives of Suicide Research
VL  - 28
IS  - 3
SP  - 917
EP  - 933
CY  - United Kingdom
PB  - Taylor & Francis
PB  - United Kingdom
SN  - 1381-1118
AD  - Stack, Steven: Emeritus Academy, Wayne State University, Troy, MI, US, Steven_stack@hotmail.com
AD  - Stack, Steven: aa1051@wayne.edu
M1  - Agerbo, E., Gunnell, D., Bonde, J. P., Mortensen, P. B., & Nordentoft, M. (2007). Suicide and occupation: The impact of socio-economic, demographic, and psychiatric differences. Psychological Medicine,37(8), 1131-1140. 10.1017/S0033291707000487 https://pubmed.ncbi.nlm.nih.gov/17445281 https://dx.doi.org/10.1017/S0033291707000487 2007-12417-006.
M1  - Alexander, B. H., Franklin, G. M., & Fulton-Kehoe, D. (1999). Comparison of fatal and severe nonfatal traumatic work-related injuries for Washington state. American Journal of Industrial Medicine,36(2), 317-325. 10.1002/(SICI)1097-0274(199908)36:2<317::AID-AJIM11>3.0.CO;2-R https://pubmed.ncbi.nlm.nih.gov/10398940 https://dx.doi.org/10.1002/(SICI)1097-0274(199908)36:2<317::AID-AJIM11>3.0.CO;2-R
M1  - American Psychiatric Association. (2013). Diagnostic and statistical manual of mental disorders,(5th ed.). APA. 2013-14907-000.
M1  - Bedeian, A. (1982). Suicide and occupation: A review. Journal of Vocational Behavior,21(2), 206-223. 10.1016/0001-8791(82)90030-6 https://dx.doi.org/10.1016/0001-8791(82)90030-6 1983-08074-001.
M1  - Bohnert, A. B., & Ilgen, M. A. (2019). Understanding links between opioid use, overdose, and suicide. The New England Journal of Medicine,380(1), 71-79. 10.1056/NEJMra1802148 https://pubmed.ncbi.nlm.nih.gov/30601750 https://dx.doi.org/10.1056/NEJMra1802148
M1  - Bowen, P., Edwards, P., Lingard, H., & Cattell, K. (2014). Workplace stress, stress effects, and coping mechanisms in the construction industry. Journal of Construction and Management,140, 66-89. https://dx.doi.org/10.1061/(ASCE)CO.1943-7862.0000807
M1  - Boxer, P. A., Burnett, C., & Swanson, N. (1995). Suicide and occupation: A review of the literature. Journal of Occupational and Environmental Medicine,37(4), 442-452. 10.1097/00043764-199504000-00016 https://pubmed.ncbi.nlm.nih.gov/7670900 https://dx.doi.org/10.1097/00043764-199504000-00016
M1  - Burnett, C., Boxer, P. A., & Swanson, N. (1992). Suicide and occupation: Is there a relationship?, National Institute for Occupational Safety and Health.
M1  - Calati, R., Laglaoui Bakhiyi, C., Artero, S., Ilgen, M., & Courtet, P. (2015). The impact of physical pain on suicidal thoughts and behaviors: Meta analyses. Journal of Psychiatric Research,71, 16-32. 10.1016/j.jpsychires.2015.09.004 https://pubmed.ncbi.nlm.nih.gov/26522868 https://dx.doi.org/10.1016/j.jpsychires.2015.09.004 2015-50654-004.
M1  - Case, A., & Deaton, A. (2020). Deaths of despair and the future of capitalism, Princeton University Press.
M1  - Centers for Disease Control (2008). National violent death reporting system coding manual, Department of Health and Human Services.
M1  - Charlton, J. (1995). Trends and patterns in suicide in England and Wales. International Journal of Epidemiology,24(Suppl 1), S45-S52. 10.1093/ije/24.supplement_1.s45 https://pubmed.ncbi.nlm.nih.gov/7558551 https://dx.doi.org/10.1093/ije/24.Supplement_1.S45
M1  - Coggon, D., Harris, E. C., Brown, T., Rice, S., & Palmer, K. T. (2010). Occupation and mortality related to alcohol, drugs, and sexual habits. Occupational Medicine,60(5), 348-353. 10.1093/occmed/kqq040 https://pubmed.ncbi.nlm.nih.gov/20407041 https://dx.doi.org/10.1093/occmed/kqq040 2010-16270-004.
M1  - Cunradi, C. B., Todd, M., Duke, M., & Ames, G. (2009). Problem drinking, unemployment, and intimate partner violence among a sample of construction industry workers and their partners. Journal of Family Violence,24(2), 63-74. 10.1007/s10896-008-9209-0 https://pubmed.ncbi.nlm.nih.gov/22096270 https://dx.doi.org/10.1007/s10896-008-9209-0 2009-00372-001.
M1  - Dale, A. M., Buckner-Petty, S., Evanoff, B. A., & Gage, B. F. (2021). Predictors of long term opioid use disorder among construction workers: Analysis of claims data. American Journal of Industrial Medicine,64(1), 48-57. 10.1002/ajim.23202 https://pubmed.ncbi.nlm.nih.gov/33231876 https://dx.doi.org/10.1002/ajim.23202
M1  - Davis, M., Ibrahim, J. E., & Ranson, D. (2013). Work-elated musculoskeletal injury and suicide: Opportunities for intervention and therapeutic jurisprudence. Journal of Law and Medicine,21, 110-121. https://pubmed.ncbi.nlm.nih.gov/24218786
M1  - Dement, J. M., Cloeren, M., Ringen, K., Quinn, P., Chen, A., Cranford, K., Haas, S., & Hines, S. (2021). COPID risk among older construction workers-updated analyses 2020. American Journal of Industrial Medicine,64(6), 462-475. 10.1002/ajim.23244 https://pubmed.ncbi.nlm.nih.gov/33728649 https://dx.doi.org/10.1002/ajim.23244
M1  - Dissell, R. (2018). Opioid overdose deaths: Which jobs are at risk? Retrieved August 22, 2022, from https://www.cleveland.com/metro/index.ssf/2017/11/opioid_overdose_deaths_which_j.html.
M1  - Dong, X. S., Brooks, R. D., Brown, S., & Harris, W. (2022). Psychological distress and suicide ideation among male construction workers in the United States. American Journal of Industrial Medicine,65(5), 396-408. 10.1002/ajim.23340 https://pubmed.ncbi.nlm.nih.gov/35220600 https://dx.doi.org/10.1002/ajim.23340
M1  - Dong, X. S., West, G. H., Holloway-Beth, A., Wang, X., & Sokas, R. K. (2019). Heat-related deaths among construction workers in the U.S. American Journal of Industrial Medicine,62(12), 1047-1057. 10.1002/ajim.23024 https://pubmed.ncbi.nlm.nih.gov/31328819 https://dx.doi.org/10.1002/ajim.23024
M1  - Eaton, W. W., Anthony, J. C., Mandel, W., & Garrison, R. (1990). Occupations and the prevalence of major depressive disorder. Journal of Occupational Medicine,32(11), 1079-1087. 10.1097/00043764-199011000-00006 https://pubmed.ncbi.nlm.nih.gov/2258762 https://dx.doi.org/10.1097/00043764-199011000-00006
M1  - Flannery, J., Ajayi, S. O., & Oyegoke, A. S. (2021). Alcohol and substance misuse in the construction industry. International Journal of Occupational Safety and Ergonomics,27(2), 472-487. 10.1080/10803548.2019.1601376 https://pubmed.ncbi.nlm.nih.gov/30935301 https://dx.doi.org/10.1080/10803548.2019.1601376
M1  - Gold, K. J., Sen, A., & Schwenk, T. L. (2013). Details on suicide among U.S. physicians: Data from the national violent death reporting system. General Hospital Psychiatry,35(1), 45-49. 10.1016/j.genhosppsych.2012.08.005 https://pubmed.ncbi.nlm.nih.gov/23123101 https://dx.doi.org/10.1016/j.genhosppsych.2012.08.005 2012-29687-001.
M1  - Harduar-Morano, L., Steege, A. L., & Luckhaupt, S. E. (2018). Occupational patterns in unintentional and undetermined drug-involved and opioid-involved overdose deaths - United States, 2007-2012. Morbidity and Mortality Weekly Report,67(33), 925-930. 10.15585/mmwr.mm6733a3 https://pubmed.ncbi.nlm.nih.gov/30138306 https://dx.doi.org/10.15585/mmwr.mm6733a3
M1  - Hawkins, D., Punnett, L., Davis, L., & Kriebel, D. (2021). The contribution of occupation-specific factors to the deaths of despair, Massachusetts, 2005-2015. Annals of Work Exposures and Health,65(7), 819-832. 10.1093/annweh/wxab017 https://pubmed.ncbi.nlm.nih.gov/33889956 https://dx.doi.org/10.1093/annweh/wxab017
M1  - Heller, T. S., Hawgood, J. L., & Leo, D. D. (2007). Correlates of suicide in building industry workers. Archives of Suicide Research,11(1), 105-117. 10.1080/13811110600992977 https://pubmed.ncbi.nlm.nih.gov/17178646 https://dx.doi.org/10.1080/13811110600992977 2007-01382-009.
M1  - Helmick, N., & Petosa, J. (2022). Workplace injuries and job requirements for construction laborers. US Bureau of Labor Statistics. Retrieved January 10, 2023 from https://www.bls.gov/spotlight/2022/workplace-injuries-and-job-requirements-for-construction-laborers/home.htm
M1  - Hosmer, D. W., Lemesbow, S., & Sturdivant, R. (2013). Applied logistic regression, Wiley. https://dx.doi.org/10.1002/9781118548387
M1  - Jacobsen, H. B., Caban-Martinez, A., Onyebeke, L. C., Sorensen, G., Dennerlein, J. T., & Reme, S. E. (2013). Construction workers struggle with a high prevalence of mental distress, and this is associated with their pain and injuries. Journal of Occupational and Environmental Medicine,55(10), 1197-1204. 10.1097/JOM.0b013e31829c76b3 https://pubmed.ncbi.nlm.nih.gov/24064778 https://dx.doi.org/10.1097/JOM.0b013e31829c76b3 2013-35934-008.
M1  - Ji, Y. D., Robertson, F. C., Patel, N. A., Peacock, Z. S., & Resnick, C. M. (2020). Assessment of risk factors for suicide among U.S. health care professionals. JAMA Surgery,155(8), 713-721. 10.1001/jamasurg.2020.1338 https://pubmed.ncbi.nlm.nih.gov/32520355 https://dx.doi.org/10.1001/jamasurg.2020.1338
M1  - Joiner, T. (2005). Why people die by suicide, Harvard University Press. 2006-06716-000.
M1  - Jung, S., Kim, T.-K., Kim, Y.-J., Kim, Y.-K., Kang, D., & Kim, S.-Y. (2023). Epidemiology of occupational injuries in construction workers between 2009 and 2018 in South Korea. American Journal of Industrial Medicine,66(2), 155-166. 10.1002/ajim.23448 https://pubmed.ncbi.nlm.nih.gov/36433706 https://dx.doi.org/10.1002/ajim.23448
M1  - Kelly, S., Charlton, J., & Jenkins, R. (1995). Suicide deaths in England and Wales, 1982-1992: Contribution of occupation and geography. Population Trends,80(80), 16-25. https://pubmed.ncbi.nlm.nih.gov/7664129
M1  - Kikuchi, N., Ohmori-Matsuda, K., Shimazu, T., Sone, T., Kakizaki, M., Nakaya, N., & Tsuji, I. (2009). Pain and risk of completed suicide in Japanese men: A population-based cohort study in Japan. Journal of Pain and Symptom Management,37(3), 316-324. 10.1016/j.jpainsymman.2008.03.012 https://pubmed.ncbi.nlm.nih.gov/18694632 https://dx.doi.org/10.1016/j.jpainsymman.2008.03.012 2009-03409-002.
M1  - Konda, S., Tiesman, H. M., & Reichard, A. A. (2016). Fatal traumatic brain injuries in the construction industry, 2003-2010. American Journal of Industrial Medicine,59(3), 212-220. 10.1002/ajim.22557 https://pubmed.ncbi.nlm.nih.gov/26765167 https://dx.doi.org/10.1002/ajim.22557
M1  - Labovitz, S., & Hagedorn, R. (1971). An analysis of suicide rates among occupational categories. Sociological Inquiry,41(1), 67-72. 10.1111/j.1475-682X.1971.tb01201.x https://dx.doi.org/10.1111/j.1475-682X.1971.tb01201.x
M1  - Leigh, J. P., & Jiang, W. Y. (1993). Liver cirrhosis deaths within occupations and industries in the California occupational mortality study. Addiction,88(6), 767-779. 10.1111/j.1360-0443.1993.tb02091.x https://pubmed.ncbi.nlm.nih.gov/8329968 https://dx.doi.org/10.1111/j.1360-0443.1993.tb02091.x
M1  - Leonard, K. E., Bromet, E. J., Parkinson, D. K., Day, N. L., & Ryan, C. M. (1985). Pattern of alcohol use and physically aggressive behavior in men. Journal of Studies on Alcohol,46(4), 279-282. 10.15288/jsa.1985.46.279 https://pubmed.ncbi.nlm.nih.gov/4033127 https://dx.doi.org/10.15288/jsa.1985.46.279 1986-21894-001.
M1  - Lester, D. (2000). Why people kill themselves, Charles C. Thomas. 2001-16240-000.
M1  - Lubin, G., & Giang, V. (2011). The 17 jobs where you're most likely to become an alcoholic. Retrieved August 1, 2022, from https://www.businessinsider.com/most-alcoholic-jobs-2011-10.
M1  - Mandell, W., Eaton, W. W., Anthony, J. C., & Garrison, R. (1992). Alcoholism & Occupations: A review and analysis of 104 occupations. Alcoholism, Clinical and Experimental Research,16(4), 734-746. 10.1111/j.1530-0277.1992.tb00670.x https://pubmed.ncbi.nlm.nih.gov/1530136 https://dx.doi.org/10.1111/j.1530-0277.1992.tb00670.x 1993-13957-001.
M1  - McCleery, T., Earnest, S., & Socius, M. (2020). Partnering to prevent suicide in the construction industry - Building hope and a road to recovery, Centers for Disease Control.
M1  - McGarvey, S., Booker, B., & Cain, C. T. (2018). The construction chartbook: The U.S. construction industry & its workers, Center for Construction Research & Training.
M1  - Meltzer, H., Griffiths, C., Brock, A., Rooney, C., & Jenkins, R. (2008). Patterns of suicide by occupation in England and Wales, 2001-2005. The British Journal of Psychiatry,193(1), 73-76. 10.1192/bjp.bp.107.040550 https://pubmed.ncbi.nlm.nih.gov/18700224 https://dx.doi.org/10.1192/bjp.bp.107.040550 2008-09305-016.
M1  - Milham, S. (1976). Occupational Mortality in Washington State, 1950-1971, Washington, D.C: National Institute for Occupational Safety and Health.
M1  - Milner, A., Maheen, H., Currier, D., & LaMontagne, A. D. (2017). Male suicide among construction workers in Australia: A qualitative analysis of the major stressors precipitating death. BMC Public Health,17(1), 584. 10.1186/s12889-017-4500-8 https://pubmed.ncbi.nlm.nih.gov/28629352 https://dx.doi.org/10.1186/s12889-017-4500-8
M1  - Milner, A., Niven, H., & LaMontagne, A. (2014). Suicide by occupational skill level in the Australian construction industry: Data from 2001-2010. Australian and New Zealand Journal of Public Health,38(3), 281-285. 10.1111/1753-6405.12205 https://pubmed.ncbi.nlm.nih.gov/24890487 https://dx.doi.org/10.1111/1753-6405.12205
M1  - Milner, A., Spittal, M. J., Pirkis, J., & LaMontagne, A. D. (2013). Suicide by occupation: Systematic review and meta-analysis. The British Journal of Psychiatry,203(6), 409-416. 10.1192/bjp.bp.113.128405 https://pubmed.ncbi.nlm.nih.gov/24297788 https://dx.doi.org/10.1192/bjp.bp.113.128405 2014-02060-007.
M1  - Mustard, C. A., Bielecky, A., Etches, J., Wilkins, R., Tjepkema, M., Amick, B. C., Smith, P. M., Gnam, W. H., & Aronson, K. J. (2010). Suicide mortality by occupation in Canada, 1991-2001. The Canadian Journal of Psychiatry,55(6), 369-376. 10.1177/070674371005500606 https://pubmed.ncbi.nlm.nih.gov/20540832 https://dx.doi.org/10.1177/070674371005500606 2011-13263-006.
M1  - Ompad, D. C., Gershon, R. R., Sandh, S., Acosta, P., & Palamar, J. J. (2019). Construction trade and extraction workers: A population at high risk for drug use in the United States, 2005-2014. Drug and Alcohol Dependence,205, 107640. 10.1016/j.drugalcdep.2019.107640 https://pubmed.ncbi.nlm.nih.gov/31685308 https://dx.doi.org/10.1016/j.drugalcdep.2019.107640 2019-66734-001.
M1  - Peterson, C., Stone, D. M., Marsh, S. M., Schumacher, P. K., Tiesman, H. M., McIntosh, W. L., Lokey, C. N., Trudeau, A. T., Bartholow, B., & Luo, F. (2018). Suicide rates by major occupational group: 17 states, 2012 and 2015. Morbidity & Mortality Weekly Report,67(45), 1253-1260. https://pubmed.ncbi.nlm.nih.gov/30439869 https://dx.doi.org/10.15585/mmwr.mm6745a1
M1  - Peterson, C., Sussell, A., Schumacher, P. K., et al. (2020). Suicide rates by industry and occupation - National violent death reporting system, 32 states, 2016. Morbidity & Mortality Weekly Report,69(3), 57-62. https://pubmed.ncbi.nlm.nih.gov/31971929 https://dx.doi.org/10.15585/mmwr.mm6903a1
M1  - Petrosky, E., Harpaz, R., Fowler, K. A., Bohm, M. K., Helmick, C. G., Yuan, K., & Betz, C. J. (2018). Chronic pain among suicide decedents, 2003 to 2014: Findings from the National violent death reporting system. Annals of Internal Medicine,169(7), 448-455. 10.7326/M18-0830 https://pubmed.ncbi.nlm.nih.gov/30208405 https://dx.doi.org/10.7326/M18-0830
M1  - Prins, S. J., McKetta, S., Platt, J., Muntaner, C., Keyes, K. M., & Bates, L. M. (2019). Mental illness, drinking, and the social division and structure of labor in the United States. American Journal of Industrial Medicine,62(2), 131-144. 10.1002/ajim.22935 https://pubmed.ncbi.nlm.nih.gov/30565724 https://dx.doi.org/10.1002/ajim.22935
M1  - Pruitt, L. D., Smolenski, D. J., Bush, N. E., Reger, M. A., Skopp, N. A., & Campise, R. L. (2018). Department of defense suicide event report, calendar year 2016 annual report, Department of Defense.
M1  - Rayhall, C., & Hawkins, D. (2022). Occupational differences in deaths of despair in the United States using data from the national occupational mortality surveillance system. Journal of Occupational and Environmental Medicine,64(4), 356-360. 10.1097/JOM.0000000000002435 https://pubmed.ncbi.nlm.nih.gov/34759195 https://dx.doi.org/10.1097/JOM.0000000000002435
M1  - Roberts, S. E., Jaremin, B., & Lloyd, K. (2013). High-risk occupations for suicide. Psychological Medicine,43(6), 1231-1240. 10.1017/S0033291712002024 https://pubmed.ncbi.nlm.nih.gov/23098158 https://dx.doi.org/10.1017/S0033291712002024 2013-17878-011.
M1  - Roche, A. M., Chapman, J., Duraisingam, V., Phillips, B., Finnane, J., & Pidd, K. (2020). Construction workers' alcohol use, knowledge, perceptions of risk and workplace norms. Drug and Alcohol Review,39(7), 941-949. 10.1111/dar.13075 https://pubmed.ncbi.nlm.nih.gov/32350917 https://dx.doi.org/10.1111/dar.13075 2020-30508-001.
M1  - Rockett, I. R. H., Ali, B., Caine, E. D., Shepard, D. S., Banerjee, A., Nolte, K. B., Connery, H. S., Larkin, G. L., Stack, S., White, F. M. M., Jia, H., Cossman, J. S., Feinberg, J., Stover, A. N., & Miller, T. R. (2023). Escalating costs of self-injury mortality in the 21st century United States. BMC Public Health,23(1), 285. https://pubmed.ncbi.nlm.nih.gov/36755229 https://dx.doi.org/10.1186/s12889-023-15188-8
M1  - Ross, D. V., Mathieu, D. S., Wardhani, M. R., Gullestrup, M. J., & Kolves, D. K. (2022). Suicide ideation and related factors in construction industry apprentices. Journal of Affective Disorders,297, 294-300. 10.1016/j.jad.2021.10.073 https://pubmed.ncbi.nlm.nih.gov/34710501 https://dx.doi.org/10.1016/j.jad.2021.10.073 2022-13469-035.
M1  - Routley, V., Ozanne-Smith, J., & Davis, M. C. (2012). Suicide following work-related injury in Victoria, Australia. Journal of Health Safety Environment,28, 293.
M1  - Shockey, T. M., & Esser, M. B. (2020). Binge drinking by occupation groups among currently employed U.S. adults in 32 states, 2013-2016. Substance Use & Misuse,55(12), 1968-1979. https://pubmed.ncbi.nlm.nih.gov/32619144 https://dx.doi.org/10.1080/10826084.2020.1784947 2020-51056-001.
M1  - SPSS (2000). Statistical package for the social sciences, SPSS base 9.0 user's guide, Prentice Hall.
M1  - Stack, S. (1982). Suicide: A decade review of the sociological literature. Deviant Behavior,4(1), 41-66. 10.1080/01639625.1982.9967602 https://dx.doi.org/10.1080/01639625.1982.9967602 1983-28230-001.
M1  - Stack, S. (2000a). Suicide: A fifteen-year review of the sociological literature: Part I: cultural and economic factors. Suicide & Life-Threatening Behavior,30, 145-162. https://pubmed.ncbi.nlm.nih.gov/10888055 https://dx.doi.org/10.1111/j.1943-278X.2000.tb01073.x 2000-07999-005.
M1  - Stack, S. (2000b). Suicide: A fifteen-year review of the sociological literature: Part II: Modernization and social integration perspectives. Suicide & Life-Threatening Behavior,30, 163-176. https://pubmed.ncbi.nlm.nih.gov/10888056 https://dx.doi.org/10.1111/j.1943-278X.2000.tb01074.x 2000-07999-006.
M1  - Stack, S. (2001). Occupation and suicide. Social Science Quarterly,82(2), 384-396. 10.1111/0038-4941.00030 https://dx.doi.org/10.1111/0038-4941.00030 2002-12486-004.
M1  - Stack, S. (2021). Contributing factors to suicide: Political, social, cultural, and economic. Preventive Medicine,152(Pt 1), 106498. 10.1016/j.ypmed.2021.106498 https://pubmed.ncbi.nlm.nih.gov/34538366 https://dx.doi.org/10.1016/j.ypmed.2021.106498
M1  - Stack, S., & Bowman, B. (2023). Suicide among lawyers: Role of job problems. Suicide & Life-Threatening Behavior,53, 312-319. https://pubmed.ncbi.nlm.nih.gov/36715003 https://dx.doi.org/10.1111/sltb.12945 2023-43414-001.
M1  - Strickland, J. R., Wagan, S., Dale, A. M., & Evanoff, B. A. (2017). Prevalence and perception of risky health behaviors among construction workers. Journal of Occupational and Environmental Medicine,59(7), 673-678. 10.1097/JOM.0000000000001051 https://pubmed.ncbi.nlm.nih.gov/28692001 https://dx.doi.org/10.1097/JOM.0000000000001051 2017-29444-010.
M1  - Thompson, A., & Pirmohamed, M. (2021). Associations between occupation and heavy alcohol consumption in UK adults aged 40-69 years. BMC Public Health,21(1), 190. 10.1186/s12889-021-10208-x https://pubmed.ncbi.nlm.nih.gov/33622282 https://dx.doi.org/10.1186/s12889-021-10208-x
M1  - Tjepkema, M., Wilkins, R., & Long, A. (2013). Cause-specific mortality by occupational skill level in Canada: A 16-year follow-up study. Chronic Diseases and Injuries in Canada,33(4), 195-203. 10.24095/hpcdp.33.4.01 https://pubmed.ncbi.nlm.nih.gov/23987216 https://dx.doi.org/10.24095/hpcdp.33.4.01
M1  - Umer, W., Antwi-Afari, M. F., Li, H., Szeto, G. P. Y., & Wong, A. Y. L. (2018). The prevalence of musculoskeletal symptoms in the construction industry: A systematic review and Meta-analysis. International Archives of Occupational and Environmental Health,91(2), 125-144. 10.1007/s00420-017-1273-4 https://pubmed.ncbi.nlm.nih.gov/29090335 https://dx.doi.org/10.1007/s00420-017-1273-4
M1  - U.S. Bureau of Labor Statistics. (2017). Census of Fatal Occupational Injuries (CFOI). Retrieved August 18, 2022, from cfoi_rates_2016hb.xlsx (live.com)
M1  - Van Orden, K. A., Witte, T. K., Cukrowicz, K. C., Braithwaite, S. R., Selby, E. A., & Joiner, T. E. (2010). The interpersonal theory of suicide. Psychological Review,117(2), 575-600. 10.1037/a0018697 https://pubmed.ncbi.nlm.nih.gov/20438238 https://dx.doi.org/10.1037/a0018697 2010-06891-010.
M1  - Wasserman, I. (1992). In (Ed.), Assessment and prediction of suicide, (pp. 520-539.). Guilford Press.
M1  - Welch, L. S., Haile, E., Boden, L. J., & Hunting, K. L. (2008). Age, work limitations and physical functioning among construction roofers. Work,31, 377-385. https://pubmed.ncbi.nlm.nih.gov/19127008 2008-19369-003.
M1  - Windsor-Shellard, B., & Gunnell, D. (2019). Occupation-specific suicide risk in England, 2011-2015. The British Journal of Psychiatry,15, 1-6. 10.1192/bjp.2019.69 https://pubmed.ncbi.nlm.nih.gov/30929655 https://dx.doi.org/10.1192/bjp.2019.69 2019-57738-008.
M1  - World Health Organization. (2021). Suicide rate estimates, age standardized estimates by country, 2000-2019. Retrieved January 3, 2023 from https://apps.who.int/gho/data/view.main.MHSUICIDEASDRv
M2  - Stack, Steven: Emeritus Academy, Wayne State University, Troy, MI, US
L2  - http://ovidsp.ovid.com/ovidweb.cgi?T=JS&PAGE=reference&D=psyc22&NEWS=N&AN=2024-16645-001
NL  - Arch Suicide Res
LA  - English
PT  - Journal, Peer Reviewed Journal
ER  -  

Link to the Ovid Full Text or citation: https://ovidsp.ovid.com/ovidweb.cgi?T=JS&CSC=Y&NEWS=N&PAGE=fulltext&D=psyc22&DO=10.1080%2f13811118.2023.2262535Link to the External Link Resolver: https://leeds.primo.exlibrisgroup.com/openurl/44LEE_INST/44LEE_INST:VU1?sid=OVID:psycdb&id=pmid:&id=doi:10.1080%2F13811118.2023.2262535&issn=1381-1118&isbn=&volume=28&issue=3&spage=917&pages=917-933&date=2024&title=Archives+of+Suicide+Research&atitle=Suicide+among+roofers%3A+Injury%2C+pain+%26+substance+misuse.&aulast=Stack 

11. 
TY  - JOUR
DB  - APA PsycInfo <2023>
ID  - 2023-50367-001
DO  - https://dx.doi.org/10.1111/jsr.13844
T1  - Using a frequentist and Bayesian approach to examine video game usage, substance use, and sleep among college students.
A1  - Asbee, Justin
A1  - Slavish, Danica
A1  - Taylor, Daniel J
A1  - Dietch, Jessica R
AI  - Asbee, Justin; ORCID: https://orcid.org/0000-0002-8210-5855
AI  - Slavish, Danica; ORCID: https://orcid.org/0000-0002-1924-4895
AI  - Taylor, Daniel J.; ORCID: https://orcid.org/0000-0003-3433-2516
AI  - Dietch, Jessica R.; ORCID: https://orcid.org/0000-0001-9434-0791
A2  - Bonnar, D., Lee, S. H., Gradisar, M., Suh, S. Y., Bonnar, Button, K. S., Ioannidis, J., Mokrysz, C., Nosek, B. A., Flint, J., Robinson, E. S., Munafo, M. R., Button, Dale, G., Shawn Green, C., Dale, Entertainment Software Association, Entertainment Software Association, Festl, R., Scharkow, M., Quandt, T., Festl, Goodrich, B., Gabry, J., Ali, I., Brilleman, S., Goodrich, Gough, C., Gough, Granic, I., Lobel, A., Engels, R. C., Granic, Hafner, M., Stepanek, M., Taylor, J., Troxel, W. M., Van Stolk, C., Hafner, Hale, L., Guan, S., Hale, Higuchi, S., Motohashi, Y., Liu, Y., Maeda, A., Higuchi, Ishizawa, M., Uchiumi, T., Takahata, M., Yamaki, M., Sato, T., Ishizawa, King, D. L., Gradisar, M., Drummond, A., Lovato, N., Wessel, J., Micic, G., Delfabbro, P., ..., King, Kneer, J., Elson, M., Knapp, F., Kneer, Kruschke, J., Kruschke, Lichstein, K. L., Durrence, H. H., Riedel, B. W., Taylor, D. J., Bush, A. J., Lichstein, Liu, Y., Wheaton, A. G., Chapman, D. P., Cunningham, T. J., Lu, H., Croft, J. B., Liu, Lo, K., Woo, B., Wong, M., Tam, W., Lo, Makowski, D., Ben-Shachar, M., Ludecke, D., Makowski, Matricciani, L., Bin, Y. S., Lallukka, T., Kronholm, E., Wake, M., Paquet, C., Olds, T., ..., Matricciani, McHugh, R. K., Votaw, V. R., Sugarman, D. E., Greenfield, S. F., McHugh, Mei, X., Zhou, Q., Li, X., Jing, P., Wang, X., Hu, Z., Mei, Messman, B. A., Wiley, J. F., Yap, Y., Tung, Y. C., Almeida, I. M., Dietch, J. R., Slavish, D. C., ..., Messman, Nguyen-Louie, T. T., Brumback, T., Worley, M. J., Colrain, I. M., Matt, G. E., Squeglia, L. M., Tapert, S. F., Nguyen-Louie, Ogletree, S. M., Drake, R., Ogletree, Peracchia, S., Curcio, G., Peracchia, Raiff, B. R., Jarvis, B. P., Rapoza, D., Raiff, Saunders, J. B., Aasland, O. G., Babor, T. F., De la Fuente, J. R., Grant, M., Saunders, Schick, M. R., Slavish, D. C., Dietch, J. R., Witcraft, S. M., Simmons, R. O., Taylor, D. J., Wilkerson, A. K., ..., Schick, Shrout, P. E., Rodgers, J. L., Shrout, Taylor, D. J., Bramoweth, A. D., Grieser, E. A., Tatum, J. I., Roane, B. M., Taylor, Turel, O., Bechara, A., Turel, Van Rooij, A. J., Kuss, D. J., Griffiths, M. D., Shorter, G. W., Schoenmakers, T. M., Van de Mheen, D., Van Rooij, Wetzels, R., Wagenmakers, E. J., Wetzels, Wickham, H., Wickham, Wolfe, J., Kar, K., Perry, A., Reynolds, C., Gradisar, M., Short, M. A., Wolfe, Zamora, A. N., Arboleda-Merino, L., Tellez-Rojo, M. M., O'Brien, L. M., Torres-Olascoaga, L. A., Peterson, K. E., Jansen, E. C., ..., Zamora
Y1  - 2023//
N2  - Video games are a popular form of entertainment. However, there is mixed evidence for the association between video game usage and poor sleep quality, short sleep duration, or delayed sleep timing. The current study examined associations between daily sleep behaviours and video game usage via a Bayesian and frequentist statistical approach. Caffeine and alcohol consumption were also assessed as moderators, as these behaviours may co-occur with video game usage and poor sleep. 1032 (72% female) undergraduate students were recruited between 2006-2007. Participants completed questionnaires examining video game and substance use, as well as sleep diaries for 1 week. Frequentist analyses revealed that video game usage was related to increased variability in the total sleep time, and a later average sleep midpoint, but not sleep efficiency. Alcohol use moderated the relationships between video game usage and both average and variability in total sleep time. Caffeine use was related to shorter average total sleep time and more variability in sleep efficiency. Alcohol consumption was related to more variability in the total sleep time and sleep midpoint, and a later average sleep midpoint. Bayesian models suggested strong evidence that video game playing was associated with later average sleep midpoint. Like the frequentist approach, alcohol consumption moderated the relationship between video game usage and both average and variability in total sleep time, but the evidence was weak. The effect sizes for both approaches tended to be small. Using a rigorous statistical approach and a large sample, this study provides robust evidence that video game usage may not be strongly associated with poor sleep among undergraduate students. (PsycInfo Database Record (c) 2023 APA, all rights reserved)
KW  - *Alcohol Use
KW  - *Caffeine
KW  - *College Students
KW  - *Computer Games
KW  - *Drug Abuse
KW  - *Sleep
KW  - *Nonsubstance Related Addictions
M3  - Psychological & Physical Disorders [3200]
JF  - Journal of Sleep Research
VL  - 32
IS  - 4
SP  - No
EP  - Specified
CY  - United Kingdom
PB  - Wiley-Blackwell Publishing Ltd.
PB  - United Kingdom
SN  - 0962-1105
AD  - Asbee, Justin: University of North Texas, 1155 Union Circle #311280, Denton, TX, US, 76203-5017, jasbee@uark.edu
AD  - Asbee, Justin: jasbee@uark.edu, Slavish, Danica: danica.slavish@unt.edu
M1  - Bonnar, D., Lee, S. H., Gradisar, M., & Suh, S. Y. (2019). Risk factors and sleep intervention considerations in esports: A review and practical guide. Sleep Medicine Research, 10(2), 59-66. https://dx.doi.org/10.17241/smr.2019.00479
M1  - Button, K. S., Ioannidis, J., Mokrysz, C., Nosek, B. A., Flint, J., Robinson, E. S., & Munafo, M. R. (2013). Power failure: Why small sample size undermines the reliability of neuroscience. Nature Reviews Neuroscience, 14(5), 365-376. https://pubmed.ncbi.nlm.nih.gov/23571845 https://dx.doi.org/10.1038/nrn3475 2013-14409-012.
M1  - Dale, G., & Shawn Green, C. (2017). The changing face of video games and video gamers: Future directions in the scientific study of video game play and cognitive performance. Journal of Cognitive Enhancement, 1(3), 280-294. https://dx.doi.org/10.1007/s41465-017-0015-6
M1  - Entertainment Software Association2007, 2007 essential facts about the computer and videogame industry, viewed 16 May 2021, The Entertainment Software Association. https://www.org.id.tue.nl/IFIP-TC14/documents/ESA-Essential-Facts-2007.pdf
M1  - Entertainment Software Association2019, 2019 essential facts about the computer and videogame industry, viewed 6 April 2021. The Entertainment Software Association. https://www.theesa.com/wp-content/uploads/2019/05/2019-Essential-Facts-About-the-Computer-and-Video-Game-Industry.pdf.
M1  - Festl, R., Scharkow, M., & Quandt, T. (2013). Problematic computer game use among adolescents, younger and older adults. Addiction, 108(3), 592-599. https://pubmed.ncbi.nlm.nih.gov/23078146 https://dx.doi.org/10.1111/add.12016 2013-05963-026.
M1  - Goodrich, B., Gabry, J., Ali, I., & Brilleman, S. (2022). "Rstanarm: Bayesian applied regression modeling via Stan.". R Package Version 2.21.3. https://mc-stan.org/rstanarm.
M1  - Gough, C.2020, Video game industry - statistics & facts, viewed 6 April 2021. Statista. https://www.statista.com/topics/868/video-games/
M1  - Granic, I., Lobel, A., & Engels, R. C. (2014). The benefits of playing video games. American Psychologist, 69(1), 66-78. https://pubmed.ncbi.nlm.nih.gov/24295515 https://dx.doi.org/10.1037/a0034857 2013-42122-001.
M1  - Hafner, M., Stepanek, M., Taylor, J., Troxel, W. M., & Van Stolk, C. (2017). Why sleep matters-The economic costs of insufficient sleep: A cross-country comparative analysis. Rand Health Quarterly, 6(4), 11. https://pubmed.ncbi.nlm.nih.gov/28983434
M1  - Hale, L., & Guan, S. (2015). Screen time and sleep among school-aged children and adolescents: A systematic literature review. Sleep Medicine Reviews, 21, 50-58. https://pubmed.ncbi.nlm.nih.gov/25193149 https://dx.doi.org/10.1016/j.smrv.2014.07.007 2015-17627-007.
M1  - Higuchi, S., Motohashi, Y., Liu, Y., & Maeda, A. (2005). Effects of playing a computer game using a bright display on presleep physiological variables, sleep latency, slow wave sleep and REM sleep. Journal of Sleep Research, 14(3), 267-273. https://pubmed.ncbi.nlm.nih.gov/16120101 https://dx.doi.org/10.1111/j.1365-2869.2005.00463.x 2005-10273-007.
M1  - Ishizawa, M., Uchiumi, T., Takahata, M., Yamaki, M., & Sato, T. (2021). Effects of pre-bedtime blue-light exposure on ratio of deep sleep in healthy young men. Sleep Medicine, 84, 303-307. https://pubmed.ncbi.nlm.nih.gov/34217920 https://dx.doi.org/10.1016/j.sleep.2021.05.046 2021-74163-042.
M1  - King, D. L., Gradisar, M., Drummond, A., Lovato, N., Wessel, J., Micic, G., ...Delfabbro, P. (2013). The impact of prolonged violent video-gaming on adolescent sleep: An experimental study. Journal of Sleep Research, 22(2), 137-143. https://pubmed.ncbi.nlm.nih.gov/23137332 https://dx.doi.org/10.1111/j.1365-2869.2012.01060.x 2013-09538-005.
M1  - Kneer, J., Elson, M., & Knapp, F. (2016). Fight fire with rainbows: The effects of displayed violence, difficulty, and performance in digital games on affect, aggression, and physiological arousal. Computers in Human Behavior, 54, 142-148. https://dx.doi.org/10.1016/j.chb.2015.07.034 2015-49557-017.
M1  - Kruschke, J. (2014). Doing Bayesian data analysis: A tutorial with R, JAGS, and Stan. Elsevier.
M1  - Lichstein, K. L., Durrence, H. H., Riedel, B. W., Taylor, D. J., & Bush, A. J. (2013). Epidemiology of sleep: Age, gender, and ethnicity. Psychology Press. https://dx.doi.org/10.4324/9781410610850
M1  - Liu, Y., Wheaton, A. G., Chapman, D. P., Cunningham, T. J., Lu, H., & Croft, J. B. (2016). Prevalence of healthy sleep duration among adults-United States, 2014. Morbidity and Mortality Weekly Report, 65(6), 137-141. https://pubmed.ncbi.nlm.nih.gov/26890214 https://dx.doi.org/10.15585/mmwr.mm6506a1
M1  - Lo, K., Woo, B., Wong, M., & Tam, W. (2018). Subjective sleep quality, blood pressure, and hypertension: A meta-analysis. The Journal of Clinical Hypertension, 20(3), 592-605. https://pubmed.ncbi.nlm.nih.gov/29457339 https://dx.doi.org/10.1111/jch.13220
M1  - Makowski, D., Ben-Shachar, M., & Ludecke, D. (2019). bayestestR: Describing effects and their uncertainty, existence and significance within the Bayesian framework. Journal of Open Source Software, 4(40), 1541 https://dx.doi.org/10.21105/joss.01541
M1  - Matricciani, L., Bin, Y. S., Lallukka, T., Kronholm, E., Wake, M., Paquet, C., ...Olds, T. (2018). Rethinking the sleep-health link. Sleep Health, 4(4), 339-348. https://pubmed.ncbi.nlm.nih.gov/30031526 https://dx.doi.org/10.1016/j.sleh.2018.05.004
M1  - McHugh, R. K., Votaw, V. R., Sugarman, D. E., & Greenfield, S. F. (2018). Sex and gender differences in substance use disorders. Clinical Psychology Review, 66, 12-23. https://pubmed.ncbi.nlm.nih.gov/29174306 https://dx.doi.org/10.1016/j.cpr.2017.10.012 2017-52808-001.
M1  - Mei, X., Zhou, Q., Li, X., Jing, P., Wang, X., & Hu, Z. (2018). Sleep problems in excessive technology use among adolescent: A systemic review and meta-analysis. Sleep Science and Practice, 2(1), 1-10. https://dx.doi.org/10.1186/s41606-018-0028-9
M1  - Messman, B. A., Wiley, J. F., Yap, Y., Tung, Y. C., Almeida, I. M., Dietch, J. R., ...Slavish, D. C. (2022). How much does sleep vary from night-to-night? A quantitative summary of intraindividual variability in sleep by age, gender, and racial/ethnic identity across eight-pooled datasets. Journal of Sleep Research, 31(6), e13680. https://pubmed.ncbi.nlm.nih.gov/35811092 https://dx.doi.org/10.1111/jsr.13680 2022-81234-001.
M1  - Nguyen-Louie, T. T., Brumback, T., Worley, M. J., Colrain, I. M., Matt, G. E., Squeglia, L. M., & Tapert, S. F. (2018). Effects of sleep on substance use in adolescents: A longitudinal perspective. Addiction Biology, 23(2), 750-760. https://pubmed.ncbi.nlm.nih.gov/28547821 https://dx.doi.org/10.1111/adb.12519 2017-23461-001.
M1  - Ogletree, S. M., & Drake, R. (2007). College students' video game participation and perceptions: Gender differences and implications. Sex Roles, 56(7), 537-542. https://dx.doi.org/10.1007/s11199-007-9193-5 2007-07613-013.
M1  - Peracchia, S., & Curcio, G. (2018). Exposure to video games: Effects on sleep and on post-sleep cognitive abilities. A sistematic review of experimental evidences. Sleep Science, 11(4), 302. https://pubmed.ncbi.nlm.nih.gov/30746049 https://dx.doi.org/10.5935/1984-0063.20180046
M1  - Raiff, B. R., Jarvis, B. P., & Rapoza, D. (2012). Prevalence of video game use, cigarette smoking, and acceptability of a video game-based smoking cessation intervention among online adults. Nicotine & Tobacco Research, 14(12), 1453-1457. https://pubmed.ncbi.nlm.nih.gov/22422929 https://dx.doi.org/10.1093/ntr/nts079 2013-11147-008.
M1  - Saunders, J. B., Aasland, O. G., Babor, T. F., De la Fuente, J. R., & Grant, M. (1993). Development of the alcohol use disorders identification test (AUDIT): WHO collaborative project on early detection of persons with harmful alcohol consumption-II. Addiction, 88(6), 791-804. https://pubmed.ncbi.nlm.nih.gov/8329970 https://dx.doi.org/10.1111/j.1360-0443.1993.tb02093.x 1993-43780-001.
M1  - Schick, M. R., Slavish, D. C., Dietch, J. R., Witcraft, S. M., Simmons, R. O., Taylor, D. J., ...Wilkerson, A. K. (2022). A preliminary investigation of the role of intraindividual sleep variability in substance use treatment outcomes. Addictive Behaviors, 131, 107315. https://pubmed.ncbi.nlm.nih.gov/35364397 https://dx.doi.org/10.1016/j.addbeh.2022.107315
M1  - Shrout, P. E., & Rodgers, J. L. (2018). Psychology, science, and knowledge construction: Broadening perspectives from the replication crisis. Annual review of psychology, 69, 487-510. https://pubmed.ncbi.nlm.nih.gov/29300688 https://dx.doi.org/10.1146/annurev-psych-122216-011845 2018-04521-020.
M1  - Taylor, D. J., Bramoweth, A. D., Grieser, E. A., Tatum, J. I., & Roane, B. M. (2013). Epidemiology of insomnia in college students: Relationship with mental health, quality of life, and substance use difficulties. Behavior Therapy, 44(3), 339-348. https://pubmed.ncbi.nlm.nih.gov/23768662 https://dx.doi.org/10.1016/j.beth.2012.12.001 2013-22014-002.
M1  - Turel, O., & Bechara, A. (2019). Little video-gaming in adolescents can be protective, but too much is associated with increased substance use. Substance use & Misuse, 54(3), 384-395. https://pubmed.ncbi.nlm.nih.gov/30654698 https://dx.doi.org/10.1080/10826084.2018.1496455 2019-03238-001.
M1  - Van Rooij, A. J., Kuss, D. J., Griffiths, M. D., Shorter, G. W., Schoenmakers, T. M., & Van de Mheen, D. (2014). The (co-) occurrence of problematic video gaming, substance use, and psychosocial problems in adolescents. Journal of Behavioral Addictions, 3(3), 157-165. https://pubmed.ncbi.nlm.nih.gov/25317339 https://dx.doi.org/10.1556/JBA.3.2014.013 2014-42491-003.
M1  - Wetzels, R., & Wagenmakers, E. J. (2012). A default Bayesian hypothesis test for correlations and partial correlations. Psychonomic Bulletin & Review, 19(6), 1057-1064. https://pubmed.ncbi.nlm.nih.gov/22798023 https://dx.doi.org/10.3758/s13423-012-0295-x 2012-31799-006.
M1  - Wickham, H. (2016). ggplot2: Elegant graphics for data analysis. Springer-Verlag.
M1  - Wolfe, J., Kar, K., Perry, A., Reynolds, C., Gradisar, M., & Short, M. A. (2014). Single night video-game use leads to sleep loss and attention deficits in older adolescents. Journal of Adolescence, 37(7), 1003-1009. https://pubmed.ncbi.nlm.nih.gov/25118041 https://dx.doi.org/10.1016/j.adolescence.2014.07.013 2014-39916-005.
M1  - Zamora, A. N., Arboleda-Merino, L., Tellez-Rojo, M. M., O'Brien, L. M., Torres-Olascoaga, L. A., Peterson, K. E., ...Jansen, E. C. (2022). Sleep difficulties among Mexican adolescents: Subjective and objective assessments of sleep. Behavioral Sleep Medicine, 20(2), 269-289. https://pubmed.ncbi.nlm.nih.gov/33983860 https://dx.doi.org/10.1080/15402002.2021.1916497 2021-46447-001.
M2  - Asbee, Justin: University of North Texas, Denton, TX, US
M2  - Slavish, Danica: University of North Texas, Denton, TX, US
M2  - Taylor, Daniel J.: University of Arizona Tucson, Tucson, AZ, US
M2  - Dietch, Jessica R.: Oregon State University, Corvallis, OR, US
L2  - http://ovidsp.ovid.com/ovidweb.cgi?T=JS&PAGE=reference&D=psyc22&NEWS=N&AN=2023-50367-001
NL  - J Sleep Res
LA  - English
PT  - Journal, Peer Reviewed Journal
ER  -  

Link to the Ovid Full Text or citation: https://ovidsp.ovid.com/ovidweb.cgi?T=JS&CSC=Y&NEWS=N&PAGE=fulltext&D=psyc22&DO=10.1111%2fjsr.13844Link to the External Link Resolver: https://leeds.primo.exlibrisgroup.com/openurl/44LEE_INST/44LEE_INST:VU1?sid=OVID:psycdb&id=pmid:&id=doi:10.1111%2Fjsr.13844&issn=0962-1105&isbn=&volume=32&issue=4&spage=No&pages=No+Pagination+Specified&date=2023&title=Journal+of+Sleep+Research&atitle=Using+a+frequentist+and+Bayesian+approach+to+examine+video+game+usage%2C+substance+use%2C+and+sleep+among+college+students.&aulast=Asbee 

12. 
TY  - JOUR
DB  - APA PsycInfo <2023>
ID  - 2023-53853-001
DO  - https://dx.doi.org/10.1038/s41386-023-01553-z
T1  - N-acetylcysteine does not alter neurometabolite levels in non-treatment seeking adolescents who use alcohol heavily: A preliminary randomized clinical trial.
A1  - Kirkland, Anna E
A1  - Browning, Brittney D
A1  - Green, ReJoyce
A1  - Liu, Helen
A1  - Maralit, Anna M
A1  - Ferguson, Pamela L
A1  - Meyerhoff, Dieter J
A1  - Prisciandaro, James J
A1  - Miranda, Robert Jr.
A1  - Brady, Kathleen T
A1  - Tomko, Rachel L
A1  - Gray, Kevin M
A1  - Squeglia, Lindsay M
AI  - Kirkland, Anna E.; ORCID: https://orcid.org/0000-0001-5308-2423
AI  - Meyerhoff, Dieter J.; ORCID: https://orcid.org/0000-0002-2433-7826
A2  - Abdallah, C.G., Niciu, M.J., Fenton, L.R., Fasula, M.K., Jiang, L., Black, A., et al., Abdallah, Addolorato, G., Vassallo, G.A., Antonelli, G., Antonelli, M., Tarli, C., Mirijello, A., et al., Addolorato, Back, S.E., McCauley, J.L., Korte, K.J., Gros, D.F., Leavitt, V., Gray, K.M., et al., Back, Balog-Way, D.H., Evensen, D., Lofstedt, R.E., Balog-Way, Bates, D., Maechler, M., Bolker, B., Walker, S., Bates, Ben-ShacharMS, LudeckeD, MakowskiD, Ben-Shachar, Bolton, J., Moore, G.J., MacMillan, S., Stewart, C.M., Rosenberg, D.R., Bolton, Bridge, J.A., Iyengar, S., Salary, C.B., Barbe, R.P., Birmaher, B., Pincus, H.A., et al., Bridge, BustilloJR, Bustillo, Choi, I.Y., Andronesi, O.C., Barker, P., Bogner, W., Edden, R.A., Kaiser, L.G., et al., Choi, Chung, T., Maisto, S.A., Chung, Cohen-Gilbert, J.E., Jensen, J.E., Silveri, M.M., Cohen-Gilbert, Coles, L.D., Tuite, P.J., Oz, G., Mishra, U.R., Kartha, R.V., Sullivan, K.M., et al., Coles, Crews, F.T., Robinson, D.L., Chandler, L.J., Ehlers, C.L., Mulholland, P.J., Pandey, S.C., et al., Crews, de la Fuente-SandovalC, Reyes-MadrigalF, MaoX, Leon-OrtizP, Rodriguez-MayoralO, Jung-CookH, et al., de la Fuente-Sandoval, Ehlers, C.L., Stouffer, G.M., Gilder, D.A., Ehlers, Erdfelder, E., Faul, F., Buchner, A., Erdfelder, Fadus, M.C., Squeglia, L.M., Valadez, E.A., Tomko, R.L., Bryant, B.E., Gray, K.M., Fadus, Friston, K.J., Holmes, A.P., Worsley, K.J., Poline, J.P., Frith, C.D., Frackowiak, R.S., Friston, Frye, M.A., Hinton, D.J., Karpyak, V.M., Biernacka, J.M., Gunderson, L.J., Feeder, S.E., et al., Frye, Gasparovic, C., Song, T., Devier, D., Bockholt, H.J., Caprihan, A., Mullins, P.G., et al., Gasparovic, Gowin, J.L., Sloan, M.E., Stangl, B.L., Vatsalya, V., Ramchandani, V.A., Gowin, Gray, K.M., Carpenter, M.J., Baker, N.L., DeSantis, S.M., Kryway, E., Hartwell, K.J., et al., Gray, Gruetter, R., Tkac, I., Gruetter, GunnCM, PankowskaM, HarrisM, HelsingE, BattagliaTA, BagleySM, Gunn, Haass-Koffler, C.L., Piacentino, D., Li, X., Long, V.M., Lee, M.R., Swift, R.M., et al., Haass-Koffler, Holdiness, M.R., Holdiness, Jensen, C.D., Cushing, C.C., Aylward, B.S., Craig, J.T., Sorell, D.M., Steele, R.G., Jensen, JohnstonLD, MiechRA, O'MalleyPM, BachmanJG, SchulenbergJE, PatrickME, Johnston, Johnston, L.D., O'Malley, P.M., Bachman, J.G., Johnston, Kalivas, P., Volkow, N., Kalivas, Kalivas, P.W., Kalivas, Kalivas, P.W., Volkow, N.D., Kalivas, KirklandAE, BrowningBD, GreenR, LeggioL, MeyerhoffDJ, SquegliaLM, Kirkland, Kohut, S.J., Kaufman, M.J., Kohut, Koob, G.F., Koob, Koob, G.F., Koob, Kunzetsova, A., Brockhoff, P., Christensen, R., Kunzetsova, Lau-Barraco, C., Braitman, A.L., Linden-Carmichael, A.N., Stamates, A.L., Lau-Barraco, Lebourgeois, S., Gonzalez-Marin, M.C., Jeanblanc, J., Naassila, M., Vilpoux, C., Lebourgeois, LeesB, DebenhamJ, SquegliaLM, Lees, Lees, B., Meredith, L.R., Kirkland, A.E., Bryant, B.E., Squeglia, L.M., Lees, Lees, B., Mewton, L., Stapinski, L.A., Squeglia, L.M., Rae, C.D., Teesson, M., Lees, Liang, J., Olsen, R.W., Liang, Liu, X.-.L., Li, L., Li, J.-.N., Rong, J.-.H., Liu, B., Hu, Z.-.X., Liu, LudeckeD, Ben-ShacharMS, PatilI, WaggonerP, MakowskiD, Ludecke, Machado-Vieira, R., Zanetti, M.V., Otaduy, M.C., De Sousa, R.T., Soeiro-de-Souza, M.G., Costa, A.C., et al., Machado-Vieira, Madayag, A., Lobner, D., Kau, K.S., Mantsch, J.R., Abdulhameed, O., Hearing, M., et al., Madayag, Marinkovic, K., Myers, A.B.A., Arienzo, D., Sereno, M.I., Mason, G.F., Marinkovic, Mason, B.J., Quello, S., Shadan, F., Mason, McClure, E.A., Gipson, C.D., Malcolm, R.J., Kalivas, P.W., Gray, K.M., McClure, Meyerhoff, D., Blumenfeld, R., Truran, D., Lindgren, J., Flenniken, D., Cardenas, V., et al., Meyerhoff, MiechRA, JohnstonLD, O'malleyPM, BachmanJG, SchulenbergJE, Miech, Mullins, P.G., Chen, H., Xu, J., Caprihan, A., Gasparovic, C., Mullins, O'Callaghan, F.V., Jordan, N., O'Callaghan, Oeltzschner, G., Zollner, H.J., Hui, S.C., Mikkelsen, M., Saleh, M.G., Tapper, S., et al., Oeltzschner, Olive, M.F., Cleva, R.M., Kalivas, P.W., Malcolm, R.J., Olive, Olsson, C.A., Romaniuk, H., Salinger, J., Staiger, P.K., Bonomo, Y., Hulbert, C., et al., Olsson, Ongur, D., Jensen, J.E., Prescot, A.P., Stork, C., Lundy, M., Cohen, B.M., et al., Ongur, Ozaras, R., Tahan, V., Aydin, S., Uzun, H., Kaya, S., Senturk, H., Ozaras, Pollack, M.H., Jensen, J.E., Simon, N.M., Kaufman, R.E., Renshaw, P.F., Pollack, Prisciandaro, J.J., Mellick, W., Squeglia, L.M., Hix, S., Arnold, L., Tolliver, B.K., Prisciandaro, Prisciandaro, J.J., Mikkelsen, M., Saleh, M.G., Edden, R.A., Prisciandaro, Prisciandaro, J.J., Schacht, J.P., Prescot, A.P., Brenner, H.M., Renshaw, P.F., Brown, T.R., et al., Prisciandaro, Prisciandaro, J.J., Schacht, J.P., Prescot, A.P., Renshaw, P.F., Brown, T.R., Anton, R.F., Prisciandaro, Quintanilla, M.E., Rivera-Meza, M., Berrios-Carcamo, P., Salinas-Luypaert, C., Herrera-Marschitz, M., Israel, Y., Quintanilla, Ramirez-Nino, A.M., D'Souza, M.S., Markou, A., Ramirez-Nino, Ray, L.A., Bujarski, S., Roche, D.J.O., Magill, M., Ray, Ray, L.A., Bujarski, S., Yardley, M.M., Roche, D.J., Hartwell, E.E., Ray, Saleh, M.G., Rimbault, D., Mikkelsen, M., Oeltzschner, G., Wang, A.M., Jiang, D., et al., Saleh, Schmaal, L., Veltman, D.J., Nederveen, A., Van Den Brink, W., Goudriaan, A.E., Schmaal, Schneider, R., Bandiera, S., Souza, D.G., Bellaver, B., Caletti, G., Quincozes-Santos, A., et al., Schneider, Schulte, M., Goudriaan, A., Kaag, A., Kooi, D., Van Den Brink, W., Wiers, R., et al., Schulte, Seyhan, A.A., Seyhan, Sheehan, D.V., Lecrubier, Y., Sheehan, K.H., Amorim, P., Janavs, J., Weiller, E., et al., Sheehan, Sheehan, D.V., Sheehan, K.H., Shytle, R.D., Janavs, J., Bannon, Y., Rogers, J.E., et al., Sheehan, Slattery, J., Kumar, N., Delhey, L., Berk, M., Dean, O., Spielholz, C., et al., Slattery, Smaga, I., Frankowska, M., Filip, M., Smaga, SmucnyJ, CarterCS, MaddockRJ, Smucny, SobellLC, SobellMB, Sobell, Squeglia, L.M., Baker, N.L., McClure, E.A., Tomko, R.L., Adisetiyo, V., Gray, K.M., Squeglia, Squeglia, L.M., Sorg, S.F., Schweinsburg, A.D., Wetherill, R.R., Pulido, C., Tapert, S.F., Squeglia, Squeglia, L.M., Tomko, R.L., Baker, N.L., McClure, E.A., Book, G.A., Gray, K.M., Squeglia, Stoops, W.W., Strickland, J.C., Hays, L.R., Rayapati, A.O., Lile, J.A., Rush, C.R., Stoops, SunD, AdduruVR, PhillipsRD, BouchardHC, SotirasA, MichaelAM, et al., Sun, Tanner-Smith, E.E., Lipsey, M.W., Tanner-Smith, Tomko, R.L., Gray, K.M., Oppenheimer, S.R., Wahlquist, A.E., McClure, E.A., Tomko, Tripodi, S.J., Bender, K., Litschge, C., Vaughn, M.G., Tripodi, Tuura, R.O.G., Warnock, G., Ametamey, S., Treyer, V., Noeske, R., Buck, A., et al., Tuura, UenoF, NakajimaS, IwataY, HondaS, Torres-CarmonaE, MarW, et al., Ueno, Uys, J.D., Mulholland, P.J., Townsend, D.M., Uys, Van BuurenS, Groothuis-OudshoornK, RobitzschA., Van Buuren, Winters, K.C., Winters, Winters, K.C., Tanner-Smith, E.E., Bresani, E., Meyers, K., Winters, World Health Organization, Zollner, H.J., Tapper, S., Hui, S.C., Barker, P.B., Edden, R.A., Oeltzschner, G., Zollner
Y1  - 2023//
N2  - Current treatments for adolescent alcohol use disorder (AUD) are mainly psychosocial and limited in their efficacy. As such, pharmacotherapies are being investigated as potential adjunctive treatments to bolster treatment outcomes. N-acetylcysteine is a promising candidate pharmacotherapy for adolescent AUD because of its tolerability and demonstrated ability to modulate glutamatergic, GABAergic, and glutathione systems. The primary objective of this double-blind, placebo-controlled, within-subjects crossover preliminary investigation was to measure potential changes within glutamate + glutamine (Glx), GABA, and glutathione levels in the dorsal anterior cingulate cortex (dACC) using proton magnetic resonance spectroscopy during 10-days of N-acetylcysteine (1200 mg twice daily) compared to 10-days of placebo in non-treatment seeking adolescents who use alcohol heavily (N = 31; 55% female). Medication adherence was confirmed via video. Effects on alcohol use were measured using Timeline Follow-Back as an exploratory aim. Linear mixed effects models controlling for baseline metabolite levels, brain tissue composition, alcohol use, cannabis use, and medication adherence found no significant differences in Glx, GABA, or glutathione levels in the dACC after N-acetylcysteine compared to placebo. There were also no measurable effects on alcohol use; however, this finding was underpowered. Findings were consistent in the subsample of participants who met criteria for AUD (n = 19). The preliminary null findings in brain metabolite levels may be due to the young age of participants, relatively low severity of alcohol use, and nontreatment seeking status of the population investigated. Future studies can use these findings to conduct larger, well-powered studies within adolescents with AUD. (PsycInfo Database Record (c) 2023 APA, all rights reserved)
KW  - *Adolescent Development
KW  - *Drug Therapy
KW  - *Metabolites
KW  - *Antioxidants
KW  - *Alcohol Use Disorder
KW  - Cingulate Cortex
KW  - Spectroscopy
M3  - Clinical Psychopharmacology [3340]
JF  - Neuropsychopharmacology
VL  - 48
IS  - 8
SP  - 1184
EP  - 1193
CY  - United Kingdom
PB  - Nature Publishing Group
PB  - United Kingdom
SN  - 0893-133X
AD  - Kirkland, Anna E., kirklaan@musc.edu
AD  - Kirkland, Anna E.: kirklaan@musc.edu
M1  - Abdallah, C.G., Niciu, M.J., Fenton, L.R., Fasula, M.K., Jiang, L., Black, A., et al. (2014). Decreased occipital cortical glutamate levels in response to successful cognitive-behavioral therapy and pharmacotherapy for major depressive disorder. Psychother Psychosom, 83, 298-307 https://pubmed.ncbi.nlm.nih.gov/25116726 https://dx.doi.org/10.1159/000361078 2014-44162-006.
M1  - Addolorato, G., Vassallo, G.A., Antonelli, G., Antonelli, M., Tarli, C., Mirijello, A., et al. (2018). Binge drinking among adolescents is related to the development of alcohol use disorders: results from a cross-sectional study. Sci Rep, 8, 1-9. https://pubmed.ncbi.nlm.nih.gov/AMBIGUOUS 30327506,30135518
M1  - Back, S.E., McCauley, J.L., Korte, K.J., Gros, D.F., Leavitt, V., Gray, K.M., et al. (2016). A double-blind, randomized, controlled pilot trial of N-acetylcysteine in veterans with posttraumatic stress disorder and substance use disorders. J Clin Psychiatry, 77, 12406 https://pubmed.ncbi.nlm.nih.gov/27736051 https://dx.doi.org/10.4088/JCP.15m10239
M1  - Balog-Way, D.H., Evensen, D., and Lofstedt, R.E. (2020). Pharmaceutical benefit-risk perception and age differences in the USA and Germany. Drug Saf, 43, 1141-56 https://pubmed.ncbi.nlm.nih.gov/32705447 https://dx.doi.org/10.1007/s40264-020-00977-6
M1  - Bates, D., Maechler, M., Bolker, B., and Walker, S. (2015). Fitting linear mixed-effects models using lme4. J Stat Softw, 67, 1-48 https://dx.doi.org/10.18637/jss.v067.i01
M1  - Ben-ShacharMS, LudeckeD, MakowskiD. effectsize: Estimation of effect size indices and standardized parameters. J Open Source Softw. 2020;5:2815. https://dx.doi.org/10.21105/joss.02815
M1  - Bolton, J., Moore, G.J., MacMillan, S., Stewart, C.M., and Rosenberg, D.R. (2001). Case study: caudate glutamatergic changes with paroxetine persist after medication discontinuation in pediatric OCD. J Am Acad Child Adolesc Psychiatry, 40, 903-6 https://pubmed.ncbi.nlm.nih.gov/11501689 https://dx.doi.org/10.1097/00004583-200108000-00011 2001-01750-005.
M1  - Bridge, J.A., Iyengar, S., Salary, C.B., Barbe, R.P., Birmaher, B., Pincus, H.A., et al. (2007). Clinical response and risk for reported suicidal ideation and suicide attempts in pediatric antidepressant treatment: a meta-analysis of randomized controlled trials. JAMA., 297, 1683-96 https://pubmed.ncbi.nlm.nih.gov/17440145 https://dx.doi.org/10.1001/jama.297.15.1683 2007-09316-001.
M1  - BustilloJR. Use of proton magnetic resonance spectroscopy in the treatment of psychiatric disorders: a critical update. Dialogues Clin Neurosci. 2022;15:329-37. https://pubmed.ncbi.nlm.nih.gov/24174904 https://dx.doi.org/10.31887/DCNS.2013.15.3/jbustillo
M1  - Choi, I.Y., Andronesi, O.C., Barker, P., Bogner, W., Edden, R.A., Kaiser, L.G., et al. (2021). Spectral editing in 1H magnetic resonance spectroscopy: experts' consensus recommendations. NMR Biomed, 34, e4411 https://pubmed.ncbi.nlm.nih.gov/32946145 https://dx.doi.org/10.1002/nbm.4411
M1  - Chung, T., and Maisto, S.A. (2006). Relapse to alcohol and other drug use in treated adolescents: review and reconsideration of relapse as a change point in clinical course. Clin Psychol Rev, 26, 149-61 https://pubmed.ncbi.nlm.nih.gov/16364524 https://dx.doi.org/10.1016/j.cpr.2005.11.004 2006-02586-004.
M1  - Cohen-Gilbert, J.E., Jensen, J.E., and Silveri, M.M. (2014). Contributions of magnetic resonance spectroscopy to understanding development: potential applications in the study of adolescent alcohol use and abuse. Dev Psychopathol, 26, 405-23 https://pubmed.ncbi.nlm.nih.gov/24621605 https://dx.doi.org/10.1017/S0954579414000030 2014-14694-009.
M1  - Coles, L.D., Tuite, P.J., Oz, G., Mishra, U.R., Kartha, R.V., Sullivan, K.M., et al. (2018). Repeated-dose oral N-acetylcysteine in Parkinson's disease: pharmacokinetics and effect on brain glutathione and oxidative stress. J Clin Pharmacol, 58, 158-67 https://pubmed.ncbi.nlm.nih.gov/28940353 https://dx.doi.org/10.1002/jcph.1008
M1  - Crews, F.T., Robinson, D.L., Chandler, L.J., Ehlers, C.L., Mulholland, P.J., Pandey, S.C., et al. (2019). Mechanisms of persistent neurobiological changes following adolescent alcohol exposure: NADIA consortium findings. Alcohol: Clin Exp Res, 43, 1806-22 https://pubmed.ncbi.nlm.nih.gov/31335972 https://dx.doi.org/10.1111/acer.14154 2019-52870-002.
M1  - de la Fuente-SandovalC, Reyes-MadrigalF, MaoX, Leon-OrtizP, Rodriguez-MayoralO, Jung-CookH, et al.Prefrontal and striatal gamma-aminobutyric acid levels and the effect of antipsychotic treatment in first-episode psychosis patients. Biol Psychiatry. 2018;83:475-83. https://pubmed.ncbi.nlm.nih.gov/29132653 https://dx.doi.org/10.1016/j.biopsych.2017.09.028 2017-51218-001.
M1  - Ehlers, C.L., Stouffer, G.M., and Gilder, D.A. (2014). Associations between a history of binge drinking during adolescence and self-reported responses to alcohol in young adult Native and Mexican Americans. Alcohol: Clin Exp Res, 38, 2039-47 https://pubmed.ncbi.nlm.nih.gov/24961146 https://dx.doi.org/10.1111/acer.12466 2014-29526-029.
M1  - Erdfelder, E., Faul, F., and Buchner, A. (1996). GPOWER: a general power analysis program. Behav Res Methods Instrum Comput, 28, 1-11 https://dx.doi.org/10.3758/BF03203630 1996-04345-001.
M1  - Fadus, M.C., Squeglia, L.M., Valadez, E.A., Tomko, R.L., Bryant, B.E., and Gray, K.M. (2019). Adolescent substance use disorder treatment: an update on evidence-based strategies. Curr Psychiatry Rep, 21, 1-10 https://pubmed.ncbi.nlm.nih.gov/31522280 https://dx.doi.org/10.1007/s11920-019-1086-0
M1  - Friston, K.J., Holmes, A.P., Worsley, K.J., Poline, J.P., Frith, C.D., and Frackowiak, R.S. (1994). Statistical parametric maps in functional imaging: a general linear approach. Hum Brain Mapp, 2, 189-210 https://dx.doi.org/10.1002/hbm.460020402
M1  - Frye, M.A., Hinton, D.J., Karpyak, V.M., Biernacka, J.M., Gunderson, L.J., Feeder, S.E., et al. (2016). Anterior cingulate glutamate is reduced by acamprosate treatment in patients with alcohol dependence. J Clin Psychopharmacol, 36, 669 https://pubmed.ncbi.nlm.nih.gov/27755217 https://dx.doi.org/10.1097/JCP.0000000000000590 2016-55248-020.
M1  - Gasparovic, C., Song, T., Devier, D., Bockholt, H.J., Caprihan, A., Mullins, P.G., et al. (2006). Use of tissue water as a concentration reference for proton spectroscopic imaging. Magn Reson Med, 55, 1219-26 https://pubmed.ncbi.nlm.nih.gov/16688703 https://dx.doi.org/10.1002/mrm.20901
M1  - Gowin, J.L., Sloan, M.E., Stangl, B.L., Vatsalya, V., and Ramchandani, V.A. (2017). Vulnerability for alcohol use disorder and rate of alcohol consumption. Am J Psychiatry, 174, 1094-101 https://pubmed.ncbi.nlm.nih.gov/28774194 https://dx.doi.org/10.1176/appi.ajp.2017.16101180 2017-56611-007.
M1  - Gray, K.M., Carpenter, M.J., Baker, N.L., DeSantis, S.M., Kryway, E., Hartwell, K.J., et al. (2012). A double-blind randomized controlled trial of N-acetylcysteine in cannabis-dependent adolescents. Am J Psychiatry, 169, 805-12 https://pubmed.ncbi.nlm.nih.gov/22706327 https://dx.doi.org/10.1176/appi.ajp.2012.12010055 2012-28893-007.
M1  - Gruetter, R., and Tkac, I. (2000). Field mapping without reference scan using asymmetric echo-planar techniques. Magn Reson Med, 43, 319-23 https://pubmed.ncbi.nlm.nih.gov/10680699 https://dx.doi.org/10.1002/(SICI)1522-2594(200002)43:2<319::AID-MRM22>3.0.CO;2-1
M1  - GunnCM, PankowskaM, HarrisM, HelsingE, BattagliaTA, BagleySM. The representation of females in clinical trials for substance use disorder conducted in the United States (2010-19). Addiction. 2022;117:2583-90. https://pubmed.ncbi.nlm.nih.gov/35165969 https://dx.doi.org/10.1111/add.15842 2022-40073-001.
M1  - Haass-Koffler, C.L., Piacentino, D., Li, X., Long, V.M., Lee, M.R., Swift, R.M., et al. (2020). Differences in sociodemographic and alcohol-related clinical characteristics between treatment seekers and nontreatment seekers and their role in predicting outcomes in the COMBINE study for alcohol use disorder. Alcohol: Clin Exp Res, 44, 2097-108 https://pubmed.ncbi.nlm.nih.gov/32997422 https://dx.doi.org/10.1111/acer.14428 2020-78484-017.
M1  - Holdiness, M.R. (1991). Clinical pharmacokinetics of N-acetylcysteine. Clin Pharmacokinet, 20, 123-34 https://pubmed.ncbi.nlm.nih.gov/2029805 https://dx.doi.org/10.2165/00003088-199120020-00004
M1  - Jensen, C.D., Cushing, C.C., Aylward, B.S., Craig, J.T., Sorell, D.M., and Steele, R.G. (2011). Effectiveness of motivational interviewing interventions for adolescent substance use behavior change: a meta-analytic review. J Consult Clin Psychol, 79, 433 https://pubmed.ncbi.nlm.nih.gov/21728400 https://dx.doi.org/10.1037/a0023992 2011-13407-001.
M1  - JohnstonLD, MiechRA, O'MalleyPM, BachmanJG, SchulenbergJE, PatrickME. Monitoring the future national survey results on drug use, 1975-2020: overview, key findings on adolescent drug use. Institute for Social Research; 2021.
M1  - Johnston, L.D., O'Malley, P.M., and Bachman, J.G. (2003). Monitoring the future: national results on adolescent drug use: overview of key findings. Focus., 1, 213-34 https://dx.doi.org/10.1176/foc.1.2.213
M1  - Kalivas, P., and Volkow, N. (2011). New medications for drug addiction hiding in glutamatergic neuroplasticity. Mol Psychiatry, 16, 974-86 https://pubmed.ncbi.nlm.nih.gov/21519339 https://dx.doi.org/10.1038/mp.2011.46 2011-23051-002.
M1  - Kalivas, P.W. (2009). The glutamate homeostasis hypothesis of addiction. Nat Rev Neurosci, 10, 561-72 https://pubmed.ncbi.nlm.nih.gov/19571793 https://dx.doi.org/10.1038/nrn2515 2009-23391-010.
M1  - Kalivas, P.W., and Volkow, N.D. (2005). The neural basis of addiction: a pathology of motivation and choice. Am J Psychiatry, 162, 1403-13 https://pubmed.ncbi.nlm.nih.gov/16055761 https://dx.doi.org/10.1176/appi.ajp.162.8.1403 2005-08718-002.
M1  - KirklandAE, BrowningBD, GreenR, LeggioL, MeyerhoffDJ, SquegliaLM. Brain metabolite alterations related to alcohol use: a meta-analysis of proton magnetic resonance spectroscopy studies. Mol Psychiatry. 2022;27:3223-36. https://pubmed.ncbi.nlm.nih.gov/35508628 https://dx.doi.org/10.1038/s41380-022-01594-8 2022-60578-001.
M1  - Kohut, S.J., and Kaufman, M.J. (2021). Magnetic resonance spectroscopy studies of substance use disorders: current landscape and potential future directions. Pharmacol Biochem Behav, 200, 173090 https://pubmed.ncbi.nlm.nih.gov/33333132 https://dx.doi.org/10.1016/j.pbb.2020.173090 2021-06234-001.
M1  - Koob, G.F. (2004). A role for GABA mechanisms in the motivational effects of alcohol. Biochem Pharmacol, 68, 1515-25 https://pubmed.ncbi.nlm.nih.gov/15451394 https://dx.doi.org/10.1016/j.bcp.2004.07.031
M1  - Koob, G.F. (2006). A role for GABA in alcohol dependence1. Adv Pharmacol, 54, 205-29 https://pubmed.ncbi.nlm.nih.gov/17175816 https://dx.doi.org/10.1016/S1054-3589(06)54009-8
M1  - Kunzetsova, A., Brockhoff, P., and Christensen, R. (2017). lmerTest package: tests in linear mixed effect models. J Stat Softw, 82, 1-26.
M1  - Lau-Barraco, C., Braitman, A.L., Linden-Carmichael, A.N., and Stamates, A.L. (2016). Differences in weekday versus weekend drinking among nonstudent emerging adults. Exp Clin Psychopharmacol, 24, 100 https://pubmed.ncbi.nlm.nih.gov/26901592 https://dx.doi.org/10.1037/pha0000068 2016-09358-001.
M1  - Lebourgeois, S., Gonzalez-Marin, M.C., Jeanblanc, J., Naassila, M., and Vilpoux, C. (2018). Effect of N-acetylcysteine on motivation, seeking and relapse to ethanol self-administration. Addict Biol, 23, 643-52 https://pubmed.ncbi.nlm.nih.gov/28557352 https://dx.doi.org/10.1111/adb.12521 2018-06704-001.
M1  - LeesB, DebenhamJ, SquegliaLM. Alcohol and cannabis use and the developing brain. Alcohol Res: Curr Rev. 2021;41:11. https://pubmed.ncbi.nlm.nih.gov/34567915 2021-86206-001.
M1  - Lees, B., Meredith, L.R., Kirkland, A.E., Bryant, B.E., and Squeglia, L.M. (2020). Effect of alcohol use on the adolescent brain and behavior. Pharmacol Biochem Behav, 192, 172906 https://pubmed.ncbi.nlm.nih.gov/32179028 https://dx.doi.org/10.1016/j.pbb.2020.172906 2020-26027-001.
M1  - Lees, B., Mewton, L., Stapinski, L.A., Squeglia, L.M., Rae, C.D., and Teesson, M. (2019). Neurobiological and cognitive profile of young binge drinkers: a systematic review and meta-analysis. Neuropsychol Rev, 29, 357-85 https://pubmed.ncbi.nlm.nih.gov/31512192 https://dx.doi.org/10.1007/s11065-019-09411-w 2019-55729-001.
M1  - Liang, J., and Olsen, R.W. (2014). Alcohol use disorders and current pharmacological therapies: the role of GABA A receptors. Acta Pharmacol Sin, 35, 981-93 https://pubmed.ncbi.nlm.nih.gov/25066321 https://dx.doi.org/10.1038/aps.2014.50
M1  - Liu, X.-.L., Li, L., Li, J.-.N., Rong, J.-.H., Liu, B., and Hu, Z.-.X. (2017). Reliability of glutamate quantification in human nucleus accumbens using proton magnetic resonance spectroscopy at a 70-cm wide-bore clinical 3T MRI system. Front Neurosci, 11, 686 https://pubmed.ncbi.nlm.nih.gov/29259538 https://dx.doi.org/10.3389/fnins.2017.00686
M1  - LudeckeD, Ben-ShacharMS, PatilI, WaggonerP, MakowskiD. performance: an R package for assessment, comparison and testing of statistical models. J Open Source Softw. 2021;6:3139. https://dx.doi.org/10.21105/joss.03139
M1  - Machado-Vieira, R., Zanetti, M.V., Otaduy, M.C., De Sousa, R.T., Soeiro-de-Souza, M.G., Costa, A.C., et al. (2017). Increased brain lactate during depressive episodes and reversal effects by lithium monotherapy in drug-naive bipolar disorder: a 3T 1H-MRS study. J Clin Psychopharmacol, 37, 40 https://pubmed.ncbi.nlm.nih.gov/27902528 https://dx.doi.org/10.1097/JCP.0000000000000616 2017-03264-010.
M1  - Madayag, A., Lobner, D., Kau, K.S., Mantsch, J.R., Abdulhameed, O., Hearing, M., et al. (2007). Repeated N-acetylcysteine administration alters plasticity-dependent effects of cocaine. J Neurosci, 27, 13968-76 https://pubmed.ncbi.nlm.nih.gov/18094234 https://dx.doi.org/10.1523/JNEUROSCI.2808-07.2007
M1  - Marinkovic, K., Myers, A.B.A., Arienzo, D., Sereno, M.I., and Mason, G.F. (2022). Cortical GABA levels are reduced in young adult binge drinkers: association with recent alcohol consumption and sex. Neuroimage Clin, 35, 103091 https://pubmed.ncbi.nlm.nih.gov/35753236 https://dx.doi.org/10.1016/j.nicl.2022.103091
M1  - Mason, B.J., Quello, S., and Shadan, F. (2018). Gabapentin for the treatment of alcohol use disorder. Expert Opin Investig Drugs, 27, 113-24 https://pubmed.ncbi.nlm.nih.gov/29241365 https://dx.doi.org/10.1080/13543784.2018.1417383
M1  - McClure, E.A., Gipson, C.D., Malcolm, R.J., Kalivas, P.W., and Gray, K.M. (2014). Potential role of N-acetylcysteine in the management of substance use disorders. CNS Drugs, 28, 95-106 https://pubmed.ncbi.nlm.nih.gov/24442756 https://dx.doi.org/10.1007/s40263-014-0142-x 2014-06210-002.
M1  - Meyerhoff, D., Blumenfeld, R., Truran, D., Lindgren, J., Flenniken, D., Cardenas, V., et al. (2004). Effects of heavy drinking, binge drinking, and family history of alcoholism on regional brain metabolites. Alcohol: Clin Exp Res, 28, 650-61 https://pubmed.ncbi.nlm.nih.gov/15100618 https://dx.doi.org/10.1097/01.ALC.0000121805.12350.CA 2004-13806-018.
M1  - MiechRA, JohnstonLD, O'malleyPM, BachmanJG, SchulenbergJE. Monitoring the future national survey results on drug use, 1975-2014. Volume 1, Secondary School Students. Institute for Social Research; 2015.
M1  - Mullins, P.G., Chen, H., Xu, J., Caprihan, A., and Gasparovic, C. (2008). Comparative reliability of proton spectroscopy techniques designed to improve detection of J-coupled metabolites. Magn Reson Med, 60, 964-9 https://pubmed.ncbi.nlm.nih.gov/18816817 https://dx.doi.org/10.1002/mrm.21696
M1  - O'Callaghan, F.V., and Jordan, N. (2003). Postmodern values, attitudes and the use of complementary medicine. Complement Ther Med, 11, 28-32 https://pubmed.ncbi.nlm.nih.gov/12667972 https://dx.doi.org/10.1016/S0965-2299(02)00109-7
M1  - Oeltzschner, G., Zollner, H.J., Hui, S.C., Mikkelsen, M., Saleh, M.G., Tapper, S., et al. (2020). Osprey: open-source processing, reconstruction & estimation of magnetic resonance spectroscopy data. J Neurosci Methods, 343, 108827 https://pubmed.ncbi.nlm.nih.gov/32603810 https://dx.doi.org/10.1016/j.jneumeth.2020.108827
M1  - Olive, M.F., Cleva, R.M., Kalivas, P.W., and Malcolm, R.J. (2012). Glutamatergic medications for the treatment of drug and behavioral addictions. Pharmacol Biochem Behav, 100, 801-10 https://pubmed.ncbi.nlm.nih.gov/21536062 https://dx.doi.org/10.1016/j.pbb.2011.04.015 2011-10167-001.
M1  - Olsson, C.A., Romaniuk, H., Salinger, J., Staiger, P.K., Bonomo, Y., Hulbert, C., et al. (2016). Drinking patterns of adolescents who develop alcohol use disorders: results from the Victorian Adolescent Health Cohort Study. BMJ Open, 6, e010455 https://pubmed.ncbi.nlm.nih.gov/26868948 https://dx.doi.org/10.1136/bmjopen-2015-010455
M1  - Ongur, D., Jensen, J.E., Prescot, A.P., Stork, C., Lundy, M., Cohen, B.M., et al. (2008). Abnormal glutamatergic neurotransmission and neuronal-glial interactions in acute mania. Biol Psychiatry, 64, 718-26 https://pubmed.ncbi.nlm.nih.gov/18602089 https://dx.doi.org/10.1016/j.biopsych.2008.05.014 2008-14172-017.
M1  - Ozaras, R., Tahan, V., Aydin, S., Uzun, H., Kaya, S., and Senturk, H. (2003). N-acetylcysteine attenuates alcohol-induced oxidative stress in the rat. World J Gastroenterol, 9, 125 https://pubmed.ncbi.nlm.nih.gov/12508366 https://dx.doi.org/10.3748/wjg.v9.i1.125
M1  - Pollack, M.H., Jensen, J.E., Simon, N.M., Kaufman, R.E., and Renshaw, P.F. (2008). High-field MRS study of GABA, glutamate and glutamine in social anxiety disorder: response to treatment with levetiracetam. Prog Neuro-Psychopharmacol Biol Psychiatry, 32, 739-43 https://pubmed.ncbi.nlm.nih.gov/18206286 https://dx.doi.org/10.1016/j.pnpbp.2007.11.023 2008-03018-020.
M1  - Prisciandaro, J.J., Mellick, W., Squeglia, L.M., Hix, S., Arnold, L., and Tolliver, B.K. (2022). Results from a randomized, double-blind, placebo-controlled, crossover, multimodal-MRI pilot study of gabapentin for co-occurring bipolar and cannabis use disorders. Addict Biol, 27, e13085 https://pubmed.ncbi.nlm.nih.gov/34390300 https://dx.doi.org/10.1111/adb.13085 2021-76865-001.
M1  - Prisciandaro, J.J., Mikkelsen, M., Saleh, M.G., and Edden, R.A. (2020). An evaluation of the reproducibility of 1H-MRS GABA and GSH levels acquired in healthy volunteers with J-difference editing sequences at varying echo times. Magn Reson Imaging, 65, 109-13 https://pubmed.ncbi.nlm.nih.gov/31707293 https://dx.doi.org/10.1016/j.mri.2019.10.004
M1  - Prisciandaro, J.J., Schacht, J.P., Prescot, A.P., Brenner, H.M., Renshaw, P.F., Brown, T.R., et al. (2020). Intraindividual changes in brain GABA, glutamate, and glutamine during monitored abstinence from alcohol in treatment-naive individuals with alcohol use disorder. Addict Biol, 25, e12810 https://pubmed.ncbi.nlm.nih.gov/31373138 https://dx.doi.org/10.1111/adb.12810 2019-45562-001.
M1  - Prisciandaro, J.J., Schacht, J.P., Prescot, A.P., Renshaw, P.F., Brown, T.R., and Anton, R.F. (2019). Brain glutamate, GABA, and glutamine levels and associations with recent drinking in treatment-naive individuals with alcohol use disorder versus light drinkers. Alcohol: Clin Exp Res, 43, 221-6. https://pubmed.ncbi.nlm.nih.gov/30537347 2019-08141-005.
M1  - Quintanilla, M.E., Rivera-Meza, M., Berrios-Carcamo, P., Salinas-Luypaert, C., Herrera-Marschitz, M., and Israel, Y. (2016). Beyond the "first hit": marked inhibition by N-acetyl cysteine of chronic ethanol intake but not of early ethanol intake. Parallel effects on ethanol-induced saccharin motivation. Alcohol: Clin Exp Res, 40, 1044-51 https://pubmed.ncbi.nlm.nih.gov/27062046 https://dx.doi.org/10.1111/acer.13031
M1  - Ramirez-Nino, A.M., D'Souza, M.S., and Markou, A. (2013). N-acetylcysteine decreased nicotine self-administration and cue-induced reinstatement of nicotine seeking in rats: comparison with the effects of N-acetylcysteine on food responding and food seeking. Psychopharmacology., 225, 473-82 https://pubmed.ncbi.nlm.nih.gov/22903390 https://dx.doi.org/10.1007/s00213-012-2837-3 2013-00363-020.
M1  - Ray, L.A., Bujarski, S., Roche, D.J.O., and Magill, M. (2018). Overcoming the "Valley of Death" in medications development for alcohol use disorder. Alcohol: Clin Exp Res, 42, 1612-22 https://pubmed.ncbi.nlm.nih.gov/29969156 https://dx.doi.org/10.1111/acer.13829 2018-43637-005.
M1  - Ray, L.A., Bujarski, S., Yardley, M.M., Roche, D.J., and Hartwell, E.E. (2017). Differences between treatment-seeking and non-treatment-seeking participants in medication studies for alcoholism: do they matter?. Am J Drug Alcohol Abuse, 43, 703-10 https://pubmed.ncbi.nlm.nih.gov/28426264 https://dx.doi.org/10.1080/00952990.2017.1312423 2017-55573-013.
M1  - Saleh, M.G., Rimbault, D., Mikkelsen, M., Oeltzschner, G., Wang, A.M., Jiang, D., et al. (2019). Multi-vendor standardized sequence for edited magnetic resonance spectroscopy. Neuroimage., 189, 425-31 https://pubmed.ncbi.nlm.nih.gov/30682536 https://dx.doi.org/10.1016/j.neuroimage.2019.01.056 2019-16078-037.
M1  - Schmaal, L., Veltman, D.J., Nederveen, A., Van Den Brink, W., and Goudriaan, A.E. (2012). N-acetylcysteine normalizes glutamate levels in cocaine-dependent patients: a randomized crossover magnetic resonance spectroscopy study. Neuropsychopharmacology/, 37, 2143-52 https://pubmed.ncbi.nlm.nih.gov/22549117 https://dx.doi.org/10.1038/npp.2012.66 2012-19901-017.
M1  - Schneider, R., Bandiera, S., Souza, D.G., Bellaver, B., Caletti, G., Quincozes-Santos, A., et al. (2017). N-acetylcysteine prevents alcohol related neuroinflammation in rats. Neurochem Res, 42, 2135-41 https://pubmed.ncbi.nlm.nih.gov/28303497 https://dx.doi.org/10.1007/s11064-017-2218-8
M1  - Schulte, M., Goudriaan, A., Kaag, A., Kooi, D., Van Den Brink, W., Wiers, R., et al. (2017). The effect of N-acetylcysteine on brain glutamate and gamma-aminobutyric acid concentrations and on smoking cessation: a randomized, double-blind, placebo-controlled trial. J Psychopharmacol, 31, 1377-9 https://pubmed.ncbi.nlm.nih.gov/28922968 https://dx.doi.org/10.1177/0269881117730660 2017-46663-012.
M1  - Seyhan, A.A. (2019). Lost in translation: the valley of death across preclinical and clinical divide-identification of problems and overcoming obstacles. Transl Med Commun, 4, 1-19 https://dx.doi.org/10.1186/s41231-019-0050-7
M1  - Sheehan, D.V., Lecrubier, Y., Sheehan, K.H., Amorim, P., Janavs, J., Weiller, E., et al. (1998). The Mini-International Neuropsychiatric Interview (MINI): the development and validation of a structured diagnostic psychiatric interview for DSM-IV and ICD-10. J Clin Psychiatry, 59, 22-33. https://pubmed.ncbi.nlm.nih.gov/9881538 1998-03251-004.
M1  - Sheehan, D.V., Sheehan, K.H., Shytle, R.D., Janavs, J., Bannon, Y., Rogers, J.E., et al. (2010). Reliability and validity of the mini international neuropsychiatric interview for children and adolescents (MINI-KID). J Clin Psychiatry, 71, 17393 https://pubmed.ncbi.nlm.nih.gov/20331933 https://dx.doi.org/10.4088/JCP.09m05305whi 2012-02346-014.
M1  - Slattery, J., Kumar, N., Delhey, L., Berk, M., Dean, O., Spielholz, C., et al. (2015). Clinical trials of N-acetylcysteine in psychiatry and neurology: a systematic review. Neurosci Biobehav Rev, 55, 294-321 https://pubmed.ncbi.nlm.nih.gov/25957927 https://dx.doi.org/10.1016/j.neubiorev.2015.04.015 2015-33671-023.
M1  - Smaga, I., Frankowska, M., and Filip, M. (2021). N-acetylcysteine in substance use disorder: a lesson from preclinical and clinical research. Pharmacol Rep, 73, 1205-19 https://pubmed.ncbi.nlm.nih.gov/34091880 https://dx.doi.org/10.1007/s43440-021-00283-7
M1  - SmucnyJ, CarterCS, MaddockRJ. Medial prefrontal cortex glutamate is reduced in schizophrenia and moderated by measurement quality: a meta-analysis of 1H-MRS studies. Biol Psychiatry. 2021;90:643-51. https://pubmed.ncbi.nlm.nih.gov/34344534 https://dx.doi.org/10.1016/j.biopsych.2021.06.008
M1  - SobellLC, SobellMB. Timeline follow-back: A technique for assessing self-reported alcohol consumption. Measuring alcohol consumption: Psychosocial and biochemical methods. 1992:41-72.
M1  - Squeglia, L.M., Baker, N.L., McClure, E.A., Tomko, R.L., Adisetiyo, V., and Gray, K.M. (2016). Alcohol use during a trial of N-acetylcysteine for adolescent marijuana cessation. Addict Behav, 63, 172-7 https://pubmed.ncbi.nlm.nih.gov/27521979 https://dx.doi.org/10.1016/j.addbeh.2016.08.001 2016-41608-030.
M1  - Squeglia, L.M., Sorg, S.F., Schweinsburg, A.D., Wetherill, R.R., Pulido, C., and Tapert, S.F. (2012). Binge drinking differentially affects adolescent male and female brain morphometry. Psychopharmacology., 220, 529-39 https://pubmed.ncbi.nlm.nih.gov/21952669 https://dx.doi.org/10.1007/s00213-011-2500-4 2012-06974-008.
M1  - Squeglia, L.M., Tomko, R.L., Baker, N.L., McClure, E.A., Book, G.A., and Gray, K.M. (2018). The effect of N-acetylcysteine on alcohol use during a cannabis cessation trial. Drug Alcohol Depend, 185, 17-22 https://pubmed.ncbi.nlm.nih.gov/29413434 https://dx.doi.org/10.1016/j.drugalcdep.2017.12.005 2018-16051-004.
M1  - Stoops, W.W., Strickland, J.C., Hays, L.R., Rayapati, A.O., Lile, J.A., and Rush, C.R. (2020). Influence of n-acetylcysteine maintenance on the pharmacodynamic effects of oral ethanol. Pharmacol Biochem Behav, 198, 173037 https://pubmed.ncbi.nlm.nih.gov/32891709 https://dx.doi.org/10.1016/j.pbb.2020.173037 2020-75342-001.
M1  - SunD, AdduruVR, PhillipsRD, BouchardHC, SotirasA, MichaelAM, et al.Adolescent alcohol use is linked to disruptions in age-appropriate cortical thinning: an unsupervised machine learning approach. Neuropsychopharmacology. 2022;11:1-10. https://pubmed.ncbi.nlm.nih.gov/36209230 2023-09399-001.
M1  - Tanner-Smith, E.E., and Lipsey, M.W. (2015). Brief alcohol interventions for adolescents and young adults: a systematic review and meta-analysis. J Subst Abus Treat, 51, 1-18 https://pubmed.ncbi.nlm.nih.gov/25300577 https://dx.doi.org/10.1016/j.jsat.2014.09.001 2015-43015-003.
M1  - Tomko, R.L., Gray, K.M., Oppenheimer, S.R., Wahlquist, A.E., and McClure, E.A. (2019). Using REDCap for ambulatory assessment: Implementation in a clinical trial for smoking cessation to augment in-person data collection. Am J Drug Alcohol Abuse, 45, 26-41 https://pubmed.ncbi.nlm.nih.gov/29513609 https://dx.doi.org/10.1080/00952990.2018.1437445 2019-10136-002.
M1  - Tripodi, S.J., Bender, K., Litschge, C., and Vaughn, M.G. (2010). Interventions for reducing adolescent alcohol abuse: a meta-analytic review. Arch Pediatr Adolesc Med, 164, 85-91 https://pubmed.ncbi.nlm.nih.gov/20048247 https://dx.doi.org/10.1001/archpediatrics.2009.235
M1  - Tuura, R.O.G., Warnock, G., Ametamey, S., Treyer, V., Noeske, R., Buck, A., et al. (2019). Imaging glutamate redistribution after acute N-acetylcysteine administration: a simultaneous PET/MR study. NeuroImage., 184, 826-33 https://pubmed.ncbi.nlm.nih.gov/30296554 https://dx.doi.org/10.1016/j.neuroimage.2018.10.017 2018-59966-071.
M1  - UenoF, NakajimaS, IwataY, HondaS, Torres-CarmonaE, MarW, et al.GABA levels in the midcingulate cortex and clozapine response in patients with treatment-resistant schizophrenia: a 1H-MRS study. Psychiatry Clin Neurosci. 2022;76:587-94. https://pubmed.ncbi.nlm.nih.gov/36111425 https://dx.doi.org/10.1111/pcn.13463 2023-17222-004.
M1  - Uys, J.D., Mulholland, P.J., and Townsend, D.M. (2014). Glutathione and redox signaling in substance abuse. Biomed Pharmacother, 68, 799-807 https://pubmed.ncbi.nlm.nih.gov/25027386 https://dx.doi.org/10.1016/j.biopha.2014.06.001
M1  - Van BuurenS, Groothuis-OudshoornK, RobitzschA.Package 'mice': multivariate imputation by chained equations. CRAN Repos. 2019.
M1  - Winters, K.C. (2011). Commentary on O'Brien: substance use disorders in DSM-V when applied to adolescents. Addiction, 106, 882 https://pubmed.ncbi.nlm.nih.gov/21477236 https://dx.doi.org/10.1111/j.1360-0443.2010.03334.x 2011-07508-012.
M1  - Winters, K.C., Tanner-Smith, E.E., Bresani, E., and Meyers, K. (2014). Current advances in the treatment of adolescent drug use. Adolesc Health, Med Ther, 5, 199. https://pubmed.ncbi.nlm.nih.gov/25429247 https://dx.doi.org/10.2147/AHMT.S48053
M1  - World Health Organization. Global status report on alcohol and health 2018: World Health Organization; 2019.
M1  - Zollner, H.J., Tapper, S., Hui, S.C., Barker, P.B., Edden, R.A., and Oeltzschner, G. (2022). Comparison of linear combination modeling strategies for edited magnetic resonance spectroscopy at 3 T. NMR Biomed, 35, e4618 https://pubmed.ncbi.nlm.nih.gov/34558129 https://dx.doi.org/10.1002/nbm.4618
M2  - Kirkland, Anna E.: Department of Psychiatry and Behavioral Sciences, Medical University of South Carolina, Charleston, SC, US
M2  - Browning, Brittney D.: Department of Neuroscience, Medical University of South Carolina, Charleston, SC, US
M2  - Green, ReJoyce: Department of Psychiatry and Behavioral Sciences, Medical University of South Carolina, Charleston, SC, US
M2  - Liu, Helen: College of Medicine, Medical University of South Carolina, Charleston, SC, US
M2  - Maralit, Anna M.: Department of Psychological Sciences, University of Missouri-Columbia, Columbia, MO, US
M2  - Ferguson, Pamela L.: Department of Public Health Sciences, Medical University of South Carolina, Charleston, SC, US
M2  - Meyerhoff, Dieter J.: Department of Radiology, University of California San Francisco, San Francisco, CA, US
M2  - Prisciandaro, James J.: Department of Psychiatry and Behavioral Sciences, Medical University of South Carolina, Charleston, SC, US
M2  - Miranda, Robert: Department of Psychiatry and Human Behavior, Brown University, Providence, RI, US
M2  - Brady, Kathleen T.: Department of Psychiatry and Behavioral Sciences, Medical University of South Carolina, Charleston, SC, US
M2  - Tomko, Rachel L.: Department of Psychiatry and Behavioral Sciences, Medical University of South Carolina, Charleston, SC, US
M2  - Gray, Kevin M.: Department of Psychiatry and Behavioral Sciences, Medical University of South Carolina, Charleston, SC, US
M2  - Squeglia, Lindsay M.: Department of Psychiatry and Behavioral Sciences, Medical University of South Carolina, Charleston, SC, US
L2  - http://ovidsp.ovid.com/ovidweb.cgi?T=JS&PAGE=reference&D=psyc22&NEWS=N&AN=2023-53853-001
NL  - Neuropsychopharmacology
LA  - English
PT  - Journal, Peer Reviewed Journal
ER  -  

Link to the Ovid Full Text or citation: https://ovidsp.ovid.com/ovidweb.cgi?T=JS&CSC=Y&NEWS=N&PAGE=fulltext&D=psyc22&DO=10.1038%2fs41386-023-01553-zLink to the External Link Resolver: https://leeds.primo.exlibrisgroup.com/openurl/44LEE_INST/44LEE_INST:VU1?sid=OVID:psycdb&id=pmid:&id=doi:10.1038%2Fs41386-023-01553-z&issn=0893-133X&isbn=&volume=48&issue=8&spage=1184&pages=1184-1193&date=2023&title=Neuropsychopharmacology&atitle=N-acetylcysteine+does+not+alter+neurometabolite+levels+in+non-treatment+seeking+adolescents+who+use+alcohol+heavily%3A+A+preliminary+randomized+clinical+trial.&aulast=Kirkland 

13. 
TY  - JOUR
DB  - APA PsycInfo <2023>
ID  - 2023-89854-001
DO  - https://dx.doi.org/10.1111/jsr.13985
T1  - Sleep-related rhythmic movement disorder in adults - A systematic review with a case report.
A1  - Michalek-Zrabkowska, Monika
A1  - Wieckiewicz, Mieszko
A1  - Wichniak, Adam
A1  - Jenca, Andrej Jr.
A1  - Jencova, Janka
A1  - Frosztega, Weronika
A1  - Wieczorek, Tomasz
A1  - Chojdak-Lukasiewicz, Justyna
A1  - Sluzewska-Niedzwiedz, Monika
A1  - Wojakowska, Anna
A1  - Poreba, Rafal
A1  - Mazur, Grzegorz
A1  - Martynowicz, Helena
AI  - Wieckiewicz, Mieszko; ORCID: https://orcid.org/0000-0003-4953-7143
AI  - Wichniak, Adam; ORCID: https://orcid.org/0000-0002-5352-601X
AI  - Wieczorek, Tomasz; ORCID: https://orcid.org/0000-0003-1014-5388
AI  - Wojakowska, Anna; ORCID: https://orcid.org/0000-0002-8699-6448
AI  - Mazur, Grzegorz; ORCID: https://orcid.org/0000-0001-6610-2008
AI  - Martynowicz, Helena; ORCID: https://orcid.org/0000-0003-1283-8460
A2  - American Academy of Sleep Medicine, Attarian, H., Ward, N., Schuman, C., Attarian, Berry, R. B., Brooks, R., Gamaldo, C. E., Harding, S. M., Marcus, C., Vaughn, B. V., Berry, Breivik, E. K., Bjornsson, G. A., Skovlund, E., Breivik, Chiaro, G., Maestri, M., Riccardi, S., Haba-Rubio, J., Miano, S., Bassetti, C. L., Heinzer, R. C., Manconi, M., Chiaro, Chirakalwasan, N., Hassan, F., Kaplish, N., Fetterolf, J., Chervin, R. D., Chirakalwasan, Danish, N., Khawaja, I. S., Schenck, C. H., Danish, Gall, M., Kohn, B., Wiesmeyr, C., van Sluijs, R. M., Wilhelm, E., Rondei, Q., Jager, L., Achermann, P., Landolt, H. P., Jenni, O. G., Riener, R., Garn, H., Hill, C. M., Gall, Gharagozlou, P., Seyffert, M., Santos, R., Chokroverty, S., Gharagozlou, Gogo, E., van Sluijs, R. M., Cheung, T., Gaskell, C., Jones, L., Alwan, N. A., Hill, C. M., Gogo, Guyatt, G. H., Oxman, A. D., Vist, G. E., Kunz, R., Falck-Ytter, Y., Alonso-Coello, P., Schunemann, H. J., Guyatt, Jensen, M. P., Turner, J. A., Romano, J. M., Fisher, L. D., Jensen, Joanna Briggs Institute, Kempenaers, C., Bouillon, E., Mendlewicz, J., Kempenaers, Mayer, G., Wilde-Frenz, J., Kurella, B., Mayer, Merlino, G., Gigli, G. L., Merlino, Page, M. J., McKenzie, J. E., Bossuyt, P. M., Boutron, I., Hoffmann, T. C., Mulrow, C. D., Shamseer, L., Tetzlaff, J. M., Akl, E. A., Brennan, S. E., Chou, R., Glanville, J., Grimshaw, J. M., Hrobjartsson, A., Lalu, M. M., Li, T., Loder, E. W., Mayo-Wilson, E., McDonald, S., Moher, D., ..., Page, Page, M. J., Moher, D., Bossuyt, P. M., Boutron, I., Hoffmann, T. C., Mulrow, C. D., Shamseer, L., Tetzlaff, J. M., Akl, E. A., Brennan, S. E., Chou, R., Glanville, J., Grimshaw, J. M., Hrobjartsson, A., Lalu, M. M., Li, T., Loder, E. W., Mayo-Wilson, E., McDonald, S., McKenzie, J. E., ..., Page, Roethlisberger, S. C., Zubler, F., Roethlisberger, Sateia, M. J., Sateia, Schiffman, E., Ohrbach, R., Truelove, E., Look, J., Anderson, G., Goulet, J. P., List, T., Svensson, P., Gonzalez, Y., Lobbezoo, F., Michelotti, A., Brooks, S. L., Ceusters, W., Drangsholt, M., Ettlin, D., Gaul, C., Goldberg, L. J., Haythornthwaite, J. A., Hollender, L., Orofacial Pain Special Interest Group, International Association for the Study of Pain, ..., Schiffman, Schulz, H., Salzarulo, P., Schulz, Smith, B. G., Knight, J. K., Smith, Thorpy, M. J., Thorpy, UpToDate, Urrestarazu, E., Escobar, F., Manzanilla, O., Campo, A., Zulueta, J., Urrestarazu, Yeh, S.-B., Schenck, C. H., Yeh
Y1  - 2024//
N2  - Sleep-related rhythmic movement disorder is characterised by stereotyped and repetitive rhythmic movements involving large muscle groups during sleep with frequencies between 0.5 and 2 Hz. Most of the published studies on sleep-related rhythmic movement disorder have focussed on children. Therefore, we performed a systematic review on this topic focussing on the adult population. The review is followed by a case report. The review was conducted in accordance with the Preferred Reporting Items for Systematic Reviews and Meta-Analyses 2020 guidelines. A total of seven manuscripts (n = 32 individuals) were included in the review. The clinical manifestation of body or head rolling predominated in the majority of included cases (53.13% and 43.75%, respectively). In n = 11 (34.37%) cases, a combination of rhythmic movements was observed. The literature review also revealed a wide spectrum of co-morbidities: insomnia, restless leg syndrome, obstructive sleep apnea, ischaemic stroke, epilepsy, hypertension, alcohol and drug dependency, mild depression, and diabetes mellitus. The case report presented a 33-year-old female who was referred to the sleep laboratory due to a suspicion of sleep bruxism and obstructive sleep apnea. Although the patient was initially suspected of having obstructive sleep apnea and sleep bruxism, after conducting video-polysomnography she met the criteria for sleep-related rhythmic movement disorder as she presented body rolling, which were surprisingly most evident during the rapid eye movement sleep stage. In summary, the prevalence of sleep-related rhythmic movement disorder among adults has not been determined yet. The present review and case report is a good starting point for discussion regarding rhythmic movement disorder in adults and further research on this topic. (PsycInfo Database Record (c) 2024 APA, all rights reserved)
KW  - *Motor Processes
KW  - *Stereotyped Behavior
KW  - *Sleep Wake Disorders
M3  - Physical & Somatic Disorders [3290]
JF  - Journal of Sleep Research
VL  - 33
IS  - 1
SP  - No
EP  - Specified
CY  - United Kingdom
PB  - Wiley-Blackwell Publishing Ltd.
PB  - United Kingdom
SN  - 0962-1105
AD  - Michalek-Zrabkowska, Monika: Department of Internal Medicine, Occupational Diseases, Hypertension and Clinical Oncology, Wroclaw Medical University, 213 Borowska St., Wroclaw, Poland, 50-556, monika.michalek-zrabkowska@umw.edu.pl
AD  - Michalek-Zrabkowska, Monika: monika.michalek-zrabkowska@umw.edu.pl
M1  - American Academy of Sleep Medicine. (2014). International Classification of Sleep Disorders (3rd ed.).
M1  - Attarian, H., Ward, N., & Schuman, C. (2009). A multigenerational family with persistent sleep related rhythmic movement disorder (RMD) and insomnia. Journal of Clinical Sleep Medicine, 5(6), 571-572. https://pubmed.ncbi.nlm.nih.gov/20465026 https://dx.doi.org/10.5664/jcsm.27660
M1  - Berry, R. B., Brooks, R., Gamaldo, C. E., Harding, S. M., Marcus, C., & Vaughn, B. V. (2012). The AASM manual for the scoring of sleep and associated events. Rules, terminology and technical specifications. Version 2.4. American Academy of Sleep Medicine.
M1  - Breivik, E. K., Bjornsson, G. A., & Skovlund, E. (2000). A comparison of pain rating scales by sampling from clinical trial data. The Clinical Journal of Pain, 16(1), 22-28 https://pubmed.ncbi.nlm.nih.gov/10741815 https://dx.doi.org/10.1097/00002508-200003000-00005
M1  - Chiaro, G., Maestri, M., Riccardi, S., Haba-Rubio, J., Miano, S., Bassetti, C. L., Heinzer, R. C., & Manconi, M. (2017). Sleep-related rhythmic movement disorder and obstructive sleep apnea in five adult patients. Journal Clinical Sleep Medicine, 13, 1213-1217 https://pubmed.ncbi.nlm.nih.gov/28859719 https://dx.doi.org/10.5664/jcsm.6778
M1  - Chirakalwasan, N., Hassan, F., Kaplish, N., Fetterolf, J., & Chervin, R. D. (2009). Near resolution of sleep related rhythmic movement disorder after CPAP for OSA. Sleep Medicine, 10, 497-500 https://pubmed.ncbi.nlm.nih.gov/19324593 https://dx.doi.org/10.1016/j.sleep.2009.02.005
M1  - Danish, N., Khawaja, I. S., & Schenck, C. H. (2018). Violent parasomnia with recurrent biting and surgical interventions: Case report and differential diagnosis. Journal of Clinical Sleep Medicine, 14, 889-891 https://pubmed.ncbi.nlm.nih.gov/29734991 https://dx.doi.org/10.5664/jcsm.7134
M1  - Gall, M., Kohn, B., Wiesmeyr, C., van Sluijs, R. M., Wilhelm, E., Rondei, Q., Jager, L., Achermann, P., Landolt, H. P., Jenni, O. G., Riener, R., Garn, H., & Hill, C. M. (2019). A novel approach to assess sleep related rhythmic movement disorder in children using automatic 3D analysis. Froniers in Psychiatry, 10, 709 https://pubmed.ncbi.nlm.nih.gov/31681030 https://dx.doi.org/10.3389/fpsyt.2019.00709 2019-65927-001.
M1  - Gharagozlou, P., Seyffert, M., Santos, R., & Chokroverty, S. (2009). Rhythmic movement disorder associated with respiratory arousals and improved by CPAP titration in a patient with restless legs syndrome and sleep apnea. Sleep Medicine, 10, 501-503 https://pubmed.ncbi.nlm.nih.gov/19362882 https://dx.doi.org/10.1016/j.sleep.2009.03.003
M1  - Gogo, E., van Sluijs, R. M., Cheung, T., Gaskell, C., Jones, L., Alwan, N. A., & Hill, C. M. (2019). Objectively confirmed prevalence of sleep-related rhythmic movement disorder in pre-school children. Sleep Medicine, 53, 16-21 https://pubmed.ncbi.nlm.nih.gov/30384137 https://dx.doi.org/10.1016/j.sleep.2018.08.021
M1  - Guyatt, G. H., Oxman, A. D., Vist, G. E., Kunz, R., Falck-Ytter, Y., Alonso-Coello, P., & Schunemann, H. J. (2008). GRADE: An emerging consensus on rating quality of evidence and strength of recommendations. British Medical Journal, 336, 924-926 https://pubmed.ncbi.nlm.nih.gov/18436948 https://dx.doi.org/10.1136/bmj.39489.470347.AD
M1  - Jensen, M. P., Turner, J. A., Romano, J. M., & Fisher, L. D. (1999). Comparative reliability and validity of chronic pain intensity measures. Pain, 83(2), 157-162 https://pubmed.ncbi.nlm.nih.gov/10534586 https://dx.doi.org/10.1016/S0304-3959(99)00101-3 1999-01847-005.
M1  - Joanna Briggs Institute. (n.d.). Critical appraisal tools. https://jbi.global/critical-appraisal-tools
M1  - Kempenaers, C., Bouillon, E., & Mendlewicz, J. (1994). A rhythmic movement disorder in REM sleep: A case report. Sleep, 17(3), 274-279 https://pubmed.ncbi.nlm.nih.gov/7939128 https://dx.doi.org/10.1093/sleep/17.3.274 1995-06068-001.
M1  - Mayer, G., Wilde-Frenz, J., & Kurella, B. (2007). Sleep related rhythmic movement disorder revisited. Journal of Sleep Research, 16, 110-116 https://pubmed.ncbi.nlm.nih.gov/17309770 https://dx.doi.org/10.1111/j.1365-2869.2007.00577.x 2007-04592-014.
M1  - Merlino, G., & Gigli, G. L. (2012). Sleep-related movement disorders. Neurological Sciences, 33, 491-513 https://pubmed.ncbi.nlm.nih.gov/22203333 https://dx.doi.org/10.1007/s10072-011-0905-9 2012-13533-003.
M1  - Page, M. J., McKenzie, J. E., Bossuyt, P. M., Boutron, I., Hoffmann, T. C., Mulrow, C. D., Shamseer, L., Tetzlaff, J. M., Akl, E. A., Brennan, S. E., Chou, R., Glanville, J., Grimshaw, J. M., Hrobjartsson, A., Lalu, M. M., Li, T., Loder, E. W., Mayo-Wilson, E., McDonald, S., ...Moher, D. (2021). The PRISMA 2020 statement: An updated guideline for reporting systematic reviews. British Medical Journal, 372, n72. https://pubmed.ncbi.nlm.nih.gov/33782057
M1  - Page, M. J., Moher, D., Bossuyt, P. M., Boutron, I., Hoffmann, T. C., Mulrow, C. D., Shamseer, L., Tetzlaff, J. M., Akl, E. A., Brennan, S. E., Chou, R., Glanville, J., Grimshaw, J. M., Hrobjartsson, A., Lalu, M. M., Li, T., Loder, E. W., Mayo-Wilson, E., McDonald, S., ...McKenzie, J. E. (2021). PRISMA 2020 explanation and elaboration: Updated guidance and exemplars for reporting systematic reviews. British Medical Journal, 372, n160. https://pubmed.ncbi.nlm.nih.gov/33781993 https://dx.doi.org/10.1136/bmj.n160
M1  - Roethlisberger, S. C., & Zubler, F. (2020). Isolated mandibular sleep-related rhythmic movement disorder: A case report. Cranio: The Journal of Craniomandibular Practice, 40(3), 229-231 https://pubmed.ncbi.nlm.nih.gov/32241246 https://dx.doi.org/10.1080/08869634.2020.1747715
M1  - Sateia, M. J. (2014). International Classification of Sleep Disorders-third edition highlights and modifications. Chest, 146, 1387-1394 https://pubmed.ncbi.nlm.nih.gov/25367475 https://dx.doi.org/10.1378/chest.14-0970
M1  - Schiffman, E., Ohrbach, R., Truelove, E., Look, J., Anderson, G., Goulet, J. P., List, T., Svensson, P., Gonzalez, Y., Lobbezoo, F., Michelotti, A., Brooks, S. L., Ceusters, W., Drangsholt, M., Ettlin, D., Gaul, C., Goldberg, L. J., Haythornthwaite, J. A., Hollender, L., ...Orofacial Pain Special Interest Group, International Association for the Study of Pain. (2014). Diagnostic Criteria for Temporomandibular Disorders (DC/TMD) for clinical and research applications: Recommendations of the international RDC/TMD consortium network* and orofacial pain special interest group. Journal of Oral & Facial Pain and Headache, 28(1), 6-27 https://pubmed.ncbi.nlm.nih.gov/24482784 https://dx.doi.org/10.11607/jop.1151
M1  - Schulz, H., & Salzarulo, P. (2016). The development of sleep medicine: A historical sketch. Journal of Clinical Sleep Medicine, 12, 1041-1052 https://pubmed.ncbi.nlm.nih.gov/27250813 https://dx.doi.org/10.5664/jcsm.5946
M1  - Smith, B. G., & Knight, J. K. (1984). An index for measuring the wear of teeth. British Dental Journal, 156, 435-438 https://pubmed.ncbi.nlm.nih.gov/6590081 https://dx.doi.org/10.1038/sj.bdj.4805394
M1  - Thorpy, M. J. (2012). Classification of sleep disorders. Neurotherapeutics, 9, 687-701 https://pubmed.ncbi.nlm.nih.gov/22976557 https://dx.doi.org/10.1007/s13311-012-0145-6 2012-29127-002.
M1  - UpToDate. (n.d.). Rapid eye movement sleep behavior disorder.https://www.uptodate.com/contents/rapid-eye-movement-sleep-behaviordisorder#H1503088015
M1  - Urrestarazu, E., Escobar, F., Manzanilla, O., Campo, A., & Zulueta, J. (2016). Body rolling in adults associated to obstructive sleep apnea. Journal of Sleep Medicine and Disorders, 3, 1049.
M1  - Yeh, S.-B., & Schenck, C. H. (2012). Atypical headbanging presentation of idiopathic sleep related rhythmic movement disorder: Three cases with video-polysomnographic documentation. Journal of Clinical Sleep Medicine, 8, 403-411 https://pubmed.ncbi.nlm.nih.gov/22893771 https://dx.doi.org/10.5664/jcsm.2034
M2  - Michalek-Zrabkowska, Monika: Department of Internal Medicine, Occupational Diseases, Hypertension and Clinical Oncology, Wroclaw Medical University, Wroclaw, Poland
M2  - Wieckiewicz, Mieszko: Department of Experimental Dentistry, Wroclaw Medical University, Wroclaw, Poland
M2  - Wichniak, Adam: Third Department of Psychiatry and Sleep Medicine Center, Institute of Psychiatry and Neurology, Warsaw, Poland
M2  - Jenca, Andrej: Clinic of Stomatology and Maxillofacial Surgery, Faculty of Medicine, University Pavol Josef Safarik and Akademia Kosice, Kosice, Slovakia
M2  - Jencova, Janka: Clinic of Stomatology and Maxillofacial Surgery, Faculty of Medicine, University Pavol Josef Safarik and Akademia Kosice, Kosice, Slovakia
M2  - Frosztega, Weronika: Student Research Club No K133, Faculty of Medicine, Wroclaw Medical University, Wroclaw, Poland
M2  - Wieczorek, Tomasz: Department and Clinic of Psychiatry, Wroclaw Medical University, Wroclaw, Poland
M2  - Chojdak-Lukasiewicz, Justyna: Department of Neurology, Wroclaw Medical University, Wroclaw, Poland
M2  - Sluzewska-Niedzwiedz, Monika: Department of Neurology, Wroclaw Medical University, Wroclaw, Poland
M2  - Wojakowska, Anna: Department of Internal Medicine, Occupational Diseases, Hypertension and Clinical Oncology, Wroclaw Medical University, Wroclaw, Poland
M2  - Poreba, Rafal: Department of Internal Medicine, Occupational Diseases, Hypertension and Clinical Oncology, Wroclaw Medical University, Wroclaw, Poland
M2  - Mazur, Grzegorz: Department of Internal Medicine, Occupational Diseases, Hypertension and Clinical Oncology, Wroclaw Medical University, Wroclaw, Poland
M2  - Martynowicz, Helena: Department of Internal Medicine, Occupational Diseases, Hypertension and Clinical Oncology, Wroclaw Medical University, Wroclaw, Poland
L2  - http://ovidsp.ovid.com/ovidweb.cgi?T=JS&PAGE=reference&D=psyc22&NEWS=N&AN=2023-89854-001
NL  - J Sleep Res
LA  - English
PT  - Journal, Peer Reviewed Journal
ER  -  

Link to the Ovid Full Text or citation: https://ovidsp.ovid.com/ovidweb.cgi?T=JS&CSC=Y&NEWS=N&PAGE=fulltext&D=psyc22&DO=10.1111%2fjsr.13985Link to the External Link Resolver: https://leeds.primo.exlibrisgroup.com/openurl/44LEE_INST/44LEE_INST:VU1?sid=OVID:psycdb&id=pmid:&id=doi:10.1111%2Fjsr.13985&issn=0962-1105&isbn=&volume=33&issue=1&spage=No&pages=No+Pagination+Specified&date=2024&title=Journal+of+Sleep+Research&atitle=Sleep-related+rhythmic+movement+disorder+in+adults+-+A+systematic+review+with+a+case+report.&aulast=Michalek-Zrabkowska 

14. 
TY  - JOUR
DB  - APA PsycInfo <2023>
ID  - 2024-25248-001
DO  - https://dx.doi.org/10.1080/00952990.2023.2248544
T1  - Laboratory method to induce state boredom increases impulsive choice in people who use cocaine and controls.
A1  - Chao, Thomas
A1  - Todman, McWelling
A1  - Foltin, Richard W
A1  - Evans, Suzette M
A1  - Bedi, Gillinder
AI  - Evans, Suzette M.; ORCID: https://orcid.org/0000-0002-5397-2853
AI  - Bedi, Gillinder; ORCID: https://orcid.org/0000-0002-6718-0099
A2  - Abramson, EE., Stinson, SG., Abramson, American Psychiatric Association, Bahdila, D., Aldosari, M., Abdullah, A., Nelson, JL., Hegazi, F., Badamia, R., Alhazmi, H., Chandel, T., Odani, S., Vardavas, CI., Bahdila, Ball, SA., Carroll, KM., Rounsaville, BJ., Ball, Bechara, A., Bechara, Blaszczynski, A., McConaghy, N., Frankova, A., Blaszczynski, Blaszczynski, A., Nower, L., Blaszczynski, Bodkyn, CN., Holroyd, CB., Bodkyn, Bolla, KI., Eldreth, D., London, E., Kiehl, K., Mouratidis, M., Contoreggi, C., Matochik, J., Kurian, V., Cadet, J., Kimes, A., Bolla, Carroll, KM., Rounsaville, BJ., Keller, DS., Carroll, Cornish, JW., O'Brien, CP., Cornish, Corvinelli, A., Corvinelli, Cox, DJ., Dolan, SB., Johnson, P., Johnson, MW., Cox, Dal Mas, DE., Wittmann, BC., Dal Mas, Danckert, J., Merrifield, C., Danckert, Deci, EL., Ryan, RM., Deci, Eastwood, JD., Frischen, A., Fenske, MJ., Smilek, D., Eastwood, Faber, RJ., Christenson, GA., de Zwaan, M., Mitchell, J., Faber, Farmer, R., Sundberg, ND., Farmer, Fatseas, M., Debrabant, R., Auriacombe, M., Fatseas, Festinger, L., Carlsmith, JM., Festinger, Fields, S., Collins, C., Leraas, K., Reynolds, B., Fields, First, MB, First, Folstein, MF., Luria, R., Folstein, Foltin, RW., Luba, R., Chen, Y., Wang, Y., Evans, SM., Foltin, ForestFM, AngellAC, ParkinsJR, MacKendrickNA, Forest, Gardner, MP., Wansink, B., Kim, J., Park, S-B., Gardner, Geng, X., Hu, Y., Gu, H., Salmeron, BJ., Adinoff, B., Stein, EA., Yang, Y., Geng, German, D., Latkin, CA., German, Goetz, T., Frenzel, AC., Hall, NC., Nett, UE., Pekrun, R., Lipnevich, AA., Goetz, Goldberg, YK., Eastwood, JD., LaGuardia, J., Danckert, J., Goldberg, Goldstein, R., Woicik, P., Moeller, S., Telang, F., Jayne, M., Wong, C., Wang, G., Fowler, J., Volkow, N., Goldstein, Goldstein, RZ., Tomasi, D., Alia-Klein, N., Cottone, LA., Zhang, L., Telang, F., Volkow, ND., Goldstein, Gordon, A., Wilkinson, R., McGown, A., Jovanoska, S., Gordon, Grant, JE., Potenza, MN., Grant, Gravetter, FJ., Wallnau, LB., Gravetter, Harackiewicz, JM., Abrahams, S., Wageman, R., Harackiewicz, Harmon-Jones, E., Gable, PA., Price, TF., Harmon-Jones, Harris, PB., Houston, JM., Vazquez, JA., Smither, JA., Harms, A., Dahlke, JA., Sachau, DA., Harris, Hirsh, JB., Guindon, A., Morisano, D., Peterson, JB., Hirsh, Hughes, JR., Higgins, ST., Bickel, WK., Hughes, Janner, M., Delaney, KR., Janner, Johnson, MW, Johnson, Johnson, MW., Bruner, NR., Johnson, PS., Johnson, Kariisa, M., Scholl, L., Wilson, N., Seth, P., Hoots, B., Kariisa, Koff, E., Lucas, M., Koff, Koval, VCC., Todman, M., Koval, Lappan, SN., Brown, AW., Hendricks, PS., Lappan, Levin, FR., Evans, SM., Kleber, HD., Levin, Levin, FR., Foltin, RW., Fischman, MW., Levin, Levy, MS, Levy, Lindsay, JA., Stotts, AL., Green, CE., Herin, DV., Schmitz, JM., Lindsay, Liu, Y., Williamson, V., Setlow, B., Cottler, LB., Knackstedt, LA., Liu, London, H., Schubert, DS., Washburn, D., London, Malkovsky, E., Merrifield, C., Goldberg, Y., Danckert, J., Malkovsky, Malow, RM., West, JA., Williams, JL., Sutker, PB., Malow, Mariani, JJ., Brooks, D., Haney, M., Levin, FR., Mariani, Markey, A., Chin, A., Vanepps, EM., Loewenstein, G., Markey, Matthies, S., Philipsen, A., Svaldi, J., Matthies, McKay, JR., Rutherford, MJ., Alterman, AI., Cacciola, JS., Kaplan, MR., McKay, McLellan, AT., Lewis, DC., O'Brien, CP., Kleber, HD., McLellan, Meda, SA., Stevens, MC., Potenza, MN., Pittman, B., Gueorguieva, R., Andrews, MM., Thomas, AD., Muska, C., Hylton, JL., Pearlson, GD., Meda, Mercer, KB., Eastwood, JD., Mercer, Mercer-Lynn, KB., Bar, RJ., Eastwood, JD., Mercer-Lynn, Mercer-Lynn, KB., Flora, DB., Fahlman, SA., Eastwood, JD., Mercer-Lynn, Mercer-Lynn, KB., Hunter, JA., Eastwood, JD., Mercer-Lynn, Moynihan, AB., Igou, ER., van Tilburg, WA., Moynihan, Myerson, J., Green, L., Warusawitharana, M., Myerson, Odum, AL, Odum, Odum, AL., Becker, RJ., Haynes, JM., Galizio, A., Frye, CCJ., Downey, H., Friedel, JE., Perez, DM., Odum, Origer, A., Le Bihan, E., Baumann, M., Luo, X., Origer, Osna, NA., Donohue, TM., Kharbanda, KK., Osna, Palamar, JJ., Griffin-Tomas, M., Kamboukos, D., Palamar, Pettiford, J., Kozink, RV., Lutz, AM., Kollins, SH., Rose, JE., McClernon, FJ., Pettiford, Preston, KL., Vahabzadeh, M., Schmittner, J., Lin, J-L., Gorelick, DA., Epstein, DH., Preston, Pruessner, JC., Kirschbaum, C., Meinlschmid, G., Hellhammer, DH., Pruessner, Raffaelli, Q., Mills, C., Christoff, K., Raffaelli, Reynolds, B., Reynolds, Reynolds, B., Ortengren, A., Richards, JB., de Wit, H., Reynolds, Reynolds, B., Schiffbauer, R., Reynolds, Rochat, L., Maurage, P., Heeren, A., Billieux, J., Rochat, Rouder, JN., Speckman, PL., Sun, D., Morey, RD., Iverson, G., Rouder, RozaR, PostolacheO, Roza, Saddoris, MP., Sugam, JA., Carelli, RM., Saddoris, SAMHSA, SAMSHA, Samuels, DJ., Samuels, M., Samuels, Scholten, H., Scheres, A., de Water, E., Graf, U., Granic, I., Luijten, M., Scholten, Seiler, JP., Dan, O., Tuscher, O., Loewenstein, Y., Rumpel, S., Seiler, Sheehan, DV., Lecrubier, Y., Sheehan, KH., Amorim, P., Janavs, J., Weiller, E., Hergueta, T., Baker, R., Dunbar, GC., Sheehan, Shiels, K., Hawk, LW., Reynolds, B., Mazzullo, RJ., Rhodes, JD., Pelham, WE., Waxmonsky, JG., Gangloff, BP., Shiels, Simpson, DD., Joe, GW., Fletcher, BW., Hubbard, RL., Anglin, MD., Simpson, Smits, RR., Stein, JS., Johnson, PS., Odum, AL., Madden, GJ., Smits, SmolkinN., Smolkin, Sobell, LC., Sobell, MB., Sobell, Sommers, J., Vodanovich, SJ., Sommers, Stevens, L., Verdejo-Garcia, A., Goudriaan, AE., Roeyers, H., Dom, G., Vanderplasschen, W., Stevens, Tabachnick, BG., Fidell, LS., Tabachnick, Taube-Schiff, M., Carroll, A., Flogen, S., Taube-Schiff, Teuscher, U., Mitchell, SH., Teuscher, Todman, M., Todman, UNODC, van den Bergh, D., Van Doorn, J., Marsman, M., Draws, T., Van Kesteren, E-J., Derks, K., Dablander, F., Gronau, QF., Kucharsky, S., Gupta, ARKN., van den Bergh, Vodanovich, SJ., Kass, SJ., Vodanovich, Wallace, BC, Wallace, Watt, JD., Vodanovich, SJ., Watt, Wechsler, D., Wechsler, Wilkinson, GS., Robertson, GJ., Wilkinson, Yoon, JH., De La Garza, R., Newton, TF., Suchting, R., Weaver, MT., Brown, GS., Omar, Y., Haliwa, I., Yoon, Yucel, M., Oldenhof, E., Ahmed, SH., Belin, D., Billieux, J., Bowden-Jones, H., Carter, A., Chamberlain, SR., Clark, L., Connor, J., Yucel, Zuckerman, M., Zuckerman
Y1  - 2024//
N2  - Background: Impulsive choice is associated with both cocaine use and relapse. Little is known about the influence of transient states on impulsive choice in people who use cocaine (PWUC). Objective: This study investigated the direct effects of induced boredom on impulsive choice (i.e., temporal discounting) in PWUC relative to well-matched community controls. Methods: Forty-one PWUC (>=1x cocaine use in past 3 months; 7 females) and 38 demographically matched controls (5 females) underwent two experimental conditions in counterbalanced order. Temporal discounting was assessed immediately after a standardized boredom induction task (peg-turning) and a self-selected video watched for the same duration (non-boredom). Subjective mood state and perceived task characteristics were assessed at baseline, during experimental manipulations, and after the choice task. Results: PWUC and controls were well matched on sex, age, and socioeconomic status. Groups were also similar in reported use of drugs other than cocaine, except for recent cigarette and alcohol use (PWUC > controls). As expected, peg-turning increased boredom in the sample overall, with higher boredom reported during peg-turning than the video (p < .001, eta2p = .20). Participants overall exhibited greater impulsive choice after boredom than non-boredom (p = .028, eta2p = .07), with no preferential effects in PWUC (p > .05, BF01 = 2.9). Conclusion: Experimentally induced boredom increased state impulsivity irrespective of cocaine use status - in PWUC and carefully matched controls - suggesting a broad link between boredom and impulsive choice. This is the first study to show that transient boredom directly increases impulsive choice. Data support a viable laboratory method to further parse the effects of boredom on impulsive choice. (PsycInfo Database Record (c) 2024 APA, all rights reserved)
KW  - *Boredom
KW  - *Choice Behavior
KW  - *Cocaine
KW  - *Drug Abuse
M3  - Substance Abuse & Addiction [3233]
JF  - The American Journal of Drug and Alcohol Abuse
VL  - 50
IS  - 1
SP  - 42
EP  - 53
CY  - United Kingdom
PB  - Taylor & Francis
PB  - United Kingdom
SN  - 0095-2990
AD  - Chao, Thomas: Institute of Mental Health, Department of Psychiatry, University of British Columbia, Vancouver, BC, Canada, V6T 1Z3, thomas.chao@ubc.ca
AD  - Chao, Thomas: thomas.chao@ubc.ca
M1  - Abramson, EE., & Stinson, SG. (1977). Boredom and eating in obese and non-obese individuals. Addict Behav,2, 181-85. 10.1016/0306-4603(77)90015-6 https://pubmed.ncbi.nlm.nih.gov/607789 https://dx.doi.org/10.1016/0306-4603(77)90015-6 1979-03919-001.
M1  - American Psychiatric Association (2013). Diagnostic and statistical manual of mental disorders: DSM-5,. 10.1176/appi.books.9780890425596 https://dx.doi.org/10.1176/appi.books.9780890425596
M1  - Bahdila, D., Aldosari, M., Abdullah, A., Nelson, JL., Hegazi, F., Badamia, R., Alhazmi, H., Chandel, T., Odani, S., & Vardavas, CI. (2020). Cocaine, polysubstance abuse, and oral health outcomes, NHANES 2009 to 2014. J Periodontol,91, 1039-48. https://pubmed.ncbi.nlm.nih.gov/31919844 https://dx.doi.org/10.1002/JPER.19-0509
M1  - Ball, SA., Carroll, KM., & Rounsaville, BJ. (1994). Sensation seeking, substance abuse, and psychopathology in treatment-seeking and community cocaine abusers. J Consult Clin Psychol,62, 1053-57. 10.1037/0022-006X.62.5.1053 https://pubmed.ncbi.nlm.nih.gov/7806714 https://dx.doi.org/10.1037/0022-006X.62.5.1053 1995-09878-001.
M1  - Bechara, A. (2005). Decision making, impulse control and loss of willpower to resist drugs: a neurocognitive perspective. Nat Neurosci,8, 1458-63. 10.1038/nn1584 https://pubmed.ncbi.nlm.nih.gov/16251988 https://dx.doi.org/10.1038/nn1584 2005-14062-010.
M1  - Blaszczynski, A., McConaghy, N., & Frankova, A. (1990). Boredom proneness in pathological gambling. Psychol Rep,67, 35-42. 10.2466/pr0.1990.67.1.35 https://pubmed.ncbi.nlm.nih.gov/2236416 https://dx.doi.org/10.2466/pr0.1990.67.1.35 1991-04749-001.
M1  - Blaszczynski, A., & Nower, L. (2002). A pathways model of problem and pathological gambling. Addiction,97, 487-99. 10.1046/j.1360-0443.2002.00015.x https://pubmed.ncbi.nlm.nih.gov/12033650 https://dx.doi.org/10.1046/j.1360-0443.2002.00015.x 2002-13426-003.
M1  - Bodkyn, CN., & Holroyd, CB. (2019). Neural mechanisms of affective instability and cognitive control in substance use. Int J Psychophysiol,146, 1-19. 10.1016/j.ijpsycho.2019.08.003 https://pubmed.ncbi.nlm.nih.gov/31400355 https://dx.doi.org/10.1016/j.ijpsycho.2019.08.003 2019-71450-003.
M1  - Bolla, KI., Eldreth, D., London, E., Kiehl, K., Mouratidis, M., Contoreggi, C., Matochik, J., Kurian, V., Cadet, J., & Kimes, A. (2003). Orbitofrontal cortex dysfunction in abstinent cocaine abusers performing a decision-making task. Neuroimage,19, 1085-94. 10.1016/S1053-8119(03)00113-7 https://pubmed.ncbi.nlm.nih.gov/12880834 https://dx.doi.org/10.1016/S1053-8119(03)00113-7
M1  - Carroll, KM., Rounsaville, BJ., & Keller, DS. (1991). Relapse prevention strategies for the treatment of cocaine abuse. Am J Drug Alcohol Abuse,17, 249-65. 10.3109/00952999109027550 https://pubmed.ncbi.nlm.nih.gov/1928020 https://dx.doi.org/10.3109/00952999109027550 1992-06832-001.
M1  - Cornish, JW., & O'Brien, CP. (1996). Crack cocaine abuse: an epidemic with many public health consequences. Annu Rev Public Health,17, 259-73. 10.1146/annurev.pu.17.050196.001355 https://pubmed.ncbi.nlm.nih.gov/8724227 https://dx.doi.org/10.1146/annurev.pu.17.050196.001355
M1  - Corvinelli, A. (2010). Boredom in recovery for adult substance users with HIV/AIDS attending an urban day treatment program. Occup Ther Mental Health,26, 99-130. 10.1080/01642121003735780 https://dx.doi.org/10.1080/01642121003735780
M1  - Cox, DJ., Dolan, SB., Johnson, P., & Johnson, MW. (2020). Delay and probability discounting in cocaine use disorder: comprehensive examination of money, cocaine, and health outcomes using gains and losses at multiple magnitudes. Exp Clin Psychopharmacol,28, 724-38. 10.1037/pha0000341 https://pubmed.ncbi.nlm.nih.gov/31886701 https://dx.doi.org/10.1037/pha0000341 2019-79575-001.
M1  - Dal Mas, DE., & Wittmann, BC. (2017). Avoiding boredom: caudate and insula activity reflects boredom-elicited purchase bias. Cortex,92, 57-69. 10.1016/j.cortex.2017.03.008 https://pubmed.ncbi.nlm.nih.gov/28399434 https://dx.doi.org/10.1016/j.cortex.2017.03.008 2017-26646-007.
M1  - Danckert, J., & Merrifield, C. (2018). Boredom, sustained attention and the default mode network. Exp Brain Res,236, 2507-18. 10.1007/s00221-016-4617-5 https://pubmed.ncbi.nlm.nih.gov/26979438 https://dx.doi.org/10.1007/s00221-016-4617-5 2018-38862-002.
M1  - Deci, EL., & Ryan, RM. (1985). The general causality orientations scale: self-determination in personality. J Res Pers,19, 109-34. 10.1016/0092-6566(85)90023-6 https://dx.doi.org/10.1016/0092-6566(85)90023-6 1986-13407-001.
M1  - Eastwood, JD., Frischen, A., Fenske, MJ., & Smilek, D. (2012). The unengaged mind: defining boredom in terms of attention. Respect Psychol Sci,7, 482-95. 10.1177/1745691612456044 https://pubmed.ncbi.nlm.nih.gov/26168505 https://dx.doi.org/10.1177/1745691612456044 2012-24579-005.
M1  - Faber, RJ., Christenson, GA., de Zwaan, M., & Mitchell, J. (1995). Two forms of compulsive consumption: comorbidity of compulsive buying and binge eating. J Consum Res,22, 296-304. 10.1086/209451 https://dx.doi.org/10.1086/209451 1996-00217-003.
M1  - Farmer, R., & Sundberg, ND. (1986). Boredom proneness-the development and correlates of a new scale. J Pers Assess,50, 4-17. 10.1207/s15327752jpa5001_2 https://pubmed.ncbi.nlm.nih.gov/3723312 https://dx.doi.org/10.1207/s15327752jpa5001_2 1986-23428-001.
M1  - Fatseas, M., Debrabant, R., & Auriacombe, M. (2012). The diagnostic accuracy of attention-deficit/hyperactivity disorder in adults with substance use disorders. Curr Opin Psychiatry,25, 219-25. 10.1097/YCO.0b013e3283523d7c https://pubmed.ncbi.nlm.nih.gov/22449768 https://dx.doi.org/10.1097/YCO.0b013e3283523d7c 2013-13383-009.
M1  - Festinger, L., & Carlsmith, JM. (1959). Cognitive consequences of forced compliance. J Abnorm Soc Psych,58, 203-10. 10.1037/h0041593 https://pubmed.ncbi.nlm.nih.gov/13640824 https://dx.doi.org/10.1037/h0041593 1960-01158-001.
M1  - Fields, S., Collins, C., Leraas, K., & Reynolds, B. (2009). Dimensions of impulsive behavior in adolescent smokers and nonsmokers. Exp Clin Psychopharmacol,17, 302-11. 10.1037/a0017185 https://pubmed.ncbi.nlm.nih.gov/19803629 https://dx.doi.org/10.1037/a0017185 2009-17802-003.
M1  - First, MB. (2015). The encyclopedia of clinical psychology, New Jersey, US: John Wiley & Sons, Inc. 10.1002/9781118625392.wbecp351 https://dx.doi.org/10.1002/9781118625392.wbecp351
M1  - Folstein, MF., & Luria, R. (1973). Reliability, validity, and clinical application of the visual analogue mood scale. Psychol Med,3, 479-86. 10.1017/S0033291700054283 https://pubmed.ncbi.nlm.nih.gov/4762224 https://dx.doi.org/10.1017/S0033291700054283 1974-23168-001.
M1  - Foltin, RW., Luba, R., Chen, Y., Wang, Y., & Evans, SM. (2021). Impulsivity in cocaine users compared to matched controls: effects of sex and preferred route of cocaine use. Drug Alcohol Depen,226, 108840. 10.1016/j.drugalcdep.2021.108840 https://pubmed.ncbi.nlm.nih.gov/34246916 https://dx.doi.org/10.1016/j.drugalcdep.2021.108840 2021-75047-001.
M1  - ForestFM, AngellAC, ParkinsJR, MacKendrickNA. Beyond boredom: contributing factors to substance abuse in Hinton, Alberta. 2006.
M1  - Gardner, MP., Wansink, B., Kim, J., & Park, S-B. (2014). Better moods for better eating?: how mood influences food choice. J Consum Psychol,24, 320-35. 10.1016/j.jcps.2014.01.002 https://dx.doi.org/10.1016/j.jcps.2014.01.002 2014-27562-003.
M1  - Geng, X., Hu, Y., Gu, H., Salmeron, BJ., Adinoff, B., Stein, EA., & Yang, Y. (2017). Salience and default mode network dysregulation in chronic cocaine users predict treatment outcome. Brain,140, 1513-24. 10.1093/brain/awx036 https://pubmed.ncbi.nlm.nih.gov/28334915 https://dx.doi.org/10.1093/brain/awx036 2017-26649-027.
M1  - German, D., & Latkin, CA. (2012). Boredom, depressive symptoms, and HIV risk behaviors among urban injection drug users. AIDS Behav,16, 2244-50. 10.1007/s10461-012-0247-5 https://pubmed.ncbi.nlm.nih.gov/22760741 https://dx.doi.org/10.1007/s10461-012-0247-5 2012-29496-014.
M1  - Goetz, T., Frenzel, AC., Hall, NC., Nett, UE., Pekrun, R., & Lipnevich, AA. (2014). Types of boredom: an experience sampling approach. Motiv Emot,38, 401-19. 10.1007/s11031-013-9385-y https://dx.doi.org/10.1007/s11031-013-9385-y 2013-40732-001.
M1  - Goldberg, YK., Eastwood, JD., LaGuardia, J., & Danckert, J. (2011). Boredom: an emotional experience distinct from apathy, anhedonia, or depression. J Soc Clin Psychol,30, 647-66. 10.1521/jscp.2011.30.6.647 https://dx.doi.org/10.1521/jscp.2011.30.6.647 2011-13306-006.
M1  - Goldstein, R., Woicik, P., Moeller, S., Telang, F., Jayne, M., Wong, C., Wang, G., Fowler, J., & Volkow, N. (2010). Liking and wanting of drug and non-drug rewards in active cocaine users: the STRAP-R questionnaire. J Psychopharmacol,24, 257-66. 10.1177/0269881108096982 https://pubmed.ncbi.nlm.nih.gov/18801822 https://dx.doi.org/10.1177/0269881108096982 2010-03354-013.
M1  - Goldstein, RZ., Tomasi, D., Alia-Klein, N., Cottone, LA., Zhang, L., Telang, F., & Volkow, ND. (2007). Subjective sensitivity to monetary gradients is associated with frontolimbic activation to reward in cocaine abusers. Drug Alcohol Depen,87, 233-40. 10.1016/j.drugalcdep.2006.08.022 https://pubmed.ncbi.nlm.nih.gov/16997508 https://dx.doi.org/10.1016/j.drugalcdep.2006.08.022 2007-02460-015.
M1  - Gordon, A., Wilkinson, R., McGown, A., & Jovanoska, S. (1997). The psychometric properties of the boredom proneness scale: an examination of its validity. Psychol Stud,42, 85-97. 1998-01905-009.
M1  - Grant, JE., & Potenza, MN. (2004). Impulse control disorders: clinical characteristics and pharmacological management. Ann Clin Psychiatry,16, 27-34. 10.1080/10401230490281366 https://pubmed.ncbi.nlm.nih.gov/15147110 https://dx.doi.org/10.1080/10401230490281366 2004-13442-003.
M1  - Gravetter, FJ., & Wallnau, LB. (2004). Statistics for the behavioral sciences, Belmont (CA): Wadsworth/Thomson Learning. 2004-12802-000.
M1  - Harackiewicz, JM., Abrahams, S., & Wageman, R. (1987). Performance evaluation and intrinsic motivation: the effects of evaluative focus, rewards, and achievement orientation. J Pers Soc Psychol,53, 1015. 10.1037/0022-3514.53.6.1015 https://dx.doi.org/10.1037/0022-3514.53.6.1015 1988-07175-001.
M1  - Harmon-Jones, E., Gable, PA., & Price, TF. (2013). Does negative affect always narrow and positive affect always broaden the mind? Considering the influence of motivational intensity on cognitive scope. Curr Dir Psychol Sci,22, 301-07. 10.1177/0963721413481353 https://dx.doi.org/10.1177/0963721413481353 2013-28537-008.
M1  - Harris, PB., Houston, JM., Vazquez, JA., Smither, JA., Harms, A., Dahlke, JA., & Sachau, DA. (2014). The Prosocial and Aggressive Driving Inventory (PADI): a self-report measure of safe and unsafe driving behaviors. Accident Anal Prev,72, 1-8. 10.1016/j.aap.2014.05.023 https://pubmed.ncbi.nlm.nih.gov/25000297 https://dx.doi.org/10.1016/j.aap.2014.05.023 2014-42086-002.
M1  - Hirsh, JB., Guindon, A., Morisano, D., & Peterson, JB. (2010). Positive mood effects on delay discounting. Emotion,10, 717. 10.1037/a0019466 https://pubmed.ncbi.nlm.nih.gov/21038955 https://dx.doi.org/10.1037/a0019466 2010-22093-012.
M1  - Hughes, JR., Higgins, ST., & Bickel, WK. (1994). Nicotine withdrawal versus other drug withdrawal syndromes: similarities and dissimilarities. Addiction,89, 1461-70. 10.1111/j.1360-0443.1994.tb03744.x https://pubmed.ncbi.nlm.nih.gov/7841857 https://dx.doi.org/10.1111/j.1360-0443.1994.tb03744.x 1995-17853-001.
M1  - Janner, M., & Delaney, KR. (2012). Safety issues on British mental health wards. J Am Psychiatr Nurses Assoc,18, 104-11. 10.1177/1078390312438552 https://pubmed.ncbi.nlm.nih.gov/22412083 https://dx.doi.org/10.1177/1078390312438552 2012-08133-006.
M1  - Johnson, MW. (2012). An efficient operant choice procedure for assessing delay discounting in humans: initial validation in cocaine-dependent and control individuals. Exp Clin Psychopharmacol,20, 191-204. 10.1037/a0027088 https://pubmed.ncbi.nlm.nih.gov/22329554 https://dx.doi.org/10.1037/a0027088 2012-03841-001.
M1  - Johnson, MW., Bruner, NR., & Johnson, PS. (2015). Cocaine dependent individuals discount future rewards more than future losses for both cocaine and monetary outcomes. Addict Behav,40, 132-36. 10.1016/j.addbeh.2014.08.011 https://pubmed.ncbi.nlm.nih.gov/25260200 https://dx.doi.org/10.1016/j.addbeh.2014.08.011 2014-45616-023.
M1  - Kariisa, M., Scholl, L., Wilson, N., Seth, P., & Hoots, B. (2019). Drug overdose deaths involving cocaine and psychostimulants with abuse potential-United States, 2003-2017. Morb Mort Wkly Rep,68, 388. 10.15585/mmwr.mm6817a3 https://pubmed.ncbi.nlm.nih.gov/31048676 https://dx.doi.org/10.15585/mmwr.mm6817a3
M1  - Koff, E., & Lucas, M. (2011). Mood moderates the relationship between impulsiveness and delay discounting. Pers Indiv Differ,50, 1018-22. 10.1016/j.paid.2011.01.016 https://dx.doi.org/10.1016/j.paid.2011.01.016 2011-07120-019.
M1  - Koval, VCC., & Todman, M. (2015). Induced boredom constrains mindfulness: an online demonstration. Psychol Cogn Sci Open J,1, 1-9. 10.17140/PCSOJ-1-101 https://dx.doi.org/10.17140/PCSOJ-1-101
M1  - Lappan, SN., Brown, AW., & Hendricks, PS. (2020). Dropout rates of in-person psychosocial substance use disorder treatments: a systematic review and meta-analysis. Addiction,115, 201-17. 10.1111/add.14793 https://pubmed.ncbi.nlm.nih.gov/31454123 https://dx.doi.org/10.1111/add.14793 2019-67772-001.
M1  - Levin, FR., Evans, SM., & Kleber, HD. (1998). Prevalence of adult attention-deficit hyperactivity disorder among cocaine abusers seeking treatment. Drug Alcohol Depen,52, 15-25. 10.1016/S0376-8716(98)00049-0 https://pubmed.ncbi.nlm.nih.gov/9788002 https://dx.doi.org/10.1016/S0376-8716(98)00049-0 1998-12395-002.
M1  - Levin, FR., Foltin, RW., & Fischman, MW. (1996). Pattern of cocaine use in methadone-maintained individuals applying for research studies. J Addict Dis,15, 97-106. 10.1300/J069v15n04_06 https://pubmed.ncbi.nlm.nih.gov/8943584 https://dx.doi.org/10.1300/J069v15n04_06 1997-02958-006.
M1  - Levy, MS. (2008). Listening to our clients: the prevention of relapse. J Psychoactive Drugs,40, 167-72. 10.1080/02791072.2008.10400627 https://pubmed.ncbi.nlm.nih.gov/18720666 https://dx.doi.org/10.1080/02791072.2008.10400627 2008-10861-007.
M1  - Lindsay, JA., Stotts, AL., Green, CE., Herin, DV., & Schmitz, JM. (2009). Cocaine dependence and concurrent marijuana use: a comparison of clinical characteristics. Am J Drug Alcohol Abuse,35, 193-98. 10.1080/00952990902933860 https://pubmed.ncbi.nlm.nih.gov/19462304 https://dx.doi.org/10.1080/00952990902933860 2009-10697-013.
M1  - Liu, Y., Williamson, V., Setlow, B., Cottler, LB., & Knackstedt, LA. (2018). The importance of considering polysubstance use: lessons from cocaine research. Drug Alcohol Depen,192, 16-28. 10.1016/j.drugalcdep.2018.07.025 https://pubmed.ncbi.nlm.nih.gov/30195242 https://dx.doi.org/10.1016/j.drugalcdep.2018.07.025 2018-53972-004.
M1  - London, H., Schubert, DS., & Washburn, D. (1972). Increase of autonomic arousal by boredom. J Abnorm Psychol,80, 29. 10.1037/h0033311 https://pubmed.ncbi.nlm.nih.gov/5045241 https://dx.doi.org/10.1037/h0033311 1973-03812-001.
M1  - Malkovsky, E., Merrifield, C., Goldberg, Y., & Danckert, J. (2012). Exploring the relationship between boredom and sustained attention. Exp Brain Res,221, 59-67. 10.1007/s00221-012-3147-z https://pubmed.ncbi.nlm.nih.gov/22729457 https://dx.doi.org/10.1007/s00221-012-3147-z 2012-19865-007.
M1  - Malow, RM., West, JA., Williams, JL., & Sutker, PB. (1989). Personality disorders classification and symptoms in cocaine and opioid addicts. J Consult Clin Psychol,57, 765-67. 10.1037/0022-006X.57.6.765 https://pubmed.ncbi.nlm.nih.gov/2600247 https://dx.doi.org/10.1037/0022-006X.57.6.765 1990-12597-001.
M1  - Mariani, JJ., Brooks, D., Haney, M., & Levin, FR. (2011). Quantification and comparison of marijuana smoking practices: blunts, joints, and pipes. Drug Alcohol Depen,113, 249-51. 10.1016/j.drugalcdep.2010.08.008 https://pubmed.ncbi.nlm.nih.gov/20863627 https://dx.doi.org/10.1016/j.drugalcdep.2010.08.008 2010-20113-001.
M1  - Markey, A., Chin, A., Vanepps, EM., & Loewenstein, G. (2014). Identifying a reliable boredom induction. Percept Mot Skills,119, 237-53. 10.2466/27.PMS.119c18z6 https://pubmed.ncbi.nlm.nih.gov/25153752 https://dx.doi.org/10.2466/27.PMS.119c18z6 2014-37068-021.
M1  - Matthies, S., Philipsen, A., & Svaldi, J. (2012). Risky decision making in adults with ADHD. J Behav Ther Exp Psychiatry,43, 938-46. 10.1016/j.jbtep.2012.02.002 https://pubmed.ncbi.nlm.nih.gov/22445935 https://dx.doi.org/10.1016/j.jbtep.2012.02.002 2012-10694-013.
M1  - McKay, JR., Rutherford, MJ., Alterman, AI., Cacciola, JS., & Kaplan, MR. (1995). An examination of the cocaine relapse process. Drug Alcohol Depen,38, 35-43. 10.1016/0376-8716(95)01098-J https://pubmed.ncbi.nlm.nih.gov/7648995 https://dx.doi.org/10.1016/0376-8716(95)01098-J 1995-44159-001.
M1  - McLellan, AT., Lewis, DC., O'Brien, CP., & Kleber, HD. (2000). Drug dependence, a chronic medical illness: implications for treatment, insurance, and outcomes evaluation. Jama,284, 1689-95. 10.1001/jama.284.13.1689 https://pubmed.ncbi.nlm.nih.gov/11015800 https://dx.doi.org/10.1001/jama.284.13.1689
M1  - Meda, SA., Stevens, MC., Potenza, MN., Pittman, B., Gueorguieva, R., Andrews, MM., Thomas, AD., Muska, C., Hylton, JL., & Pearlson, GD. (2009). Investigating the behavioral and self-report constructs of impulsivity domains using principal component analysis. Behav Pharmacol,20, 390. 10.1097/FBP.0b013e32833113a3 https://pubmed.ncbi.nlm.nih.gov/19724194 https://dx.doi.org/10.1097/FBP.0b013e32833113a3 2009-16715-003.
M1  - Mercer, KB., & Eastwood, JD. (2010). Is boredom associated with problem gambling behaviour? It depends on what you mean by 'boredom'. Int Gambl Stud,10, 91-104. 10.1080/14459791003754414 https://dx.doi.org/10.1080/14459791003754414 2010-09980-009.
M1  - Mercer-Lynn, KB., Bar, RJ., & Eastwood, JD. (2014). Causes of boredom: the person, the situation, or both?. Pers Indiv Differ,56, 122-26. 10.1016/j.paid.2013.08.034 https://dx.doi.org/10.1016/j.paid.2013.08.034 2013-33412-001.
M1  - Mercer-Lynn, KB., Flora, DB., Fahlman, SA., & Eastwood, JD. (2013). The measurement of boredom: differences between existing self-report scales. Assessment,20, 585-96. 10.1177/1073191111408229 https://pubmed.ncbi.nlm.nih.gov/21571736 https://dx.doi.org/10.1177/1073191111408229 2013-34080-007.
M1  - Mercer-Lynn, KB., Hunter, JA., & Eastwood, JD. (2013). Is trait boredom redundant?. J Soc Clin Psychol,32, 897-916. 10.1521/jscp.2013.32.8.897 https://dx.doi.org/10.1521/jscp.2013.32.8.897 2013-34209-005.
M1  - Moynihan, AB., Igou, ER., & van Tilburg, WA. (2017). Boredom increases impulsiveness. Soc Psychol,48, 293-309. 10.1027/1864-9335/a000317 https://dx.doi.org/10.1027/1864-9335/a000317 2017-47340-004.
M1  - Myerson, J., Green, L., & Warusawitharana, M. (2001). Area under the curve as a measure of discounting. J Exp Anal Behav,76, 235-43. 10.1901/jeab.2001.76-235 https://pubmed.ncbi.nlm.nih.gov/11599641 https://dx.doi.org/10.1901/jeab.2001.76-235 2001-05246-006.
M1  - Odum, AL. (2011). Delay discounting: I'm a k, you're a k. J Exp Anal Behav,96, 427-39. 10.1901/jeab.2011.96-423 https://pubmed.ncbi.nlm.nih.gov/22084499 https://dx.doi.org/10.1901/jeab.2011.96-423 2011-28600-008.
M1  - Odum, AL., Becker, RJ., Haynes, JM., Galizio, A., Frye, CCJ., Downey, H., Friedel, JE., & Perez, DM. (2020). Delay discounting of different outcomes: review and theory. J Exp Anal Behav,113, 657-79. 10.1002/jeab.589 https://pubmed.ncbi.nlm.nih.gov/32147840 https://dx.doi.org/10.1002/jeab.589 2020-17714-001.
M1  - Origer, A., Le Bihan, E., Baumann, M., & Luo, X. (2015). A social gradient in fatal opioids and cocaine related overdoses?. PLoS One,10, e0125568-e0125568. 10.1371/journal.pone.0125568 https://pubmed.ncbi.nlm.nih.gov/25938451 https://dx.doi.org/10.1371/journal.pone.0125568 2015-22313-001.
M1  - Osna, NA., Donohue, TM., & Kharbanda, KK. (2017). Alcoholic liver disease: pathogenesis and current management. Alcohol Res,38, 147. https://pubmed.ncbi.nlm.nih.gov/28988570 2017-30828-001.
M1  - Palamar, JJ., Griffin-Tomas, M., & Kamboukos, D. (2015). Reasons for recent marijuana use in relation to use of other illicit drugs among high school seniors in the United States. Am J Drug Alcohol Abuse,41, 323-31. 10.3109/00952990.2015.1045977 https://pubmed.ncbi.nlm.nih.gov/26115351 https://dx.doi.org/10.3109/00952990.2015.1045977 2015-36440-008.
M1  - Pettiford, J., Kozink, RV., Lutz, AM., Kollins, SH., Rose, JE., & McClernon, FJ. (2007). Increases in impulsivity following smoking abstinence are related to baseline nicotine intake and boredom susceptibility. Addict Behav,32, 2351-57. 10.1016/j.addbeh.2007.02.004 https://pubmed.ncbi.nlm.nih.gov/17399907 https://dx.doi.org/10.1016/j.addbeh.2007.02.004 2007-12570-038.
M1  - Preston, KL., Vahabzadeh, M., Schmittner, J., Lin, J-L., Gorelick, DA., & Epstein, DH. (2009). Cocaine craving and use during daily life. Psychopharmacology,207, 291-301. 10.1007/s00213-009-1655-8 https://pubmed.ncbi.nlm.nih.gov/19777216 https://dx.doi.org/10.1007/s00213-009-1655-8 2009-20671-011.
M1  - Pruessner, JC., Kirschbaum, C., Meinlschmid, G., & Hellhammer, DH. (2003). Two formulas for computation of the area under the curve represent measures of total hormone concentration versus time-dependent change. Psychoneuroendocrinology,28, 916-31. 10.1016/S0306-4530(02)00108-7 https://pubmed.ncbi.nlm.nih.gov/12892658 https://dx.doi.org/10.1016/S0306-4530(02)00108-7 2003-07222-007.
M1  - Raffaelli, Q., Mills, C., & Christoff, K. (2018). The knowns and unknowns of boredom: a review of the literature. Exp Brain Res,236, 2451-62. 10.1007/s00221-017-4922-7 https://pubmed.ncbi.nlm.nih.gov/28352947 https://dx.doi.org/10.1007/s00221-017-4922-7 2017-14511-001.
M1  - Reynolds, B. (2006). A review of delay-discounting research with humans: relations to drug use and gambling. Behav Pharmacol,17, 651-67. 10.1097/FBP.0b013e3280115f99 https://pubmed.ncbi.nlm.nih.gov/17110792 https://dx.doi.org/10.1097/FBP.0b013e3280115f99 2006-21799-002.
M1  - Reynolds, B., Ortengren, A., Richards, JB., & de Wit, H. (2006). Dimensions of impulsive behavior: personality and behavioral measures. Pers Indiv Differ,40, 305-15. 10.1016/j.paid.2005.03.024 https://dx.doi.org/10.1016/j.paid.2005.03.024 2006-01509-013.
M1  - Reynolds, B., & Schiffbauer, R. (2004). Measuring state changes in human delay discounting: an experiential discounting task. Behav Processes,67, 343-56. 10.1016/S0376-6357(04)00140-8 https://pubmed.ncbi.nlm.nih.gov/15518985 https://dx.doi.org/10.1016/S0376-6357(04)00140-8 2004-20735-003.
M1  - Rochat, L., Maurage, P., Heeren, A., & Billieux, J. (2019). Let's open the decision-making umbrella: a framework for conceptualizing and assessing features of impaired decision making in addiction. Neuropsychol Rev,29, 27-51. 10.1007/s11065-018-9387-3 https://pubmed.ncbi.nlm.nih.gov/30293096 https://dx.doi.org/10.1007/s11065-018-9387-3 2018-50478-001.
M1  - Rouder, JN., Speckman, PL., Sun, D., Morey, RD., & Iverson, G. (2009). Bayesian t tests for accepting and rejecting the null hypothesis. Psychon Bull Rev,16, 225-37. 10.3758/PBR.16.2.225 https://pubmed.ncbi.nlm.nih.gov/19293088 https://dx.doi.org/10.3758/PBR.16.2.225 2009-19040-001.
M1  - RozaR, PostolacheO. Design of a multimodal interface based on psychophysiological sensing to identify emotion. 22nd IMEKO TC4 Symposium and 20th International Workshop on ADC Modelling and Testing, Romania; 2017. p. 1-6.
M1  - Saddoris, MP., Sugam, JA., & Carelli, RM. (2017). Prior cocaine experience impairs normal phasic dopamine signals of reward value in accumbens shell. Neuropsychopharmacology,42, 766-73. 10.1038/npp.2016.189 https://pubmed.ncbi.nlm.nih.gov/27604567 https://dx.doi.org/10.1038/npp.2016.189 2017-41487-020.
M1  - SAMHSA (2021). Treatment for stimulant use disorders, Rockville (MD): Substance Abuse and Mental Health Services Administration.
M1  - SAMSHA. Key substance use and mental health indicators in the United States: results from the 2021 National Survey on Drug Use and Health. Center for Behavioral Health Statistics and Quality, Substance Abuse and Mental Health Services Administration; 2022.
M1  - Samuels, DJ., & Samuels, M. (1974). Low self-concept as a cause of drug abuse. J Drug Educ,4, 421-38. 10.2190/VJHU-MRAR-NLG6-1XBH https://dx.doi.org/10.2190/VJHU-MRAR-NLG6-1XBH 1975-21385-001.
M1  - Scholten, H., Scheres, A., de Water, E., Graf, U., Granic, I., & Luijten, M. (2019). Behavioral trainings and manipulations to reduce delay discounting: a systematic review. Psychon Bull Rev,26, 1803-49. 10.3758/s13423-019-01629-2 https://pubmed.ncbi.nlm.nih.gov/31270766 https://dx.doi.org/10.3758/s13423-019-01629-2 2019-38245-001.
M1  - Seiler, JP., Dan, O., Tuscher, O., Loewenstein, Y., & Rumpel, S. (2022). Experienced entropy drives choice behavior in a boring decision-making task. Sci Rep,12, 3162. 10.1038/s41598-022-06861-w https://pubmed.ncbi.nlm.nih.gov/35210465 https://dx.doi.org/10.1038/s41598-022-06861-w
M1  - Sheehan, DV., Lecrubier, Y., Sheehan, KH., Amorim, P., Janavs, J., Weiller, E., Hergueta, T., Baker, R., & Dunbar, GC. (1998). The Mini-International Neuropsychiatric Interview (M.I.N.I.): the development and validation of a structured diagnostic psychiatric interview for DSM-IV and ICD-10. J Clin Psychiatry,59, 22-33;quiz 34-57. https://pubmed.ncbi.nlm.nih.gov/9881538 1998-03251-004.
M1  - Shiels, K., Hawk, LW., Reynolds, B., Mazzullo, RJ., Rhodes, JD., Pelham, WE., Waxmonsky, JG., & Gangloff, BP. (2009). Effects of methylphenidate on discounting of delayed rewards in attention deficit/hyperactivity disorder. Exp Clin Psychopharmacol,17, 291-301. 10.1037/a0017259 https://pubmed.ncbi.nlm.nih.gov/19803628 https://dx.doi.org/10.1037/a0017259 2009-17802-002.
M1  - Simpson, DD., Joe, GW., Fletcher, BW., Hubbard, RL., & Anglin, MD. (1999). A national evaluation of treatment outcomes for cocaine dependence. Arch Gen Psychiatry,56, 507-14. 10.1001/archpsyc.56.6.507 https://pubmed.ncbi.nlm.nih.gov/10359464 https://dx.doi.org/10.1001/archpsyc.56.6.507 1999-05374-004.
M1  - Smits, RR., Stein, JS., Johnson, PS., Odum, AL., & Madden, GJ. (2013). Test-retest reliability and construct validity of the experiential discounting task. Exp Clin Psychopharmacol,21, 155-63. 10.1037/a0031725 https://pubmed.ncbi.nlm.nih.gov/23421359 https://dx.doi.org/10.1037/a0031725 2013-05109-001.
M1  - SmolkinN.The relationship between boredom and relapse in substance use disorder recovery. ProQuest Information & Learning. Vol. 80; 2019.
M1  - Sobell, LC., & Sobell, MB. (1992). In (Ed.), Measuring alcohol consumption: psychosocial and biochemical methods, (pp. 41-72.). Totowa (NJ): Humana Press.
M1  - Sommers, J., & Vodanovich, SJ. (2000). Boredom proneness: its relationship to psychological- and physical-health symptoms. J Clin Psychol,56, 149-55. 10.1002/(SICI)1097-4679(200001)56:1<149:AID-JCLP14>3.0.CO;2-Y https://pubmed.ncbi.nlm.nih.gov/10661377 https://dx.doi.org/10.1002/(SICI)1097-4679(200001)56:1<149::AID-JCLP14>3.0.CO;2-Y 2000-13076-014.
M1  - Stevens, L., Verdejo-Garcia, A., Goudriaan, AE., Roeyers, H., Dom, G., & Vanderplasschen, W. (2014). Impulsivity as a vulnerability factor for poor addiction treatment outcomes: a review of neurocognitive findings among individuals with substance use disorders. J Subst Abuse Treat,47, 58-72. 10.1016/j.jsat.2014.01.008 https://pubmed.ncbi.nlm.nih.gov/24629886 https://dx.doi.org/10.1016/j.jsat.2014.01.008 2014-09342-001.
M1  - Tabachnick, BG., & Fidell, LS. (2013). Using multivariate statistics, Boston: Pearson.
M1  - Taube-Schiff, M., Carroll, A., & Flogen, S. (2016). The development of a modification of behavioural activation as a solution to reduce patient boredom in a PICU: overcoming patient and staff challenges. J Psych Intensive Care,12, 63-68. 10.20299/jpi.2016.013 https://dx.doi.org/10.20299/jpi.2016.013 2017-25121-001.
M1  - Teuscher, U., & Mitchell, SH. (2011). Relation between time perspective and delay discounting: a literature review. Psychol Rec,61, 613-32. 10.1007/BF03395780 https://dx.doi.org/10.1007/BF03395780 2011-23300-007.
M1  - Todman, M. (2013). The dimensions of state boredom: frequency, duration, unpleasantness, consequences and causal attributions. Educ Res Int,1, 32, 40.
M1  - UNODC. World drug report 2021 United Nations publication. 2021.
M1  - van den Bergh, D., Van Doorn, J., Marsman, M., Draws, T., Van Kesteren, E-J., Derks, K., Dablander, F., Gronau, QF., Kucharsky, S., & Gupta, ARKN. (2020). A tutorial on conducting and interpreting a Bayesian ANOVA in JASP. LAnnee psychologique,120, 73-96. 10.3917/anpsy1.201.0073 https://dx.doi.org/10.3917/anpsy1.201.0073
M1  - Vodanovich, SJ., & Kass, SJ. (1990). Age and gender differences in boredom proneness. J Soc Behav Pers,5, 297-307. 1991-01276-001.
M1  - Wallace, BC. (1989). Psychological and environmental determinants of relapse in crack cocaine smokers. J Subst Abuse Treat,6, 95-106. 10.1016/0740-5472(89)90036-6 https://pubmed.ncbi.nlm.nih.gov/2746717 https://dx.doi.org/10.1016/0740-5472(89)90036-6 1989-33394-001.
M1  - Watt, JD., & Vodanovich, SJ. (1992). Relationship between boredom proneness and impulsivity. Psychol Rep,70, 688-90. 10.2466/pr0.1992.70.3.688 https://pubmed.ncbi.nlm.nih.gov/1620756 https://dx.doi.org/10.2466/pr0.1992.70.3.688 1993-01482-001.
M1  - Wechsler, D. (2008). Wechsler Adult Intelligence Scale-fourth edition (WAIS-IV). An Antonio, TX: NCS Pearson,22, 816-27.
M1  - Wilkinson, GS., & Robertson, GJ. (2006). Wide Range Achievement Test (WRAT4), Lutz (FL): Psychological Assessment Resources.
M1  - Yoon, JH., De La Garza, R., Newton, TF., Suchting, R., Weaver, MT., Brown, GS., Omar, Y., & Haliwa, I. (2017). A comparison of Mazur's k and area under the curve for describing steep discounters. Psychol Rec,67, 355-63. 10.1007/s40732-017-0220-9 https://pubmed.ncbi.nlm.nih.gov/28970640 https://dx.doi.org/10.1007/s40732-017-0220-9 2017-11591-001.
M1  - Yucel, M., Oldenhof, E., Ahmed, SH., Belin, D., Billieux, J., Bowden-Jones, H., Carter, A., Chamberlain, SR., Clark, L., & Connor, J. (2019). A transdiagnostic dimensional approach towards a neuropsychological assessment for addiction: an international Delphi consensus study. Addiction,114, 1095-109. 10.1111/add.14424 https://pubmed.ncbi.nlm.nih.gov/30133930 https://dx.doi.org/10.1111/add.14424 2018-50397-001.
M1  - Zuckerman, M. (1979). Sensation seeking: beyond the optimal level of arousal, Hillsdale (NJ): Erlbaum.
M2  - Chao, Thomas: Institute of Mental Health, Department of Psychiatry, University of British Columbia, Vancouver, Canada
M2  - Todman, McWelling: Department of Psychology, The New School for Social Research, New York, NY, US
M2  - Foltin, Richard W.: Division on Substance Use Disorders, New York State Psychiatric Institute, Department of Psychiatry, Columbia University Irving Medical Center, New York, NY, US
M2  - Evans, Suzette M.: Division on Substance Use Disorders, New York State Psychiatric Institute, Department of Psychiatry, Columbia University Irving Medical Center, New York, NY, US
M2  - Bedi, Gillinder: Centre for Youth Mental Health, The University of Melbourne and Substance Use Research Group, Melbourne, Australia
L2  - http://ovidsp.ovid.com/ovidweb.cgi?T=JS&PAGE=reference&D=psyc22&NEWS=N&AN=2024-25248-001
NL  - Am J Drug Alcohol Abuse
LA  - English
PT  - Journal, Peer Reviewed Journal
ER  -  

Link to the Ovid Full Text or citation: https://ovidsp.ovid.com/ovidweb.cgi?T=JS&CSC=Y&NEWS=N&PAGE=fulltext&D=psyc22&DO=10.1080%2f00952990.2023.2248544Link to the External Link Resolver: https://leeds.primo.exlibrisgroup.com/openurl/44LEE_INST/44LEE_INST:VU1?sid=OVID:psycdb&id=pmid:&id=doi:10.1080%2F00952990.2023.2248544&issn=0095-2990&isbn=&volume=50&issue=1&spage=42&pages=42-53&date=2024&title=The+American+Journal+of+Drug+and+Alcohol+Abuse&atitle=Laboratory+method+to+induce+state+boredom+increases+impulsive+choice+in+people+who+use+cocaine+and+controls.&aulast=Chao 

15. 
TY  - JOUR
DB  - APA PsycInfo <2023>
ID  - 2024-08163-001
DO  - https://dx.doi.org/10.1016/j.chb.2023.107879
T1  - Image-based sexual abuse: Victim-perpetrator overlap and risk-related correlates of coerced sexting, non-consensual dissemination of intimate images, and cyberflashing.
A1  - Sparks, Brandon
A1  - Stephens, Skye
A1  - Trendell, Sydney
AI  - Sparks, Brandon; ORCID: https://orcid.org/0000-0002-8945-5241
A2  - Aichert, D.S., Wostmann, N.M., Costa, A., Macare, C., Wenig, J.R., Moller, H.J., Ettinger, U., Aichert, Ballester-Arnal, R., Gomez-Martinez, S., Llario, M.D.G., Salmeron-Sanchez, P., Ballester-Arnal, Benotsch, G., Kalichman, S.C., Pinkerton, S.D., Benotsch, Bonilla, S., McGinley, M., Lamb, S., Bonilla, Bryce, S., Spitz, G., Ponsford, J., Bryce, Buckels, E.E., Jones, D.N., Paulhus, D.L., Buckels, Burkett, M., Burkett, Bush, K., Kivlahan, D.R., McDonell, M.B., Fihn, S.D., Bradley, K.A., Bush, Caldwell, J.E., Swan, S.C., Allen, C.T., Sullivan, T.P., Snow, D.L., Caldwell, Clancy, E.M., Klettke, B., Hallford, D.J., Clancy, Clancy, E.M., Klettke, B., Hallford, D.J., Crossman, A.M., Maas, M.K., Toumbourou, J.W., Clancy, Cohen, J., Cohen, Drouin, M., Ross, J., Tobin, E., Drouin, Eaton, A.A., Ramjee, D., Saunders, J.F., Eaton, Fisico, R., Fisico, Furnham, A., Richards, S.C., Paulhus, D.L., Furnham, Garner, A.R., Brem, M.J., Shorey, R.C., Hamlin, J., Stuart, G.L., Garner, Garner, A.R., Grigorian, H., Florimbio, A.R., Brem, M.J., Wolford-Clevenger, C., Stuart, G.L., Garner, Gasso, A.M., Mueller-Johnson, K., Agustina, J.R., Gomez-Duran, E., Gasso, Gregg, A.P., Sedikides, C., Gregg, Hare, R.D., Neumann, C.S., Hare, Harper, C.A., Fido, D., Petronzi, D., Harper, Hayes, R.M., Dragiewicz, M., Hayes, Henry, N., Flynn, A., Powell, A., Henry, Henry, N., Powell, A., Henry, Holmes, S.C., Johnson, N.L., Zlotnick, C., Sullivan, T.P., Johnson, D.M., Holmes, Holt, M.K., Vivolo-Kantor, A.M., Polanin, J.R., Holland, K.M., DeGue, S., Matjasko, J.L., Reid, G., Holt, Hood, M., Duffy, A.L., Hood, Jones, D.N., Paulhus, D.L., Jones, Jones, D.N., Paulhus, D.L., Jones, Kafaee, N., Kohut, T., Kafaee, Kalichman, S.C., Greenberg, J., Abel, G.G., Kalichman, Kalichman, S.C., Johnson, J.R., Adair, V., Rompa, D., Multhauf, K., Kelly, J.A., Kalichman, Kalichman, S.C., Rompa, D., Kalichman, Karasavva, V., Karasavva, Karasavva, V., Brunet, L., Smodis, A., Swanek, J., Forth, A., Karasavva, Karasavva, V., Forth, A., Karasavva, Karasavva, V., Swanek, J., Smodis, A., Forth, A., Karasavva, Karasavva, V., Swanek, J., Smodis, A., Forth, A., Karasavva, Kelly, L., J.Hanmer, M.Maynard, Kelly, Klettke, B., Hallford, D.J., Clancy, E., Mellor, D.J., Toumbourou, J.W., Klettke, Kraemer, H., Kazdin, A., Offord, D., Kessler, R., Jensen, P., Kupfer, D., Kraemer, Krahe, B., Berger, A., Krahe, Lang, R.A., Langevin, R., Checkley, K.L., Pugh, G., Lang, Lee, K., Ashton, M.C., Lee, Madigan, S., Ly, A., Rash, C.L., Van Ouytsel, J., Temple, J.R., Madigan, Mann, R.E., Hanson, R.K., Thornton, D., Mann, March, E., Wagstaff, D.L., March, McCann, B.S., Simpson, T.L., Ries, R., Roy-Byrne, P., McCann, McGlynn, C., Johnson, K., McGlynn, McGlynn, C., Rackley, E., Houghton, R., McGlynn, Morelli, M., Urbini, F., Bianchi, D., Baiocco, R., Cattelino, E., Laghi, F., Chirumbolo, A., Morelli, Mori, C., Cooke, J.E., Temple, J.R., Ly, A., Lu, Y., Anderson, N., Madigan, S., Mori, Muftic, L.R., Finn, M.A., Marsh, E.A., Muftic, Oswald, F., Lopes, A., Skoda, K., Hesse, C.L., Pedersen, C.L., Oswald, Patel, U., Roesch, R., Patel, Paulhus, D.L., Jones, D.N., G.J.Boyle, D.H.Saklofske, G.Matthews, Paulhus, Payne, D.L., Lonsway, K.A., Fitzgerald, L.F., Payne, Perren, S., Gutzwiller-Helfenfinger, E., Malti, T., Hymel, S., Perren, Peterson, Z.D., Beagley, M.C., McCallum, E.B., Artime, T.M., Peterson, Pina, A., Bell, A., Griffin, K., Vasquez, E., Pina, Pina, A., Holland, J., James, M., Pina, Powell, A., Henry, N., Flynn, A., Scott, A.J., Powell, Powell, A., Scott, A.J., Flynn, A., McCook, S., Powell, Richards, T.N., Tillyer, M.S., Wright, E.M., Richards, Roberts, S., Ravn, S., Roberts, Seewald, L., Walsh, T.B., Tolman, R.M., Lee, S.J., Reed, L.A., Ngo, Q., et al., Seewald, Semple, S.J., Strathdee, S.A., Zians, J., Patterson, T.L., Semple, Seto, M.C., Lalumiere, M.L., Harris, G.T., Chivers, M.L., Seto, Shneyderman, Y., Kiely, M., Shneyderman, Skinner, H.A., Skinner, Smith, M., Smith, Stanford, M.S., Mathias, C.W., Dougherty, D.M., Lake, S.L., Anderson, N.E., Patton, J.H., Stanford, Stanko, E.A., Stanko, Steinberg, L., Sharp, C., Stanford, M.S., Tharp, A.T., Steinberg, Twenge, J.M., Sherman, R.A., Wells, B.E., Twenge, Tziallas, E., Tziallas, Van Ouytsel, J., Punyanunt-Carter, N.M., Walrave, M., Ponnet, K., Van Ouytsel, Wolak, J., Finkelhor, D., Wolak
Y1  - 2023//
N2  - The advent of technology has dramatically changed the way sexual violence is perpetrated and experienced. Understanding the context of image-based sexual abuse (IBSA) and risk factors associated with perpetration are key to effective prevention efforts. The present study explores three IBSA behaviours-coerced sexting, non-consensual dissemination of intimate images, and cyberflashing-to examine the degree of victim-perpetrator overlap and what risk factors from the extant sexual violence literature are relevant to each behaviour. Emerging adults (n = 541; 69% female, 31% male) were recruited from a local university in Nova Scotia and the broader community (not specific to Nova Scotia) and reported their perpetration and victimization experiences with the three forms of IBSA. Participants also completed measures relating to their offense-supportive attitudes, dark triad traits, sadism, sexual compulsivity, impulsivity, and substance use. Results indicated substantial victim-perpetrator overlap for non-consensual dissemination of intimate images and cyberflashing. Victim-perpetrators demonstrated a pattern of higher scores across all risk-related measures, the magnitude of which differed across IBSA behaviours. These findings suggest that the broader literature on sexual offending is relevant to understanding IBSA and fits with the wider literature that suggests overlap between victimization and perpetration. (PsycInfo Database Record (c) 2023 APA, all rights reserved)
KW  - *Intimacy
KW  - *Photographs
KW  - *Risk Factors
KW  - *Sexual Abuse
KW  - *Victimization
KW  - *Sexting
KW  - *Online Behavior
KW  - *Sexual Violence
M3  - Behavior Disorders & Antisocial Behavior [3230]
JF  - Computers in Human Behavior
VL  - 148
SP  - 1
EP  - 10
CY  - Netherlands
PB  - Elsevier Science
PB  - Netherlands
SN  - 0747-5632
AD  - Sparks, Brandon: Kingston University London, 55-59 Penrhyn Rd., Kingston Upon Thames, United Kingdom, KT1 2EE, b.sparks@kingston.ac.uk
AD  - Sparks, Brandon: b.sparks@kingston.ac.uk
M1  - Aichert, D.S., Wostmann, N.M., Costa, A., Macare, C., Wenig, J.R., Moller, H.J., & Ettinger, U. (2012). Associations between trait impulsivity and prepotent response inhibition. Journal of Clinical and Experimental Neuropsychology, 34(10), 1016-1032. https://pubmed.ncbi.nlm.nih.gov/22888795 https://dx.doi.org/10.1080/13803395.2012.706261 2012-32161-003.
M1  - Ballester-Arnal, R., Gomez-Martinez, S., Llario, M.D.G., & Salmeron-Sanchez, P. (2013). Sexual compulsivity scale: adaptation and validation in the spanish population. Journal of Sex & Marital Therapy, 39(6), 526-540. https://pubmed.ncbi.nlm.nih.gov/23631692 https://dx.doi.org/10.1080/0092623X.2012.665816 2013-27143-006.
M1  - Benotsch, G., Kalichman, S.C., & Pinkerton, S.D. (2001). Sexual compulsivity in HIV-positive men and women: Prevalence, predictors, and consequences of high-risk behaviors. Sexual Addiction & Compulsivity: The Journal of Treatment and Prevention, 8(2), 83-99. https://dx.doi.org/10.1080/10720160127561 2002-12119-001.
M1  - Bonilla, S., McGinley, M., & Lamb, S. (2021). Sexting, power, and patriarchy: Narratives of sexting from a college population. New Media & Society, 23(5), 1099-1116. https://dx.doi.org/10.1177/1461444820909517 2021-45226-012.
M1  - Bryce, S., Spitz, G., & Ponsford, J. (2015). Screening for substance use disorders following traumatic brain injury: Examining the validity of the AUDIT and the DAST. The Journal of Head Trauma Rehabilitation, 30(5), E40-E48. https://pubmed.ncbi.nlm.nih.gov/25310295 https://dx.doi.org/10.1097/HTR.0000000000000091 2015-43169-014.
M1  - Buckels, E.E., Jones, D.N., & Paulhus, D.L. (2013). Behavioral confirmation of everyday sadism. Psychological Science, 24(11), 2201-2209. https://pubmed.ncbi.nlm.nih.gov/24022650 https://dx.doi.org/10.1177/0956797613490749 2013-39796-008.
M1  - Burkett, M. (2015). Sex (t) talk: A qualitative analysis of young adults' negotiations of the pleasures and perils of sexting. Sexuality & Culture, 19, 835-863. https://dx.doi.org/10.1007/s12119-015-9295-0 2015-47009-014.
M1  - Bush, K., Kivlahan, D.R., McDonell, M.B., Fihn, S.D., & Bradley, K.A. (1998). Ambulatory care quality improvement project (ACQUIP. The AUDIT alcohol consumption questions (AUDIT-C): An effective brief screening test for problem drinking, Vol. 158, pp. 1789-1795. Archives of Internal Medicine. 16.
M1  - Caldwell, J.E., Swan, S.C., Allen, C.T., Sullivan, T.P., & Snow, D.L. (2009). Why I hit him: Women's reasons for intimate partner violence. Journal of Aggression, Maltreatment & Trauma, 18(7), 672-697. https://pubmed.ncbi.nlm.nih.gov/21072136 https://dx.doi.org/10.1080/10926770903231783 2010-11327-002.
M1  - Clancy, E.M., Klettke, B., & Hallford, D.J. (2019). The dark side of sexting-factors predicting the dissemination of sexts. Computers in Human Behavior, 92, 266-272. https://dx.doi.org/10.1016/j.chb.2018.11.023 2019-04039-027.
M1  - Clancy, E.M., Klettke, B., Hallford, D.J., Crossman, A.M., Maas, M.K., & Toumbourou, J.W. (2020). Sharing is not always caring: Understanding motivations and behavioural associations with sext dissemination. Computers in Human Behavior, 112. https://dx.doi.org/10.1016/j.chb.2020.106460 2020-64029-001.
M1  - Cohen, J. (1992). A power primer. Psychological Bulletin, 112, 1155-1159. https://pubmed.ncbi.nlm.nih.gov/19565683 https://dx.doi.org/10.1037/0033-2909.112.1.155 1992-37683-001.
M1  - Drouin, M., Ross, J., & Tobin, E. (2015). Sexting: A new, digital vehicle for intimate partner aggression? Computers in Human Behavior, 50, 197-204. https://dx.doi.org/10.1016/j.chb.2015.04.001 2015-25761-021.
M1  - Eaton, A.A., Ramjee, D., & Saunders, J.F. (2022). The relationship between sextortion during COVID-19 and Pre-pandemic intimate partner violence: A large study of victimization among diverse US men and women. Victims & Offenders. (advance online copy).
M1  - Fisico, R. (2021). Why would someone send me that?! Exploring the prevalence, contexts, motivations, and predictors of sending unsolicited sexual images. (Master's thesis). University of Ontario Institute of Technology.
M1  - Furnham, A., Richards, S.C., & Paulhus, D.L. (2013). The Dark Triad of personality: A 10 year review. Social and Personality Psychology Compass, 7(3), 199-216. https://dx.doi.org/10.1111/spc3.12018 2013-08043-005.
M1  - Garner, A.R., Brem, M.J., Shorey, R.C., Hamlin, J., & Stuart, G.L. (2022). Negative urgency moderates the association between compulsive sexual behaviors and sending unsolicited sexts among men in residential treatment for substance use disorders. Computers in Human Behavior. https://dx.doi.org/10.1016/j.chb.2022.107385
M1  - Garner, A.R., Grigorian, H., Florimbio, A.R., Brem, M.J., Wolford-Clevenger, C., & Stuart, G.L. (2018). The association between compulsive sexual behavior and sexual aggression perpetration among men arrested for domestic violence. Sexual Addiction & Compulsivity, 25(2-3), 226-240. https://dx.doi.org/10.1080/10720162.2018.1532361 2018-60497-001.
M1  - Gasso, A.M., Mueller-Johnson, K., Agustina, J.R., & Gomez-Duran, E. (2021). Mental health correlates of sexting coercion perpetration and victimisation in university students by gender. Journal of Sexual Aggression, 1-17. https://dx.doi.org/10.1080/13552600.2021.1894493 2021-27729-001.
M1  - Govuk. (2022). 13 March). 'Cyberflashing' to become a criminal offence. Author. Retrieved from https://www.gov.uk/government/news/cyberflashing-to-become-a-criminal-offence
M1  - Gregg, A.P., & Sedikides, C. (2010). Narcissistic fragility: Rethinking its links to explicit and implicit self-esteem. Self and Identity, 9(2), 142-161. https://dx.doi.org/10.1080/15298860902815451 2010-07651-003.
M1  - Hare, R.D., & Neumann, C.S. (2008). Psychopathy as a clinical and empirical construct. Annual Review of Clinical Psychology, 4(1), 217-246. https://pubmed.ncbi.nlm.nih.gov/18370617 https://dx.doi.org/10.1146/annurev.clinpsy.3.022806.091452 2008-11971-009.
M1  - Harper, C.A., Fido, D., & Petronzi, D. (2021). Delineating non-consensual sexual image offending: Towards an empirical approach. Aggression and Violent Behavior, 58, 101547. https://dx.doi.org/10.1016/j.avb.2021.101547 2021-49063-001.
M1  - Hayes, R.M., & Dragiewicz, M. (2018). Unsolicited dick pics: Erotica, exhibitionism or entitlement? Women's Studies International Forum, 71, 114-120. https://dx.doi.org/10.1016/j.wsif.2018.07.001 2018-33593-001.
M1  - Henry, N., Flynn, A., & Powell, A. (2020). Technology-facilitated domestic and sexual violence: A review. Violence Against Women, 26(15-16), 1828-1854. https://pubmed.ncbi.nlm.nih.gov/32998673 https://dx.doi.org/10.1177/1077801219875821 2020-74933-002.
M1  - Henry, N., & Powell, A. (2018). Technology-facilitated sexual violence: A literature review of empirical research. Trauma, Violence, & Abuse, 19(2), 195-208. https://pubmed.ncbi.nlm.nih.gov/27311818 https://dx.doi.org/10.1177/1524838016650189 2018-09347-005.
M1  - Holmes, S.C., Johnson, N.L., Zlotnick, C., Sullivan, T.P., & Johnson, D.M. (2022). The association between demographic, mental health, and intimate partner violence victimization variables and undergraduate women's intimate partner violence perpetration. Journal of Interpersonal Violence, 33(1-2), 33-57. https://pubmed.ncbi.nlm.nih.gov/32102597 https://dx.doi.org/10.1177/0886260520907354
M1  - Holt, M.K., Vivolo-Kantor, A.M., Polanin, J.R., Holland, K.M., DeGue, S., Matjasko, J.L., & Reid, G. (2015). Bullying and suicidal ideation and behaviors: A meta-analysis. Pediatrics, 135(2), e496-e509. https://pubmed.ncbi.nlm.nih.gov/25560447 https://dx.doi.org/10.1542/peds.2014-1864 2015-18292-033.
M1  - Hood, M., & Duffy, A.L. (2018). Understanding the relationship between cyber-victimisation and cyber-bullying on Social Network Sites: The role of moderating factors. Personality and Individual Differences, 133, 103-108. https://dx.doi.org/10.1016/j.paid.2017.04.004 2017-15827-001.
M1  - Jones, D.N., & Paulhus, D.L. (2011). The role of impulsivity in the Dark Triad of personality. Personality and Individual Differences, 51(5), 679-682. https://dx.doi.org/10.1016/j.paid.2011.04.011 2011-16188-027.
M1  - Jones, D.N., & Paulhus, D.L. (2014). Introducing the short dark triad (SD3) a brief measure of dark personality traits. Assessment, 21(1), 28-41. https://pubmed.ncbi.nlm.nih.gov/24322012 https://dx.doi.org/10.1177/1073191113514105 2014-10974-004.
M1  - Kafaee, N., & Kohut, T. (2021). Online sexual experiences and relationship functioning in long distance relationships. The Canadian Journal of Human Sexuality, 30(1), 15-25. https://dx.doi.org/10.3138/cjhs.2020-0038 2023-07003-002.
M1  - Kalichman, S.C., Greenberg, J., & Abel, G.G. (1997). HIV-seropositive men who engage in high-risk sexual behaviour: Psychological characteristics and implications for prevention. AIDS Care, 9(4), 441-450. https://pubmed.ncbi.nlm.nih.gov/9337888 https://dx.doi.org/10.1080/09540129750124984 1997-05743-007.
M1  - Kalichman, S.C., Johnson, J.R., Adair, V., Rompa, D., Multhauf, K., & Kelly, J.A. (1994). Sexual sensation seeking: Scale development and predicting AIDS-risk behavior among homosexually active men. Journal of Personality Assessment, 62(3), 385-397. https://pubmed.ncbi.nlm.nih.gov/8027907 https://dx.doi.org/10.1207/s15327752jpa6203_1 1994-39649-001.
M1  - Kalichman, S.C., & Rompa, D. (1995). Sexual sensation seeking and sexual compulsivity scales: Validity, and predicting HIV risk behavior. Journal of Personality Assessment, 65(3), 586-601. https://pubmed.ncbi.nlm.nih.gov/8609589 https://dx.doi.org/10.1207/s15327752jpa6503_16 1996-16113-001.
M1  - Karasavva, V. (2020). iPredator: Image-based sexual abuse risk factors and motivators. (Master's thesis). Carleton University.
M1  - Karasavva, V., Brunet, L., Smodis, A., Swanek, J., & Forth, A. (2023). Putting the Y in cyberflashing: Exploring the prevalence and predictors of the reasons for sending unsolicited nude or sexual images. Computers in Human Behavior, 140. (advance online copy). https://dx.doi.org/10.1016/j.chb.2022.107593
M1  - Karasavva, V., & Forth, A. (2021). Personality, attitudinal, and demographic predictors of non-consensual dissemination of intimate images. Journal of Interpersonal Violence. https://pubmed.ncbi.nlm.nih.gov/34507500
M1  - Karasavva, V., Swanek, J., Smodis, A., & Forth, A. (2022). Expectations VS reality: Expected and actual affective reactions to unsolicited sexual images. Computers in Human Behavior, 130. https://dx.doi.org/10.1016/j.chb.2022.107181
M1  - Karasavva, V., Swanek, J., Smodis, A., & Forth, A. (2022). From myth to reality: Sexual image abuse myth acceptance, the dark tetrad, and non-consensual intimate image dissemination proclivity. Journal of Sexual Aggression, 1-17. 2022-30357-001.
M1  - Kelly, L. (1987). The continuum of sexual violence. In J.Hanmer & M.Maynard (Eds.), Women, violence and social control, pp. 46-60. UK: Palgrave Macmillan. https://dx.doi.org/10.1007/978-1-349-18592-4_4
M1  - Klettke, B., Hallford, D.J., Clancy, E., Mellor, D.J., & Toumbourou, J.W. (2019). Sexting and psychological distress: The role of unwanted and coerced sexts. Cyberpsychology, Behavior, and Social Networking, 22(4), 237-242. https://pubmed.ncbi.nlm.nih.gov/30855187 https://dx.doi.org/10.1089/cyber.2018.0291 2019-20111-002.
M1  - Kraemer, H., Kazdin, A., Offord, D., Kessler, R., Jensen, P., & Kupfer, D. (1997). Coming to terms with the terms of risk. Archives of General Psychiatry, 5, 337-343. https://pubmed.ncbi.nlm.nih.gov/9107150 https://dx.doi.org/10.1001/archpsyc.1997.01830160065009 1997-06505-006.
M1  - Krahe, B., & Berger, A. (2017). Gendered pathways from child sexual abuse to sexual aggression victimization and perpetration in adolescence and young adulthood. Child Abuse & Neglect: International Journal, 63, 261-272. https://pubmed.ncbi.nlm.nih.gov/27771010 https://dx.doi.org/10.1016/j.chiabu.2016.10.004 2016-50980-001.
M1  - Lang, R.A., Langevin, R., Checkley, K.L., & Pugh, G. (1987). Genital exhibitionism: Courtship disorder or narcissism? Canadian Journal of Behavioural Science, 19(2), 216-232. https://dx.doi.org/10.1037/h0080011 1989-01812-001.
M1  - Lee, K., & Ashton, M.C. (2005). Psychopathy, Machiavellianism, and narcissism in the Five-Factor Model and the HEXACO model of personality structure. Personality and Individual differences, 38(7), 1571-1582. https://dx.doi.org/10.1016/j.paid.2004.09.016 2005-04337-008.
M1  - Madigan, S., Ly, A., Rash, C.L., Van Ouytsel, J., & Temple, J.R. (2018). Prevalence of multiple forms of sexting behavior among youth: A systematic review and meta-analysis. JAMA Pediatrics, 172(4), 327-335. https://pubmed.ncbi.nlm.nih.gov/29482215 https://dx.doi.org/10.1001/jamapediatrics.2017.5314
M1  - Mann, R.E., Hanson, R.K., & Thornton, D. (2010). Assessing risk for sexual recidivism: Some proposals on the nature of psychologically meaningful risk factors. Sexual Abuse, 22(2), 191-217. https://pubmed.ncbi.nlm.nih.gov/20363981 https://dx.doi.org/10.1177/1079063210366039 2010-09937-004.
M1  - March, E., & Wagstaff, D.L. (2017). Sending nudes: Sex, self-rated mate value, and trait Machiavellianism predict sending unsolicited explicit images. Frontiers in Psychology, 8, 2210. https://pubmed.ncbi.nlm.nih.gov/29326632 https://dx.doi.org/10.3389/fpsyg.2017.02210 2017-58089-001.
M1  - McCann, B.S., Simpson, T.L., Ries, R., & Roy-Byrne, P. (2000). Reliability and validity of screening instruments for drug and alcohol abuse in adults seeking evaluation for attention-deficit/hyperactivity disorder. American Journal on Addictions, 9(1), 1-9. https://pubmed.ncbi.nlm.nih.gov/10914288 https://dx.doi.org/10.1080/10550490050172173 2000-08116-001.
M1  - McGlynn, C., & Johnson, K. (2021). Criminalising cyberflashing: Options for law reform. Journal of Criminal Law, 85(3), 171-188. https://dx.doi.org/10.1177/0022018320972306
M1  - McGlynn, C., Rackley, E., & Houghton, R. (2017). Beyond "revenge porn": The continuum of image-based sexual abuse. Feminist Legal Studies, 25, 25-46. https://dx.doi.org/10.1007/s10691-017-9343-2
M1  - Morelli, M., Urbini, F., Bianchi, D., Baiocco, R., Cattelino, E., Laghi, F., & Chirumbolo, A. (2021). The relationship between dark triad personality traits and sexting behaviors among adolescents and young adults across 11 countries. International Journal of Environmental Research and Public Health, 18(5), 2526-2550. https://pubmed.ncbi.nlm.nih.gov/33806314 https://dx.doi.org/10.3390/ijerph18052526
M1  - Mori, C., Cooke, J.E., Temple, J.R., Ly, A., Lu, Y., Anderson, N., & Madigan, S. (2020). The prevalence of sexting behaviors among emerging adults: A meta-analysis. Archives of Sexual Behavior, 49, 1103-1119. https://pubmed.ncbi.nlm.nih.gov/32072397 https://dx.doi.org/10.1007/s10508-020-01656-4 2020-12517-001.
M1  - Muftic, L.R., Finn, M.A., & Marsh, E.A. (2015). The victim-offender overlap, intimate partner violence, and sex: Assessing differences among victims, offenders, and victim-offenders. Crime & Delinquency, 61(7), 899-926. https://dx.doi.org/10.1177/0011128712453677 2015-39373-001.
M1  - Oswald, F., Lopes, A., Skoda, K., Hesse, C.L., & Pedersen, C.L. (2020). I'll show you mine so you'll show me yours: Motivations and personality variables in photographic exhibitionism. The Journal of Sex Research, 57(5), 597-609. https://pubmed.ncbi.nlm.nih.gov/31318606 https://dx.doi.org/10.1080/00224499.2019.1639036 2019-42153-001.
M1  - Patel, U., & Roesch, R. (2022). The prevalence of technology-facilitated sexual violence: A meta-analysis and systematic review. Trauma, Violence, & Abuse, 23(2), 428-443. https://pubmed.ncbi.nlm.nih.gov/32930064 https://dx.doi.org/10.1177/1524838020958057 2022-43762-007.
M1  - Paulhus, D.L., & Jones, D.N. (2015). Measures of dark personalities. In G.J.Boyle, D.H.Saklofske, & G.Matthews (Eds.), Measures of personality and social psychological constructs, pp. 562-594. Academic Press. https://dx.doi.org/10.1016/B978-0-12-386915-9.00020-6 2014-44092-020.
M1  - Payne, D.L., Lonsway, K.A., & Fitzgerald, L.F. (1999). Rape myth acceptance: Exploration of its structure and its measurement using theIllinois rape myth acceptance scale. Journal of Research in Personality, 33(1), 27-68. https://dx.doi.org/10.1006/jrpe.1998.2238 1999-10940-002.
M1  - Perren, S., Gutzwiller-Helfenfinger, E., Malti, T., & Hymel, S. (2012). Moral reasoning and emotion attributions of adolescent bullies, victims, and bully-victims. British Journal of Developmental Psychology, 30(4), 511-530. https://pubmed.ncbi.nlm.nih.gov/23039330 https://dx.doi.org/10.1111/j.2044-835X.2011.02059.x 2012-27486-003.
M1  - Peterson, Z.D., Beagley, M.C., McCallum, E.B., & Artime, T.M. (2019). Sexual attitudes and behaviors among men who are victims, perpetrators, or both victims and perpetrators of adult sexual assault. Psychology of Violence, 9(2), 221-234. https://dx.doi.org/10.1037/vio0000187 2018-18479-001.
M1  - Pina, A., Bell, A., Griffin, K., & Vasquez, E. (2021). Image Based Sexual Abuse proclivity and victim blaming: The role of dark personality traits and moral disengagement. Onati Socio-Legal Series, 11(5), 1179-1197. https://dx.doi.org/10.35295/osls.iisl/0000-0000-0000-1213
M1  - Pina, A., Holland, J., & James, M. (2017). The malevolent side of revenge porn proclivity: Dark personality traits and sexist ideology. International Journal of Technoethics, 8(1), 30-43. https://dx.doi.org/10.4018/IJT.2017010103 2017-29808-003.
M1  - Powell, A., Henry, N., Flynn, A., & Scott, A.J. (2019). Image-based sexual abuse: The extent, nature, and predictors of perpetration in a community sample of Australian residents. Computers in Human Behavior, 92, 393-402. https://dx.doi.org/10.1016/j.chb.2018.11.009 2019-04039-040.
M1  - Powell, A., Scott, A.J., Flynn, A., & McCook, S. (2022). Perpetration of image-based sexual abuse: Extent, nature and correlates in a multi-country sample. Journal of Interpersonal Violence. https://pubmed.ncbi.nlm.nih.gov/35184577 https://dx.doi.org/10.1177/08862605211072266
M1  - Richards, T.N., Tillyer, M.S., & Wright, E.M. (2017). Intimate partner violence and the overlap of perpetration and victimization: Considering the influence of physical, sexual, and emotional abuse in childhood. Child Abuse & Neglect, 67, 240-248. https://pubmed.ncbi.nlm.nih.gov/28282597 https://dx.doi.org/10.1016/j.chiabu.2017.02.037 2017-22557-023.
M1  - Roberts, S., & Ravn, S. (2020). Towards a sociological understanding of sexting as a social practice: A case study of university undergraduate men. Sociology, 54(2), 258-274. https://dx.doi.org/10.1177/0038038519864239 2020-25366-003.
M1  - Seewald, L., Walsh, T.B., Tolman, R.M., Lee, S.J., Reed, L.A., Ngo, Q., et al. (2022). Technology-facilitated abuse prevalence and associations among a nationally representative sample of young men. The Annals of Family Medicine, 20(1), 12-17. https://pubmed.ncbi.nlm.nih.gov/35074762 https://dx.doi.org/10.1370/afm.2758
M1  - Semple, S.J., Strathdee, S.A., Zians, J., & Patterson, T.L. (2011). Correlates of trading sex for methamphetamine in a sample of HIV-negative heterosexual methamphetamine users. Journal of Psychoactive Drugs, 43(2), 79-88. https://pubmed.ncbi.nlm.nih.gov/21858954 https://dx.doi.org/10.1080/02791072.2011.587390 2011-15572-001.
M1  - Seto, M.C., Lalumiere, M.L., Harris, G.T., & Chivers, M.L. (2012). The sexual responses of sexual sadists. Journal of Abnormal Psychology, 121(3), 739-753. https://pubmed.ncbi.nlm.nih.gov/22708887 https://dx.doi.org/10.1037/a0028714 2012-15955-001.
M1  - Shneyderman, Y., & Kiely, M. (2013). Intimate partner violence during pregnancy: Victim or perpetrator? Does it make a difference? BJOG: An International Journal of Obstetrics and Gynaecology, 120(11), 1375-1385. https://pubmed.ncbi.nlm.nih.gov/23786367 https://dx.doi.org/10.1111/1471-0528.12357
M1  - Skinner, H.A. (1982). The drug abuse screening test. Addictive Behaviors, 7(4), 363-371. https://pubmed.ncbi.nlm.nih.gov/7183189 https://dx.doi.org/10.1016/0306-4603(82)90005-3 1983-29303-001.
M1  - Smith, M. (2018). Four in ten female millennials have been sent an unsolicited penis photo. https://yougov.co.uk/topics/politics/articles-reports/2018/02/16/four-ten-female-millennials-been-sent-dick-pic
M1  - Stanford, M.S., Mathias, C.W., Dougherty, D.M., Lake, S.L., Anderson, N.E., & Patton, J.H. (2009). Fifty years of the Barratt Impulsiveness Scale: An update and review. Personality and Individual Differences, 47(5), 385-395. https://dx.doi.org/10.1016/j.paid.2009.04.008 2009-09271-003.
M1  - Stanko, E.A. (1990). Everyday violence. Pandora.
M1  - Steinberg, L., Sharp, C., Stanford, M.S., & Tharp, A.T. (2013). New tricks for an old measure: The development of the Barratt Impulsiveness Scale-Brief (BIS-Brief). Psychological Assessment, 25(1), 216-226. https://pubmed.ncbi.nlm.nih.gov/23148649 https://dx.doi.org/10.1037/a0030550 2012-30025-001.
M1  - Twenge, J.M., Sherman, R.A., & Wells, B.E. (2017). Declines in sexual frequency among American adults, 1989-2014. Archives of Sexual Behavior, 46(8), 2389-2401. https://pubmed.ncbi.nlm.nih.gov/28265779 https://dx.doi.org/10.1007/s10508-017-0953-1 2017-10730-001.
M1  - Tziallas, E. (2015). Gamified eroticism: Gay male "social networking" applications and self-pornography. Sexuality & Culture, 19, 759-775. https://dx.doi.org/10.1007/s12119-015-9288-z 2015-47009-010.
M1  - Van Ouytsel, J., Punyanunt-Carter, N.M., Walrave, M., & Ponnet, K. (2020). Sexting within young adults' dating and romantic relationships. Current Opinion in Psychology, 36, 55-59. https://pubmed.ncbi.nlm.nih.gov/32480021 https://dx.doi.org/10.1016/j.copsyc.2020.04.007 2020-92169-013.
M1  - Wolak, J., & Finkelhor, D. (2016). Sextortion: Findings from a survey of 1,631 victims. Crimes Against Children Research Center.
M2  - Sparks, Brandon: Kingston University, Kingston Upon Thames, United Kingdom
M2  - Stephens, Skye: Saint Mary's University, Halifax, NS, Canada
M2  - Trendell, Sydney: Saint Mary's University, Halifax, NS, Canada
L2  - http://ovidsp.ovid.com/ovidweb.cgi?T=JS&PAGE=reference&D=psyc22&NEWS=N&AN=2024-08163-001
NL  - Comput Human Behav
LA  - English
PT  - Journal, Peer Reviewed Journal
ER  -  

Link to the Ovid Full Text or citation: https://ovidsp.ovid.com/ovidweb.cgi?T=JS&CSC=Y&NEWS=N&PAGE=fulltext&D=psyc22&DO=10.1016%2fj.chb.2023.107879Link to the External Link Resolver: https://leeds.primo.exlibrisgroup.com/openurl/44LEE_INST/44LEE_INST:VU1?sid=OVID:psycdb&id=pmid:&id=doi:10.1016%2Fj.chb.2023.107879&issn=0747-5632&isbn=&volume=148&issue=&spage=1&pages=1-10&date=2023&title=Computers+in+Human+Behavior&atitle=Image-based+sexual+abuse%3A+Victim-perpetrator+overlap+and+risk-related+correlates+of+coerced+sexting%2C+non-consensual+dissemination+of+intimate+images%2C+and+cyberflashing.&aulast=Sparks 

16. 
TY  - JOUR
DB  - APA PsycInfo <2023>
ID  - 2024-01907-010
DO  - https://dx.doi.org/10.1016/S2215-0366%2823%2900199-2
T1  - Comparative efficacy and tolerability of pharmacological interventions for acute bipolar depression in adults: A systematic review and network meta-analysis.
A1  - Yildiz, Aysegul
A1  - Siafis, Spyridon
A1  - Mavridis, Dimitris
A1  - Vieta, Eduard
A1  - Leucht, Stefan
A2  - Altman, DG, Bland, JM, Altman, Bahji, A, Ermacora, D, Stephenson, C, Hawken, ER, Vazquez, G, Bahji, Bahji, A, Ermacora, D, Stephenson, C, Hawken, ER, Vazquez, G, Bahji, Baldessarini, RJ, Vazquez, GH, Tondo, L, Baldessarini, Balduzzi, S, Rucker, G, Nikolakopoulou, A, et al., Balduzzi, Balduzzi, S, Rucker, G, Schwarzer, G, Balduzzi, Bessonova, L, Ogden, K, Doane, MJ, O'Sullivan, AK, Tohen, M, Bessonova, Brignardello-Petersen, R, Florez, ID, Izcovich, A, et al., Brignardello-Petersen, Cai, L, Chen, G, Yang, H, Bai, Y, Cai, Chaimani, A, Higgins, JP, Mavridis, D, Spyridonos, P, Salanti, G, Chaimani, Cloutier, M, Greene, M, Guerin, A, Touya, M, Wu, E, Cloutier, Croatto, G, Vancampfort, D, Miola, A, et al., Croatto, Dechartres, A, Trinquart, L, Boutron, I, Ravaud, P, Dechartres, Efthimiou, O, Debray, TP, van Valkenhoef, G, et al., Efthimiou, Efthimiou, O, Rucker, G, Schwarzer, G, Higgins, JPT, Egger, M, Salanti, G, Efthimiou, Egger, M, Davey Smith, G, Schneider, M, Minder, C., Egger, Fornaro, M, Anastasia, A, Novello, S, et al., Fornaro, Forte, A, Baldessarini, RJ, Tondo, L, Vazquez, GH, Pompili, M, Girardi, P, Forte, Fountoulakis, KN, Tohen, M, Zarate, CA, Jr, Fountoulakis, Grande, I, Berk, M, Birmaher, B, Vieta, E, Grande, Grunze, H, Vieta, E, Goodwin, GM, et al., Grunze, JPTHiggins, JThomas, JChandler, et al., Higgins, Huhn, M, Nikolakopoulou, A, Schneider-Thoma, J, et al., Huhn, Hutton, B, Salanti, G, Caldwell, DM, et al., Hutton, Kadakia, A, Dembek, C, Heller, V, et al., Kadakia, Kato, T, Ishigooka, J, Miyajima, M, et al., Kato, Kishi, T, Ikuta, T, Matsuda, Y, et al., Kishi, Leucht, S, Siafis, S, Engel, RR, et al., Leucht, Loebel, A, Cucchiaro, J, Silva, R, et al., Loebel, McIntyre, RS, Berk, M, Brietzke, E, et al., McIntyre, Nikolakopoulou, A, Higgins, JPT, Papakonstantinou, T, et al., Nikolakopoulou, Panagiotou, OA, Contopoulos-Ioannidis, DG, Ioannidis, JPA, Panagiotou, Peters, JL, Sutton, AJ, Jones, DR, Abrams, KR, Rushton, L, Peters, R Core Team, Rhodes, KM, Turner, RM, Higgins, JP, Rhodes, Rucker, G, Schwarzer, G, Rucker, SiafisS, WuH, WangD, et al., Siafis, Sterne, JAC, Savovic, J, Page, MJ, et al., Sterne, Suppes, T, Kroger, H, Pikalov, A, Loebel, A, Suppes, Tenback, DE, van Harten, PN, Slooff, CJ, van Os, J, Tenback, Trikalinos, TA, Churchill, R, Ferri, M, et al., Trikalinos, Turner, RM, Davey, J, Clarke, MJ, Thompson, SG, Higgins, JP, Turner, Vos, T, Lim, SS, Abbafati, C, et al., Vos, Yatham, LN, Kennedy, SH, Parikh, SV, et al., Yatham
Y1  - 2023//
N2  - Background: Bipolar depression constitutes a major public health problem due to its substantial burden of disease. Although pharmacological interventions are available, guidelines required updated evidence synthesis to improve their current recommendations. In order to inform evidence-based prescribing, we investigated the comparative efficacy and tolerability of pharmacological interventions for acute bipolar depression. Methods: We conducted a systematic review and network meta-analysis. We searched for randomised controlled trials comparing pharmacological interventions with each other or placebo in adults with acute bipolar depression (type I, type II, or not otherwise specified), excluding those with substance misuse, unipolar depression, or schizophrenia, in MEDLINE, Embase, PsycINFO, Google Scholar, Cochrane Library, Web of Knowledge, CINAHL, and LILACS from database inception up to April 13, 2023. Criteria for eligibility were a duration of 2-16 weeks with masked outcome assessments, and we included combination, add-on design, and monotherapy studies. The co-primary outcomes were depressive symptoms, examined with standardised mean differences (SMDs), and manic switch, examined with odds ratios (ORs). We also investigated dropouts due to any reason, inefficacy, adverse events, and important side-effects as secondary outcomes. The confidence in the evidence was evaluated using Confidence-In-Network-Meta-Analysis (CINeMA). The study was registered with PROSPERO, CRD42020171726. Results: We analysed data from 101 randomised controlled trials covering 20 081 participants, 8063 men (41.7%) and 11 263 women (58.3%; sex not available in four studies), mean age 41.0 years (range of means 28.7-53.6 years), and 68 medications and placebo. Ethnicity data were not available. With moderate confidence in the evidence, olanzapine plus fluoxetine, quetiapine, olanzapine, lurasidone, lumateperone, cariprazine, and lamotrigine were more efficacious than placebo in reducing depressive symptoms, with SMDs ranging from 0.41 (95% CI 0.19-0.64) for olanzapine plus fluoxetine to 0.16 (0.03-0.29) for lamotrigine. Several other drugs might also be efficacious, but the confidence in the evidence was very low to low. Antidepressants as a class seem to be efficacious, but had a higher risk for manic switch compared to antipsychotics. Medications differed in their side-effect profiles. Interpretation: This is, to our knowledge, the largest network meta-analysis of pharmacotherapy for bipolar depression to date. Olanzapine plus fluoxetine, quetiapine, olanzapine, lurasidone, lumateperone, cariprazine, and lamotrigine were found to be more efficacious than placebo in adults with acute bipolar depression, with good confidence in the evidence, and to differ in their side-effect profiles. These findings can inform evidence-based care and the development of treatment guidelines internationally. Funding: None. (PsycInfo Database Record (c) 2023 APA, all rights reserved)
KW  - *Bipolar Disorder
KW  - *Drug Therapy
KW  - *Drug Tolerance
M3  - Clinical Psychopharmacology [3340]
JF  - The Lancet Psychiatry
VL  - 10
IS  - 9
SP  - 693
EP  - 705
CY  - Netherlands
PB  - Elsevier Science
PB  - Netherlands
SN  - 2215-0366
AD  - Siafis, Spyridon: Department of Psychiatry and Psychotherapy, School of Medicine, Technical University of Munich, Munich, Germany, 81675, spyridon.siafis@tum.de
AD  - Siafis, Spyridon: spyridon.siafis@tum.de
M1  - Altman, DG, & Bland, JM. (1995). Absence of evidence is not evidence of absence. BMJ, 311, 485. https://pubmed.ncbi.nlm.nih.gov/7647644 https://dx.doi.org/10.1136/bmj.311.7003.485
M1  - Bahji, A, Ermacora, D, Stephenson, C, Hawken, ER, & Vazquez, G. (2020). Comparative efficacy and tolerability of pharmacological treatments for the treatment of acute bipolar depression: a systematic review and network meta-analysis. J Affect Disord, 269, 154-184. https://pubmed.ncbi.nlm.nih.gov/32339131 https://dx.doi.org/10.1016/j.jad.2020.03.030 2020-30278-021.
M1  - Bahji, A, Ermacora, D, Stephenson, C, Hawken, ER, & Vazquez, G. (2021). Comparative efficacy and tolerability of adjunctive pharmacotherapies for acute bipolar depression: a systematic review and network meta-analysis. Can J Psychiatry, 66, 274-288. https://pubmed.ncbi.nlm.nih.gov/33174452 https://dx.doi.org/10.1177/0706743720970857 2021-27576-003.
M1  - Baldessarini, RJ, Vazquez, GH, & Tondo, L. (2020). Bipolar depression: a major unsolved challenge. Int J Bipolar Disord, 8, 1. https://pubmed.ncbi.nlm.nih.gov/31903509 https://dx.doi.org/10.1186/s40345-019-0160-1 2020-00857-001.
M1  - Balduzzi, S, Rucker, G, Nikolakopoulou, A, et al. (2023). netmeta: an R package for network meta-analysis using frequentist methods. J Stat Soft, 106, 1-40. https://dx.doi.org/10.18637/jss.v106.i02
M1  - Balduzzi, S, Rucker, G, & Schwarzer, G. (2019). How to perform a meta-analysis with R: a practical tutorial. Evid Based Ment Health, 22, 153-160. https://pubmed.ncbi.nlm.nih.gov/31563865 https://dx.doi.org/10.1136/ebmental-2019-300117
M1  - Bessonova, L, Ogden, K, Doane, MJ, O'Sullivan, AK, & Tohen, M. (2020). The economic burden of bipolar disorder in the United States: a systematic literature review. Clinicoecon Outcomes Res, 12, 481-497. https://pubmed.ncbi.nlm.nih.gov/32982338 https://dx.doi.org/10.2147/CEOR.S259338
M1  - Brignardello-Petersen, R, Florez, ID, Izcovich, A, et al. (2020). GRADE approach to drawing conclusions from a network meta-analysis using a minimally contextualised framework. BMJ, 371. https://pubmed.ncbi.nlm.nih.gov/33177059 https://dx.doi.org/10.1136/bmj.m3900
M1  - Cai, L, Chen, G, Yang, H, & Bai, Y. (2023). Efficacy and safety profiles of mood stabilizers and antipsychotics for bipolar depression: a systematic review. Int Clin Psychopharmacol, 38, 249-260. https://pubmed.ncbi.nlm.nih.gov/36947416 https://dx.doi.org/10.1097/YIC.0000000000000449
M1  - Chaimani, A, Higgins, JP, Mavridis, D, Spyridonos, P, & Salanti, G. (2013). Graphical tools for network meta-analysis in STATA. PLoS One, 8. https://pubmed.ncbi.nlm.nih.gov/24098547 https://dx.doi.org/10.1371/journal.pone.0076654
M1  - Cloutier, M, Greene, M, Guerin, A, Touya, M, & Wu, E. (2018). The economic burden of bipolar I disorder in the United States in 2015. J Affect Disord, 226, 45-51. https://pubmed.ncbi.nlm.nih.gov/28961441 https://dx.doi.org/10.1016/j.jad.2017.09.011 2017-49612-008.
M1  - Croatto, G, Vancampfort, D, Miola, A, et al. (2023). The impact of pharmacological and non-pharmacological interventions on physical health outcomes in people with mood disorders across the lifespan: an umbrella review of the evidence from randomised controlled trials. Mol Psychiatry, 28, 369-390. https://pubmed.ncbi.nlm.nih.gov/36138129 https://dx.doi.org/10.1038/s41380-022-01770-w 2023-05091-001.
M1  - Dechartres, A, Trinquart, L, Boutron, I, & Ravaud, P. (2013). Influence of trial sample size on treatment effect estimates: meta-epidemiological study. BMJ, 346. https://pubmed.ncbi.nlm.nih.gov/23616031 https://dx.doi.org/10.1136/bmj.f2304 2013-15479-001.
M1  - Efthimiou, O, Debray, TP, van Valkenhoef, G, et al. (2016). GetReal in network meta-analysis: a review of the methodology. Res Synth Methods, 7, 236-263. https://pubmed.ncbi.nlm.nih.gov/26754852 https://dx.doi.org/10.1002/jrsm.1195 2016-01771-001.
M1  - Efthimiou, O, Rucker, G, Schwarzer, G, Higgins, JPT, Egger, M, & Salanti, G. (2019). Network meta-analysis of rare events using the Mantel-Haenszel method. Stat Med, 38, 2992-3012. https://pubmed.ncbi.nlm.nih.gov/30997687 https://dx.doi.org/10.1002/sim.8158
M1  - Egger, M, Davey Smith, G, Schneider, M, & Minder, C. (1997). Bias in meta-analysis detected by a simple, graphical test. BMJ, 315, 629-634. https://pubmed.ncbi.nlm.nih.gov/9310563 https://dx.doi.org/10.1136/bmj.315.7109.629
M1  - Fornaro, M, Anastasia, A, Novello, S, et al. (2018). Incidence, prevalence and clinical correlates of antidepressant-emergent mania in bipolar depression: a systematic review and meta-analysis. Bipolar Disord, 20, 195-227. https://pubmed.ncbi.nlm.nih.gov/29441650 https://dx.doi.org/10.1111/bdi.12612 2018-06702-001.
M1  - Forte, A, Baldessarini, RJ, Tondo, L, Vazquez, GH, Pompili, M, & Girardi, P. (2015). Long-term morbidity in bipolar-I, bipolar-II, and unipolar major depressive disorders. J Affect Disord, 178, 71-78. https://pubmed.ncbi.nlm.nih.gov/25797049 https://dx.doi.org/10.1016/j.jad.2015.02.011 2015-17618-013.
M1  - Fountoulakis, KN, Tohen, M, & Zarate, CA, Jr. (2022). Lithium treatment of bipolar disorder in adults: a systematic review of randomized trials and meta-analyses. Eur Neuropsychopharmacol, 54, 100-115. https://pubmed.ncbi.nlm.nih.gov/34980362 https://dx.doi.org/10.1016/j.euroneuro.2021.10.003 2022-20586-013.
M1  - Grande, I, Berk, M, Birmaher, B, & Vieta, E. (2016). Bipolar disorder. Lancet, 387, 1561-1572. https://pubmed.ncbi.nlm.nih.gov/26388529 https://dx.doi.org/10.1016/S0140-6736(15)00241-X 2016-19074-033.
M1  - Grunze, H, Vieta, E, Goodwin, GM, et al. (2010). The World Federation of Societies of Biological Psychiatry (WFSBP) guidelines for the biological treatment of bipolar disorders: update 2010 on the treatment of acute bipolar depression. World J Biol Psychiatry, 11, 81-109. https://pubmed.ncbi.nlm.nih.gov/20148751 https://dx.doi.org/10.3109/15622970903555881 2010-17457-011.
M1  - JPTHiggins, JThomas, JChandler, et al. (Eds.). (2019). Cochrane handbook for systematic reviews of interventions. New Jersey: John Wiley & Sons. https://dx.doi.org/10.1002/9781119536604
M1  - Huhn, M, Nikolakopoulou, A, Schneider-Thoma, J, et al. (2019). Comparative efficacy and tolerability of 32 oral antipsychotics for the acute treatment of adults with multi-episode schizophrenia: a systematic review and network meta-analysis. Lancet, 394, 939-951. https://pubmed.ncbi.nlm.nih.gov/31303314 https://dx.doi.org/10.1016/S0140-6736(19)31135-3 2019-56668-025.
M1  - Hutton, B, Salanti, G, Caldwell, DM, et al. (2015). The PRISMA extension statement for reporting of systematic reviews incorporating network meta-analyses of health care interventions: checklist and explanations. Ann Intern Med, 162, 777-784. https://pubmed.ncbi.nlm.nih.gov/26030634 https://dx.doi.org/10.7326/M14-2385
M1  - Kadakia, A, Dembek, C, Heller, V, et al. (2021). Efficacy and tolerability of atypical antipsychotics for acute bipolar depression: a network meta-analysis. BMC Psychiatry, 21, 249. https://pubmed.ncbi.nlm.nih.gov/33975574 https://dx.doi.org/10.1186/s12888-021-03220-3 2021-45738-001.
M1  - Kato, T, Ishigooka, J, Miyajima, M, et al. (2020). Double-blind, placebo-controlled study of lurasidone monotherapy for the treatment of bipolar I depression. Psychiatry Clin Neurosci, 74, 635-644. https://pubmed.ncbi.nlm.nih.gov/32827348 https://dx.doi.org/10.1111/pcn.13137 2020-92807-002.
M1  - Kishi, T, Ikuta, T, Matsuda, Y, et al. (2021). Mood stabilizers and/or antipsychotics for bipolar disorder in the maintenance phase: a systematic review and network meta-analysis of randomized controlled trials. Mol Psychiatry, 26, 4146-4157. https://pubmed.ncbi.nlm.nih.gov/33177610 https://dx.doi.org/10.1038/s41380-020-00946-6 2020-86029-001.
M1  - Leucht, S, Siafis, S, Engel, RR, et al. (2022). How efficacious are antipsychotic drugs for schizophrenia? An interpretation based on 13 effect size indices. Schizophr Bull, 48, 27-36. https://pubmed.ncbi.nlm.nih.gov/34405881 https://dx.doi.org/10.1093/schbul/sbab094
M1  - Loebel, A, Cucchiaro, J, Silva, R, et al. (2014). Lurasidone as adjunctive therapy with lithium or valproate for the treatment of bipolar I depression: a randomized, double-blind, placebo-controlled study. Am J Psychiatry, 171, 169-177. https://pubmed.ncbi.nlm.nih.gov/24170221 https://dx.doi.org/10.1176/appi.ajp.2013.13070985 2014-06810-008.
M1  - McIntyre, RS, Berk, M, Brietzke, E, et al. (2020). Bipolar disorders. Lancet, 396, 1841-1856. https://pubmed.ncbi.nlm.nih.gov/33278937 https://dx.doi.org/10.1016/S0140-6736(20)31544-0 2020-98738-029.
M1  - Nikolakopoulou, A, Higgins, JPT, Papakonstantinou, T, et al. (2020). CINeMA: an approach for assessing confidence in the results of a network meta-analysis. PLoS Med, 17. https://pubmed.ncbi.nlm.nih.gov/32243458 https://dx.doi.org/10.1371/journal.pmed.1003082
M1  - Panagiotou, OA, Contopoulos-Ioannidis, DG, & Ioannidis, JPA. (2013). Comparative effect sizes in randomised trials from less developed and more developed countries: meta-epidemiological assessment. BMJ, 346, f707. https://pubmed.ncbi.nlm.nih.gov/23403829 https://dx.doi.org/10.1136/bmj.f707
M1  - Peters, JL, Sutton, AJ, Jones, DR, Abrams, KR, & Rushton, L. (2008). Contour-enhanced meta-analysis funnel plots help distinguish publication bias from other causes of asymmetry. J Clin Epidemiol, 61, 991-996. https://pubmed.ncbi.nlm.nih.gov/18538991 https://dx.doi.org/10.1016/j.jclinepi.2007.11.010
M1  - R Core Team. (2018). R: a language and environment for statistical computing. Vienna: Scientific Research.
M1  - Rhodes, KM, Turner, RM, & Higgins, JP. (2015). Predictive distributions were developed for the extent of heterogeneity in meta-analyses of continuous outcome data. J Clin Epidemiol, 68, 52-60. https://pubmed.ncbi.nlm.nih.gov/25304503 https://dx.doi.org/10.1016/j.jclinepi.2014.08.012
M1  - Rucker, G, & Schwarzer, G. (2015). Ranking treatments in frequentist network meta-analysis works without resampling methods. BMC Med Res Methodol, 15, 58. https://pubmed.ncbi.nlm.nih.gov/26227148 https://dx.doi.org/10.1186/s12874-015-0060-8
M1  - SiafisS, WuH, WangD, et al.Antipsychotic dose, dopamine D2 receptor occupancy and extrapyramidal side-effects: a systematic review and dose response meta-analysis. Mol Psychiatry (in press). https://pubmed.ncbi.nlm.nih.gov/37537284 https://dx.doi.org/10.1038/s41380-023-02203-y 2023-97966-001.
M1  - Sterne, JAC, Savovic, J, Page, MJ, et al. (2019). RoB 2: a revised tool for assessing risk of bias in randomised trials. BMJ, 366. https://pubmed.ncbi.nlm.nih.gov/31462531 https://dx.doi.org/10.1136/bmj.l4898
M1  - Suppes, T, Kroger, H, Pikalov, A, & Loebel, A. (2016). Lurasidone adjunctive with lithium or valproate for bipolar depression: a placebo-controlled trial utilizing prospective and retrospective enrolment cohorts. J Psychiatr Res, 78, 86-93. https://pubmed.ncbi.nlm.nih.gov/27089521 https://dx.doi.org/10.1016/j.jpsychires.2016.03.012 2016-22564-013.
M1  - Tenback, DE, van Harten, PN, Slooff, CJ, & van Os, J. (2006). Evidence that early extrapyramidal symptoms predict later tardive dyskinesia: a prospective analysis of 10,000 patients in the European Schizophrenia Outpatient Health Outcomes (SOHO) study. Am J Psychiatry, 163, 1438-1440. https://pubmed.ncbi.nlm.nih.gov/16877660 https://dx.doi.org/10.1176/ajp.2006.163.8.1438 2006-10559-026.
M1  - Trikalinos, TA, Churchill, R, Ferri, M, et al. (2004). Effect sizes in cumulative meta-analyses of mental health randomized trials evolved over time. J Clin Epidemiol, 57, 1124-1130. https://pubmed.ncbi.nlm.nih.gov/15612138 https://dx.doi.org/10.1016/j.jclinepi.2004.02.018
M1  - Turner, RM, Davey, J, Clarke, MJ, Thompson, SG, & Higgins, JP. (2012). Predicting the extent of heterogeneity in meta-analysis, using empirical data from the Cochrane Database of Systematic Reviews. Int J Epidemiol, 41, 818-827. https://pubmed.ncbi.nlm.nih.gov/22461129 https://dx.doi.org/10.1093/ije/dys041
M1  - Vos, T, Lim, SS, Abbafati, C, et al. (2020). Global burden of 369 diseases and injuries in 204 countries and territories, 1990-2019: a systematic analysis for the Global Burden of Disease Study 2019. Lancet, 396, 1204-1222. https://pubmed.ncbi.nlm.nih.gov/33069326 https://dx.doi.org/10.1016/S0140-6736(20)30925-9
M1  - Yatham, LN, Kennedy, SH, Parikh, SV, et al. (2018). Canadian Network for Mood and Anxiety Treatments (CANMAT) and International Society for Bipolar Disorders (ISBD) 2018 guidelines for the management of patients with bipolar disorder. Bipolar Disord, 20, 97-170. https://pubmed.ncbi.nlm.nih.gov/29536616 https://dx.doi.org/10.1111/bdi.12609 2018-11524-001.
M2  - Yildiz, Aysegul: Department of Psychiatry, Dokuz Eylul University, Izmir, Turkey
M2  - Siafis, Spyridon: Section for Evidence-Based Medicine in Psychiatry and Psychotherapy, Department of Psychiatry and Psychotherapy, School of Medicine, Technical University of Munich, Munich, Germany
M2  - Mavridis, Dimitris: Department of Primary Education, University of Ioannina, Ioannina, Greece
M2  - Vieta, Eduard: Bipolar Disorders Program, Institute of Clinical Neuroscience, Hospital Clinic, University of Barcelona, IDIBAPS, CIBERSAM, Barcelona, Spain
M2  - Leucht, Stefan: Section for Evidence-Based Medicine in Psychiatry and Psychotherapy, Department of Psychiatry and Psychotherapy, School of Medicine, Technical University of Munich, Munich, Germany
L2  - http://ovidsp.ovid.com/ovidweb.cgi?T=JS&PAGE=reference&D=psyc22&NEWS=N&AN=2024-01907-010
NL  - Lancet Psychiatry
LA  - English
PT  - Journal, Peer Reviewed Journal
ER  -  

Link to the Ovid Full Text or citation: https://ovidsp.ovid.com/ovidweb.cgi?T=JS&CSC=Y&NEWS=N&PAGE=fulltext&D=psyc22&DO=10.1016%2fS2215-0366%252823%252900199-2Link to the External Link Resolver: https://leeds.primo.exlibrisgroup.com/openurl/44LEE_INST/44LEE_INST:VU1?sid=OVID:psycdb&id=pmid:&id=doi:10.1016%2FS2215-0366%252823%252900199-2&issn=2215-0366&isbn=&volume=10&issue=9&spage=693&pages=693-705&date=2023&title=The+Lancet+Psychiatry&atitle=Comparative+efficacy+and+tolerability+of+pharmacological+interventions+for+acute+bipolar+depression+in+adults%3A+A+systematic+review+and+network+meta-analysis.&aulast=Yildiz 

17. 
TY  - JOUR
DB  - APA PsycInfo <2022>
ID  - 2022-65088-001
DO  - https://dx.doi.org/10.1080/10826084.2022.2076878
T1  - A scoping review of computer-based and telecommunication technology interventions to address drug and alcohol misuse and smoking in women.
T3  - International Journal of the Addictions
[truncated: 3,700,312 more chars]
