# Supplementary material for: A scoping review of the use of visual methods in supporting women with substance use histories
Source: Humanit Soc Sci Commun. 2026 Apr 22;13(1):964. doi: 10.1057/s41599-026-07293-x (PMC13314533; doi:10.1057/s41599-026-07293-x)
Supplement: Supplementary file 2 — Supplementary information [file 41599_2026_7293_MOESM2_ESM.zip › Medline rq2 260924.ris]

1. 
TY  - JOUR
DB  - Ovid MEDLINE(R) Epub Ahead of Print 
ID  - 39231268
T1  - Antiretroviral (ARV) Properties Dictate Long-Acting Release and Tissue Partitioning Behaviors in Multidrug Subcutaneous Implants.
DO  - https://dx.doi.org/10.1021/acsbiomaterials.4c01290
A1  - Hernandez, Jamie L
A1  - Chien, Shin-Tian
A1  - Doan, My-Anh
A1  - Suydam, Ian T
A1  - Woodrow, Kim A
Y1  - 2024//
Y2  - 20240904//
N2  - Subcutaneous implants can provide patients with long-acting, compliance-independent drug dosing. For this reason, subcutaneous implants have shown emerging interest in human immunodeficiency virus (HIV) prevention. However, any successful long-acting HIV-prevention device will require multidrug dosing, which poses a challenge for formulation considering the physicochemically diverse selection of antiretroviral (ARV) candidates. As a method that has shown the capacity of efficient multidrug delivery, we assessed electrospun fiber implants composed of three synergistically potent ARVs and a biodegradable polymer selected by in vitro release studies. In mice, subcutaneous electrospun fiber implants exhibit burst release of the more hydrophilic drugs maraviroc (MVC) and raltegravir (RAL), which could be reduced via simple prewash treatments of the implants. Over an extended 120 day time frame, fiber implants show drug-specific differences in release time frames and magnitudes in blood serum. However, end-point drug tissue concentrations show that the most hydrophobic drug etravirine (ETR) remains in high concentrations within the implant and in local skin tissue biopsies. Furthermore, ETR is found to be capable of significant partitioning into lymph nodes, the lower female reproductive tract, and the rectum. Topologically smooth film implants also exhibit the same drug-dependent trends. Therefore, we illustrate that drug release and drug tissue partitioning are largely dictated by drug properties. Further, we find that the properties of ETR enable significant drug quantities within the tissues most relevant to HIV protection. Evidence from this work emphasizes the need for a greater focus on drug properties and prodrug strategies to enable relevant, extended, and targeted drug release.
JF  - ACS biomaterials science & engineering
JA  - ACS biomater. sci. eng.
CY  - United States
M2  - Hernandez, Jamie L. Department of Bioengineering, University of Washington, 3720 15th Ave NE, Seattle, Washington 98195, United States.
M2  - Chien, Shin-Tian. Department of Bioengineering, University of Washington, 3720 15th Ave NE, Seattle, Washington 98195, United States.
M2  - Doan, My-Anh. Department of Bioengineering, University of Washington, 3720 15th Ave NE, Seattle, Washington 98195, United States.
M2  - Suydam, Ian T. Department of Bioengineering, University of Washington, 3720 15th Ave NE, Seattle, Washington 98195, United States.
M2  - Woodrow, Kim A. Department of Bioengineering, University of Washington, 3720 15th Ave NE, Seattle, Washington 98195, United States.
SN  - 2373-9878
SN  - 2373-9878
M1  - 101654670
PT  - Journal Article
L2  - http://ovidsp.ovid.com/ovidweb.cgi?T=JS&PAGE=reference&D=medp&NEWS=N&AN=39231268
ER  -  

Link to the Ovid Full Text or citation: https://ovidsp.ovid.com/ovidweb.cgi?T=JS&CSC=Y&NEWS=N&PAGE=fulltext&D=medp&DO=10.1021%2facsbiomaterials.4c01290Link to the External Link Resolver: https://leeds.primo.exlibrisgroup.com/openurl/44LEE_INST/44LEE_INST:VU1?sid=OVID:medline&id=pmid:39231268&id=doi:10.1021%2Facsbiomaterials.4c01290&issn=2373-9878&isbn=&volume=&issue=&spage=&pages=&date=2024&title=Acs+Biomaterials+Science+%26+Engineering&atitle=Antiretroviral+%28ARV%29+Properties+Dictate+Long-Acting+Release+and+Tissue+Partitioning+Behaviors+in+Multidrug+Subcutaneous+Implants.&aulast=Hernandez 
C1  - Database: Ovid MEDLINE(R) ALL <1946 to September 24, 2024>

Search Strategy:

--------------------------------------------------------------------------------

1     exp substance addiction/ (321712)

2     limit 1 to (abstracts and english language and last 10 years) (82447)

3     exp drug misuse/ (18553)

4     limit 3 to (abstracts and english language and last 10 years) (8315)

5     exp alcohol addiction/ (81702)

6     limit 5 to (abstracts and english language and last 10 years) (13041)

7     (((substance or drug* or alcohol or opioid or heroin or cocaine or cannabis or marijuana or nicotine or tobacco or stimulant or hallucinogen) adj (addiction or abuse or misuse or dependen*)) or ((substance or drug* or alcohol) adj1 disorder)).mp. [mp=title, book title, abstract, original title, name of substance word, subject heading word, floating sub-heading word, keyword heading word, organism supplementary concept word, protocol supplementary concept word, rare disease supplementary concept word, unique identifier, synonyms, population supplementary concept word, anatomy supplementary concept word] (166404)

8     limit 7 to (abstracts and english language and last 10 years) (60946)

9     2 or 4 or 6 or 8 (111659)

10     (women or woman or female* or girl*).mp. [mp=title, book title, abstract, original title, name of substance word, subject heading word, floating sub-heading word, keyword heading word, organism supplementary concept word, protocol supplementary concept word, rare disease supplementary concept word, unique identifier, synonyms, population supplementary concept word, anatomy supplementary concept word] (10431544)

11     limit 10 to (abstracts and english language and last 10 years) (3293904)

12     exp participatory research/ (6562)

13     limit 12 to (abstracts and english language and last 10 years) (4207)

14     ((art not (antiretroviral or "anti retroviral" or "HAART" or "assisted reproductive therapy" or "assisted reproductive therapies" or "state of the art")) or arts or artist or artists or artistic or artistry or artistries or quilt* or printmak* or "print making" or "print-making" or "print maker" or "print-maker" or "print makers" or "print-makers" or "silk screen" or "silk screens" or "silk screened" or "silk screening" or "art-based" or "arts-based" or "creative effort" or "creative efforts" or "creative engagement" or "creative expression" or "creative expressions" or "creative process" or "creative processes" or "creative medicine" or "creative practice" or "creative therapy" or "creative therapies" or "expressive activity" or "expressive activities" or animat* or artwork* or caricature* or cartoon* or clay or collag* or comic or comics or comicbook* or drawing* or edutainment or film or films or filming or fotonovela* or photonovella* or "photo elicitation" or "photo-elicitation" or mandala* or mural* or paint* or photograph* or photovoice or "photo voice" or pictorial or portrait* or potter* or sculpt* or "water-color" or "water-colors" or "water-colour" or "water-colours" or "water color" or "water colors" or "water colour" or "water colours" or watercolour* or watercolor* or ceramics or mosaic* or graffiti or aesthetic* or esthetic* or sketch* or coloring or colouring or video* or "video ethnography" or movie* or "motion picture" or "motion pictures" or cinema* or "visual narrative" or "participatory visual method" or "participatory video" or "visual art" or "visual storytelling" or "graphic elicitation" or "visual participatory research" or (digital adj (story or stories or storytelling or narrat*))).mp. [mp=title, book title, abstract, original title, name of substance word, subject heading word, floating sub-heading word, keyword heading word, organism supplementary concept word, protocol supplementary concept word, rare disease supplementary concept word, unique identifier, synonyms, population supplementary concept word, anatomy supplementary concept word] (1301041)

15     limit 14 to (abstracts and english language and last 10 years) (567679)

16     13 or 15 (571402)

17     9 and 11 and 16 (1196)


***************************


2. 
TY  - JOUR
DB  - Ovid MEDLINE(R) Epub Ahead of Print 
ID  - 35855976
T1  - Humour Against Binge Drinking During the COVID-19 Pandemic: A Cartoon-Based Anti-Alcohol Health Campaign Targeting Women-Who-Have-Sex-With-Women.
DO  - https://dx.doi.org/10.1007/s41042-022-00068-0
A1  - Greijdanus, Hedy
A1  - van der Voorn, Maaike
Y1  - 2022//
Y2  - 20220714//
N2  - This study focuses on the role of humour in health and well-being of women-who-have-sex-with-women (WSW) during COVID-19. This group has been shown to be vulnerable to alcohol abuse, especially as self-medication coping with social consequences of the COVID-19 pandemic. We investigated the potential usefulness of WSW-inclusive (i.e., depicting a female-female romantic couple) versus hetero-normative (i.e., depicting a male-female romantic couple) humorous cartoons in an anti-alcohol health campaign against excessive drinking among WSW. One-hundred-and-twenty-seven self-categorized WSW of diverse genders (woman, non-binary) and sexual orientations (e.g., lesbian, bisexual, pansexual, queer, heterosexual) participated in a 2 x 2 factorial between-participants design. Data were collected during the first months of the COVID-19 pandemic in The Netherlands. Humorous cartoons explicitly referring to lockdown measures systematically varied the humour subject (punchline about excessive drinking versus staying sober) and the couple (male-female, female-female) that were depicted. Although the (very brief) health message did not influence binge drinking determinants, the humorous health campaign depicting a female-female couple was perceived as more inclusive and evoked more amusement and less anger than when the cartoons depicted a male-female couple. High WSW identifiers were less amused about the health campaign text (but not the cartoons), less likely to share campaign materials offline (but not online), and had more positive binge drinking attitudes but lower binge drinking intentions than low identifiers. Implications are discussed. Copyright © The Author(s) 2022.
JF  - International journal of applied positive psychology
JA  - Int. j. appl. posit. psychol.
SP  - 1
EP  - 27
CY  - Switzerland
M2  - Greijdanus, Hedy. Heymans Institute for Psychological Research, University of Groningen, Grote Kruisstraat 2/1, 9712 TS Groningen, The Netherlands.
M2  - van der Voorn, Maaike. Heymans Institute for Psychological Research, University of Groningen, Grote Kruisstraat 2/1, 9712 TS Groningen, The Netherlands.
SN  - 2364-5059
SN  - 2364-5059
M1  - 101769769
PT  - Journal Article
L2  - http://ovidsp.ovid.com/ovidweb.cgi?T=JS&PAGE=reference&D=medp&NEWS=N&AN=35855976
ER  -  

Link to the Ovid Full Text or citation: https://ovidsp.ovid.com/ovidweb.cgi?T=JS&CSC=Y&NEWS=N&PAGE=fulltext&D=medp&DO=10.1007%2fs41042-022-00068-0Link to the External Link Resolver: https://leeds.primo.exlibrisgroup.com/openurl/44LEE_INST/44LEE_INST:VU1?sid=OVID:medline&id=pmid:35855976&id=doi:10.1007%2Fs41042-022-00068-0&issn=2364-5059&isbn=&volume=&issue=&spage=1&pages=1-27&date=2022&title=International+Journal+of+Applied+Positive+Psychology&atitle=Humour+Against+Binge+Drinking+During+the+COVID-19+Pandemic%3A+A+Cartoon-Based+Anti-Alcohol+Health+Campaign+Targeting+Women-Who-Have-Sex-With-Women.&aulast=Greijdanus 

3. 
TY  - JOUR
DB  - Ovid MEDLINE(R) Epub Ahead of Print 
ID  - 38346872
T1  - Building consensus on a set of ENDS-specific pictorial health warnings: a Delphi study among a tobacco control expert panel.
DO  - https://dx.doi.org/10.1136/tc-2023-058384
A1  - Asfar, Taghrid
A1  - Schmidt, Michael
A1  - Oluwole, Olusanya Joshua
A1  - Casas, Alejandra
A1  - Friedman, Lily
A1  - Ferdous, Tarana
A1  - Noar, Seth M
A1  - Eissenberg, Thomas
A1  - Maziak, Wasim
Y1  - 2024//
Y2  - 20240212//
N2  - BACKGROUND: This study reports on the development of pictorial health warning labels for electronic nicotine delivery system (ENDS) using the Delphi approach with a panel of tobacco control experts. Twenty-four evidence-based ENDS-specific warnings corresponding to three themes (toxicity, health risks and specific harm) were developed and used in the Delphi study., METHODS: We conducted a three-round online Delphi study among 60 experts (55% female) between June 2022 and April 2023. We balanced the panel in areas of expertise and positions relevant to ENDS (risks, benefits). In round 1, participants rated the warnings on attention, relevance to evidence and perceived effectiveness (harm perception, motivation to quit) and provided suggestions for improvement. In rounds 2 and 3, participants ranked the revised warnings based on importance in each theme. We assessed levels of agreement between participants using interquartile deviations and medians., RESULTS: Warnings in theme 1, toxicity, received the highest ratings for perceived effectiveness on harm perception and encouraging quitting ENDS (p<0.05). Experts recommended using clear and affirmative text paired with emotion-provoking pictures and avoiding the rare side effects of ENDS. Most of the top-ranked warnings were from theme 3, ENDS-specific harm, pertained to lung damage, dual use of ENDS and cigarettes, nicotine addiction among youth, anti-ENDS industry sentiment and toxicity., DISCUSSION: This study developed 24 evidence-based ENDS health warning labels using a systematic process that included several rounds of expert panel feedback. These warnings can be used to advance ENDS prevention and tobacco control policies and further target different populations. Copyright © Author(s) (or their employer(s)) 2024. No commercial re-use. See rights and permissions. Published by BMJ.
JF  - Tobacco control
JA  - Tob Control
CY  - England
M2  - Asfar, Taghrid. Department of Public Health Sciences, University of Miami Miller School of Medicine, Miami, Florida, USA tasfar@med.miami.edu.
M2  - Asfar, Taghrid. Sylvester Comprehensive Cancer Center, University of Miami Miller School of Medicine, Miami, Florida, USA.
M2  - Schmidt, Michael. Department of Art, The University of Memphis, Memphis, Tennessee, USA.
M2  - Oluwole, Olusanya Joshua. Department of Public Health Sciences, University of Miami Miller School of Medicine, Miami, Florida, USA.
M2  - Casas, Alejandra. Department of Public Health Sciences, University of Miami Miller School of Medicine, Miami, Florida, USA.
M2  - Friedman, Lily. Department of Public Health Sciences, University of Miami Miller School of Medicine, Miami, Florida, USA.
M2  - Ferdous, Tarana. Department of Epidemiology, Robert Stempel College of Public Health, Florida International University, Miami, Florida, USA.
M2  - Noar, Seth M. Husssman School of Journalism and Media, University of North Carolina at Chapel Hill, Chapel Hill, North Carolina, USA.
M2  - Noar, Seth M. Lineberger Comprehensive Cancer Center, University of North Carolina at Chapel Hill, Chapel Hill, North Carolina, USA.
M2  - Eissenberg, Thomas. Psychology and Inst. for Drug/Alc. Studies, Virginia Commonwealth University, Richmond, Virginia, USA.
M2  - Maziak, Wasim. Department of Epidemiology, Robert Stempel College of Public Health, Florida International University, Miami, Florida, USA.
SN  - 1468-3318
SN  - 0964-4563
M1  - clu, 9209612
PT  - Journal Article
L2  - http://ovidsp.ovid.com/ovidweb.cgi?T=JS&PAGE=reference&D=medp&NEWS=N&AN=38346872
ER  -  

Link to the Ovid Full Text or citation: https://ovidsp.ovid.com/ovidweb.cgi?T=JS&CSC=Y&NEWS=N&PAGE=fulltext&D=medp&DO=10.1136%2ftc-2023-058384Link to the External Link Resolver: https://leeds.primo.exlibrisgroup.com/openurl/44LEE_INST/44LEE_INST:VU1?sid=OVID:medline&id=pmid:38346872&id=doi:10.1136%2Ftc-2023-058384&issn=0964-4563&isbn=&volume=&issue=&spage=tc&pages=&date=2024&title=Tobacco+Control&atitle=Building+consensus+on+a+set+of+ENDS-specific+pictorial+health+warnings%3A+a+Delphi+study+among+a+tobacco+control+expert+panel.&aulast=Asfar 

4. 
TY  - JOUR
DB  - Ovid MEDLINE(R) Epub Ahead of Print 
ID  - 38826053
T1  - Selfie accidents and crimes in Egypt: A comprehensive discussion of the medico-legal implications.
DO  - https://dx.doi.org/10.1177/00258024241257100
A1  - Attia, MennattAllah Hassan
A1  - Zaghloul, Nancy M
Y1  - 2024//
Y2  - 20240603//
N2  - Selfies are self-surveillance images or videos captured by individuals using digital cameras that, in the attempt to obtain content, may lead to selfie-related injuries or deaths. Criminal selfies refer to offenders who take selfies with their victim(s) during crimes. Globally, both phenomena are underestimated due to deficient official data and the social nature of these incidents. This pioneering media-based retrospective study on selfie-related trauma aims to offset the literature deficit on this topic in Egypt, as an Arabic-speaking country, and extend the global understanding beyond the Western context. We utilised the Egyptian newspaper articles published between January 2014 and May 2023. We identified 25 reports of selfie-related accidents that resulted in 29 casualties with an 82.8% fatality rate. Male victims outnumbered female victims and the mean age was 21.8 years, with most victims aged in their twenties. Regarding the causes of selfie-related deaths, drowning in the Nile ranked first (43.4%) followed by falling from a height (26%). Unless suicide was suspected (n = 1), the remaining cases were considered accidental. We also found four reported criminal selfies that were associated with intimate partner violence. Three of these offenders were male, of which two had a history of drug addiction. In contrast to selfie cases, only one offender belonged to the second decade age group. Overall, selfie-related deaths were infrequent, with an average of three incidents per year. In conclusion, audio-visual communication has altered the modus operandi of crimes, so the digital media analysis should supplement the criminological and medicolegal processes.
JF  - Medicine, science, and the law
JA  - Med Sci Law
SP  - 258024241257100
CY  - England
M2  - Attia, MennattAllah Hassan. Forensic Medicine and Clinical Toxicology, Faculty of Medicine, Alexandria University, Alexandria, Egypt.
M2  - Zaghloul, Nancy M. Forensic Medicine and Clinical Toxicology Department, Faculty of Medicine, Misr University for Science and Technology, Giza, Egypt.
SN  - 2042-1818
SN  - 0025-8024
M1  - mem, 0400721
PT  - Journal Article
L2  - http://ovidsp.ovid.com/ovidweb.cgi?T=JS&PAGE=reference&D=medp&NEWS=N&AN=38826053
ER  -  

Link to the Ovid Full Text or citation: https://ovidsp.ovid.com/ovidweb.cgi?T=JS&CSC=Y&NEWS=N&PAGE=fulltext&D=medp&DO=10.1177%2f00258024241257100Link to the External Link Resolver: https://leeds.primo.exlibrisgroup.com/openurl/44LEE_INST/44LEE_INST:VU1?sid=OVID:medline&id=pmid:38826053&id=doi:10.1177%2F00258024241257100&issn=0025-8024&isbn=&volume=&issue=&spage=258024241257100&pages=258024241257100&date=2024&title=Medicine%2C+Science+%26+the+Law&atitle=Selfie+accidents+and+crimes+in+Egypt%3A+A+comprehensive+discussion+of+the+medico-legal+implications.&aulast=Attia 

5. 
TY  - JOUR
DB  - Ovid MEDLINE(R) Epub Ahead of Print 
ID  - 38742979
T1  - Onto the Next Generation: Exploring the Impact of Mother's Experiences of Child Abuse and Commercial Sex Industry Involvement on Child Custody Outcomes.
DO  - https://dx.doi.org/10.1080/10538712.2024.2349812
A1  - Bilali, Klejdis
A1  - Crook, Kaci
A1  - Gardy, Sarah
A1  - Reid, Joan A
Y1  - 2024//
Y2  - 20240514//
N2  - Women and girls remain substantially overrepresented in the commercial sex industry. While a number of outcomes have been linked to childhood abuse and involvement with the commercial sex industry, there exists a gap in understanding the unique impact of child abuse on child custody outcomes among adult women involved in the commercial sex industry. Drawing from data collected from 107 case files of adult women with a history of commercial sex industry involvement, the aim of the current study was to understand the link between child abuse history, commercial sex industry involvement, and child custody outcomes. Results indicated that among women who reported a history of child sex trafficking, 91.7% reported having endured child abuse. Further, 82.4% of women reported that their children were not under their custody. Dysfunctional family dynamics, substance abuse, and economic and structural barriers endured by these women are explored further, and intergenerational continuity of such traumagenic precarities is considered as a prolonged implication of such issues. Through a trauma-informed perspective, implications for prevention and intervention are discussed.
JF  - Journal of child sexual abuse
JA  - J Child Sex Abuse
SP  - 1
EP  - 20
CY  - United States
M2  - Bilali, Klejdis. Department of Criminology, University of South Florida, Tampa, FL, USA.
M2  - Crook, Kaci. Department of Criminology, University of South Florida, Tampa, FL, USA.
M2  - Gardy, Sarah. Department of Psychology, University of Florida, Gainesville, FL, USA.
M2  - Reid, Joan A. Department of Criminology, University of South Florida, Tampa, FL, USA.
SN  - 1547-0679
SN  - 1053-8712
M1  - 9301157
PT  - Journal Article
L2  - http://ovidsp.ovid.com/ovidweb.cgi?T=JS&PAGE=reference&D=medp&NEWS=N&AN=38742979
ER  -  

Link to the Ovid Full Text or citation: https://ovidsp.ovid.com/ovidweb.cgi?T=JS&CSC=Y&NEWS=N&PAGE=fulltext&D=medp&DO=10.1080%2f10538712.2024.2349812Link to the External Link Resolver: https://leeds.primo.exlibrisgroup.com/openurl/44LEE_INST/44LEE_INST:VU1?sid=OVID:medline&id=pmid:38742979&id=doi:10.1080%2F10538712.2024.2349812&issn=1053-8712&isbn=&volume=&issue=&spage=1&pages=1-20&date=2024&title=Journal+of+Child+Sexual+Abuse&atitle=Onto+the+Next+Generation%3A+Exploring+the+Impact+of+Mother%27s+Experiences+of+Child+Abuse+and+Commercial+Sex+Industry+Involvement+on+Child+Custody+Outcomes.&aulast=Bilali 

6. 
TY  - JOUR
DB  - Ovid MEDLINE(R) Epub Ahead of Print 
ID  - 33332066
T1  - Sex Offender Treatment Programs Delivered In-Person or Virtually for Adults Convicted of Sexual Offences in Various Settings: A Review of Clinical Effectiveness and Guidelines
A1  - Subramonian, Anusree
A1  - Severn, Melissa
Y1  - 2020//
N2  - Sexual offending has been considered a serious crime and social issue because of the nature of the offence and its short-term and long-term effects on victims. According to the Criminal Code of Canada, sexual offence involves a wide range of criminal acts ranging from unwanted sexual touching to sexual violence resulting in serious physical injury or disfigurement to the victim. It includes sexual assaults (Level 1, 2), aggravated sexual assault (Level 3) and other sexual offences addressing offences primarily aimed at children., It is a heterogenous category involving child molesting, rape, exhibitionism, distribution and consumption of child pornography, etc. Therapeutic interventions aiming to reduce the likelihood of reoffending (recidivism) is the core of treatment programs for individuals convicted of sexual offences (sometimes referred to in the literature as sex offender treatment programs, and herein also called sexual offence programs). Various pharmacological methods (e.g., hormonal treatment with medroxyprogesterone or cyproterone acetate, serotonergic antidepressants) and surgical methods (surgical castration) have been used in individuals convicted of sex offences. Comprehensive psychological treatment options including components ranging from behavior therapy, cognitive behavioral therapy (CBT) and relapse prevention have been developed as treatment programs for individuals convicted of sexual offences., These programs cover several domains ranging from inappropriate attitudes, problematic sexual arousal and deviant sexual preferences to substance abuse, anger control, impact and empathy, relationship issues and life skills. Although early evidence provided contradicting results on the effectiveness of psychological treatments for those convicted of sexual offences,, after the formation of the Collaborative Outcome Data committee in 1997 and the introduction of guidelines for quality evaluation of studies rigorous high quality meta-analyses (MAs) have been done showing significant effects for CBT-based treatments for sexual offences., According to Correctional Services Canada, individuals who have committed sexual offences would be referred to the Integrated Correctional Program Model (ICPM) for men and the Women's Sex Offender Program (WSOP) for women. Based on risk assessment, in ICPM, individuals may be assigned to a high intensity or moderate intensity CBT-based program followed by maintenance programs in an institution or in the community. Institution and community-based maintenance programs are for individuals with high- to moderate risk of reoffending who need continued support where risk assessment can be done on an ongoing basis. There are also CBT-based programs offered to offenders released in probation to the community. It is also important to incorporate culturally specific values in the sexual offence programs to better support offenders from various cultural groups. Examples of such culturally specific programs include the Tupiq program developed for Inuit males convicted of sex offences, Mamisaq Qamutiik program in Iqaluit and the program by The Native Clan Organization of Manitoba., In the era of telehealth, there has been interest in delivering sexual offence programs through videoconferencing or other virtual methods. The purpose of this review is to summarize evidence regarding the clinical effectiveness of sexual offence programs offered in the community, and virtually. Additionally, the report will also summarize evidence regarding the clinical effectiveness of culturally specific sexual offence programs, and evidence-based guidelines for best practice models. Copyright © 2020 Canadian Agency for Drugs and Technologies in Health.
PB  - Canadian Agency for Drugs and Technologies in Health
PT  - Review
L2  - http://ovidsp.ovid.com/ovidweb.cgi?T=JS&PAGE=reference&D=medp&NEWS=N&AN=33332066
ER  -  

Link to the Ovid Full Text or citation: https://ovidsp.ovid.com/ovidweb.cgi?T=JS&CSC=Y&NEWS=N&PAGE=fulltext&D=medp&AN=33332066Link to the External Link Resolver: https://leeds.primo.exlibrisgroup.com/openurl/44LEE_INST/44LEE_INST:VU1?sid=OVID:medline&id=pmid:33332066&id=doi:&issn=&isbn=&volume=&issue=&spage=&pages=&date=2020&title=&atitle=Sex+Offender+Treatment+Programs+Delivered+In-Person+or+Virtually+for+Adults+Convicted+of+Sexual+Offences+in+Various+Settings%3A+A+Review+of+Clinical+Effectiveness+and+Guidelines&aulast=Subramonian 

7. 
TY  - JOUR
DB  - Ovid MEDLINE(R) Epub Ahead of Print 
ID  - 33620822
T1  - Pilot Medical Certification.
T1  - StatPearls
A1  - Matthews, Michael J.
A1  - Stretanski, Michael F.
Y1  - 2024//
N2  - An FAA (Federal Aviation Administration) flight physical is a physical examination for "fitness of flight" performed by a physician who is FAA-trained, designated, and certified as an AME (Aviation Medical Examiner), of which there are approximately 2500 in the US. These physicians are trained with an emphasis on examining and evaluating the medical entities that can cause "sudden incapacitation in flight and/or cause an interruption in the smooth flow of or threat to the safety of our nation's airspace." FAA flight physicals fall into three different classes, intuitively designated FIRST, SECOND, and THIRD, which are commonly printed/typed in all capital letters. The requirements and valid timeframe of the medical examination are dependent on the class of medical licensure, the airman's age, and Special Issuances (SI) or special circumstances. A FIRST or SECOND automatically defaults to a SECOND or THIRD after the valid timeframe of the FIRST or SECOND. AME's perform FAA Medical exams focusing on exam findings and take a medical history focused on things that may be considered aero-medically significant. The HIMS (Human Intervention and Motivational Study) is a joint program between the FAA and aviation industry for initial evaluation usually followed by ongoing monitoring wherein there may have been issues with potential concerns about mental health or chemical dependency. HIMS exams and monitoring is weighted more heavily towards history and examination monitoring for sobriety, mental health, drug screening, and correlating reports such as, but not limited to, psychiatric, neuropsychological, pilot performance, flight instructor, AA, NA peer-pilots, and chief pilot. These examinations are not only performed on pilots but also on ATC's (Air Traffic Controllers) ASI's (Aviation Safety Inspectors), who may or may not also be pilots. Holding an FAA medical certification is also a standard for a certain degree of overall health. Occasionally, individuals who are not involved in aviation at all are examined and given medical certificates. Examples of such persons are workers on offshore oil rigs where healthcare may be delayed, racecar drivers, and occasionally executives in organizations that cannot afford high-rate or unpredicted turnover in certain positions. Student pilots cannot fly solo without an instructor or another pilot until they have passed their medical exam and been issued an FAA medical certificate. The Aviation Medical Examiner Any physician (MD/DO) interested in becoming an AME is best suited by having an interest in aviation and an understanding of the concept of a forensic examination, as well as a love of learning and interest in all entities of medicine and capable of performing a comprehensive, thorough medical examination regardless of the Specialty of Origin (SOO). There is no residency training that is not acceptable to become an AME; board certification in the physician's primary specialty is required, and an unrestricted medical license in the state where the FAA medical exams are to be performed. Regardless of SOO, the AME must be thoroughly competent in the ENT, ophthalmologic, neurologic, musculoskeletal, cardiovascular/cardiopulmonary, and psychiatric examination. The AME must also be computer literate, fluent in English, be able to adapt to changing regulations/guidelines, and be tolerant of a degree of bureaucracy. Fellowships in Aerospace Medicine are available, but few programs have a small allotment of positions, and fellowship is not a requirement for AME certification. The vast majority of AME's practice medicine full-time and do flight physicals in-between regular patients, and the FAA only requires ten exams per year to maintain certification. 80% of AME's perform less than 25 per year. There are very few AME's who do nothing more than FAA medicals as their primary job as a physician, but many AME's semi-retire from their SOO and restrict their practice to flight physicals as they scale back towards total retirement. The AME must understand that they are not there to diagnose or treat the airman, and while the AME is a doctor, they are not the treating doctor but often speak with the treating physician(s) regarding potential changes in a treatment regimen that make the difference between issuance of the medical vs. denial or deferral. The AME must understand they are a representative of the FAA and by follow-through the federal government when interacting with non-AME physicians in attempting to assist in the processing of FAA medicals and understand that the average non-AME physician most likely does not even know such as thing as an FAA AME even exists. The AME must recognize clinically significant deterioration of any serious condition that needs urgent or emergent treatment and reach out to the appropriate treating physician if indicated. An AME often is but is not required to be a pilot. The AME reports to and is assisted by one of 9 Regional Flight Surgeons, who are then responsible to the Federal Air Surgeon (FAS) in Washington DC. The FAS is assisted by Deputy Federal Air Surgeon(s), and there is an additional International "Regional" flight surgeon (RFS). Any AME can contact any RFS or FAS for assistance, which is often helpful after 5 p.m. in the AME's respective time zone. AME's are well-supported by the RFS and OKC. The AME Training and Progression AME's are initially trained by the Federal Aviation Administration during a seven-day timeframe in Oklahoma City, OK. Advanced practitioners such as physician assistants and nurse practitioners are not eligible to be AME's, and as of this publication, there is no plan to authorize physician-extenders for certifying FAA medicals. This training is a comprehensive and universal review of every specialty and subspecialty from the standpoint of how they pertain to general aviation and maintenance of health rather than focus on direct treatment. This initial training involves what can be an enjoyable comprehensive review of all medical topics. Additionally, there is training in aeromedical-specific topics such as decompression, the decompression chamber, Time of Useful Consciousness (TOC), evacuation and rescue operations, accident investigation, common patterns of injury, and accident analysis. A static ground-based aircraft is used for simulated emergencies and fake "Hollywood Smoke," as well the option of another fuselage suspended over a swimming pool used in training airline attendants in emergency slide use and emergency evacuation into an aquatic environment. The AME trainee is shown how the FAA trains its inspectors, controllers, and administrators. The training is also heavily focused on federal rules and regulations appropriate to aviation and policy and procedure of being a designee of the Federal Government. There are several written "open-book quizzes" and one final multiple-choice exam. The exam has a reputation of being difficult but fair, well-covered in the training course. It does not seem intended to fail or "weed out" AME candidates but rather to train and prepare to pass an exam with the caveat that this is somewhat esoteric material. Very few physicians would pass the exam without taking the course. Following initial training and certification, the physician is designated a Junior AME and can perform SECOND and THIRD-class medicals for the next three years. During this timeframe, their examination decisions and documentation are evaluated, and the FAA visits them to inspect the office and equipment. Following this three-year timeframe, if the error margin is acceptable, the physician can petition to become a Senior AME and can examine the airman for and issue FIRST class medicals. At this point, the physician can register to be able to perform physical examinations for ATC's, ASI's, and other FAA employees. AME's are currently required to undergo online training known as MAMERC every two years and in-person training for three days every four years. This training covers various topics and tends to focus heavily on neurology and cardiopulmonary, but most major medical topics and guideline updates are covered. The chart of an examined airman may be reviewed periodically; If an AME is contacted, usually by email, identified errors and positive and negative feedback may be given. This training continues throughout the career of the AME. This is usually high-quality CME but may not count towards specific requirements in the AME's SOO. The FAA maintains an archive known as the "FAA TV: AME Minute," which is a series of short videos covering various topics pertinent to AME exams that are a good review of salient points in training and often help explain guidelines to airmen. Physicians interested in becoming an AME could benefit from reviewing these videos. After three years as a senior aviation medical examiner, the AME can request training to be designated for the Human Intervention and Motivational Study (HIMS) program and be designated as an Independent Medical Sponsor (IMS) to assist with certification of an airman who has had difficulty with substance abuse, mental health issues, or needs special issuance surrounding antidepressant therapy. There are currently, The HIMS AME often works closely with a HIMS psychiatrist or a general psychiatrist familiar with aviation requirements following a specific template. Additionally, they work with a neuropsychologist designated by the FAA and certified to do the appropriate neuropsychological testing specific to aviation. There are currently only 112 FAA-certified HIMS neuropsychologists worldwide. The AME is also responsible for monitoring the airman, often with a portable breathalyzer, office-based encounters commonly requiring 14 random urine drug screens in a 12-month timeframe, and periodic reports to the FAA before and after the SI is issued. The AME is then responsible and held accountable for reporting deviations and concerns to the FAA. There are only 187 HIMS AME's in the US and 20 international HIMS AME's in 12 other countries at the time of publication. "Think Twice" What the AME Candidate Should Know The AME candidate leaves with a clear understanding that they have civil and criminal liability based on their decision(s) beyond medical malpractice, and that standard medical malpractice liability does not usually cover forensic exams. Declining insurance reimbursements and patient sense of entitlement have led to a burst of "concierge programs," and many new medical school graduates are focused on cash-only business models, such as IV fluids and cosmetic procedures. The search for non-insurance-based reimbursement is almost an unfortunate necessity in the modern reimbursement climate. While there is no doctor without the potential to be a good AME, the reasons behind obtaining this designation should be carefully self-analyzed. Following initial training, the AME is left with an understanding that you are a designee of the Federal Government and your superiors are agents of the federal government, and there will be oversight and evaluation of your exams, and your designation can be rescinded based on your documentation, decisions or failure to fulfill training and currency requirements. The number of people killed in large commercial airplane crashes rose in 2020. Accident analysis and your role as an AME in prevention are emphasized. While the initial training provided to AME's by the FAA is an outstanding review of nearly every aspect of medicine, portions of the training cover unpleasant, sad, graphic, and preventable disasters wherein the AME was responsible or had the opportunity to prevent the incident, are appropriately discussed. At the end of this initial training, the AME candidate is left with a strong understanding of just how serious their responsibility is to the airmen, vulnerable passengers, vulnerable people on the ground, the United States, and humanity in general. During training, the question is posed of "How many people can an impaired surgeon kill at one time compared to how many people a 777 can kill based on one bad decision?" Other questions were asked about what the passengers expected and how they felt when they fastened their seat belts. The AME candidates were asked to think about the phone calls we made as a passenger on our way to this (the training that day) or any conference to which we took air travel, and when the door to the plane was closed, we were asked what degree of trust and control we had over the situation and "You were worried about peanuts or chips, not if your pilot was sober, unhealthy or insane." The AME needs to take one of two three-day courses, one strongly weighted towards neurology and the other strongly towards cardiovascular, every five years. Also, to do an online re-training every two years. The courses are free to the AME, covered by taxpayers, and the CME counts towards a regular medical license (Cat 1A), but travel and other expenses are the responsibility of the AME just like any other conference. Additional considerations for any doctor wanting to be an AME is understanding the basic pilot mentality and personality profile, which can range a wide gamut from narcissistic, impulsive adrenaline-junkies to extremely professional, almost rigid captains who are extremely methodical and very used to being in control of everything. The average pilot is intelligent, dedicated, hard-working, respectful of authority, and usually of a slightly higher economic and educational status simply due to the cost requirements and opportunities to get into aviation. The AME should understand the delineation between GA (General Aviation) pilots who fly for business, pleasure, and some degree of reimbursement as a flight instructor or persons who have a small airplane and fly mostly on weekends in good weather conditions to things like pancake breakfasts, another type of GA pilot that may have a more technically advanced aircraft with higher performance who flies predominantly for business 250 miles or longer and has additional rating making them able to fly the aircraft purely by reference to flight instruments, and then the truly professional pilot who has achieved the highest rating possible known as the ATP (Airline Transport Pilot) which is often referred to as the "Ph.D. in aviation." ATP pilots are full-time professional pilots who are as involved and professional as any cardiothoracic or neurosurgeon at a quaternary center. Many are highly-disciplined, elite ex-military, and are accustomed to, comfortable with, and do not flinch at the responsibility of having several hundred lives in their hands, flying 12 or 14-hour flights internationally, and landing safely and smoothly in utterly abhorrent weather conditions. The AME, their office, and staff must be able to interact with and serve all these personality profiles both in person and on the phone or email. MedExpress The FAA maintains a site known as MedExpress. The student pilot is usually introduced and instructed by their flight instructor to set up an initial account that follows the pilot throughout their lifetime. The student pilot or established pilot will log in before the exam and do the initial entry or update of their current medical history and demographics in what is known as the 8500 form. The 8500 form is not unlike any "new patient paperwork" filled out when seeing a new primary care provider. They then save their information or update, and a unique code for that exam is generated and valid for 90 days. They bring this code to the exam, and the AME logs in to the AME's account, enters the code from the pilot or student pilot, and the chart populates. The AME then reviews the history, confirms ID and demographics then enter the exam portion of the encounter. This is similar to an EMR, but there is no impression or plan section. The AME then submits the completed exam to the FAA electronically as either Issued, Denied, or Deferred for further review. If issued, the AME can print the medical certificate, sign it as the AME and have the pilot or student pilot sign it. The pilot/student pilot then leaves with the certificate in hand. AME's are permitted "designees," usually staff members who log in and enter demographic data and vitals but cannot enter any other exam information. Specifics of the Aviation Medical Exam All exams start with basic demographics, height, weight, BMI calculation, vitals, general medical exam of heart, lung, abdomen, and what one would consider a basic internal medicine and neuromusculoskeletal annual exam. Scars, tattoos, and any distinguishing body markings must be noted. The exam is documented online by checking normal or abnormal in 24 boxes, in addition to vision and hearing, corresponding to exam items, then providing comments on any abnormals. Color vision, visual fields, Near and distant vision, and optic fundi examination are completed. Heterophoria testing is required for all SECOND AND FIRST CLASS medicals. Intermediate vision is necessary for SECOND and FIRST class medicals after age 50. An external anal exam for hemorrhoids is performed, but the digital rectal exam is not required. Females do not require a pelvic exam. Urine dipstick is performed for protein and glucose only with no drug screen. BMI and OSA (obstructive sleep apnea) risk are assessed on all airmen, and all airmen are placed into one of six categories regarding their OSA status. Hearing requirements for all three classes are simply a "conversational speech test" with the AME's back turned to the candidate. ATC requires audiometry at 500, 1000, 2000, 3000, and 4000 Hz. A 12-lead EKG is only needed for FRIST class medicals, initially at age 35 and then yearly after age 40, and must be transmitted electronically as a PDF. Military flight physicals do not apply to the civilian world and vice versa. As a forensic exam, the FFA medical is not covered by insurance, and prices roughly range from 100 to 200 USD. EKG is usually an add-on cost of 25 to 50 USD. Many airlines have fixed reimbursement for their airmen getting FIRST class medicals. With no published reference, estimates 170 USD average for FIRST class medical with EKG, 120 USD THIRD class, and uncomplicated SECOND class medical. ATC exam pricing is fixed by the FAA at 170 USD for controllers who are federal employees, although some ATC are not federal employees. FAA employee reimbursement for a new potential ATC candidate with a full audiogram and EKG is 190 USD at the time of this edit. HIMS program can be anywhere from 8000 USD to 15000 USD over a 1-3 year time frame with a complicated cost breakdown. These numbers vary based on geography. Aeromedicine consultation, which is not an FAA medical but consultation leading up to possibly applying for an FAA medical or advice to go in the direction of Sport Pilot and/or pursue other life interests, is commonly billed at the same price as a THIRD class medical. Usually, within one hour of exam and chart/case review, it becomes evident that the candidate will or will not ever be able to obtain a medical and what barriers are evident, but this is ultimately not the decision of the AME. Occasionally, an aeromedical consultation is requested for such a minor medical issue, such as a CACI issue like HTN or simply needing reading glasses. The aeromedicine consult is converted to an FAA medical exam, and a medical may be issued that day. There is a section of the exam where the AME can type general comments below a place where the airman can enter general comments about their medical history. There is a section for "other tests" that may be performed by the AME, such as SaO2 (pulse oximetry), all of which require a comment. All medical requirements are publicly accessible in "The Guide for Aviation Medical Examiners," often referred to simply as "the Guide," which can be found in PDF format from any internet browser. AME's and persons involved in assisting airmen with getting their medical certificates, such as aviation attorneys and other pilot advocates, need to make sure they have the most recent copy of "the Guide," which is under constant revision. Another resource for such persons and agencies is the "Federal Air Surgeons Medical Bulletin," which is a quarterly publication with case studies, topics of interest, and proposed or impending changes to federal policy. This guide is periodically updated, and when the examiner logs onto their MedExpress account to do a flight physical, all updates are mandatory acknowledgments before being able to progress to the main website to issue or document an exam. The Outcome of the Exam The result of the exam is either Denial, Deferral, or Issuance. Cases of issuance may have restrictions such as the requirement for vision correction, not valid above a certain altitude, not valid for night flight, or only valid for a period of time less than the length of time the class of medical would usually be valid. Such as in the case of monitoring. The AME may issue the medical, and the pilot gets a letter from the FAA either requesting additional information or, if the AME made an error, a notice of withdrawal of the medical. It should be noted that the medical certification does not mean the student can fly solo. The decision as to when the student can fly solo is made by the instructor/flight school. The medical certificate is simply one mandatory requirement before being allowed to fly a plane alone without another pilot or instructor. This is referred to as "executing PIC (Pilot in Command) privileges." Copyright © 2024, StatPearls Publishing LLC.
PB  - StatPearls Publishing
M2  - Matthews, Michael J.. Grandview Medical Center
PT  - Study Guide
L2  - http://ovidsp.ovid.com/ovidweb.cgi?T=JS&PAGE=reference&D=medp&NEWS=N&AN=33620822
ER  -  

Link to the Ovid Full Text or citation: https://ovidsp.ovid.com/ovidweb.cgi?T=JS&CSC=Y&NEWS=N&PAGE=fulltext&D=medp&AN=33620822Link to the External Link Resolver: https://leeds.primo.exlibrisgroup.com/openurl/44LEE_INST/44LEE_INST:VU1?sid=OVID:medline&id=pmid:33620822&id=doi:&issn=&isbn=&volume=&issue=&spage=&pages=&date=2024&title=&atitle=Pilot+Medical+Certification.&aulast=Matthews 

8. 
TY  - JOUR
DB  - Ovid MEDLINE(R) Epub Ahead of Print 
ID  - 38420998
T1  - Reducing tobacco and nicotine use among women in treatment for substance use disorder: evaluation of the knit to quit program.
DO  - https://dx.doi.org/10.1080/17533015.2024.2321944
A1  - West, Allison L
A1  - Correll, Leeya
A1  - Kirschner, Jennifer H
Y1  - 2024//
Y2  - 20240229//
N2  - INTRODUCTION: Tobacco and nicotine use are prevalent in residential substance use disorder (SUD) treatment programs that serve pregnant and parenting women. This study evaluated a group intervention that integrates knitting instruction, psychoeducation, and social support to improve readiness to quit and reduce tobacco and nicotine use among this population., METHODS: Clients and staff in four residential SUD treatment programs were assigned to a six-week group intervention or a wait-list control group. Intervention implementation and preliminary effectiveness were assessed using surveys, interviews, and observational measures., RESULTS: From pre- to post-test, knowledge related to tobacco and nicotine use increased and number of cigarettes smoked per day and nicotine dependence decreased, on average. Additionally, the intervention group reported lower levels of nicotine dependence relative to the control group. Participants described knitting as an enjoyable replacement for smoking and a strategy to regulate stress and emotions., CONCLUSIONS: Smoking cessation interventions that include knitting are promising and warrant further testing.
JF  - Arts & health
JA  - Arts health
SP  - 1
EP  - 16
CY  - England
M2  - West, Allison L. Department of Population, Family, & Reproductive Health, Johns Hopkins Bloomberg School of Public Health, Baltimore, MD, USA.
M2  - Correll, Leeya. Department of Population, Family, & Reproductive Health, Johns Hopkins Bloomberg School of Public Health, Baltimore, MD, USA.
M2  - Kirschner, Jennifer H. Baltimore City Health Department, Baltimore, MD, USA.
SN  - 1753-3023
SN  - 1753-3015
M1  - 101476585
PT  - Journal Article
L2  - http://ovidsp.ovid.com/ovidweb.cgi?T=JS&PAGE=reference&D=medp&NEWS=N&AN=38420998
ER  -  

Link to the Ovid Full Text or citation: https://ovidsp.ovid.com/ovidweb.cgi?T=JS&CSC=Y&NEWS=N&PAGE=fulltext&D=medp&DO=10.1080%2f17533015.2024.2321944Link to the External Link Resolver: https://leeds.primo.exlibrisgroup.com/openurl/44LEE_INST/44LEE_INST:VU1?sid=OVID:medline&id=pmid:38420998&id=doi:10.1080%2F17533015.2024.2321944&issn=1753-3015&isbn=&volume=&issue=&spage=1&pages=1-16&date=2024&title=Arts+%26+Health&atitle=Reducing+tobacco+and+nicotine+use+among+women+in+treatment+for+substance+use+disorder%3A+evaluation+of+the+knit+to+quit+program.&aulast=West 

9. 
TY  - JOUR
DB  - Ovid MEDLINE(R) Epub Ahead of Print 
ID  - 29224238
T1  - Laparoscopic splenectomy with selective intra-corporeal ligation of splenic hilar vessels for high grade splenic injury - video vignette.
DO  - https://dx.doi.org/10.1111/codi.13988
A1  - Birindelli, Arianna
A1  - Segalini, Edoardo
A1  - Affinita, Antonio
A1  - Tugnoli, Gregorio
A1  - Di Saverio, Salomone
Y1  - 2017//
Y2  - 20171210//
N2  - A 59-year-old hemodynamically stable female is admitted following a domestic fall with blunt left sided thoraco-abdominal trauma. She lived alone and had multiple comorbidities including hepatitis C virus positive splenomegaly, chronic psychosis with a history of opioid and alcohol abuse. A CT-scan of thorax and abdomen with IV contrast showed left lung contusions and multiple left rib fractures with no pneumothorax, a high grade splenic injury with intra-parenchymal hematoma and small arterial blushes in the superior splenic pole associated with celiac trunk stenosis, mild intra-abdominal free fluid and grade II injury to the left kidney. This article is protected by copyright. All rights reserved. Copyright This article is protected by copyright. All rights reserved.
JF  - Colorectal disease : the official journal of the Association of Coloproctology of Great Britain and Ireland
JA  - Colorectal Dis
CY  - England
M2  - Birindelli, Arianna. University of Bologna, Italy.
M2  - Birindelli, Arianna. Maggiore Hospital Bologna, Italy.
M2  - Birindelli, Arianna. Queen Elizabeth University Hospital Birmingham, UK.
M2  - Segalini, Edoardo. University of Pavia, Italy.
M2  - Affinita, Antonio. Maggiore Hospital Bologna, Italy.
M2  - Tugnoli, Gregorio. Maggiore Hospital Bologna, Italy.
M2  - Di Saverio, Salomone. Maggiore Hospital Bologna, Italy.
M2  - Di Saverio, Salomone. Addenbrooke's Hospital, Cambridge, UK.
SN  - 1463-1318
SN  - 1462-8910
M1  - 100883611
PT  - Letter
L2  - http://ovidsp.ovid.com/ovidweb.cgi?T=JS&PAGE=reference&D=medp&NEWS=N&AN=29224238
ER  -  

Link to the Ovid Full Text or citation: https://ovidsp.ovid.com/ovidweb.cgi?T=JS&CSC=Y&NEWS=N&PAGE=fulltext&D=medp&DO=10.1111%2fcodi.13988Link to the External Link Resolver: https://leeds.primo.exlibrisgroup.com/openurl/44LEE_INST/44LEE_INST:VU1?sid=OVID:medline&id=pmid:29224238&id=doi:10.1111%2Fcodi.13988&issn=1462-8910&isbn=&volume=20&issue=3&spage=264&pages=&date=2017&title=Colorectal+Disease&atitle=Laparoscopic+splenectomy+with+selective+intra-corporeal+ligation+of+splenic+hilar+vessels+for+high+grade+splenic+injury+-+video+vignette.&aulast=Birindelli 

10. 
TY  - JOUR
DB  - Ovid MEDLINE(R) In-Process & In-Data-Review Citations 
ID  - 38397654
T1  - Examining HIV Knowledge and Sexually Risky Behaviors among Female Sex Workers in Kampala, Uganda.
DO  - https://dx.doi.org/10.3390/ijerph21020163
A1  - Ssenyonjo, Jude
A1  - Mistler, Colleen
A1  - Adler, Tanya
A1  - Shrestha, Roman
A1  - Kyambadde, Peter
A1  - Copenhaver, Michael
Y1  - 2024//
Y2  - 20240131//
N2  - HIV incidence remains alarmingly high among female sex workers (FSWs) in Uganda, necessitating targeted interventions. This study aimed to identify individual and provider-level barriers and facilitators to primary HIV prevention among FSWs in an urban setting. Focus groups involving FSWs and healthcare providers (HCPs) were conducted to inform the development of tailored prevention interventions. Results revealed that all participants had mobile phones, recent sexual activity, and a history of HIV testing, with high rates of sexually transmitted infections and varying HIV test results. FSWs displayed a well-informed awareness of HIV transmission risks, emphasizing the threat for those not testing positive. They unanimously recognized the crucial role of HIV testing in informing, mitigating risks, promoting ART use, and endorsing consistent condom usage. Despite heightened awareness, HCPs noted potential underestimation of vulnerability. Various challenges, including inadequate condom usage, substance abuse, and client dynamics, underscored the complexity of safeguarding against HIV transmission among FSWs. Widespread alcohol and drug use, including marijuana, kuber, and khat, served as coping mechanisms and social facilitators. Some FSWs successfully reduced alcohol intake, highlighting challenges in addressing substance use. FSWs preferred group discussions in health education programs, emphasizing peer interactions and the effectiveness of visual aids in HIV prevention education. This study provides comprehensive insights to guide the development of targeted interventions addressing the multi-faceted challenges FSWs face in HIV prevention.
JF  - International journal of environmental research and public health
JA  - Int J Environ Res Public Health
VL  - 21
IS  - 2
CY  - Switzerland
M2  - Ssenyonjo, Jude. Department of Allied Health Sciences, University of Connecticut, Storrs, CT 06269, USA.
M2  - Mistler, Colleen. Division of Prevention and Community Research, Department of Psychiatry, School of Medicine, Yale University, New Haven, CT 06520, USA.
M2  - Adler, Tanya. Department of Allied Health Sciences, University of Connecticut, Storrs, CT 06269, USA.
M2  - Shrestha, Roman. Department of Allied Health Sciences, University of Connecticut, Storrs, CT 06269, USA.
M2  - Kyambadde, Peter. Most At-Risk Populations Initiative-MARPI, Department of Allied Health Sciences, University of Connecticut, Storrs, CT 06269, USA.
M2  - Copenhaver, Michael. Department of Allied Health Sciences, University of Connecticut, Storrs, CT 06269, USA.
SN  - 1660-4601
SN  - 1660-4601
M1  - 101238455
PT  - Journal Article
L2  - http://ovidsp.ovid.com/ovidweb.cgi?T=JS&PAGE=reference&D=prem&NEWS=N&AN=38397654
ER  -  

Link to the Ovid Full Text or citation: https://ovidsp.ovid.com/ovidweb.cgi?T=JS&CSC=Y&NEWS=N&PAGE=fulltext&D=prem&DO=10.3390%2fijerph21020163Link to the External Link Resolver: https://leeds.primo.exlibrisgroup.com/openurl/44LEE_INST/44LEE_INST:VU1?sid=OVID:medline&id=pmid:38397654&id=doi:10.3390%2Fijerph21020163&issn=1660-4601&isbn=&volume=21&issue=2&spage=&pages=&date=2024&title=International+Journal+of+Environmental+Research+%26+Public+Health+%5BElectronic+Resource%5D&atitle=Examining+HIV+Knowledge+and+Sexually+Risky+Behaviors+among+Female+Sex+Workers+in+Kampala%2C+Uganda.&aulast=Ssenyonjo 

11. 
TY  - JOUR
DB  - Ovid MEDLINE(R) PubMed-not-MEDLINE 
ID  - 37050968
T1  - PROTOCOL: Opioid-specific medication-assisted therapy and its impact on criminal justice and overdose outcomes.
DO  - https://dx.doi.org/10.1002/cl2.1138
A1  - Strange, C Clare
A1  - Manchak, Sarah M
A1  - Hyatt, Jordan M
A1  - Haberman, Cory
A1  - Desai, Alisha
Y1  - 2021//
Y2  - 20210309//
N2  - Background: The overlap between criminal justice system involvement and drug use is well-documented, and criminal justice agencies have been particularly overwhelmed by the recent opioid epidemic. Treating opioid (and other substance) addiction as a means to reduce risk for future criminality and improve public safety is inherently a responsibility for the criminal justice system. In turn, the criminal justice system has a responsibility to manage and treat addiction among the individuals under its purview. Policy recommendations place emphasis on the use of medication-assisted treatments (MAT) as a front-line defense among correctional populations, because its efficacy and effectiveness has been well-established in other contexts. Despite this, criminal justice agencies have been reluctant or slow to do so., Objectives: The current review will provide criminal justice and substance use treatment decision-makers with information regarding the efficacy and effectiveness of opioid-specific MAT on offending and overdose outcomes. Specifically, the authors will address the following research questions: Do opioid-specific MATs reduce the frequency or likelihood of criminal justice outcomes, as defined by official or self-reported indices of criminal reconviction or rearrest, revocation of community supervision, mandated treatment failure, and specialized court docket failure? Do opioid-specific MATs reduce the frequency of opioid overdose among individuals with current or prior self-reported or official record of criminal justice system involvement?, Inclusion Criteria: Studies were required to use strong quasi-experimental or randomized experimental designs. All studies used individual level unit of analysis and examined adults and adolescents who are male, female, or nonbinary and racially/ethnically diverse, with current opioid use and who have current or prior criminal justice involvement. Studies had to prospectively test the effects of heroin and methadone maintenance, buprenorphine, or naltrexone on criminal conviction, arrest, revocation of community supervision, technical probation or parole violation, mandated treatment failure, and specialized court docket failure. Overdose outcomes were also examined for samples in criminal justice settings such as jails, prisons, probation, and parole., Search Strategy and Data Collection: This review builds upon a prior review conducted by Egli et al. (2009) and examined studies meeting the inclusion criteria above published between 1960 and October 31, 2020. The following platforms and databases (in parentheticals) were used: EBSCOhost (Criminal Justice Abstracts, SocINDEX with Full Text, Legal Collection, Wilson Omnifile, PsycINFO, Social Work Abstracts, and Women's Studies International [includes grey literature]); ProQuest (Criminal Justice Database, PAIS [includes grey literature], Dissertations and Theses Global [includes grey literature]); Gale (Expanded Academic ASAP, Opposing Viewpoints Resource Center); FirstSearch (GPO Monthly Catalog, PapersFirst [includes grey literature]); ISI Web of Knowledge (Web of Science Core Collection); Office of Justice Programs (National Criminal Justice Reference Service); Summon; and Nexis Uni. The following open access platforms and databases will also be consulted: Elsevier (Scopus [includes grey literature]); Science.gov; ClinicalTrials.gov; WHO International Clinical Trials Registry Platform (ICTRP) portal; and Google Scholar. Search terms were harvested according to their demonstrated success in drawing out relevant and complete results for studies regarding the effectiveness of opioid-specific medication-assisted therapies (MATs). From this process 5 core search strings were created, each one with the same general base terms, but unique outcome measure(s)., Analysis: For binary offending outcomes (e.g., arrest, conviction, incarceration, specialty court failure, mandated treatment failure, or community supervision failure) and overdose outcomes, odds ratios were computed, and for continuous or quasi-continuous outcomes (e.g., total number of arrests), a standardized mean difference type effect size was computed and then transformed into an odds ratio. We used the chi 2 test that goes with the forest plot and computed the I 2 statistic to assess heterogeneity. Risk of bias was assessed with (1) the revised Cochrane risk-of-bias tool for randomized trials; and (2) the risk of bias in non-randomized studies of interventions assessment tool. Copyright © 2021 The Authors. Campbell Systematic Reviews published by John Wiley & Sons Ltd on behalf of The Campbell Collaboration.
JF  - Campbell systematic reviews
JA  - Campbell syst. rev.
VL  - 17
IS  - 1
SP  - e1138
CY  - United States
M2  - Strange, C Clare. School of Criminal Justice University of Cincinnati Cincinnati Ohio USA.
M2  - Manchak, Sarah M. School of Criminal Justice University of Cincinnati Cincinnati Ohio USA.
M2  - Hyatt, Jordan M. Department of Criminology & Justice Studies Drexel University Philadelphia Pennsylvania USA.
M2  - Haberman, Cory. School of Criminal Justice University of Cincinnati Cincinnati Ohio USA.
M2  - Desai, Alisha. Department of Psychology Drexel University Philadelphia Pennsylvania USA.
SN  - 1891-1803
SN  - 1891-1803
M1  - 9918227275506676
PT  - Journal Article
L2  - http://ovidsp.ovid.com/ovidweb.cgi?T=JS&PAGE=reference&D=pmnm&NEWS=N&AN=37050968
ER  -  

Link to the Ovid Full Text or citation: https://ovidsp.ovid.com/ovidweb.cgi?T=JS&CSC=Y&NEWS=N&PAGE=fulltext&D=pmnm&DO=10.1002%2fcl2.1138Link to the External Link Resolver: https://leeds.primo.exlibrisgroup.com/openurl/44LEE_INST/44LEE_INST:VU1?sid=OVID:medline&id=pmid:37050968&id=doi:10.1002%2Fcl2.1138&issn=1891-1803&isbn=&volume=17&issue=1&spage=e1138&pages=e1138&date=2021&title=Campbell+Systematic+Reviews&atitle=PROTOCOL%3A+Opioid-specific+medication-assisted+therapy+and+its+impact+on+criminal+justice+and+overdose+outcomes.&aulast=Strange 

12. 
TY  - JOUR
DB  - Ovid MEDLINE(R) PubMed-not-MEDLINE 
ID  - 32959786
T1  - Mobile-Enhanced Prevention Support Study for Men Who Have Sex With Men and Transgender Women Leaving Jail: Protocol for a Randomized Controlled Trial.
DO  - https://dx.doi.org/10.2196/18106
A1  - Edwards, Gabriel G
A1  - Reback, Cathy J
A1  - Cunningham, William E
A1  - Hilliard, Charles L
A1  - McWells, Charles
A1  - Mukherjee, Sukrit
A1  - Weiss, Robert E
A1  - Harawa, Nina T
Y1  - 2020//
Y2  - 20200922//
N2  - BACKGROUND: Men who have sex with men (MSM) and transgender women, particularly those who have experienced criminal justice involvement, have particularly high HIV burdens, and a majority of those in jail have substance use disorders (SUDs). MSM and transgender women also experience elevated rates of incarceration. Once community re-entry occurs, individuals are in a critical period for addressing potential risks of HIV and sexually transmitted infection (STI) acquisition and negative sequelae of substance use. Further, the impact experienced by one's social and sexual networks experienced at the time of detention and release have important health implications for MSM and transgender women., OBJECTIVE: The purpose of this study is to test a new intervention-Mobile-Enhanced Prevention Support (MEPS)-that involves a GPS-based mobile app called GeoPassport (referred to as GeoPass in practice), incentives, and peer support for promoting HIV prevention, substance use treatment, and use of related services., METHODS: A two-arm, unblinded, randomized controlled trial will seek to enroll 300 HIV-negative MSM and transgender women, aged 18-49 years, with SUDs, who are either in jail or have recently left jail. Participants will be enrolled by study staff and randomized to the MEPS intervention group or usual care group. The intervention group will receive customized wellness goals in addition to GeoPass, cash incentives, and the support of a trained peer mentor for 6 months. Data collection will consist of a baseline survey and three follow-up surveys at 3, 6, and 9 months postenrollment, either in person or by phone or videoconference when necessary. The primary outcomes include establishing a primary care provider; being prescribed and adhering to pre-exposure prophylaxis (PrEP) for HIV; screening for HIV, STIs, and hepatitis C virus; and engagement in recommended treatment for SUDs. Secondary outcomes include obtaining treatment for any identified infections and avoiding recidivism., RESULTS: Enrollment began in November 2019 and study completion is expected in 2023., CONCLUSIONS: This study will advance our knowledge base on patient navigation and peer mentor interventions. Peer navigation services have been studied for the treatment of HIV, but less often in the context of HIV and STI prevention among sexual and gender minority populations at the time of re-entry into the community from jail. The MEPS study will examine the acceptability and feasibility of combining peer mentor services with a mobile app to facilitate service utilization and participant-peer mentor communication. MEPS will assess patterns of PrEP uptake and utilization in MSM and transgender women leaving jail. The study will provide heretofore unavailable data from persons leaving jail regarding HIV PrEP, STI screening, substance abuse treatment, and service utilization patterns and experiences, including geocoded data for those in the intervention arm., TRIAL REGISTRATION: ClinicalTrials.gov (NCT04036396); https://www.clinicaltrials.gov/ct2/show/NCT04036396., INTERNATIONAL REGISTERED REPORT IDENTIFIER (IRRID): PRR1-10.2196/18106. Copyright ©Gabriel G Edwards, Cathy J Reback, William E Cunningham, Charles L Hilliard, Charles McWells, Sukrit Mukherjee, Robert E Weiss, Nina T Harawa. Originally published in JMIR Research Protocols (http://www.researchprotocols.org), 22.09.2020.
JF  - JMIR research protocols
JA  - JMIR Res Protoc
VL  - 9
IS  - 9
SP  - e18106
CY  - Canada
M2  - Edwards, Gabriel G. Department of General Internal Medicine and Health Services Research, David Geffen School of Medicine, University of California, Los Angeles, Los Angeles, CA, United States.
M2  - Edwards, Gabriel G. Center for HIV Identification, Prevention, and Treatment Services, University of California, Los Angeles, Los Angeles, CA, United States.
M2  - Reback, Cathy J. Center for HIV Identification, Prevention, and Treatment Services, University of California, Los Angeles, Los Angeles, CA, United States.
M2  - Reback, Cathy J. Friends Research Institute, Los Angeles, CA, United States.
M2  - Cunningham, William E. Department of General Internal Medicine and Health Services Research, David Geffen School of Medicine, University of California, Los Angeles, Los Angeles, CA, United States.
M2  - Cunningham, William E. Center for HIV Identification, Prevention, and Treatment Services, University of California, Los Angeles, Los Angeles, CA, United States.
M2  - Hilliard, Charles L. Los Angeles Centers for Alcohol and Drug Abuse, Los Angeles, CA, United States.
M2  - McWells, Charles. Los Angeles Centers for Alcohol and Drug Abuse, Los Angeles, CA, United States.
M2  - Mukherjee, Sukrit. Department of Preventative and Social Medicine, Charles R Drew University, Los Angeles, CA, United States.
M2  - Mukherjee, Sukrit. Center for Biomedical Informatics, Charles R Drew University, Los Angeles, CA, United States.
M2  - Weiss, Robert E. Center for HIV Identification, Prevention, and Treatment Services, University of California, Los Angeles, Los Angeles, CA, United States.
M2  - Weiss, Robert E. Department of Biostatistics, Fielding School of Public Health, University of California, Los Angeles, Los Angeles, CA, United States.
M2  - Harawa, Nina T. Department of General Internal Medicine and Health Services Research, David Geffen School of Medicine, University of California, Los Angeles, Los Angeles, CA, United States.
M2  - Harawa, Nina T. Center for HIV Identification, Prevention, and Treatment Services, University of California, Los Angeles, Los Angeles, CA, United States.
M2  - Harawa, Nina T. Department of Psychiatry, Charles R Drew University, Los Angeles, CA, United States.
SN  - 1929-0748
SN  - 1929-0748
M1  - 101599504
PT  - Journal Article
L2  - http://ovidsp.ovid.com/ovidweb.cgi?T=JS&PAGE=reference&D=pmnm&NEWS=N&AN=32959786
ER  -  

Link to the Ovid Full Text or citation: https://ovidsp.ovid.com/ovidweb.cgi?T=JS&CSC=Y&NEWS=N&PAGE=fulltext&D=pmnm&DO=10.2196%2f18106Link to the External Link Resolver: https://leeds.primo.exlibrisgroup.com/openurl/44LEE_INST/44LEE_INST:VU1?sid=OVID:medline&id=pmid:32959786&id=doi:10.2196%2F18106&issn=1929-0748&isbn=&volume=9&issue=9&spage=e18106&pages=e18106&date=2020&title=JMIR+Research+Protocols&atitle=Mobile-Enhanced+Prevention+Support+Study+for+Men+Who+Have+Sex+With+Men+and+Transgender+Women+Leaving+Jail%3A+Protocol+for+a+Randomized+Controlled+Trial.&aulast=Edwards 

13. 
TY  - JOUR
DB  - Ovid MEDLINE(R) Daily Update 
ID  - 39308375
T1  - Patient Perspectives on Adapting Collaborative Care for Opioid Use Disorder With Depression and/or Post-traumatic Stress Disorder.
A1  - Leamon, Isabel M
A1  - Jacobsohn, Vanessa
A1  - Dopp, Alex R
A1  - Hindmarch, Grace
A1  - Ceballos, Venice
A1  - Komaromy, Miriam
A1  - Watkins, Katherine E
A1  - Osilla, Karen Chan
Y1  - 2024//
N2  - BACKGROUND: Individuals with opioid use disorder and cooccurring mental health concerns experience heightened consequences and lower rates of treatment access. Engaging patients as research partners alongside health systems is critical for tailoring care for this population. Collaborative care is promising for the treatment of co-occurring disordersObjectives: We used a community-participatory partnered research1 approach to partner with patients, providers, and clinic administrators to adapt and implement a collaborative care intervention for co-occurring disorders in primary care., METHODS: We conducted qualitative interviews with patients to assess their feedback on the proposed collaborative care model before intervention implementation. A first round of interviews was conducted to obtain patient feedback on our adaptation ideas (n = 11). The team then incorporated these suggestions, beta-tested the intervention with participants (n = 9), and assessed participant feedback. Data were analyzed using rapid content analysis and then implemented by health systems., RESULTS: Patient feedback underscored the need for the care coordinator (CC) to be trained in patient engagement and stigma reduction and to provide assistance around socioeconomic barriers and relapse. Patients shared that it was helpful to have the CC address co-occurring disorders, emphasized the need for the CC to be flexible, and expressed that tele-health was acceptable. Patient feedback was integrated in subsequent CC training with health systems., CONCLUSIONS: The present research demonstrates the feasibility and usefulness of incorporating patient perspectives into treatment design and implementation in health systems using community-participatory partnered research .
KW  - Humans
KW  - Opioid-Related Disorders/th [Therapy]
KW  - Opioid-Related Disorders/px [Psychology]
KW  - *Opioid-Related Disorders
KW  - Female
KW  - Male
KW  - Adult
KW  - *Community-Based Participatory Research
KW  - Stress Disorders, Post-Traumatic/th [Therapy]
KW  - Stress Disorders, Post-Traumatic/px [Psychology]
KW  - *Stress Disorders, Post-Traumatic
KW  - Middle Aged
KW  - Cooperative Behavior
KW  - Depression/th [Therapy]
KW  - Qualitative Research
KW  - Primary Health Care/og [Organization & Administration]
KW  - Interviews as Topic
JF  - Progress in community health partnerships : research, education, and action
JA  - Prog. community health partnersh.
VL  - 18
IS  - 3
SP  - 309
EP  - 321
CY  - United States
SN  - 1557-055X
SN  - 1557-0541
M1  - 101273946
PT  - Journal Article
L2  - http://ovidsp.ovid.com/ovidweb.cgi?T=JS&PAGE=reference&D=mesx&NEWS=N&AN=39308375
ER  -  

Link to the Ovid Full Text or citation: https://ovidsp.ovid.com/ovidweb.cgi?T=JS&CSC=Y&NEWS=N&PAGE=fulltext&D=mesx&AN=39308375Link to the External Link Resolver: https://leeds.primo.exlibrisgroup.com/openurl/44LEE_INST/44LEE_INST:VU1?sid=OVID:medline&id=pmid:39308375&id=doi:&issn=1557-0541&isbn=&volume=18&issue=3&spage=309&pages=309-321&date=2024&title=Progress+in+Community+Health+Partnerships&atitle=Patient+Perspectives+on+Adapting+Collaborative+Care+for+Opioid+Use+Disorder+With+Depression+and%2For+Post-traumatic+Stress+Disorder.&aulast=Leamon 

14. 
TY  - JOUR
DB  - Ovid MEDLINE(R) Daily Update 
ID  - 38228990
T1  - Patients' and Clinicians' Experiences with In-person, Video, and Phone Modalities for Opioid Use Disorder Treatment: A Qualitative Study.
DO  - https://dx.doi.org/10.1007/s11606-023-08586-6
A1  - Wyte-Lake, Tamar
A1  - Cohen, Deborah J
A1  - Williams, Shannon
A1  - Casey, David
A1  - Chan, Matt
A1  - Frank, Brian
A1  - Levander, Ximena A
A1  - Stein, Dan
A1  - White, Katie Kirkman
A1  - Bailey, Steffani R
Y1  - 2024//
Y2  - 20240116//
N2  - BACKGROUND: Opioid use disorder (OUD) is a chronic condition that requires regular visits and care continuity. Telehealth implementation has created multiple visit modalities for OUD care. There is limited knowledge of patients' and clinicians' perceptions and experiences related to multi-modality care and when different modalities might be best employed., OBJECTIVE: To identify patients' and clinicians' experiences with multiple visit modalities for OUD treatment in primary care., DESIGN: Comparative case study, using video- and telephone-based semi-structured interviews., PARTICIPANTS: Patients being treated for OUD (n = 19) and clinicians who provided OUD care (n = 15) from two primary care clinics within the same healthcare system., APPROACH: Using an inductive approach, interviews were analyzed to identify patients' and clinicians' experiences with receiving/delivering OUD care via different visit modalities. Clinicians' and patients' experiences were compared using a group analytical process., KEY RESULTS: Patients and clinicians valued having multiple modalities available for care, with flexibility identified as a key benefit. Patients highlighted the decreased burden of travel and less social anxiety with telehealth visits. Similarly, clinicians reported that telehealth decreased medical intrusion into the lives of patients stable in recovery. Patients and clinicians saw the value of in-person visits when establishing care and for patients needing additional support. In-person visits allowed the ability to conduct urine drug testing, and to foster relationships and trust building, which were more difficult, but not impossible via a telehealth visit. Patients preferred telephone over video visits, as these were more private and more convenient. Clinicians identified benefits of video, including being able to both hear and see the patient, but often deferred to patient preference., CONCLUSIONS: Considerations for utilization of visit modalities for OUD care were identified based on patients' needs and preferences, which often changed over the course of treatment. Continued research is needed determine how visit modalities impact patient outcomes. Copyright © 2024. The Author(s), under exclusive licence to Society of General Internal Medicine.
KW  - Humans
KW  - Male
KW  - Female
KW  - *Telemedicine
KW  - *Qualitative Research
KW  - Adult
KW  - Opioid-Related Disorders/th [Therapy]
KW  - *Opioid-Related Disorders
KW  - Middle Aged
KW  - Attitude of Health Personnel
KW  - Telephone
KW  - Primary Health Care
KW  - Patient Satisfaction
KW  - Videoconferencing
JF  - Journal of general internal medicine
JA  - J Gen Intern Med
VL  - 39
IS  - 12
SP  - 2179
EP  - 2186
CY  - United States
M2  - Wyte-Lake, Tamar. Department of Family Medicine, Oregon Health & Science University, Portland, OR, USA. wytelake@ohsu.edu.
M2  - Cohen, Deborah J. Department of Family Medicine, Oregon Health & Science University, Portland, OR, USA.
M2  - Williams, Shannon. Department of Family Medicine, Oregon Health & Science University, Portland, OR, USA.
M2  - Casey, David. Department of Family Medicine, Oregon Health & Science University, Portland, OR, USA.
M2  - Chan, Matt. Department of Family Medicine, Oregon Health & Science University, Portland, OR, USA.
M2  - Frank, Brian. Department of Family Medicine, Oregon Health & Science University, Portland, OR, USA.
M2  - Levander, Ximena A. Department of Family Medicine, Oregon Health & Science University, Portland, OR, USA.
M2  - Stein, Dan. Department of Family Medicine, Oregon Health & Science University, Portland, OR, USA.
M2  - White, Katie Kirkman. Department of Family Medicine, Oregon Health & Science University, Portland, OR, USA.
M2  - Bailey, Steffani R. Department of Family Medicine, Oregon Health & Science University, Portland, OR, USA.
SN  - 1525-1497
SN  - 0884-8734
M1  - 8605834
PT  - Journal Article, Comparative Study
L2  - http://ovidsp.ovid.com/ovidweb.cgi?T=JS&PAGE=reference&D=mesx&NEWS=N&AN=38228990
ER  -  

Link to the Ovid Full Text or citation: https://ovidsp.ovid.com/ovidweb.cgi?T=JS&CSC=Y&NEWS=N&PAGE=fulltext&D=mesx&DO=10.1007%2fs11606-023-08586-6Link to the External Link Resolver: https://leeds.primo.exlibrisgroup.com/openurl/44LEE_INST/44LEE_INST:VU1?sid=OVID:medline&id=pmid:38228990&id=doi:10.1007%2Fs11606-023-08586-6&issn=0884-8734&isbn=&volume=39&issue=12&spage=2179&pages=2179-2186&date=2024&title=Journal+of+General+Internal+Medicine&atitle=Patients%27+and+Clinicians%27+Experiences+with+In-person%2C+Video%2C+and+Phone+Modalities+for+Opioid+Use+Disorder+Treatment%3A+A+Qualitative+Study.&aulast=Wyte-Lake 

15. 
TY  - JOUR
DB  - Ovid MEDLINE(R) Daily Update 
ID  - 39208411
T1  - Investigating Topical Steroid Withdrawal Videos on TikTok: Cross-Sectional Analysis of the Top 100 Videos.
DO  - https://dx.doi.org/10.2196/48389
A1  - Haddad, Firas
A1  - Abou Shahla, William
A1  - Saade, Dana
Y1  - 2024//
Y2  - 20240829//
N2  - BACKGROUND: Social media platforms like TikTok are a very popular source of information, especially for skin diseases. Topical steroid withdrawal (TSW) is a condition that is yet to be fully defined and understood. This did not stop the hashtag #topicalsteroidwithdrawal from amassing more than 600 million views on TikTok. It is of utmost importance to assess the quality and content of TikTok videos on TSW to prevent the spread of misinformation., OBJECTIVE: This study aims to assess the quality and content of the top 100 videos dedicated to the topic of TSW on TikTok., METHODS: This observational study assesses the content and quality of the top 100 videos about TSW on TikTok. A total of 3 independent scoring systems: DISCERN, Journal of the American Medical Association, and Global Quality Scale were used to assess the video quality. The content of the videos was coded by 2 reviewers and analyzed for recurrent themes and topics., RESULTS: This study found that only 10.0% (n=10) of the videos clearly defined what TSW is. Videos were predominantly posted by White, middle-aged, and female creators. Neither cause nor mechanism of the disease were described in the videos. The symptoms suggested itching, peeling, and dryness which resembled the symptoms of atopic dermatitis. The videos fail to mention important information regarding the use of steroids such as the reason it was initially prescribed, the name of the drug, concentration, mechanism of usage, and method of discontinuation. Management techniques varied from hydration methods approved for treatment of atopic dermatitis to treatment options without scientific evidence. Overall, the videos had immense reach with over 200 million views, 45 million likes, 90,000 comments, and 100,000 shares. Video quality was poor with an average DISCERN score of 1.63 (SD 0.56)/5. Video length, total view count, and views/day were all associated with increased quality, indicating that patients were interacting more with higher quality videos. However, videos were created exclusively by personal accounts, highlighting the absence of dermatologists on the platform to discuss this topic., CONCLUSIONS: The videos posted on TikTok are of low quality and lack pertinent information. The content is varied and not consistent. Health care professionals, including dermatologists and residents in the field, need to be more active on the topic, to spread proper information and prevent an increase in steroid phobia. Health care professionals are encouraged to ride the wave and produce high-quality videos discussing what is known about TSW to avoid the spread of misinformation. Copyright ©Firas Haddad, William Abou Shahla, Dana Saade. Originally published in JMIR Formative Research (https://formative.jmir.org), 29.08.2024.
KW  - Humans
KW  - Cross-Sectional Studies
KW  - *Social Media
KW  - *Video Recording
KW  - Steroids/ad [Administration & Dosage]
KW  - *Steroids
KW  - Female
KW  - Male
KW  - Adult
KW  - Administration, Topical
KW  - Middle Aged
KW  - Substance Withdrawal Syndrome
JF  - JMIR formative research
JA  - JMIR Form Res
VL  - 8
SP  - e48389
CY  - Canada
M2  - Haddad, Firas. Faculty of Medicine, American University of Beirut Medical Center, Beirut, Lebanon.
M2  - Abou Shahla, William. Department of Dermatology, American University of Beirut Medical Center, Beirut, Lebanon.
M2  - Saade, Dana. Department of Dermatology, American University of Beirut Medical Center, Beirut, Lebanon.
SN  - 2561-326X
SN  - 2561-326X
M1  - 101726394
PT  - Journal Article, Observational Study
L2  - http://ovidsp.ovid.com/ovidweb.cgi?T=JS&PAGE=reference&D=mesx&NEWS=N&AN=39208411
ER  -  

Link to the Ovid Full Text or citation: https://ovidsp.ovid.com/ovidweb.cgi?T=JS&CSC=Y&NEWS=N&PAGE=fulltext&D=mesx&DO=10.2196%2f48389Link to the External Link Resolver: https://leeds.primo.exlibrisgroup.com/openurl/44LEE_INST/44LEE_INST:VU1?sid=OVID:medline&id=pmid:39208411&id=doi:10.2196%2F48389&issn=2561-326X&isbn=&volume=8&issue=&spage=e48389&pages=e48389&date=2024&title=JMIR+Formative+Research&atitle=Investigating+Topical+Steroid+Withdrawal+Videos+on+TikTok%3A+Cross-Sectional+Analysis+of+the+Top+100+Videos.&aulast=Haddad 

16. 
TY  - JOUR
DB  - Ovid MEDLINE(R) 
ID  - 39159532
T1  - A qualitative evaluation of a fentanyl patch safer supply program in Vancouver, Canada.
DO  - https://dx.doi.org/10.1016/j.drugpo.2024.104547
A1  - Norton, Alexa
A1  - Ivsins, Andrew
A1  - Holliday, Elizabeth
A1  - Sutherland, Christy
A1  - Kerr, Thomas
A1  - Kennedy, Mary Clare
Y1  - 2024//
Y2  - 20240817//
N2  - BACKGROUND: The ongoing overdose crisis in Canada has prompted efforts to increase access to a "safer supply" of prescribed alternatives to the unregulated drug supply. While safer supply programs predominantly distribute hydromorphone tablets, the Safer Alternatives for Emergency Response (SAFER) program in Vancouver, Canada offers a range of prescribed alternatives, including fentanyl patches. However, little is known about the effectiveness of fentanyl patches as safer supply. Drawing on the perspectives and experiences of program participants, we sought to qualitatively evaluate the effectiveness of the SAFER fentanyl patch program in meeting its intended aims, including reducing risk of overdose by decreasing reliance on the unregulated drug supply., METHODS: As part of a larger mixed-methods evaluation of SAFER, semi-structured qualitative interviews were conducted with 17 fentanyl patch program participants between February 2022 and April 2023. Thematic analysis of interview data focused on program engagement, experiences, impacts, and challenges., RESULTS: The flexible program structure, including lack of need for daily dispensation, the extended missed dose protocol, and community pharmacy patch distribution fostered engagement and enhanced autonomy. Improved management of withdrawal symptoms and cravings due to steady transdermal dosing led to reduced unregulated drug use and overdose risk. Participants also experienced economic benefits and improvements in overall health and quality of life. However, skin irritation and patch adhesion issues were key barriers to program retention., CONCLUSION: Our findings demonstrate the value of including fentanyl patch safer supply in the substance use continuum of care and offer insights for innovations in delivery of this intervention. Copyright © 2024. Published by Elsevier B.V.
KW  - Fentanyl/ad [Administration & Dosage]
KW  - Fentanyl/sd [Supply & Distribution]
KW  - Fentanyl/ae [Adverse Effects]
KW  - *Fentanyl
KW  - Humans
KW  - *Transdermal Patch
KW  - Drug Overdose/pc [Prevention & Control]
KW  - *Drug Overdose
KW  - Female
KW  - Male
KW  - Adult
KW  - Canada
KW  - Analgesics, Opioid/ad [Administration & Dosage]
KW  - Analgesics, Opioid/ae [Adverse Effects]
KW  - Analgesics, Opioid/sd [Supply & Distribution]
KW  - Opioid-Related Disorders/pc [Prevention & Control]
KW  - Qualitative Research
KW  - British Columbia
KW  - Middle Aged
KW  - Interviews as Topic
KW  - Program Evaluation
JF  - The International journal on drug policy
JA  - Int J Drug Policy
VL  - 131
SP  - 104547
CY  - Netherlands
M2  - Norton, Alexa. British Columbia Centre on Substance Use, Vancouver, BC, Canada; Department of Medicine, University of British Columbia, Vancouver, BC, Canada.
M2  - Ivsins, Andrew. British Columbia Centre on Substance Use, Vancouver, BC, Canada; Department of Medicine, University of British Columbia, Vancouver, BC, Canada.
M2  - Holliday, Elizabeth. Vancouver Coastal Health, Vancouver, BC, Canada.
M2  - Sutherland, Christy. PHS Community Services Society, Vancouver, BC, Canada.
M2  - Kerr, Thomas. British Columbia Centre on Substance Use, Vancouver, BC, Canada; Department of Medicine, University of British Columbia, Vancouver, BC, Canada.
M2  - Kennedy, Mary Clare. British Columbia Centre on Substance Use, Vancouver, BC, Canada; School of Social Work, University of British Columbia Okanagan, Kelowna, BC, Canada. Electronic address: bccsu-mck@bccsu.ubc.ca.
SN  - 1873-4758
SN  - 0955-3959
M1  - 9014759
PT  - Journal Article
L2  - http://ovidsp.ovid.com/ovidweb.cgi?T=JS&PAGE=reference&D=medl&NEWS=N&AN=39159532
ER  -  

Link to the Ovid Full Text or citation: https://ovidsp.ovid.com/ovidweb.cgi?T=JS&CSC=Y&NEWS=N&PAGE=fulltext&D=medl&DO=10.1016%2fj.drugpo.2024.104547Link to the External Link Resolver: https://leeds.primo.exlibrisgroup.com/openurl/44LEE_INST/44LEE_INST:VU1?sid=OVID:medline&id=pmid:39159532&id=doi:10.1016%2Fj.drugpo.2024.104547&issn=0955-3959&isbn=&volume=131&issue=&spage=104547&pages=104547&date=2024&title=International+Journal+of+Drug+Policy&atitle=A+qualitative+evaluation+of+a+fentanyl+patch+safer+supply+program+in+Vancouver%2C+Canada.&aulast=Norton 

17. 
TY  - JOUR
DB  - Ovid MEDLINE(R) 
ID  - 39141958
T1  - "To smoke feels gender": Exploring the transformative and emancipatory capacities of cannabis among transgender, non-binary and gender non-conforming (TGNC) youth.
DO  - https://dx.doi.org/10.1016/j.drugpo.2024.104536
A1  - Barborini, Christian
A1  - Goodyear, Trevor
A1  - Kia, Hannah
A1  - Gilbert, Mark
A1  - Ferlatte, Olivier
A1  - Knight, Rod
Y1  - 2024//
Y2  - 20240813//
N2  - BACKGROUND: Transgender, non-binary and gender non-conforming (herein, "TGNC") youth (15-24 years old) face overlapping minority stressors (e.g., gender discrimination, lack of access to gender-affirming care, rejection, violence) that contribute to mental health inequities. TGNC youth also use substances at higher rates when compared to cisgender youth, including some of the highest rates of cannabis use in Canada., METHODS: This community-based participatory research study provides an in-depth qualitative, photovoice-based analysis examining how cannabis use features within the gender experiences of a sample of TGNC youth in British Columbia (BC). We conducted in-depth, semi-structured interviews with 27 TGNC youth (15-24 years old) from across British Columbia. Interviews were designed to elicit discussions about the photos youth had taken as well as various gender and mental health experiences related to their cannabis use. Analysis and identification of emergent themes was guided by social constructivist grounded theory as well as queer and trans theorizing and informed by community-based research approaches through regular meetings with our team's Substance Use Beyond the Binary Youth Action Committee comprised of TGNC youth who use substances., RESULTS: Three overarching themes pertaining to cannabis use and gender experiences amongst TGNC youth in our study were generated. First, participants used cannabis purposefully and strategically to enact diverse gender expressions and embodiments. Second, participants leveraged cannabis to support introspection whilst mobilizing identity discovery and development. Finally, participants mobilized cannabis as a vehicle for accessing moments of gender euphoria and affirmation., CONCLUSIONS: These findings identify how some TGNC youth use cannabis to purposefully and strategically facilitate their mental health, well-being, identity development and self-expression. This research reveals critically important experiential and embodied dimensions of cannabis use that have not historically been considered in cannabis-related policy and the provision of care, including mental health and substance use-related care. Copyright © 2024. Published by Elsevier B.V.
KW  - Humans
KW  - Adolescent
KW  - Male
KW  - Female
KW  - Young Adult
KW  - British Columbia
KW  - Transgender Persons/px [Psychology]
KW  - Transgender Persons/sn [Statistics & Numerical Data]
KW  - *Transgender Persons
KW  - *Community-Based Participatory Research
KW  - Sexual and Gender Minorities/px [Psychology]
KW  - Qualitative Research
KW  - Interviews as Topic
KW  - Mental Health
KW  - Marijuana Smoking/px [Psychology]
KW  - Marijuana Use/ep [Epidemiology]
JF  - The International journal on drug policy
JA  - Int J Drug Policy
VL  - 131
SP  - 104536
CY  - Netherlands
M2  - Barborini, Christian. British Columbia Centre on Substance Use, 1045 Howe St Suite 400, Vancouver BC, V6Z 2A9, Canada; School of Population and Public Health, University of British Columbia, 2206 E Mall, Vancouver BC, V6T 1Z3, Canada.
M2  - Goodyear, Trevor. British Columbia Centre on Substance Use, 1045 Howe St Suite 400, Vancouver BC, V6Z 2A9, Canada; School of Nursing, University of British Columbia, T201-2211 Wesbrook Mall, Vancouver BC, V6T 2B5, Canada.
M2  - Kia, Hannah. School of Social Work, University of British Columbia, 2080 West Mall, Vancouver BC, V6T 1Z2, Canada.
M2  - Gilbert, Mark. School of Population and Public Health, University of British Columbia, 2206 E Mall, Vancouver BC, V6T 1Z3, Canada.
M2  - Ferlatte, Olivier. Ecole de Sante Publique, Universite de Montreal, 7101 ave du Parc, bureau 3123, Montreal QC, H3N 1X9, Canada; Centre de recherche en sante publique (CReSP), 7101 ave du Parc, bureau 3123, Montreal QC, H3N 1X9, Canada.
M2  - Knight, Rod. British Columbia Centre on Substance Use, 1045 Howe St Suite 400, Vancouver BC, V6Z 2A9, Canada; Ecole de Sante Publique, Universite de Montreal, 7101 ave du Parc, bureau 3123, Montreal QC, H3N 1X9, Canada; Centre de recherche en sante publique (CReSP), 7101 ave du Parc, bureau 3123, Montreal QC, H3N 1X9, Canada. Electronic address: bccsu-rk@bccsu.ubc.ca.
SN  - 1873-4758
SN  - 0955-3959
M1  - 9014759
PT  - Journal Article
L2  - http://ovidsp.ovid.com/ovidweb.cgi?T=JS&PAGE=reference&D=medl&NEWS=N&AN=39141958
ER  -  

Link to the Ovid Full Text or citation: https://ovidsp.ovid.com/ovidweb.cgi?T=JS&CSC=Y&NEWS=N&PAGE=fulltext&D=medl&DO=10.1016%2fj.drugpo.2024.104536Link to the External Link Resolver: https://leeds.primo.exlibrisgroup.com/openurl/44LEE_INST/44LEE_INST:VU1?sid=OVID:medline&id=pmid:39141958&id=doi:10.1016%2Fj.drugpo.2024.104536&issn=0955-3959&isbn=&volume=131&issue=&spage=104536&pages=104536&date=2024&title=International+Journal+of+Drug+Policy&atitle=%22To+smoke+feels+gender%22%3A+Exploring+the+transformative+and+emancipatory+capacities+of+cannabis+among+transgender%2C+non-binary+and+gender+non-conforming+%28TGNC%29+youth.&aulast=Barborini 

18. 
TY  - JOUR
DB  - Ovid MEDLINE(R) 
ID  - 37563039
T1  - How to save a life: Public awareness of a national mass media take home naloxone campaign, and effects of exposure to campaign components on overdose knowledge and responses.
DO  - https://dx.doi.org/10.1016/j.drugpo.2023.104111
A1  - Sumnall, H R
A1  - Atkinson, A M
A1  - Anderson, M
A1  - McAuley, A
A1  - Trayner, Kma
Y1  - 2024//
Y2  - 20230808//
N2  - BACKGROUND: Take home naloxone (THN) programmes are effective at reducing opioid related mortality, but require high levels of distribution, including to the general public. Mass media campaigns can be effective in improving public understanding of a topic and encouraging behavior change. Whilst mass media campaigns focusing on naloxone have been developed internationally, there is a lack of research on their potential impact. We investigated the effects of components of a recent national mass media campaign (Scotland, UK) designed to improve public awareness of drug related deaths, and readiness to intervene., METHODS: We undertook a cross-sectional online experimental study with a randomized design, conducted with a nationally representative sample. Participants (N = 1551; 52.6% female; age 46.1+/-16.5 years) were assessed on overdose knowledge and readiness to intervene after presentation of eight combinations of campaign components., RESULTS: Compared to a basic campaign description, exposure to all types of campaign component were associated with higher overdose knowledge (p < .001), but not knowledge of what to do in response to an overdose (p = .374), or readiness to intervene (p= .286). The greatest effects were associated with a media rich audio-visual resource (animated video with a popular song on the soundtrack, and narrated by a well-known actor)., CONCLUSION: Our data suggest that harm reduction is an appropriate topic for large-scale mass media campaigns. However, effects may be limited to knowledge and awareness raising in the general public, and may be related to the types of media used. Audience segmentation is important and more general messaging about drug related deaths may be more appropriate for the majority of audiences. Copyright © 2023 The Author(s). Published by Elsevier B.V. All rights reserved.
KW  - Humans
KW  - Naloxone/ad [Administration & Dosage]
KW  - *Naloxone
KW  - Female
KW  - *Mass Media
KW  - Male
KW  - Middle Aged
KW  - *Health Knowledge, Attitudes, Practice
KW  - Adult
KW  - Narcotic Antagonists/ad [Administration & Dosage]
KW  - *Narcotic Antagonists
KW  - Cross-Sectional Studies
KW  - Drug Overdose/pc [Prevention & Control]
KW  - *Drug Overdose
KW  - Health Promotion/mt [Methods]
KW  - Young Adult
JF  - The International journal on drug policy
JA  - Int J Drug Policy
VL  - 131
SP  - 104111
CY  - Netherlands
M2  - Sumnall, H R. Public Health Institute, Liverpool John Moores University, Liverpool, UK. Electronic address: h.sumnall@ljmu.ac.uk.
M2  - Atkinson, A M. Public Health Institute, Liverpool John Moores University, Liverpool, UK.
M2  - Anderson, M. Scottish Drugs Forum, Glasgow, UK; MRC/CSO Social & Public Health Sciences Unit, University of Glasgow, UK.
M2  - McAuley, A. School of Health and Life Sciences, Glasgow Caledonian University, Glasgow, UK; Health Protection Scotland, Glasgow, UK.
M2  - Trayner, Kma. School of Health and Life Sciences, Glasgow Caledonian University, Glasgow, UK; Health Protection Scotland, Glasgow, UK.
SN  - 1873-4758
SN  - 0955-3959
M1  - 9014759
PT  - Journal Article, Randomized Controlled Trial
L2  - http://ovidsp.ovid.com/ovidweb.cgi?T=JS&PAGE=reference&D=medl&NEWS=N&AN=37563039
ER  -  

Link to the Ovid Full Text or citation: https://ovidsp.ovid.com/ovidweb.cgi?T=JS&CSC=Y&NEWS=N&PAGE=fulltext&D=medl&DO=10.1016%2fj.drugpo.2023.104111Link to the External Link Resolver: https://leeds.primo.exlibrisgroup.com/openurl/44LEE_INST/44LEE_INST:VU1?sid=OVID:medline&id=pmid:37563039&id=doi:10.1016%2Fj.drugpo.2023.104111&issn=0955-3959&isbn=&volume=131&issue=&spage=104111&pages=104111&date=2024&title=International+Journal+of+Drug+Policy&atitle=How+to+save+a+life%3A+Public+awareness+of+a+national+mass+media+take+home+naloxone+campaign%2C+and+effects+of+exposure+to+campaign+components+on+overdose+knowledge+and+responses.&aulast=Sumnall 

19. 
TY  - JOUR
DB  - Ovid MEDLINE(R) 
ID  - 39094244
T1  - Subacute encephalopathy with seizures in alcoholics (SESA) syndrome: Relevant questions.
DO  - https://dx.doi.org/10.1016/j.yebeh.2024.109968
A1  - Fernandez-Torre, Jose L
A1  - Kaplan, Peter W
A1  - Hernandez-Hernandez, Miguel A
Y1  - 2024//
Y2  - 20240801//
N2  - OBJECTIVE: The aim of this article is to answer three relevant issues: i/What epileptic condition is referred to as subacute encephalopathy with seizures in alcoholics (SESA) syndrome; ii/ Why it can be important to distinguish SESA syndrome in clinical practice and iii/ What do we know about its pathophysiology., METHODS: We reviewed all cases published in the English language from the initial description of the syndrome to the present. All met the previously established criteria for SESA syndrome were included in our analysis., RESULTS: We found 34 patients diagnosed with SESA syndrome Fourteen (41.1%) out of 34 patients were over 60 years of age. In 12 (35.2 %), abstinence, and in 4 (11.7 %) excessive consumption of alcohol, were considered precipitating factors, respectively. Triggering causes were unknown in 18 cases (53.0 %). All cases (100 %) presented with altered mental status. Fourteen (41.1 %) subjects had a history of epileptic seizures in the context of alcohol withdrawal syndrome (AWS). Twenty (58.8 %) patients had focal motor seizures (FMSs), 24 (70.5 %) bilateral tonic-clonic seizures (BTCSs), and 15 (44.1 %) focal impaired awareness seizures (FIASs). In 8 (23.5 %), criteria for focal nonconvulsive status epilepticus (NCSE) were met. Twenty-eight (82.3 %) subjects had transient neurological deficits. In 29 (85.2 %) subjects, lateralized periodic discharges (LPDs) were observed on the EEG. Areas of signal hyperintensities and restricted diffusion in neuroimaging were mentioned in 22 subjects (64.7 %). Transfer to the intensive care unit was necessary in 8 (23.5 %) subjects. Thirteen (38.2 %) had recurrent episodes. Enduring brain damage was mentioned in 9 (26.4 %) cases. The most used anti-seizure medication (ASM) was levetiracetam, followed by phenytoin and lacosamide., CONCLUSIONS: SESA syndrome represents a well-defined subtype of focal NCSE in patients with chronic alcoholism. Its prompt recognition can facilitate the initiation of early ASM therapy and help design appropriate video-EEG evaluation and a treatment strategy. Copyright © 2024 Elsevier Inc. All rights reserved.
KW  - Humans
KW  - Male
KW  - Female
KW  - Middle Aged
KW  - Adult
KW  - *Electroencephalography
KW  - Seizures/et [Etiology]
KW  - *Seizures
KW  - Aged
KW  - Alcoholism/co [Complications]
KW  - *Alcoholism
KW  - Alcoholics
KW  - Alcohol Withdrawal Seizures/co [Complications]
JF  - Epilepsy & behavior : E&B
JA  - Epilepsy Behav
VL  - 159
SP  - 109968
CY  - United States
M2  - Fernandez-Torre, Jose L. Department of Clinical Neurophysiology, Marques de Valdecilla University Hospital, 39008 Santander, Cantabria, Spain; Department of Physiology and Pharmacology, School of Medicine, University of Cantabria, 39008 Santander, Cantabria, Spain; Biomedical Research Institute (IDIVAL), 39011 Santander, Cantabria, Spain. Electronic address: joseluis.fernandezt@scsalud.es.
M2  - Kaplan, Peter W. Department of Neurology, Johns Hopkins Bayview Medical Center, 4940 Eastern Avenue, Baltimore, MD 21210, USA.
M2  - Hernandez-Hernandez, Miguel A. Biomedical Research Institute (IDIVAL), 39011 Santander, Cantabria, Spain; Department of Intensive Medicine Marques de Valdecilla University Hospital, 39008 Santander, Cantabria, Spain.
SN  - 1525-5069
SN  - 1525-5050
M1  - 100892858
PT  - Journal Article, Review
L2  - http://ovidsp.ovid.com/ovidweb.cgi?T=JS&PAGE=reference&D=medl&NEWS=N&AN=39094244
ER  -  

Link to the Ovid Full Text or citation: https://ovidsp.ovid.com/ovidweb.cgi?T=JS&CSC=Y&NEWS=N&PAGE=fulltext&D=medl&DO=10.1016%2fj.yebeh.2024.109968Link to the External Link Resolver: https://leeds.primo.exlibrisgroup.com/openurl/44LEE_INST/44LEE_INST:VU1?sid=OVID:medline&id=pmid:39094244&id=doi:10.1016%2Fj.yebeh.2024.109968&issn=1525-5050&isbn=&volume=159&issue=&spage=109968&pages=109968&date=2024&title=Epilepsy+%26+Behavior&atitle=Subacute+encephalopathy+with+seizures+in+alcoholics+%28SESA%29+syndrome%3A+Relevant+questions.&aulast=Fernandez-Torre 

20. 
TY  - JOUR
DB  - Ovid MEDLINE(R) 
ID  - 39254074
T1  - Cognitive Impairment in Liver Tranplant Recipients: A Cross-Sectional Study.
DO  - https://dx.doi.org/10.6002/ect.2024.0065
A1  - Forcelini, Cassiano Mateus
A1  - Hoppe, Lisia
A1  - Spannenberg, Orly Matheus Gampert
A1  - Mocellin, Bruno Andric
A1  - Martins, Mariana Burlamaque Cocio
A1  - Frizon, Rafael
A1  - Reichert, Paulo Roberto
Y1  - 2024//
N2  - OBJECTIVES: The proportion of older transplant recipients has increased. Cognitive impairment is not rare after kidney transplant, but data on this issue in liver transplant recipients are scarse., MATERIALS AND METHODS: In this cross-sectional study, we evaluated all liver transplant recipients from a single center in Brazil from July 2018 to June 2020 in terms of cognitive performance to determine the prevalence of neurocognitive disorder. We compared liver transplant recipients with neurocognitive disorder with liver transplant recipients without neurocognitive disorder. We also compared those with an alcoholic cause of liver transplant with other patients. The presence of depressive symptoms was assessed. We performed correlations of clinical data with cognitive scores., RESULTS: In a sample of 100 recipients with median age of 62 years (interquartile range, 56.2-69 y), neurocognitive disorder was present in 21% of the group. Patients with cognitive impairment were older (68 y [61-72] vs 61 y [52-68]; P = .019) and had a trend to higher proportion of persistent kidney injury (33.3% vs 13.9%; P = .055) versus patients without cognitive impairment. Recipients with alcoholic cause of liver transplant exhibited worse cognitive performance in the Mini-Mental State Examination (score of 26 [23.7-28.2] vs 28 [26-29]; P = .024) and the Alzheimer Disease Assessment Scale-cognitive (score of 10.4 [8.6-14.2] vs 8 [6.3-10]; P = .008) than other patients. Weak negative correlations were shown in cognitive performance scores versus recipient age (Semantic Verbal Fluency test, r = -0.334 [P = .001]; Clock Drawing test, r = -0.209 [P = .037]; Alzheimer Disease Assessment Scale-cognitive, r = -0.323 [P = .001])., CONCLUSIONS: Neurocognitive disorder was common in liver transplant recipients, in part due to increased age. This study also suggested a role for alcoholic cause of liver transplant and persistent kidney injury in the development of cognitive impairment.
KW  - Humans
KW  - Cross-Sectional Studies
KW  - Liver Transplantation/ae [Adverse Effects]
KW  - *Liver Transplantation
KW  - Middle Aged
KW  - Male
KW  - Female
KW  - Brazil/ep [Epidemiology]
KW  - Risk Factors
KW  - Aged
KW  - Prevalence
KW  - Cognitive Dysfunction/di [Diagnosis]
KW  - Cognitive Dysfunction/ep [Epidemiology]
KW  - Cognitive Dysfunction/et [Etiology]
KW  - Cognitive Dysfunction/px [Psychology]
KW  - *Cognitive Dysfunction
KW  - *Cognition
KW  - Treatment Outcome
KW  - Age Factors
KW  - Risk Assessment
KW  - Liver Diseases, Alcoholic/su [Surgery]
KW  - Liver Diseases, Alcoholic/px [Psychology]
KW  - Liver Diseases, Alcoholic/ep [Epidemiology]
KW  - Liver Diseases, Alcoholic/di [Diagnosis]
JF  - Experimental and clinical transplantation : official journal of the Middle East Society for Organ Transplantation
JA  - Exp Clin Transplant
VL  - 22
IS  - 8
SP  - 622
EP  - 628
CY  - Turkey
M2  - Forcelini, Cassiano Mateus. >From the Escola de Medicina, Universidade de Passo Fundo, Passo Fundo, RS, Brazil; and the Hospital Sao Vicente de Paulo, Passo Fundo, RS, Brazil.
SN  - 2146-8427
SN  - 1304-0855
M1  - 101207333
PT  - Journal Article
L2  - http://ovidsp.ovid.com/ovidweb.cgi?T=JS&PAGE=reference&D=medl&NEWS=N&AN=39254074
ER  -  

Link to the Ovid Full Text or citation: https://ovidsp.ovid.com/ovidweb.cgi?T=JS&CSC=Y&NEWS=N&PAGE=fulltext&D=medl&DO=10.6002%2fect.2024.0065Link to the External Link Resolver: https://leeds.primo.exlibrisgroup.com/openurl/44LEE_INST/44LEE_INST:VU1?sid=OVID:medline&id=pmid:39254074&id=doi:10.6002%2Fect.2024.0065&issn=1304-0855&isbn=&volume=22&issue=8&spage=622&pages=622-628&date=2024&title=Experimental+%26+Clinical+Transplantation%3A+Official+Journal+of+the+Middle+East+Society+for+Organ+Transplantation&atitle=Cognitive+Impairment+in+Liver+Tranplant+Recipients%3A+A+Cross-Sectional+Study.&aulast=Forcelini 

21. 
TY  - JOUR
DB  - Ovid MEDLINE(R) 
ID  - 39238059
T1  - Integrated telehealth intervention to reduce chronic pain and unhealthy drinking among people living with HIV: protocol for a randomized controlled trial.
DO  - https://dx.doi.org/10.1186/s13722-024-00493-3
A1  - Palfai, Tibor P
A1  - Bernier, Lauren B
A1  - Kratzer, Maya Pl
A1  - Magane, Kara M
A1  - Fielman, Sarah
A1  - Otis, John D
A1  - Heeren, Timothy C
A1  - Winter, Michael R
A1  - Stein, Michael D
Y1  - 2024//
Y2  - 20240905//
N2  - BACKGROUND: Unhealthy alcohol use represents a significant risk for morbidity and mortality among people living with HIV (PLWH), in part through its impact on HIV management. Chronic pain, a common comorbidity, exacerbates suboptimal engagement in the HIV care continuum and has reciprocal detrimental effects on alcohol outcomes. There are no integrated, accessible approaches that address these comorbid conditions among PLWH to date. This paper describes a research study protocol of an integrated telehealth intervention to reduce unhealthy drinking and chronic pain among PLWH (Motivational and Cognitive-Behavioral Management for Alcohol and Pain [INTV])., METHODS: Two-hundred and fifty PLWH with unhealthy drinking and chronic pain will be recruited nationally via online advertisement. Informed consent and baseline assessments occur remotely, followed by 15 days of ecological momentary assessment to assess alcohol use, chronic pain, functioning, and mechanisms of behavior change. Next, participants will be randomized to either the INTV or Control (CTL) condition. Individuals in both conditions will meet with a health counselor through videoconferencing following randomization, and those in the INTV condition will receive 6 additional sessions. At 3- and 6-months post-baseline, participants will complete outcome assessments. It is hypothesized that the INTV condition will result in reduced unhealthy alcohol use and pain ratings compared to the CTL condition., CONCLUSION: This protocol paper describes a randomized controlled trial which tests the efficacy of a novel, integrated telehealth approach to reduce unhealthy alcohol use and chronic pain for PLWH, two common comorbid conditions that influence the HIV treatment cascade., CLINICALTRIALS:, GOV IDENTIFIER: NCT05503173. Copyright © 2024. The Author(s).
KW  - Humans
KW  - HIV Infections/co [Complications]
KW  - *HIV Infections
KW  - *Telemedicine
KW  - Chronic Pain/th [Therapy]
KW  - *Chronic Pain
KW  - Alcoholism/th [Therapy]
KW  - Cognitive Behavioral Therapy/mt [Methods]
KW  - Male
KW  - Female
KW  - Adult
KW  - Ecological Momentary Assessment
KW  - Alcohol Drinking/ep [Epidemiology]
KW  - Alcohol Drinking/th [Therapy]
JF  - Addiction science & clinical practice
JA  - Addict Sci Clin Pract
VL  - 19
IS  - 1
SP  - 64
CY  - England
M2  - Palfai, Tibor P. Department of Psychological and Brain Sciences, Boston University, 900 Commonwealth Ave, 2nd Floor, Boston, MA, 02215, USA. palfai@bu.edu.
M2  - Bernier, Lauren B. Department of Psychological and Brain Sciences, Boston University, 900 Commonwealth Ave, 2nd Floor, Boston, MA, 02215, USA.
M2  - Kratzer, Maya Pl. Department of Psychological and Brain Sciences, Boston University, 900 Commonwealth Ave, 2nd Floor, Boston, MA, 02215, USA.
M2  - Magane, Kara M. Department of Community Health Sciences, Boston University School of Public Health, Boston, MA, USA.
M2  - Fielman, Sarah. Department of Community Health Sciences, Boston University School of Public Health, Boston, MA, USA.
M2  - Otis, John D. Department of Psychological and Brain Sciences, Boston University, 900 Commonwealth Ave, 2nd Floor, Boston, MA, 02215, USA.
M2  - Heeren, Timothy C. Biostatistics and Epidemiology Data Analytics Center, Boston University School of Public Health, Boston, MA, USA.
M2  - Winter, Michael R. Biostatistics and Epidemiology Data Analytics Center, Boston University School of Public Health, Boston, MA, USA.
M2  - Stein, Michael D. Department of Health Law, Policy and Management, Boston University School of Public Health, Boston, MA, USA.
SN  - 1940-0640
SN  - 1940-0632
M1  - 101316917
PT  - Journal Article, Clinical Trial Protocol, Randomized Controlled Trial
L2  - http://ovidsp.ovid.com/ovidweb.cgi?T=JS&PAGE=reference&D=medl&NEWS=N&AN=39238059
ER  -  

Link to the Ovid Full Text or citation: https://ovidsp.ovid.com/ovidweb.cgi?T=JS&CSC=Y&NEWS=N&PAGE=fulltext&D=medl&DO=10.1186%2fs13722-024-00493-3Link to the External Link Resolver: https://leeds.primo.exlibrisgroup.com/openurl/44LEE_INST/44LEE_INST:VU1?sid=OVID:medline&id=pmid:39238059&id=doi:10.1186%2Fs13722-024-00493-3&issn=1940-0632&isbn=&volume=19&issue=1&spage=64&pages=64&date=2024&title=Addiction+Science+%26+Clinical+Practice&atitle=Integrated+telehealth+intervention+to+reduce+chronic+pain+and+unhealthy+drinking+among+people+living+with+HIV%3A+protocol+for+a+randomized+controlled+trial.&aulast=Palfai 

22. 
TY  - JOUR
DB  - Ovid MEDLINE(R) 
ID  - 39236706
T1  - Assessing Stigma Toward Mental, Neurological, and Substance Use Disorders in Liberia: A Population Representative Study.
DO  - https://dx.doi.org/10.4269/ajtmh.24-0203
A1  - Dossen, S Benedict
A1  - Mulbah, J Mike
A1  - Hargreaves, April
A1  - Kumar, Samhita
A1  - Mothersill, David
A1  - Loughnane, Gerard
A1  - Byrd, Eve
A1  - Nyakoon, Angie Tarr
A1  - Quoi, Joseph S
A1  - Ebuenyi, Ikenna D
Y1  - 2024//
Y2  - 20240903//
N2  - Mental health stigma remains a major global problem associated with low self-esteem, social withdrawal, and poor health-seeking behavior in individuals. However, limited published evidence details these challenges in Liberia. Knowledge of public perceptions toward mental illness and key trends in the associations between knowledge of mental, neurological, and substance use disorders (MNSs) and stigma is crucial to designing evidence-based mental health policies and supporting service delivery. This population-representative survey explored and quantified stigma related to MNSs in four health regions in Liberia, using a multistage stratified random sampling of 1,148 residents. Four internationally validated scales were used to assess knowledge, attitudes, and perceptions toward schizophrenia, bipolar disorder, epilepsy, and substance use disorder including the 1) Mental Health Attribution Questionnaire; 2) Five Question Stigma Indicator Questionnaire to assess Community Stigma; 3) Reported Intended Behavioral Scale; and 4) Personal Acceptance Level of Conditions. Data from interviews with 1,140 participants (96% response rate) were analyzed using central tendencies, hypothesis testing with simple logistic regression, and bivariate analysis for association between dependent and independent variables. Low mental health knowledge was found to be a strong predictor of discriminatory behaviors and stigma. Results revealed that exposure to movies or television significantly predicted increased discriminatory tendencies and that a lesser degree of acceptance was shown toward substance use disorder than any of the other conditions. These findings underscore the need for increased awareness and education about mental health to eliminate stigma and promote better care and inclusion for people living with MNSs.
KW  - Humans
KW  - Male
KW  - Female
KW  - Liberia/ep [Epidemiology]
KW  - Adult
KW  - Substance-Related Disorders/px [Psychology]
KW  - Substance-Related Disorders/ep [Epidemiology]
KW  - *Substance-Related Disorders
KW  - *Social Stigma
KW  - Middle Aged
KW  - *Health Knowledge, Attitudes, Practice
KW  - Mental Disorders/ep [Epidemiology]
KW  - Mental Disorders/px [Psychology]
KW  - *Mental Disorders
KW  - Surveys and Questionnaires
KW  - Young Adult
KW  - Adolescent
KW  - Nervous System Diseases/px [Psychology]
KW  - Nervous System Diseases/ep [Epidemiology]
JF  - The American journal of tropical medicine and hygiene
JA  - Am J Trop Med Hyg
VL  - 111
IS  - 3_Suppl
SP  - 93
EP  - 104
CY  - United States
M2  - Dossen, S Benedict. The Carter Center, Monrovia, Liberia.
M2  - Mulbah, J Mike. The Carter Center, Monrovia, Liberia.
M2  - Hargreaves, April. Psychology Department, School of Business, National College of Ireland, Dublin, Ireland.
M2  - Kumar, Samhita. The Carter Center, Atlanta, Georgia.
M2  - Mothersill, David. Psychology Department, School of Business, National College of Ireland, Dublin, Ireland.
M2  - Loughnane, Gerard. Psychology Department, School of Business, National College of Ireland, Dublin, Ireland.
M2  - Byrd, Eve. The Carter Center, Atlanta, Georgia.
M2  - Nyakoon, Angie Tarr. Ministry of Health, Monrovia, Montserrado County, Republic of Liberia.
M2  - Quoi, Joseph S. Ministry of Health, Monrovia, Montserrado County, Republic of Liberia.
M2  - Ebuenyi, Ikenna D. Department of Rehabilitation Science & Technology, University of Pittsburgh, Pittsburgh, Pennsylvania.
M2  - Ebuenyi, Ikenna D. IRIS Center, School of Nursing, Midwifery & Health Systems, University College Dublin, Dublin, Ireland.
SN  - 1476-1645
SN  - 0002-9637
M1  - 3zq, 0370507
PT  - Journal Article
L2  - http://ovidsp.ovid.com/ovidweb.cgi?T=JS&PAGE=reference&D=medl&NEWS=N&AN=39236706
ER  -  

Link to the Ovid Full Text or citation: https://ovidsp.ovid.com/ovidweb.cgi?T=JS&CSC=Y&NEWS=N&PAGE=fulltext&D=medl&DO=10.4269%2fajtmh.24-0203Link to the External Link Resolver: https://leeds.primo.exlibrisgroup.com/openurl/44LEE_INST/44LEE_INST:VU1?sid=OVID:medline&id=pmid:39236706&id=doi:10.4269%2Fajtmh.24-0203&issn=0002-9637&isbn=&volume=111&issue=3&spage=93&pages=93-104&date=2024&title=American+Journal+of+Tropical+Medicine+%26+Hygiene&atitle=Assessing+Stigma+Toward+Mental%2C+Neurological%2C+and+Substance+Use+Disorders+in+Liberia%3A+A+Population+Representative+Study.&aulast=Dossen 

23. 
TY  - JOUR
DB  - Ovid MEDLINE(R) 
ID  - 39186489
T1  - Quitting on TikTok: Effects of Message Themes, Frames, and Sources on Engagement with Vaping Cessation Videos.
DO  - https://dx.doi.org/10.1080/10810730.2024.2394774
A1  - Wu, Jiaxi
A1  - Fetterman, Jessica L
A1  - Cornacchione Ross, Jennifer
A1  - Hong, Traci
Y1  - 2024//
Y2  - 20240826//
N2  - This study examined how message themes, frames, and sources in vaping cessation videos on TikTok influenced positive (i.e. likes, shares, positive comments regarding quitting vaping) and negative video engagement (i.e. negative comments regarding quitting vaping). TikTok videos (N = 412) with the hashtags #quitvaping and #quittingvaping were analyzed. Aspect-based sentiment analysis was conducted to evaluate the sentiment of quitting vaping in comments. Negative binomial regression models predicted video engagement from six message themes, ratios of gain and loss frames, and message sources. Themes related to nicotine addiction and physical health effectively drove positive engagement, such as likes and shares. The theme of harmful chemicals elicited mixed responses, generating both positive and negative comments regarding quitting vaping. Videos with a higher ratio of gain frames led to more positive engagement, including likes, shares, and positive comments regarding quitting vaping. Sources with informal expertise (e.g. those who have successfully quit vaping) and current e-cigarette users were more effective in engaging the TikTok audience than non-expert and non-user sources. These findings provide insights into messaging strategies that can effectively engage TikTok audiences and encourage vaping cessation.
KW  - Humans
KW  - Vaping/px [Psychology]
KW  - *Vaping
KW  - *Video Recording
KW  - Health Communication/mt [Methods]
KW  - *Health Communication
KW  - Female
KW  - Male
KW  - Adult
JF  - Journal of health communication
JA  - J Health Commun
VL  - 29
IS  - 9
SP  - 590
EP  - 601
CY  - United States
M2  - Wu, Jiaxi. Annenberg School for Communication, University of Pennsylvania, Philadelphia, PA, USA.
M2  - Fetterman, Jessica L. Evans Department of Medicine and Whitaker Cardiovascular Institute, Boston University Chobanian & Avedisian School of Medicine, Boston, MA, USA.
M2  - Cornacchione Ross, Jennifer. Department of Health Law, Policy & Management, Boston University School of Public Health, Boston, MA, USA.
M2  - Hong, Traci. College of Communication, Boston University, Boston, MA, USA.
SN  - 1087-0415
SN  - 1081-0730
M1  - dik, 9604100
PT  - Journal Article
L2  - http://ovidsp.ovid.com/ovidweb.cgi?T=JS&PAGE=reference&D=medl&NEWS=N&AN=39186489
ER  -  

Link to the Ovid Full Text or citation: https://ovidsp.ovid.com/ovidweb.cgi?T=JS&CSC=Y&NEWS=N&PAGE=fulltext&D=medl&DO=10.1080%2f10810730.2024.2394774Link to the External Link Resolver: https://leeds.primo.exlibrisgroup.com/openurl/44LEE_INST/44LEE_INST:VU1?sid=OVID:medline&id=pmid:39186489&id=doi:10.1080%2F10810730.2024.2394774&issn=1081-0730&isbn=&volume=29&issue=9&spage=590&pages=590-601&date=2024&title=Journal+of+Health+Communication&atitle=Quitting+on+TikTok%3A+Effects+of+Message+Themes%2C+Frames%2C+and+Sources+on+Engagement+with+Vaping+Cessation+Videos.&aulast=Wu 

24. 
TY  - JOUR
DB  - Ovid MEDLINE(R) 
ID  - 38803123
T1  - 'We didn't cause the opioid epidemic': The experiences of Australians prescribed opioids for chronic non-cancer pain at a time of increasing restrictions.
DO  - https://dx.doi.org/10.1111/dar.13879
A1  - Hopkins, Ria E
A1  - Campbell, Gabrielle
A1  - Degenhardt, Louisa
A1  - Gisev, Natasa
Y1  - 2024//
Y2  - 20240527//
N2  - INTRODUCTION: Many countries have implemented strategies to reduce opioid-related harms, including policies and prescribing restrictions. This study aimed to explore the lived experiences of Australians prescribed opioids for chronic non-cancer pain (CNCP) in the context of increasing restrictions for accessing opioids., METHODS: Semi-structured interviews were conducted with 14 Australians (aged 24-65-years; 10 female/4 male) self-reporting regular use of prescribed opioids for CNCP. Participants were asked to describe their experiences using prescribed opioids, and perceived and actual changes in pain management including access to treatments. Using thematic analysis, four dominant themes were identified., RESULTS: In 'On them for a reason': Opioids as a last resort, participants described the role of opioids as an important tool for pain management following unsuccessful treatment using other strategies. In 'You're problematic': Deepening stigma, participants described how increased attention and restrictions led to increasing stigma of opioid use and CNCP. In 'We didn't cause the opioid epidemic': Perceiving and redirecting blame, participants described feeling unfairly blamed for public health problems and an 'opioid epidemic' they described as 'imported' from America, drawing distinctions between legitimate and illegitimate opioid use. Finally, in 'Where do we go from here?': Fearing the future, participants described anticipating further restrictions and associating these with increased pain and disability., DISCUSSION AND CONCLUSIONS: The experience of being prescribed opioids for CNCP in Australia in the context of increasing restrictions was characterised by stigma, blame and fear. There is a need to ensure people prescribed opioids for pain are considered when designing measures to reduce opioid-related harms. Copyright © 2024 The Author(s). Drug and Alcohol Review published by John Wiley & Sons Australia, Ltd on behalf of Australasian Professional Society on Alcohol and other Drugs.
KW  - Humans
KW  - Male
KW  - Female
KW  - Middle Aged
KW  - Adult
KW  - Chronic Pain/dt [Drug Therapy]
KW  - Chronic Pain/px [Psychology]
KW  - *Chronic Pain
KW  - Analgesics, Opioid/tu [Therapeutic Use]
KW  - Analgesics, Opioid/ae [Adverse Effects]
KW  - *Analgesics, Opioid
KW  - Australia/ep [Epidemiology]
KW  - Aged
KW  - Young Adult
KW  - *Opioid Epidemic
KW  - Opioid-Related Disorders/ep [Epidemiology]
KW  - *Opioid-Related Disorders
KW  - Australasian People
JF  - Drug and alcohol review
JA  - Drug Alcohol Rev
VL  - 43
IS  - 6
SP  - 1625
EP  - 1635
CY  - Australia
M2  - Hopkins, Ria E. National Drug and Alcohol Research Centre, UNSW Sydney, Sydney, Australia.
M2  - Campbell, Gabrielle. National Drug and Alcohol Research Centre, UNSW Sydney, Sydney, Australia.
M2  - Campbell, Gabrielle. School of Psychology, University of Queensland, Brisbane, Australia.
M2  - Degenhardt, Louisa. National Drug and Alcohol Research Centre, UNSW Sydney, Sydney, Australia.
M2  - Gisev, Natasa. National Drug and Alcohol Research Centre, UNSW Sydney, Sydney, Australia.
SN  - 1465-3362
SN  - 0959-5236
M1  - 9015440
PT  - Journal Article
L2  - http://ovidsp.ovid.com/ovidweb.cgi?T=JS&PAGE=reference&D=medl&NEWS=N&AN=38803123
ER  -  

Link to the Ovid Full Text or citation: https://ovidsp.ovid.com/ovidweb.cgi?T=JS&CSC=Y&NEWS=N&PAGE=fulltext&D=medl&DO=10.1111%2fdar.13879Link to the External Link Resolver: https://leeds.primo.exlibrisgroup.com/openurl/44LEE_INST/44LEE_INST:VU1?sid=OVID:medline&id=pmid:38803123&id=doi:10.1111%2Fdar.13879&issn=0959-5236&isbn=&volume=43&issue=6&spage=1625&pages=1625-1635&date=2024&title=Drug+%26+Alcohol+Review&atitle=%27We+didn%27t+cause+the+opioid+epidemic%27%3A+The+experiences+of+Australians+prescribed+opioids+for+chronic+non-cancer+pain+at+a+time+of+increasing+restrictions.&aulast=Hopkins 

25. 
TY  - JOUR
DB  - Ovid MEDLINE(R) 
ID  - 37691182
T1  - Risk on Demand? A Quantitative Content Analysis of the Portrayal of Risky Health Behaviors in Popular on Demand Content.
DO  - https://dx.doi.org/10.1080/10410236.2023.2255762
A1  - Sadza, Anne
A1  - Daalmans, Serena
A1  - Rozendaal, Esther
A1  - Buijzen, Moniek
Y1  - 2024//
Y2  - 20230910//
N2  - Video on Demand (VOD) has become the most popular way for adolescent viewers to consume entertainment media, often without parental supervision. Given the potential for modeling, this study aims to investigate the prevalence and nature with which risky health behaviors are portrayed in popular VOD programs. A quantitative content analysis of trending programs (N = 529) from popular VOD-platforms investigated the prevalence, co-occurrence, tone, social context, and consequences with which alcohol use, tobacco use, drug use, unsafe sexual behavior, reckless behavior, and self-harm behaviors are portrayed in popular VOD programs. In addition, we analyzed the demographic characteristics of the characters who portrayed the risk behaviors Risk behaviors were portrayed frequently, with substance use behaviors (i.e. alcohol, smoking, drugs) being most prevalent and most likely to co-occur. Reckless behavior, self-harm behaviors, and explicitly unsafe sexual behaviors were much less common. Findings show that risk behavior was often portrayed in a normalized manner, with alcohol and smoking, in particular, being portrayed as neutral behaviors that rarely have consequences. Most risk-taking characters were (young) adult white males, mirroring the general overrepresentation of this demographic in popular media. Risk behavior was rarely problematized in popular on demand content. Potential consequences for adolescent viewers are discussed.
KW  - Humans
KW  - Male
KW  - Female
KW  - Adolescent
KW  - *Health Risk Behaviors
KW  - Substance-Related Disorders/ep [Epidemiology]
KW  - *Substance-Related Disorders
KW  - Risk-Taking
KW  - Adolescent Behavior/px [Psychology]
KW  - Alcohol Drinking/ep [Epidemiology]
KW  - Alcohol Drinking/px [Psychology]
KW  - Sexual Behavior/px [Psychology]
KW  - Smoking/ep [Epidemiology]
KW  - Smoking/px [Psychology]
KW  - Unsafe Sex/px [Psychology]
KW  - Unsafe Sex/sn [Statistics & Numerical Data]
JF  - Health communication
JA  - Health Commun
VL  - 39
IS  - 10
SP  - 2090
EP  - 2099
CY  - England
M2  - Sadza, Anne. Behavioural Science Institute, Radboud University.
M2  - Daalmans, Serena. Behavioural Science Institute, Radboud University.
M2  - Rozendaal, Esther. Erasmus School of Social and Behavioural Sciences, Erasmus University Rotterdam.
M2  - Buijzen, Moniek. Behavioural Science Institute, Radboud University.
M2  - Buijzen, Moniek. Erasmus School of Social and Behavioural Sciences, Erasmus University Rotterdam.
SN  - 1532-7027
SN  - 1041-0236
M1  - dr9, 8908762
PT  - Journal Article
L2  - http://ovidsp.ovid.com/ovidweb.cgi?T=JS&PAGE=reference&D=medl&NEWS=N&AN=37691182
ER  -  

Link to the Ovid Full Text or citation: https://ovidsp.ovid.com/ovidweb.cgi?T=JS&CSC=Y&NEWS=N&PAGE=fulltext&D=medl&DO=10.1080%2f10410236.2023.2255762Link to the External Link Resolver: https://leeds.primo.exlibrisgroup.com/openurl/44LEE_INST/44LEE_INST:VU1?sid=OVID:medline&id=pmid:37691182&id=doi:10.1080%2F10410236.2023.2255762&issn=1041-0236&isbn=&volume=39&issue=10&spage=2090&pages=2090-2099&date=2024&title=Health+Communication&atitle=Risk+on+Demand%3F+A+Quantitative+Content+Analysis+of+the+Portrayal+of+Risky+Health+Behaviors+in+Popular+on+Demand+Content.&aulast=Sadza 

26. 
TY  - JOUR
DB  - Ovid MEDLINE(R) 
ID  - 39233472
T1  - Chronic binge alcohol mediated hepatic metabolic adaptations in SIV-infected female rhesus macaques.
DO  - https://dx.doi.org/10.1093/alcalc/agae060
A1  - Gallegos, Eden M
A1  - Simon, Liz
A1  - Molina, Patricia E
Y1  - 2024//
N2  - AIMS: As the interactions of alcohol and HIV/SIV infection and their impact on liver metabolic homeostasis remain to be fully elucidated, this study aimed to determine alcohol-mediated hepatic adaptations of metabolic pathways in SIV/ART-treated female rhesus macaques fed a nutritionally balanced diet., METHODS: Macaques were administered chronic binge alcohol (CBA; 13-14 g ethanol/kg/week for 14.5 months; n = 7) or vehicle (VEH; n = 8) for 14.5 months. Livers were excised following an overnight fast. Gene and protein expression, enzymatic activity, and lipid content were determined using frozen tissue and histological staining was performed using paraffin-embedded tissue., RESULTS: CBA/SIV macaques showed increased hepatic protein expression of electron transport Complex III and increased gene expression of glycolytic (phosphofructokinase and aldolase) and gluconeogenic (pyruvate carboxylase) enzymes and of genes involved in lipid turnover homeostasis (perilipin 1, peroxisome proliferator-activated receptor gamma, carbohydrate responsive binding protein, and acetyl-CoA carboxylase B) as compared to that of livers from the VEH/SIV group. Plasma triglyceride concentration had a significant positive association with liver triglyceride content in the CBA/SIV group., CONCLUSIONS: These results reflect CBA-associated alterations in expression of proteins and genes involved in glucose and lipid metabolism homeostasis without significant evidence of steatosis or dysglycemia. Whether these changes predispose to greater liver pathology upon consumption of a high fat/high sugar diet that is more aligned with dietary intake of PWH and/or exposure to additional environmental factors warrants further investigation. Copyright © The Author(s) 2024. Medical Council on Alcohol and Oxford University Press. All rights reserved. For permissions, please e-mail: journals.permissions@oup.com.
KW  - Animals
KW  - *Macaca mulatta
KW  - Female
KW  - Simian Acquired Immunodeficiency Syndrome/me [Metabolism]
KW  - *Simian Acquired Immunodeficiency Syndrome
KW  - Liver/me [Metabolism]
KW  - Liver/de [Drug Effects]
KW  - *Liver
KW  - Binge Drinking/me [Metabolism]
KW  - *Binge Drinking
KW  - Adaptation, Physiological/de [Drug Effects]
KW  - Ethanol/pd [Pharmacology]
KW  - Lipid Metabolism/de [Drug Effects]
JF  - Alcohol and alcoholism (Oxford, Oxfordshire)
JA  - Alcohol Alcohol
VL  - 59
IS  - 5
CY  - England
M2  - Gallegos, Eden M. Department of Physiology, Comprehensive Alcohol-HIV/AIDS Research Center, School of Medicine, Louisiana State University Health Sciences Center, New Orleans, LA, United States.
M2  - Simon, Liz. Department of Physiology, Comprehensive Alcohol-HIV/AIDS Research Center, School of Medicine, Louisiana State University Health Sciences Center, New Orleans, LA, United States.
M2  - Molina, Patricia E. Department of Physiology, Comprehensive Alcohol-HIV/AIDS Research Center, School of Medicine, Louisiana State University Health Sciences Center, New Orleans, LA, United States.
SN  - 1464-3502
SN  - 0735-0414
M1  - aal, 8310684
PT  - Journal Article
L2  - http://ovidsp.ovid.com/ovidweb.cgi?T=JS&PAGE=reference&D=medl&NEWS=N&AN=39233472
ER  -  

Link to the Ovid Full Text or citation: https://ovidsp.ovid.com/ovidweb.cgi?T=JS&CSC=Y&NEWS=N&PAGE=fulltext&D=medl&DO=10.1093%2falcalc%2fagae060Link to the External Link Resolver: https://leeds.primo.exlibrisgroup.com/openurl/44LEE_INST/44LEE_INST:VU1?sid=OVID:medline&id=pmid:39233472&id=doi:10.1093%2Falcalc%2Fagae060&issn=0735-0414&isbn=&volume=59&issue=5&spage=&pages=&date=2024&title=Alcohol+%26+Alcoholism&atitle=Chronic+binge+alcohol+mediated+hepatic+metabolic+adaptations+in+SIV-infected+female+rhesus+macaques.&aulast=Gallegos 

27. 
TY  - JOUR
DB  - Ovid MEDLINE(R) 
ID  - 38205737
T1  - Exploring the Methodological Benefits and Challenges of Utilising a Photovoice Methodology With Individuals in Recovery From Problem Substance Use.
DO  - https://dx.doi.org/10.1177/10497323231217601
A1  - Smith, Emma
A1  - Carter, Melody
A1  - Walklet, Elaine
A1  - Hazell, Paul
Y1  - 2024//
Y2  - 20240111//
N2  - Photovoice is a type of visual research method which supports participants to reflect upon their experiences by capturing digital images. It is a methodology that is routinely used with groups that could be considered vulnerable, as a way of allowing participants to tell their stories for themselves. This article details the process of conducting a Photovoice study with individuals in recovery from problem substance use and reflects on the methodological benefits and challenges of utilising a visual research methodology with this population. Researchers wishing to conduct a Photovoice study with individuals in recovery should be mindful of striking a delicate balance between respecting an individual's autonomy and ensuring their wellbeing. Although ethically complex, Photovoice is an ideal method for research with this population as it allows participants to convey meaning and introduce narratives for themselves in an engaging way.
KW  - Humans
KW  - *Photography
KW  - Substance-Related Disorders/px [Psychology]
KW  - *Substance-Related Disorders
KW  - Qualitative Research
KW  - Female
KW  - Male
KW  - Narration
KW  - Research Design
KW  - Adult
JF  - Qualitative health research
JA  - Qual Health Res
VL  - 34
IS  - 10
SP  - 883
EP  - 894
CY  - United States
M2  - Smith, Emma. Institute of Psychiatry and Neuroscience, Kings College London, London, UK.
M2  - Carter, Melody. School of Nursing and Midwifery, University of Worcester, Worcester, UK.
M2  - Walklet, Elaine. School of Psychology, University of Gloucestershire, Cheltenham, UK.
M2  - Hazell, Paul. School of the Arts, University of Worcester, Worcester, UK.
SN  - 1049-7323
SN  - 1049-7323
M1  - 9202144, bqc
PT  - Journal Article
L2  - http://ovidsp.ovid.com/ovidweb.cgi?T=JS&PAGE=reference&D=medl&NEWS=N&AN=38205737
ER  -  

Link to the Ovid Full Text or citation: https://ovidsp.ovid.com/ovidweb.cgi?T=JS&CSC=Y&NEWS=N&PAGE=fulltext&D=medl&DO=10.1177%2f10497323231217601Link to the External Link Resolver: https://leeds.primo.exlibrisgroup.com/openurl/44LEE_INST/44LEE_INST:VU1?sid=OVID:medline&id=pmid:38205737&id=doi:10.1177%2F10497323231217601&issn=1049-7323&isbn=&volume=34&issue=10&spage=883&pages=883-894&date=2024&title=Qualitative+Health+Research&atitle=Exploring+the+Methodological+Benefits+and+Challenges+of+Utilising+a+Photovoice+Methodology+With+Individuals+in+Recovery+From+Problem+Substance+Use.&aulast=Smith 

28. 
TY  - JOUR
DB  - Ovid MEDLINE(R) 
ID  - 38934477
T1  - Do video or telephone consultations impact attendance rates in an addiction medicine specialist outpatient clinic?.
DO  - https://dx.doi.org/10.1111/imj.16462
A1  - Hadinata, Ignatius E
A1  - Naren, Thileepan
A1  - Rowland, Bosco
A1  - Cook, Jonathan
A1  - Nielsen, Suzanne
Y1  - 2024//
Y2  - 20240627//
N2  - BACKGROUND: Effective alcohol and other drugs (AODs) treatment has been proven to increase productivity and reduce costs to the community. Telehealth has previously been proven effective at delivering AOD treatment in the right settings. Yet, Australia's current Medicare funding restricts telephone consultations., AIM: We hypothesise that treatment modality influences attendance rates. Specifically, telephone consultations can remove barriers to accessing treatment and, therefore, can increase attendance., METHODS: We conducted a retrospective audit on our addiction medicine specialist outpatient service from 1 July 2022 to 30 June 2023. A mixed-effects logistic regression model was used to analyse factors associated with attendance rates., RESULTS: There were 576 participants in the study, and 3354 appointments were booked over the 12-month study period. Of these, 2695 were face-to-face, 541 were telephone and 118 were video. The unadjusted raw attendance rate was highest in the telephone group (87.24%), followed by face-to-face (73.02%) and video (44.92%). After adjusting for covariates, telephone consultation was associated with significantly increased odds of attending compared to face-to-face (odds ratio (OR) = 2.60, 95% confidence interval (CI) = 1.90-3.54, P < 0.001). Video consultation was associated with a 69% reduction in the odds of attending compared to face-to-face (OR = 0.31, 95% CI = 0.019-0.49, P < 0.001)., CONCLUSIONS: While physical attendance may be required for specific clinical care, telephone consultations are associated with increased attendance and can form an important adjunct to delivering addiction treatment. Given the substantial costs of substance use disorders, this could inform government policies and funding priorities to further improve access and treatment outcomes. Copyright © 2024 The Author(s). Internal Medicine Journal published by John Wiley & Sons Australia, Ltd on behalf of Royal Australasian College of Physicians.
KW  - Humans
KW  - Male
KW  - Retrospective Studies
KW  - Female
KW  - *Telephone
KW  - Middle Aged
KW  - Adult
KW  - Substance-Related Disorders/th [Therapy]
KW  - *Substance-Related Disorders
KW  - Telemedicine/sn [Statistics & Numerical Data]
KW  - *Telemedicine
KW  - Australia
KW  - Addiction Medicine
KW  - Ambulatory Care Facilities
KW  - Referral and Consultation/sn [Statistics & Numerical Data]
KW  - Videoconferencing
KW  - Remote Consultation/sn [Statistics & Numerical Data]
JF  - Internal medicine journal
JA  - Intern Med J
VL  - 54
IS  - 9
SP  - 1490
EP  - 1496
CY  - Australia
M2  - Hadinata, Ignatius E. Department of Addiction Medicine, Western Health, Melbourne, Victoria, Australia.
M2  - Hadinata, Ignatius E. Alcohol and Other Drugs Committee, Victoria Faculty, Royal Australian College of General Practitioners, Melbourne, Victoria, Australia.
M2  - Naren, Thileepan. Department of Addiction Medicine, Western Health, Melbourne, Victoria, Australia.
M2  - Naren, Thileepan. Monash Addiction Research Centre, Eastern Health Clinical School, Monash University, Melbourne, Victoria, Australia.
M2  - Rowland, Bosco. Monash Addiction Research Centre, Eastern Health Clinical School, Monash University, Melbourne, Victoria, Australia.
M2  - Rowland, Bosco. Clinical and Social Research Team, Turning Point, Melbourne, Victoria, Australia.
M2  - Rowland, Bosco. Faculty of Health, School of Psychology, Deakin University, Melbourne, Victoria, Australia.
M2  - Cook, Jonathan. Department of Addiction Medicine, Western Health, Melbourne, Victoria, Australia.
M2  - Cook, Jonathan. Monash Addiction Research Centre, Eastern Health Clinical School, Monash University, Melbourne, Victoria, Australia.
M2  - Nielsen, Suzanne. Monash Addiction Research Centre, Eastern Health Clinical School, Monash University, Melbourne, Victoria, Australia.
SN  - 1445-5994
SN  - 1444-0903
M1  - d20, 101092952
PT  - Journal Article
L2  - http://ovidsp.ovid.com/ovidweb.cgi?T=JS&PAGE=reference&D=medl&NEWS=N&AN=38934477
ER  -  

Link to the Ovid Full Text or citation: https://ovidsp.ovid.com/ovidweb.cgi?T=JS&CSC=Y&NEWS=N&PAGE=fulltext&D=medl&DO=10.1111%2fimj.16462Link to the External Link Resolver: https://leeds.primo.exlibrisgroup.com/openurl/44LEE_INST/44LEE_INST:VU1?sid=OVID:medline&id=pmid:38934477&id=doi:10.1111%2Fimj.16462&issn=1444-0903&isbn=&volume=54&issue=9&spage=1490&pages=1490-1496&date=2024&title=Internal+Medicine+Journal&atitle=Do+video+or+telephone+consultations+impact+attendance+rates+in+an+addiction+medicine+specialist+outpatient+clinic%3F.&aulast=Hadinata 

29. 
TY  - JOUR
DB  - Ovid MEDLINE(R) 
ID  - 39208411
T1  - Investigating Topical Steroid Withdrawal Videos on TikTok: Cross-Sectional Analysis of the Top 100 Videos.
DO  - https://dx.doi.org/10.2196/48389
A1  - Haddad, Firas
A1  - Abou Shahla, William
A1  - Saade, Dana
Y1  - 2024//
Y2  - 20240829//
N2  - BACKGROUND: Social media platforms like TikTok are a very popular source of information, especially for skin diseases. Topical steroid withdrawal (TSW) is a condition that is yet to be fully defined and understood. This did not stop the hashtag #topicalsteroidwithdrawal from amassing more than 600 million views on TikTok. It is of utmost importance to assess the quality and content of TikTok videos on TSW to prevent the spread of misinformation., OBJECTIVE: This study aims to assess the quality and content of the top 100 videos dedicated to the topic of TSW on TikTok., METHODS: This observational study assesses the content and quality of the top 100 videos about TSW on TikTok. A total of 3 independent scoring systems: DISCERN, Journal of the American Medical Association, and Global Quality Scale were used to assess the video quality. The content of the videos was coded by 2 reviewers and analyzed for recurrent themes and topics., RESULTS: This study found that only 10.0% (n=10) of the videos clearly defined what TSW is. Videos were predominantly posted by White, middle-aged, and female creators. Neither cause nor mechanism of the disease were described in the videos. The symptoms suggested itching, peeling, and dryness which resembled the symptoms of atopic dermatitis. The videos fail to mention important information regarding the use of steroids such as the reason it was initially prescribed, the name of the drug, concentration, mechanism of usage, and method of discontinuation. Management techniques varied from hydration methods approved for treatment of atopic dermatitis to treatment options without scientific evidence. Overall, the videos had immense reach with over 200 million views, 45 million likes, 90,000 comments, and 100,000 shares. Video quality was poor with an average DISCERN score of 1.63 (SD 0.56)/5. Video length, total view count, and views/day were all associated with increased quality, indicating that patients were interacting more with higher quality videos. However, videos were created exclusively by personal accounts, highlighting the absence of dermatologists on the platform to discuss this topic., CONCLUSIONS: The videos posted on TikTok are of low quality and lack pertinent information. The content is varied and not consistent. Health care professionals, including dermatologists and residents in the field, need to be more active on the topic, to spread proper information and prevent an increase in steroid phobia. Health care professionals are encouraged to ride the wave and produce high-quality videos discussing what is known about TSW to avoid the spread of misinformation. Copyright ©Firas Haddad, William Abou Shahla, Dana Saade. Originally published in JMIR Formative Research (https://formative.jmir.org), 29.08.2024.
KW  - Humans
KW  - Cross-Sectional Studies
KW  - *Social Media
KW  - *Video Recording
KW  - Steroids/ad [Administration & Dosage]
KW  - *Steroids
KW  - Female
KW  - Male
KW  - Adult
KW  - Administration, Topical
KW  - Middle Aged
KW  - Substance Withdrawal Syndrome
JF  - JMIR formative research
JA  - JMIR Form Res
VL  - 8
SP  - e48389
CY  - Canada
M2  - Haddad, Firas. Faculty of Medicine, American University of Beirut Medical Center, Beirut, Lebanon.
M2  - Abou Shahla, William. Department of Dermatology, American University of Beirut Medical Center, Beirut, Lebanon.
M2  - Saade, Dana. Department of Dermatology, American University of Beirut Medical Center, Beirut, Lebanon.
SN  - 2561-326X
SN  - 2561-326X
M1  - 101726394
PT  - Journal Article, Observational Study
L2  - http://ovidsp.ovid.com/ovidweb.cgi?T=JS&PAGE=reference&D=medl&NEWS=N&AN=39208411
ER  -  

Link to the Ovid Full Text or citation: https://ovidsp.ovid.com/ovidweb.cgi?T=JS&CSC=Y&NEWS=N&PAGE=fulltext&D=medl&DO=10.2196%2f48389Link to the External Link Resolver: https://leeds.primo.exlibrisgroup.com/openurl/44LEE_INST/44LEE_INST:VU1?sid=OVID:medline&id=pmid:39208411&id=doi:10.2196%2F48389&issn=2561-326X&isbn=&volume=8&issue=&spage=e48389&pages=e48389&date=2024&title=JMIR+Formative+Research&atitle=Investigating+Topical+Steroid+Withdrawal+Videos+on+TikTok%3A+Cross-Sectional+Analysis+of+the+Top+100+Videos.&aulast=Haddad 

30. 
TY  - JOUR
DB  - Ovid MEDLINE(R) 
ID  - 38953436
T1  - A community-based participatory research approach to evaluating and improving hepatitis C risk, knowledge, and stigma associations among people who inject substances in Indiana.
DO  - https://dx.doi.org/10.1111/phn.13364
A1  - Woodward, Brennan
A1  - Millar, Krystina
A1  - Carter, Gregory
Y1  - 2024//
Y2  - 20240702//
N2  - OBJECTIVES: To explore hepatitis C risk, knowledge, and stigma among individuals who inject substances in South Central Indiana., DESIGN: A cross-sectional study design was employed using a community-based participatory research approach. The community partner was a grassroots harm reduction organization., SAMPLE: Participants in this study were at least 18 years of age, current residents of Indiana, and self-identified as injection substance users (n = 179)., MEASUREMENTS: The survey measured hepatitis C risk, knowledge, and stigma, as well as differences in hepatitis C risk scores among key demographic characteristics., RESULTS: Most participants identified as male (n = 106, 59%), White (n = 139, 78%), and straight (n = 143, 80%). People of color reported lower hepatitis C knowledge than White participants. Women had significantly lower hepatitis C knowledge compared with men. LGBTQ participants reported increased hepatitis C risk compared with straight participants. Increased frequency of substance use was associated with decreased stigma. Unhoused participants demonstrated significantly lower hepatitis C knowledge compared with housing-secure participants., CONCLUSIONS: Our findings increase understanding that knowledge and risk around hepatitis C are associated with demographic characteristics. Results underscore the need for tailored public health interventions to increase hepatitis C knowledge, reduce stigma, and improve testing and treatment among vulnerable populations. Copyright © 2024 The Author(s). Public Health Nursing published by Wiley Periodicals LLC.
KW  - Humans
KW  - *Community-Based Participatory Research
KW  - Male
KW  - Indiana
KW  - Hepatitis C/px [Psychology]
KW  - Hepatitis C/pc [Prevention & Control]
KW  - Hepatitis C/ep [Epidemiology]
KW  - *Hepatitis C
KW  - Cross-Sectional Studies
KW  - Female
KW  - Adult
KW  - *Social Stigma
KW  - *Health Knowledge, Attitudes, Practice
KW  - Substance Abuse, Intravenous/px [Psychology]
KW  - *Substance Abuse, Intravenous
KW  - Middle Aged
KW  - Surveys and Questionnaires
KW  - Risk Factors
JF  - Public health nursing (Boston, Mass.)
JA  - Public Health Nurs
VL  - 41
IS  - 5
SP  - 961
EP  - 969
CY  - United States
M2  - Woodward, Brennan. Department of Community and Health Systems, Indiana University School of Nursing, Bloomington, Indiana, USA.
M2  - Millar, Krystina. Indiana Recovery Alliance, Bloomington, Indiana, USA.
M2  - Carter, Gregory. Department of Community and Health Systems, Indiana University School of Nursing, Bloomington, Indiana, USA.
M2  - Carter, Gregory. The Kinsey Institute, Lindley Hall 305, Bloomington, Indiana, USA.
M2  - Carter, Gregory. Rural Center for AIDS and STD Prevention, Bloomington, Indiana, USA.
SN  - 1525-1446
SN  - 0737-1209
M1  - phn, 8501498, 19930080r
PT  - Journal Article
L2  - http://ovidsp.ovid.com/ovidweb.cgi?T=JS&PAGE=reference&D=medl&NEWS=N&AN=38953436
ER  -  

Link to the Ovid Full Text or citation: https://ovidsp.ovid.com/ovidweb.cgi?T=JS&CSC=Y&NEWS=N&PAGE=fulltext&D=medl&DO=10.1111%2fphn.13364Link to the External Link Resolver: https://leeds.primo.exlibrisgroup.com/openurl/44LEE_INST/44LEE_INST:VU1?sid=OVID:medline&id=pmid:38953436&id=doi:10.1111%2Fphn.13364&issn=0737-1209&isbn=&volume=41&issue=5&spage=961&pages=961-969&date=2024&title=Public+Health+Nursing&atitle=A+community-based+participatory+research+approach+to+evaluating+and+improving+hepatitis+C+risk%2C+knowledge%2C+and+stigma+associations+among+people+who+inject+substances+in+Indiana.&aulast=Woodward 

31. 
TY  - JOUR
DB  - Ovid MEDLINE(R) 
ID  - 38228990
T1  - Patients' and Clinicians' Experiences with In-person, Video, and Phone Modalities for Opioid Use Disorder Treatment: A Qualitative Study.
DO  - https://dx.doi.org/10.1007/s11606-023-08586-6
A1  - Wyte-Lake, Tamar
A1  - Cohen, Deborah J
A1  - Williams, Shannon
A1  - Casey, David
A1  - Chan, Matt
A1  - Frank, Brian
A1  - Levander, Ximena A
A1  - Stein, Dan
A1  - White, Katie Kirkman
A1  - Bailey, Steffani R
Y1  - 2024//
Y2  - 20240116//
N2  - BACKGROUND: Opioid use disorder (OUD) is a chronic condition that requires regular visits and care continuity. Telehealth implementation has created multiple visit modalities for OUD care. There is limited knowledge of patients' and clinicians' perceptions and experiences related to multi-modality care and when different modalities might be best employed., OBJECTIVE: To identify patients' and clinicians' experiences with multiple visit modalities for OUD treatment in primary care., DESIGN: Comparative case study, using video- and telephone-based semi-structured interviews., PARTICIPANTS: Patients being treated for OUD (n = 19) and clinicians who provided OUD care (n = 15) from two primary care clinics within the same healthcare system., APPROACH: Using an inductive approach, interviews were analyzed to identify patients' and clinicians' experiences with receiving/delivering OUD care via different visit modalities. Clinicians' and patients' experiences were compared using a group analytical process., KEY RESULTS: Patients and clinicians valued having multiple modalities available for care, with flexibility identified as a key benefit. Patients highlighted the decreased burden of travel and less social anxiety with telehealth visits. Similarly, clinicians reported that telehealth decreased medical intrusion into the lives of patients stable in recovery. Patients and clinicians saw the value of in-person visits when establishing care and for patients needing additional support. In-person visits allowed the ability to conduct urine drug testing, and to foster relationships and trust building, which were more difficult, but not impossible via a telehealth visit. Patients preferred telephone over video visits, as these were more private and more convenient. Clinicians identified benefits of video, including being able to both hear and see the patient, but often deferred to patient preference., CONCLUSIONS: Considerations for utilization of visit modalities for OUD care were identified based on patients' needs and preferences, which often changed over the course of treatment. Continued research is needed determine how visit modalities impact patient outcomes. Copyright © 2024. The Author(s), under exclusive licence to Society of General Internal Medicine.
KW  - Humans
KW  - Male
KW  - Female
KW  - *Telemedicine
KW  - *Qualitative Research
KW  - Adult
KW  - Opioid-Related Disorders/th [Therapy]
KW  - *Opioid-Related Disorders
KW  - Middle Aged
KW  - Attitude of Health Personnel
KW  - Telephone
KW  - Primary Health Care
KW  - Patient Satisfaction
KW  - Videoconferencing
JF  - Journal of general internal medicine
JA  - J Gen Intern Med
VL  - 39
IS  - 12
SP  - 2179
EP  - 2186
CY  - United States
M2  - Wyte-Lake, Tamar. Department of Family Medicine, Oregon Health & Science University, Portland, OR, USA. wytelake@ohsu.edu.
M2  - Cohen, Deborah J. Department of Family Medicine, Oregon Health & Science University, Portland, OR, USA.
M2  - Williams, Shannon. Department of Family Medicine, Oregon Health & Science University, Portland, OR, USA.
M2  - Casey, David. Department of Family Medicine, Oregon Health & Science University, Portland, OR, USA.
M2  - Chan, Matt. Department of Family Medicine, Oregon Health & Science University, Portland, OR, USA.
M2  - Frank, Brian. Department of Family Medicine, Oregon Health & Science University, Portland, OR, USA.
M2  - Levander, Ximena A. Department of Family Medicine, Oregon Health & Science University, Portland, OR, USA.
M2  - Stein, Dan. Department of Family Medicine, Oregon Health & Science University, Portland, OR, USA.
M2  - White, Katie Kirkman. Department of Family Medicine, Oregon Health & Science University, Portland, OR, USA.
M2  - Bailey, Steffani R. Department of Family Medicine, Oregon Health & Science University, Portland, OR, USA.
SN  - 1525-1497
SN  - 0884-8734
M1  - 8605834
PT  - Journal Article, Comparative Study
L2  - http://ovidsp.ovid.com/ovidweb.cgi?T=JS&PAGE=reference&D=medl&NEWS=N&AN=38228990
ER  -  

Link to the Ovid Full Text or citation: https://ovidsp.ovid.com/ovidweb.cgi?T=JS&CSC=Y&NEWS=N&PAGE=fulltext&D=medl&DO=10.1007%2fs11606-023-08586-6Link to the External Link Resolver: https://leeds.primo.exlibrisgroup.com/openurl/44LEE_INST/44LEE_INST:VU1?sid=OVID:medline&id=pmid:38228990&id=doi:10.1007%2Fs11606-023-08586-6&issn=0884-8734&isbn=&volume=39&issue=12&spage=2179&pages=2179-2186&date=2024&title=Journal+of+General+Internal+Medicine&atitle=Patients%27+and+Clinicians%27+Experiences+with+In-person%2C+Video%2C+and+Phone+Modalities+for+Opioid+Use+Disorder+Treatment%3A+A+Qualitative+Study.&aulast=Wyte-Lake 

32. 
TY  - JOUR
DB  - Ovid MEDLINE(R) 
ID  - 39196865
T1  - Patterns of Marijuana Use and Nicotine Exposure in Patients Seeking Elective Aesthetic Procedures.
DO  - https://dx.doi.org/10.1097/PRS.0000000000011145
A1  - Lu, Yi-Hsueh
A1  - Mahajan, Lakshmi
A1  - Rudy, Hayeem
A1  - Pettitt, Brian
A1  - Pothula, Aravind
A1  - Ricci, Joseph A
Y1  - 2024//
Y2  - 20231016//
N2  - BACKGROUND: With the increasing legalization and popularity of marijuana, it is frequently and sometimes unintentionally combined with nicotine-containing products. As a consequence, patients may fail to accurately report usage during preoperative examinations or remain unaware of the inclusion of nicotine. This poses a challenge for clinicians in identifying preoperative nicotine exposure. This study aimed to establish normative data on the use of marijuana and nicotine in plastic surgery patients and correlate it with urine nicotine and cotinine levels., METHODS: All consecutive patients presenting to the authors' clinic seeking elective procedures were identified. Patients were surveyed on marijuana and nicotine use, and provided a urine sample for analysis. The survey responses, urine results, surgical treatments, and clinical outcomes were followed up prospectively., RESULTS: A total of 135 patients completed the survey and were categorized as nonusers (50%), active nicotine users (19%), active marijuana users (7%), active users of both (13%), or past users (11%). Marijuana users who denied nicotine use showed significantly elevated nicotine and cotinine levels compared with nonusers (average nicotine level, 23.1 +/- 13.5 ng/mL [P = 0.00007]; average cotinine level, 221.2 +/- 141.8 ng/mL [P = 0.0002]). Fewer than a third of active marijuana or nicotine users reported active use of these products during clinical encounters. There was no difference in urine levels, reported use, or other patient characteristics in patients with and without postoperative complications., CONCLUSION: This is the first descriptive study to document elevated urine nicotine levels in self-reported marijuana users in an urban, diverse patient population seeking elective plastic surgery procedures. Copyright © 2023 by the American Society of Plastic Surgeons.
KW  - Humans
KW  - *Elective Surgical Procedures
KW  - Female
KW  - Male
KW  - Adult
KW  - Nicotine/ur [Urine]
KW  - Nicotine/ae [Adverse Effects]
KW  - *Nicotine
KW  - Middle Aged
KW  - Cotinine/ur [Urine]
KW  - *Cotinine
KW  - Prospective Studies
KW  - Marijuana Use/ep [Epidemiology]
KW  - Marijuana Use/ur [Urine]
KW  - Marijuana Use/ae [Adverse Effects]
KW  - Young Adult
KW  - Plastic Surgery Procedures/ae [Adverse Effects]
JF  - Plastic and reconstructive surgery
JA  - Plast Reconstr Surg
VL  - 154
IS  - 3
SP  - 478e
EP  - 485e
CY  - United States
M2  - Lu, Yi-Hsueh. From the Division of Plastic Surgery, Montefiore Medical Center, Albert Einstein College of Medicine.
M2  - Mahajan, Lakshmi. From the Division of Plastic Surgery, Montefiore Medical Center, Albert Einstein College of Medicine.
M2  - Rudy, Hayeem. From the Division of Plastic Surgery, Montefiore Medical Center, Albert Einstein College of Medicine.
M2  - Pettitt, Brian. From the Division of Plastic Surgery, Montefiore Medical Center, Albert Einstein College of Medicine.
M2  - Pothula, Aravind. From the Division of Plastic Surgery, Montefiore Medical Center, Albert Einstein College of Medicine.
M2  - Ricci, Joseph A. Department of Plastic Surgery, Northwell Health, Hofstra School of Medicine.
SN  - 1529-4242
SN  - 0032-1052
M1  - 1306050
PT  - Journal Article
L2  - http://ovidsp.ovid.com/ovidweb.cgi?T=JS&PAGE=reference&D=medl&NEWS=N&AN=39196865
ER  -  

Link to the Ovid Full Text or citation: https://ovidsp.ovid.com/ovidweb.cgi?T=JS&CSC=Y&NEWS=N&PAGE=fulltext&D=medl&DO=10.1097%2fPRS.0000000000011145Link to the External Link Resolver: https://leeds.primo.exlibrisgroup.com/openurl/44LEE_INST/44LEE_INST:VU1?sid=OVID:medline&id=pmid:39196865&id=doi:10.1097%2FPRS.0000000000011145&issn=0032-1052&isbn=&volume=154&issue=3&spage=478e&pages=478e-485e&date=2024&title=Plastic+%26+Reconstructive+Surgery&atitle=Patterns+of+Marijuana+Use+and+Nicotine+Exposure+in+Patients+Seeking+Elective+Aesthetic+Procedures.&aulast=Lu 

33. 
TY  - JOUR
DB  - Ovid MEDLINE(R) 
ID  - 39082970
T1  - A plasma peptidomic signature reveals extracellular matrix remodeling and predicts prognosis in alcohol-associated hepatitis.
T3  - Update of: medRxiv. 2023 Dec 14:2023.12.13.23299905. doi: 10.1101/2023.12.13.23299905 PMID: 38168372 [https://www.ncbi.nlm.nih.gov/pubmed/38168372]
DO  - https://dx.doi.org/10.1097/HC9.0000000000000510
A1  - Sayed, Khaled
A1  - Dolin, Christine E
A1  - Wilkey, Daniel W
A1  - Li, Jiang
A1  - Sato, Toshifumi
A1  - Beier, Juliane I
A1  - Argemi, Josepmaria
A1  - Vatsalya, Vatsalya
A1  - McClain, Craig J
A1  - Bataller, Ramon
A1  - Wahed, Abdus S
A1  - Merchant, Michael L
A1  - Benos, Panayiotis V
A1  - Arteel, Gavin E
Y1  - 2024//
Y2  - 20240731//
N1  - Update of (UOF)
N2  - BACKGROUND: Alcohol-associated hepatitis (AH) is plagued with high mortality and difficulty in identifying at-risk patients. The extracellular matrix undergoes significant remodeling during inflammatory liver injury and could potentially be used for mortality prediction., METHODS: EDTA plasma samples were collected from patients with AH (n = 62); Model for End-Stage Liver Disease score defined AH severity as moderate (12-20; n = 28) and severe (>20; n = 34). The peptidome data were collected by high resolution, high mass accuracy UPLC-MS. Univariate and multivariate analyses identified differentially abundant peptides, which were used for Gene Ontology, parent protein matrisomal composition, and protease involvement. Machine-learning methods were used to develop mortality predictors., RESULTS: Analysis of plasma peptides from patients with AH and healthy controls identified over 1600 significant peptide features corresponding to 130 proteins. These were enriched for extracellular matrix fragments in AH samples, likely related to the turnover of hepatic-derived proteins. Analysis of moderate versus severe AH peptidomes was dominated by changes in peptides from collagen 1A1 and fibrinogen A proteins. The dominant proteases for the AH peptidome spectrum appear to be CAPN1 and MMP12. Causal graphical modeling identified 3 peptides directly linked to 90-day mortality in >90% of the learned graphs. These peptides improved the accuracy of mortality prediction over the Model for End-Stage Liver Disease score and were used to create a clinically applicable mortality prediction assay., CONCLUSIONS: A signature based on plasma peptidome is a novel, noninvasive method for prognosis stratification in patients with AH. Our results could also lead to new mechanistic and/or surrogate biomarkers to identify new AH mechanisms. Copyright © 2024 The Author(s). Published by Wolters Kluwer Health, Inc. on behalf of the American Association for the Study of Liver Diseases.
KW  - Humans
KW  - Male
KW  - Prognosis
KW  - Female
KW  - Hepatitis, Alcoholic/bl [Blood]
KW  - Hepatitis, Alcoholic/mo [Mortality]
KW  - *Hepatitis, Alcoholic
KW  - Extracellular Matrix/me [Metabolism]
KW  - *Extracellular Matrix
KW  - Middle Aged
KW  - Adult
KW  - Peptides/bl [Blood]
KW  - Biomarkers/bl [Blood]
KW  - Severity of Illness Index
KW  - Machine Learning
KW  - Case-Control Studies
KW  - Proteomics
JF  - Hepatology communications
JA  - Hepatol. commun.
VL  - 8
IS  - 8
CY  - United States
M2  - Sayed, Khaled. Department of Epidemiology, University of Florida, Gainesville, Florida, USA.
M2  - Sayed, Khaled. Department of Electrical & Computer Engineering and Computer Science, University of New Haven, West Haven, Connecticut, USA.
M2  - Dolin, Christine E. Department of Medicine, University of Louisville, Louisville, Kentucky, USA.
M2  - Wilkey, Daniel W. Department of Medicine, University of Louisville, Louisville, Kentucky, USA.
M2  - Li, Jiang. Department of Medicine, Division of Gastroenterology, Hepatology and Nutrition, University of Pittsburgh, Pittsburgh, Pennsylvania, USA.
M2  - Sato, Toshifumi. Department of Medicine, Division of Gastroenterology, Hepatology and Nutrition, University of Pittsburgh, Pittsburgh, Pennsylvania, USA.
M2  - Beier, Juliane I. Department of Medicine, Division of Gastroenterology, Hepatology and Nutrition, University of Pittsburgh, Pittsburgh, Pennsylvania, USA.
M2  - Beier, Juliane I. Pittsburgh Liver Research Center, University of Pittsburgh, Pittsburgh, Pennsylvania, USA.
M2  - Argemi, Josepmaria. Department of Medicine, Division of Gastroenterology, Hepatology and Nutrition, University of Pittsburgh, Pittsburgh, Pennsylvania, USA.
M2  - Argemi, Josepmaria. Department of Internal Medicine, Clinical University of Navarra, Navarra, Spain.
M2  - Vatsalya, Vatsalya. Department of Medicine, Division of Gastroenterology, Hepatology and Nutrition, University of Louisville, Louisville, Kentucky, USA.
M2  - Vatsalya, Vatsalya. University of Louisville Alcohol Research Center, University of Louisville, Louisville, Kentucky, USA.
M2  - McClain, Craig J. Department of Medicine, Division of Gastroenterology, Hepatology and Nutrition, University of Louisville, Louisville, Kentucky, USA.
M2  - McClain, Craig J. University of Louisville Alcohol Research Center, University of Louisville, Louisville, Kentucky, USA.
M2  - Bataller, Ramon. Liver Unit, Hospital Clinic. Institut d'Investigacions Biomediques August Pi i Sunyer (IDIBAPS), Barcelona, Spain.
M2  - Wahed, Abdus S. Department of Biostatistics and Computational Biology, University of Rochester, Rochester, New York, USA.
M2  - Merchant, Michael L. Department of Medicine, University of Louisville, Louisville, Kentucky, USA.
M2  - Merchant, Michael L. University of Louisville Alcohol Research Center, University of Louisville, Louisville, Kentucky, USA.
M2  - Benos, Panayiotis V. Department of Epidemiology, University of Florida, Gainesville, Florida, USA.
M2  - Arteel, Gavin E. Department of Medicine, Division of Gastroenterology, Hepatology and Nutrition, University of Pittsburgh, Pittsburgh, Pennsylvania, USA.
M2  - Arteel, Gavin E. Pittsburgh Liver Research Center, University of Pittsburgh, Pittsburgh, Pennsylvania, USA.
SN  - 2471-254X
SN  - 2471-254X
M1  - 101695860
PT  - Journal Article
L2  - http://ovidsp.ovid.com/ovidweb.cgi?T=JS&PAGE=reference&D=medl&NEWS=N&AN=39082970
ER  -  

Link to the Ovid Full Text or citation: https://ovidsp.ovid.com/ovidweb.cgi?T=JS&CSC=Y&NEWS=N&PAGE=fulltext&D=medl&DO=10.1097%2fHC9.0000000000000510Link to the External Link Resolver: https://leeds.primo.exlibrisgroup.com/openurl/44LEE_INST/44LEE_INST:VU1?sid=OVID:medline&id=pmid:39082970&id=doi:10.1097%2FHC9.0000000000000510&issn=2471-254X&isbn=&volume=8&issue=8&spage=&pages=&date=2024&title=Hepatology+Communications&atitle=A+plasma+peptidomic+signature+reveals+extracellular+matrix+remodeling+and+predicts+prognosis+in+alcohol-associated+hepatitis.&aulast=Sayed 

34. 
TY  - JOUR
DB  - Ovid MEDLINE(R) 
ID  - 38871598
T1  - Association of Homelessness with Before Medically Advised Discharge After Surgery.
DO  - https://dx.doi.org/10.1016/j.jcjq.2024.05.002
A1  - Decker, Hannah C
A1  - Silver, Casey M
A1  - Graham-Squire, Dave
A1  - Pierce, Logan
A1  - Kanzaria, Hemal K
A1  - Wick, Elizabeth C
Y1  - 2024//
Y2  - 20240506//
N2  - BACKGROUND: Before medically advised (BMA) discharge, which refers to patients leaving the hospital at their own discretion, is associated with higher rates of readmission and death in other settings. It is not known if housing status is associated with this phenomenon after surgery., METHODS: We identified all admitted adults who underwent an operation by one of 11 different surgical services at a single tertiary care hospital between January 2013 and June 2022. Chi-square tests and t-tests were used to compare demographic and clinical features between BMA discharges and standard discharges. Multivariable logistic regression was used to evaluate the association between housing status and BMA discharge, adjusting for demographic and admission characteristics. Documented reasons for BMA discharge were also abstracted from the medical record., RESULTS: Of 111,036 patient admissions, 242 resulted in BMA discharge (0.2%). After adjusting for observable confounders, patients experiencing homelessness had substantially higher odds of BMA discharge after surgery (adjusted odds ratio 4.4, 95% confidence interval 3.0-6.4; p < 0.001) when compared to housed. Patients who underwent emergency surgery, patients with a documented substance use disorder, and those insured by Medicaid also had significantly higher odds of BMA discharge. System- or provider-related reasons (including patient frustration with the hospital environment, challenges in managing substance dependence, and perceived inadequacy of paint control) were documented in 96% of BMA discharges for patients experiencing homelessness (vs. 66% in housed patients)., CONCLUSION: BMA discharge is more common in patients experiencing homelessness after surgery even after adjusting for observable confounding characteristics. Deeper understanding of the drivers of BMA discharge in patients experiencing homelessness through qualitative methods are critical to promote more equitable and effective care. Copyright © 2024 The Authors. Published by Elsevier Inc. All rights reserved.
KW  - Humans
KW  - *Ill-Housed Persons
KW  - Patient Discharge/sn [Statistics & Numerical Data]
KW  - *Patient Discharge
KW  - Female
KW  - Male
KW  - Middle Aged
KW  - Patient Readmission/sn [Statistics & Numerical Data]
KW  - *Patient Readmission
KW  - Adult
KW  - Aged
KW  - United States
JF  - Joint Commission journal on quality and patient safety
JA  - Jt Comm J Qual Patient Saf
VL  - 50
IS  - 9
SP  - 655
EP  - 663
CY  - Netherlands
SN  - 1938-131X
SN  - 1553-7250
M1  - 101238023
PT  - Journal Article
L2  - http://ovidsp.ovid.com/ovidweb.cgi?T=JS&PAGE=reference&D=medl&NEWS=N&AN=38871598
ER  -  

Link to the Ovid Full Text or citation: https://ovidsp.ovid.com/ovidweb.cgi?T=JS&CSC=Y&NEWS=N&PAGE=fulltext&D=medl&DO=10.1016%2fj.jcjq.2024.05.002Link to the External Link Resolver: https://leeds.primo.exlibrisgroup.com/openurl/44LEE_INST/44LEE_INST:VU1?sid=OVID:medline&id=pmid:38871598&id=doi:10.1016%2Fj.jcjq.2024.05.002&issn=1553-7250&isbn=&volume=50&issue=9&spage=655&pages=655-663&date=2024&title=Joint+Commission+Journal+on+Quality+%26+Patient+Safety&atitle=Association+of+Homelessness+with+Before+Medically+Advised+Discharge+After+Surgery.&aulast=Decker 

35. 
TY  - JOUR
DB  - Ovid MEDLINE(R) 
ID  - 39136186
T1  - Comparison of Use Rates of Telehealth Services for Substance Use Disorder During and Following COVID-19 Safety Distancing Recommendations: Two Cross-Sectional Surveys.
DO  - https://dx.doi.org/10.2196/52363
A1  - Pusnik, Adrijana
A1  - Hartzler, Bryan
A1  - Vjorn, Olivia
A1  - Rutkowski, Beth A
A1  - Chaple, Michael
A1  - Becker, Sara
A1  - Freese, Thomas
A1  - Nichols, Maureen
A1  - Molfenter, Todd
Y1  - 2024//
Y2  - 20240812//
N2  - Background: The COVID-19 social distancing guidelines resulted in a dramatic transition to telephone and video technologies to deliver substance use disorder (SUD) treatment. Before COVID-19, the question was "Will telehealth ever take hold for SUD services?" Now that social distancing guidelines have been lifted, the question is "Will telehealth remain a commonly used care modality?", Objective: The principal purpose of this investigation was to examine the extent to which telehealth use in SUD service settings persisted following the lifting of COVID-19 safety distancing recommendations. Additionally, the study aimed to explore practitioners' perceptions of telehealth convenience and value after its regular implementation during the pandemic. Specifically, the goal of this study was to compare telehealth activity between time intervals: May-August 2020 (during peak COVID-19 safety distancing recommendations) and October-December 2022 (following discontinuation of distancing recommendations). Specifically, we compared (1) telehealth technologies and services, (2) perceived usefulness of telehealth, (3) ease of use of telephone- and video-based telehealth services, and (4) organizational readiness to use telehealth., Methods: An online cross-sectional survey consisting of 108 items was conducted to measure the use of telehealth technologies for delivering a specific set of SUD services in the United States and to explore the perceived readiness for use and satisfaction with telephonic and video services. The survey took approximately 25-35 minutes to complete and used the same 3 sets of questions and 2 theory-driven scales as in a previous cross-sectional survey conducted in 2020. Six of 10 Regional Addiction Technology Transfer Centers funded by the Substance Abuse and Mental Health Services Administration distributed the survey in their respective regions, collectively spanning 37 states. Responses of administrators and clinicians (hereafter referred to as staff) from this 2022 survey were compared to those obtained in the 2020 survey. Responses in 2020 and 2022 were anonymous and comprised two separate samples; therefore, an accurate longitudinal model could not be analyzed., Results: A total of 375 staff responded to the 2022 survey (vs 457 in 2020). Baseline organizational characteristics of the 2022 sample were similar to those of the 2020 sample. Phone and video telehealth utilization rates remained greater than 50% in 2022 for screening and assessment, case management, peer recovery support services, and regular outpatient services. The perceived usefulness of phone-based telehealth was higher in 2022 than in 2020 (mean difference [MD] -0.23; P=.002), but not for video-based telehealth (MD -0.12; P=.13). Ease of use of video-based telehealth was perceived as higher in 2022 than in 2020 (MD-0.35; P<.001), but no difference was found for phone-based telehealth (MD -0.12; P=.11). From the staff's perspective, patients had greater readiness for using telehealth via phone than video, but the staff perceived their personal and organizational readiness for using telehealth as greater for video-based than for phone-based telehealth., Conclusions: Despite lower telephone and video use in 2022 for telehealth services than in 2020, both modalities continue to be perceived positively. Future research may further determine the relative cost and clinical effectiveness of video-based services and thereby help to address some sources of the noted challenges to implementation by SUD organizations. Copyright © Adrijana Pusnik, Bryan Hartzler, Olivia Vjorn, Beth A Rutkowski, Michael Chaple, Sara Becker, Thomas Freese, Maureen Nichols, Todd Molfenter. Originally published in JMIR Mental Health (https://mental.jmir.org).
KW  - Humans
KW  - COVID-19/pc [Prevention & Control]
KW  - COVID-19/ep [Epidemiology]
KW  - *COVID-19
KW  - *Telemedicine
KW  - Substance-Related Disorders/ep [Epidemiology]
KW  - *Substance-Related Disorders
KW  - Cross-Sectional Studies
KW  - Physical Distancing
KW  - Surveys and Questionnaires
KW  - Male
KW  - Adult
KW  - Female
JF  - JMIR mental health
JA  - JMIR Ment Health
VL  - 11
SP  - e52363
CY  - Canada
M2  - Pusnik, Adrijana. Center for Health Enhancement Systems Studies (CHESS), Department of Industrial and Systems Engineering, University of Wisconsin-Madison, Madison, WI, United States.
M2  - Hartzler, Bryan. Addictions, Drug & Alcohol Institute, Psychiatry and Behavioral Sciences, University of Washington School of Medicine, Seattle, WA, United States.
M2  - Vjorn, Olivia. Center for Health Enhancement Systems Studies (CHESS), Department of Industrial and Systems Engineering, University of Wisconsin-Madison, Madison, WI, United States.
M2  - Rutkowski, Beth A. Integrated Substance Use and Addiction Programs, Division of Addiction Psychiatry, University of California, Los Angeles, Los Angeles, CA, United States.
M2  - Chaple, Michael. New York State Psychiatric Institute, Division of Substance Use Disorders, Columbia University Irving Medical Center, New York City, NY, United States.
M2  - Becker, Sara. Center for Dissemination and Implementation Science, Northwestern University Feinberg School of Medicine, Chicago, IL, United States.
M2  - Freese, Thomas. Integrated Substance Use and Addiction Programs, Division of Addiction Psychiatry, University of California, Los Angeles, Los Angeles, CA, United States.
M2  - Nichols, Maureen. Addiction Research Institute, Steve Hicks School of Social Work, University of Texas at Austin, Austin, TX, United States.
M2  - Molfenter, Todd. Center for Health Enhancement Systems Studies (CHESS), Department of Industrial and Systems Engineering, University of Wisconsin-Madison, Madison, WI, United States.
SN  - 2368-7959
SN  - 2368-7959
M1  - 101658926
PT  - Journal Article, Comparative Study
L2  - http://ovidsp.ovid.com/ovidweb.cgi?T=JS&PAGE=reference&D=medl&NEWS=N&AN=39136186
ER  -  

Link to the Ovid Full Text or citation: https://ovidsp.ovid.com/ovidweb.cgi?T=JS&CSC=Y&NEWS=N&PAGE=fulltext&D=medl&DO=10.2196%2f52363Link to the External Link Resolver: https://leeds.primo.exlibrisgroup.com/openurl/44LEE_INST/44LEE_INST:VU1?sid=OVID:medline&id=pmid:39136186&id=doi:10.2196%2F52363&issn=2368-7959&isbn=&volume=11&issue=&spage=e52363&pages=e52363&date=2024&title=JMIR+Mental+Health&atitle=Comparison+of+Use+Rates+of+Telehealth+Services+for+Substance+Use+Disorder+During+and+Following+COVID-19+Safety+Distancing+Recommendations%3A+Two+Cross-Sectional+Surveys.&aulast=Pusnik 

36. 
TY  - JOUR
DB  - Ovid MEDLINE(R) 
ID  - 39122392
T1  - Protocol for a randomised trial of a self-directed digital pain management intervention (Empowered Relief) tailored to adults with chronic pain and prescription opioid misuse/disorder: the MOBILE Relief study.
DO  - https://dx.doi.org/10.1136/bmjopen-2024-086889
A1  - Edwards, Karlyn A
A1  - Palenski, Paige
A1  - Perez, Luzmercy
A1  - You, Dokyoung Sophia
A1  - Ziadni, Maisa S
A1  - Jung, Corinne
A1  - Adair, Emma
A1  - Tian, Lu
A1  - Mackey, Sean C
A1  - Darnall, Beth D
Y1  - 2024//
Y2  - 20240809//
N2  - INTRODUCTION: Chronic pain increases the risk of prescription opioid misuse or opioid use disorder (OUD). Non-pharmacological treatments are needed to dually address pain and opioid risks. The purpose of the Mobile and Online-Based Interventions to Lessen Pain (MOBILE Relief) study is to compare a one-session, video-based, on-demand digital pain relief skills intervention for chronic pain ('Empowered Relief' (ER); tailored to people at risk for opioid misuse or with opioid misuse/OUD) to a one-session digital health education intervention ('Living Better'; no pain management skills)., METHODS AND ANALYSIS: MOBILE Relief is an international online randomised controlled clinical trial. Study participants are adults with chronic, non-cancer pain (>=6 months) with daily pain intensity >=3/10, taking >=10 morphine equivalent daily dose and score >=6 on the Current Opioid Misuse Measure. Participants are recruited through clinician referrals and clinic advertisements. Study procedures include electronic eligibility screening, informed consent, automated 1:1 randomisation to the treatment group, baseline measures, receipt of assigned digital treatment and six post-treatment surveys spanning 3 months. Study staff will call participants at baseline and 1-month and 3 months post-treatment to verify the opioid prescription. The main statistical analyses will include analysis of covariance and mixed effects model for repeated measurements regression., MAIN OUTCOMES: Primary outcomes are self-reported pain catastrophising, pain intensity, pain interference, opioid craving and opioid misuse at 1-month and 3 months post-treatment. We will determine the feasibility of ER (>=50% participant engagement, >=70% treatment appraisal ratings). We hypothesise the ER group will be superior to the Living Better group in the reduction of multiprimary pain outcomes at 1-month post-treatment and opioid outcomes at 1-month and 3 months post-treatment., ETHICS AND DISSEMINATION: The study protocol was approved by the Stanford University School of Medicine Institutional Review Board (IRB 61643). We will publish results in peer-reviewed journals; National Institute of Drug Abuse (funder) and MOBILE Relief participants will receive result summaries., TRIAL REGISTRATION NUMBER: NCT05152134. Copyright © Author(s) (or their employer(s)) 2024. Re-use permitted under CC BY-NC. No commercial re-use. See rights and permissions. Published by BMJ.
KW  - Humans
KW  - Chronic Pain/th [Therapy]
KW  - *Chronic Pain
KW  - Opioid-Related Disorders/th [Therapy]
KW  - *Opioid-Related Disorders
KW  - Pain Management/mt [Methods]
KW  - *Pain Management
KW  - Adult
KW  - Analgesics, Opioid/tu [Therapeutic Use]
KW  - Randomized Controlled Trials as Topic
KW  - Telemedicine
KW  - Prescription Drug Misuse/pc [Prevention & Control]
KW  - Male
KW  - Female
JF  - BMJ open
JA  - BMJ Open
VL  - 14
IS  - 8
SP  - e086889
CY  - England
M2  - Edwards, Karlyn A. Anesthesiology, Perioperative and Pain Medicine, Stanford University School of Medicine, Stanford, California, USA.
M2  - Palenski, Paige. Anesthesiology, Perioperative and Pain Medicine, Stanford University School of Medicine, Stanford, California, USA.
M2  - Perez, Luzmercy. Anesthesiology, Perioperative and Pain Medicine, Stanford University School of Medicine, Stanford, California, USA.
M2  - You, Dokyoung Sophia. Anesthesiology, Perioperative and Pain Medicine, Stanford University School of Medicine, Stanford, California, USA.
M2  - Ziadni, Maisa S. Anesthesiology, Perioperative and Pain Medicine, Stanford University School of Medicine, Stanford, California, USA.
M2  - Jung, Corinne. Anesthesiology, Perioperative and Pain Medicine, Stanford University School of Medicine, Stanford, California, USA.
M2  - Adair, Emma. Anesthesiology, Perioperative and Pain Medicine, Stanford University School of Medicine, Stanford, California, USA.
M2  - Tian, Lu. Anesthesiology, Perioperative and Pain Medicine, Stanford University School of Medicine, Stanford, California, USA.
M2  - Mackey, Sean C. Anesthesiology, Perioperative and Pain Medicine, Stanford University School of Medicine, Stanford, California, USA.
M2  - Darnall, Beth D. Stanford University, Stanford, CA, USA bdarnall@stanford.edu.
SN  - 2044-6055
SN  - 2044-6055
M1  - 101552874
PT  - Journal Article, Clinical Trial Protocol, Randomized Controlled Trial
L2  - http://ovidsp.ovid.com/ovidweb.cgi?T=JS&PAGE=reference&D=medl&NEWS=N&AN=39122392
ER  -  

Link to the Ovid Full Text or citation: https://ovidsp.ovid.com/ovidweb.cgi?T=JS&CSC=Y&NEWS=N&PAGE=fulltext&D=medl&DO=10.1136%2fbmjopen-2024-086889Link to the External Link Resolver: https://leeds.primo.exlibrisgroup.com/openurl/44LEE_INST/44LEE_INST:VU1?sid=OVID:medline&id=pmid:39122392&id=doi:10.1136%2Fbmjopen-2024-086889&issn=2044-6055&isbn=&volume=14&issue=8&spage=e086889&pages=e086889&date=2024&title=BMJ+Open&atitle=Protocol+for+a+randomised+trial+of+a+self-directed+digital+pain+management+intervention+%28Empowered+Relief%29+tailored+to+adults+with+chronic+pain+and+prescription+opioid+misuse%2Fdisorder%3A+the+MOBILE+Relief+study.&aulast=Edwards 

37. 
TY  - JOUR
DB  - Ovid MEDLINE(R) 
ID  - 38491441
T1  - Trauma and mental health in Pacific Islanders.
DO  - https://dx.doi.org/10.1177/00207640241236109
A1  - Subica, Andrew M
A1  - Soakai, Lolofi
A1  - Tukumoeatu, Amen
A1  - Johnson, Taffy
A1  - Aitaoto, Nia
Y1  - 2024//
Y2  - 20240315//
N2  - BACKGROUND: Little is known about trauma and its mental health impact on Native Hawaiians/Pacific Islanders (NH/PI), an understudied Indigenous-colonized population that endures severe mental health disparities., AIMS: This novel investigation assessed trauma prevalence and its mental health and substance use correlates in NH/PIs in the U.S., METHOD: Using community-based participatory research methods, survey data on NH/PI trauma, depression, anxiety, substance use, and treatment need were collected from 306 NH/PI adults using online, telephone, and in-person methods. Descriptive statistics and adjusted regression models were employed., RESULTS: Sixty-nine percent of participants experienced lifetime trauma, reporting mean exposure to 2.5 different trauma types. Childhood physical and sexual abuse, and lifetime forced sexual assault rates were 34%, 25%, and 27%, respectively, exceeding general population rates. Women and men reported equivalent total mean exposure to different trauma types, as well as equal prevalence for every trauma type examined (e.g. sexual abuse/assault). Confirming hypotheses, after controlling for key demographic and mental health risk factors, increased exposure to multiple trauma types uniquely associated with greater depression, anxiety, alcohol symptomology, and greater likelihood for needing treatment and using illicit substances., CONCLUSIONS: Trauma is prevalent in NH/PI populations and significantly impacts NH/PI mental health; serving as an important but overlooked contributor to NH/PI mental health disparities. Current findings fill critical gaps in our knowledge of NH/PI trauma and mental health while revealing the importance of screening and treating NH/PIs for trauma exposure to alleviate existing mental health disparities.
KW  - Humans
KW  - Female
KW  - Male
KW  - Native Hawaiian or Other Pacific Islander/px [Psychology]
KW  - Native Hawaiian or Other Pacific Islander/sn [Statistics & Numerical Data]
KW  - *Native Hawaiian or Other Pacific Islander
KW  - Adult
KW  - Middle Aged
KW  - *Mental Health
KW  - Substance-Related Disorders/ep [Epidemiology]
KW  - *Substance-Related Disorders
KW  - Young Adult
KW  - Prevalence
KW  - Community-Based Participatory Research
KW  - Adolescent
KW  - Depression/ep [Epidemiology]
KW  - Anxiety/ep [Epidemiology]
KW  - Hawaii/ep [Epidemiology]
KW  - Risk Factors
KW  - Surveys and Questionnaires
KW  - Aged
KW  - Pacific Island People
JF  - The International journal of social psychiatry
JA  - Int J Soc Psychiatry
VL  - 70
IS  - 5
SP  - 861
EP  - 873
CY  - England
M2  - Subica, Andrew M. School of Medicine, University of California, Riverside, USA.
M2  - Soakai, Lolofi. Motivating Action Leadership Opportunity, Pomona, CA, USA.
M2  - Tukumoeatu, Amen. Empowering Pacific Islander Communities, Inc., Portland, OR, USA.
M2  - Johnson, Taffy. United Territories of Pacific Islanders Alliance, Kent, WA, USA.
M2  - Aitaoto, Nia. United Territories of Pacific Islanders Alliance, Kent, WA, USA.
M2  - Aitaoto, Nia. Pacific Islander Center of Primary Care Excellence, San Leandro, CA, USA.
SN  - 1741-2854
SN  - 0020-7640
M1  - gt5, 0374726
PT  - Journal Article
L2  - http://ovidsp.ovid.com/ovidweb.cgi?T=JS&PAGE=reference&D=medl&NEWS=N&AN=38491441
ER  -  

Link to the Ovid Full Text or citation: https://ovidsp.ovid.com/ovidweb.cgi?T=JS&CSC=Y&NEWS=N&PAGE=fulltext&D=medl&DO=10.1177%2f00207640241236109Link to the External Link Resolver: https://leeds.primo.exlibrisgroup.com/openurl/44LEE_INST/44LEE_INST:VU1?sid=OVID:medline&id=pmid:38491441&id=doi:10.1177%2F00207640241236109&issn=0020-7640&isbn=&volume=70&issue=5&spage=861&pages=861-873&date=2024&title=International+Journal+of+Social+Psychiatry&atitle=Trauma+and+mental+health+in+Pacific+Islanders.&aulast=Subica 

38. 
TY  - JOUR
DB  - Ovid MEDLINE(R) 
ID  - 38735818
T1  - Improving Access to Yoga for Chronic Pain in a Spanish-Speaking Community: A Quality Improvement Initiative.
DO  - https://dx.doi.org/10.1016/j.pmn.2024.03.018
A1  - Todd, Angela R
A1  - Tracy, Mary Fran
A1  - Hall, Sara F
A1  - Herrmann, Amanda A
A1  - Chrenka, Ella A
A1  - Hanson, Leah R
Y1  - 2024//
Y2  - 20240511//
N2  - BACKGROUND: The recent increase in opioid misuse and overdose among the Hispanic population signifies the need for an initiative to increase efforts in pain management in the Hispanic population. Yoga is an evidence-based therapeutic intervention that is effective for several pain-associated disorders. However, in the United States, it is primarily taught in English and not always accessible. This quality improvement (QI) project aimed to assess the outcome of implementing a yoga program on pain and quality of life in the Hispanic population., METHODS: Twenty Spanish-speaking community center members participated in a linguistically-tailored yoga program over the course of 10 weeks that included educational, demonstration, and practice videos. Outcome measures of the QI program included changes in pain interference, physical function, opioid medication use, the overall impression of change in pain, satisfaction with the program, and the likelihood of continuation of yoga practice., RESULTS: Data collected from participants (n = 16) after the 10-week period indicated that nearly 60% experienced an improvement in their overall impression of change in pain; their reported likelihood of continuation of yoga practice at home or another location were 6.8 and 7.4, respectively, on a 10-point scale. While pain interference was unaffected, there was an improvement in markers of physical function, including a two-fold improvement in general activity without limitations. The mean average intensity of pain decreased by 33%., CONCLUSION: The use of a linguistically-tailored yoga program improved self-reported overall pain, physical function, average intensity of pain, and initiated an interest in participants in utilizing yoga practice for self-management of pain. This QI project provides results that can be used for further implementation initiatives at other sites and consideration of use in diverse populations. Copyright © 2024. Published by Elsevier Inc.
KW  - Humans
KW  - *Yoga
KW  - Female
KW  - Male
KW  - *Quality Improvement
KW  - Middle Aged
KW  - Chronic Pain/th [Therapy]
KW  - *Chronic Pain
KW  - Hispanic or Latino/sn [Statistics & Numerical Data]
KW  - Hispanic or Latino/px [Psychology]
KW  - *Hispanic or Latino
KW  - Adult
KW  - Pain Management/mt [Methods]
KW  - Pain Management/st [Standards]
KW  - Pain Management/sn [Statistics & Numerical Data]
KW  - *Pain Management
KW  - Aged
KW  - Quality of Life/px [Psychology]
JF  - Pain management nursing : official journal of the American Society of Pain Management Nurses
JA  - Pain Manag Nurs
VL  - 25
IS  - 4
SP  - 395
EP  - 401
CY  - United States
M2  - Todd, Angela R. University of Minnesota, Minneapolis, Minnesota. Electronic address: zenke022@umn.edu.
M2  - Tracy, Mary Fran. University of Minnesota, Minneapolis, Minnesota.
M2  - Hall, Sara F. HealthPartners Neuroscience Center, Saint Paul, Minnesota; Regions Hospital, Saint Paul, Minnesota.
M2  - Herrmann, Amanda A. HealthPartners Neuroscience Center, Saint Paul, Minnesota; HealthPartners Institute, Minneapolis, Minnesota.
M2  - Chrenka, Ella A. HealthPartners Institute, Minneapolis, Minnesota.
M2  - Hanson, Leah R. HealthPartners Neuroscience Center, Saint Paul, Minnesota; HealthPartners Institute, Minneapolis, Minnesota.
SN  - 1532-8635
SN  - 1524-9042
M1  - 100890606
PT  - Journal Article
L2  - http://ovidsp.ovid.com/ovidweb.cgi?T=JS&PAGE=reference&D=medl&NEWS=N&AN=38735818
ER  -  

Link to the Ovid Full Text or citation: https://ovidsp.ovid.com/ovidweb.cgi?T=JS&CSC=Y&NEWS=N&PAGE=fulltext&D=medl&DO=10.1016%2fj.pmn.2024.03.018Link to the External Link Resolver: https://leeds.primo.exlibrisgroup.com/openurl/44LEE_INST/44LEE_INST:VU1?sid=OVID:medline&id=pmid:38735818&id=doi:10.1016%2Fj.pmn.2024.03.018&issn=1524-9042&isbn=&volume=25&issue=4&spage=395&pages=395-401&date=2024&title=Pain+Management+Nursing&atitle=Improving+Access+to+Yoga+for+Chronic+Pain+in+a+Spanish-Speaking+Community%3A+A+Quality+Improvement+Initiative.&aulast=Todd 

39. 
TY  - JOUR
DB  - Ovid MEDLINE(R) 
ID  - 39052330
T1  - Efficacy of a Mobile Health App (eMOTIVA) Regarding Compliance With Cardiac Rehabilitation Guidelines in Patients With Coronary Artery Disease: Randomized Controlled Clinical Trial.
DO  - https://dx.doi.org/10.2196/55421
A1  - Cruz-Cobo, Celia
A1  - Bernal-Jimenez, Maria Angeles
A1  - Calle, German
A1  - Gheorghe, Livia Luciana
A1  - Gutierrez-Barrios, Alejandro
A1  - Canadas, Dolores
A1  - Tur, Josep A
A1  - Vazquez-Garcia, Rafael
A1  - Santi-Cano, Maria Jose
Y1  - 2024//
Y2  - 20240725//
N2  - BACKGROUND: Cardiac rehabilitation is fundamental among patients recovering from a coronary event, and mHealth technology may constitute a useful tool that provides guidelines based on scientific evidence in an entertaining, attractive, and user-friendly format., OBJECTIVE: This study aimed to compare the efficacy of an mHealth intervention involving the eMOTIVA app and that of usual care regarding compliance with cardiac rehabilitation guidelines in terms of lifestyle, cardiovascular risk factors, and satisfaction among patients with acute coronary syndrome., METHODS: A randomized controlled clinical trial with a parallel group design was conducted. It included 300 patients (mHealth group, 150; control group, 150) who underwent percutaneous coronary intervention for acute coronary syndrome. Both groups underwent evaluations initially (during hospitalization) and after 3 and 6 months (face-to-face consultations). The eMOTIVA app incorporates a virtual classroom providing audio and video information about a healthy lifestyle, a section for self-recording cardiovascular risk factors, and a section for feedback messages and gamification. The primary outcome variables were (1) adherence to the Mediterranean diet and the frequency of consumption of food; (2) physical activity level, sedentary time, and exercise capacity; (3) smoking cessation and nicotine dependence; (4) level of knowledge about cardiovascular risk factors; and (5) app satisfaction and usability., RESULTS: The study analyzed 287 patients (mHealth group, 145; control group, 142). Most participants were male (207/300, 69.0%), and the mean age was 62.53 (SD 8.65) years. Significant improvements were observed in the mHealth group compared with the control group at 6 months in terms of (1) adherence to the Mediterranean diet (mean 11.92, SD 1.70 vs 8.92, SD 2.66 points; P<.001) and frequency of eating foods (red meat [<=1/week]: 141/143, 97.9% vs 96/141, 68.1%; industrial pastries [<2/week]: 129/143, 89.6% vs 80/141, 56.8%; oily fish [>=2/week]: 124/143, 86.1% vs 64/141, 41.4%; vegetables [>=2/day]: 130/143, 90.3% vs 78/141, 55.3%; fruit [>=2/day]: 128/143, 88.9% vs 85/141, 60.2%; all P<.001); (2) physical activity (mean 2112.66, SD 1196.67 vs 1372.60, SD 944.62 metabolic equivalents/week; P<.001) and sedentary time (mean 8.38, SD 1.88 vs 9.59, SD 2.09 hours; P<.001); (3) exercise capacity (distance: mean 473.49, SD 102.28 vs 447.25, SD 93.68 meters; P=.04); and (4) level of knowledge (mean 117.85, SD 3.83 vs 111.00, SD 7.11 points; P<.001). App satisfaction was high (mean 42.53, SD 6.38 points), and its usability was excellent (mean 95.60, SD 4.03 points)., CONCLUSIONS: With the eMOTIVA app, favorable results were obtained in the intervention group in terms of adherence to the Mediterranean diet, frequency of eating certain foods, physical activity, sedentary time, exercise capacity, knowledge level, systolic blood pressure, heart rate, and blood sugar level. Furthermore, participants reported high app satisfaction and rated its usability as excellent. Thus, this innovative tool is very promising., TRIAL REGISTRATION: ClinicalTrials.gov NCT05247606; https://clinicaltrials.gov/study/NCT05247606. Copyright ©Celia Cruz-Cobo, Maria Angeles Bernal-Jimenez, German Calle, Livia Luciana Gheorghe, Alejandro Gutierrez-Barrios, Dolores Canadas, Josep A Tur, Rafael Vazquez-Garcia, Maria Jose Santi-Cano. Originally published in JMIR mHealth and uHealth (https://mhealth.jmir.org), 25.07.2024.
KW  - Humans
KW  - Male
KW  - Female
KW  - Middle Aged
KW  - Coronary Artery Disease/px [Psychology]
KW  - Coronary Artery Disease/rh [Rehabilitation]
KW  - *Coronary Artery Disease
KW  - Aged
KW  - Cardiac Rehabilitation/mt [Methods]
KW  - Cardiac Rehabilitation/st [Standards]
KW  - Cardiac Rehabilitation/sn [Statistics & Numerical Data]
KW  - *Cardiac Rehabilitation
KW  - Mobile Applications/st [Standards]
KW  - Mobile Applications/sn [Statistics & Numerical Data]
KW  - *Mobile Applications
KW  - Patient Compliance/sn [Statistics & Numerical Data]
JF  - JMIR mHealth and uHealth
JA  - JMIR Mhealth Uhealth
VL  - 12
SP  - e55421
CY  - Canada
M2  - Cruz-Cobo, Celia. Faculty of Nursing and Physiotherapy, University of Cadiz, Cadiz, Spain.
M2  - Cruz-Cobo, Celia. Institute of Biomedical Research and Innovation of Cadiz, Cadiz, Spain.
M2  - Cruz-Cobo, Celia. Research Group on Nutrition, Molecular, Pathophysiological and Social Issues, University of Cadiz, Cadiz, Spain.
M2  - Bernal-Jimenez, Maria Angeles. Faculty of Nursing and Physiotherapy, University of Cadiz, Cadiz, Spain.
M2  - Bernal-Jimenez, Maria Angeles. Institute of Biomedical Research and Innovation of Cadiz, Cadiz, Spain.
M2  - Bernal-Jimenez, Maria Angeles. Research Group on Nutrition, Molecular, Pathophysiological and Social Issues, University of Cadiz, Cadiz, Spain.
M2  - Calle, German. Institute of Biomedical Research and Innovation of Cadiz, Cadiz, Spain.
M2  - Calle, German. Cardiology Clinical Unit, Puerta del Mar Hospital, Cadiz, Spain.
M2  - Gheorghe, Livia Luciana. Institute of Biomedical Research and Innovation of Cadiz, Cadiz, Spain.
M2  - Gheorghe, Livia Luciana. Cardiology Clinical Unit, Puerta del Mar Hospital, Cadiz, Spain.
M2  - Gutierrez-Barrios, Alejandro. Institute of Biomedical Research and Innovation of Cadiz, Cadiz, Spain.
M2  - Gutierrez-Barrios, Alejandro. Cardiology Clinical Unit, Puerta del Mar Hospital, Cadiz, Spain.
M2  - Canadas, Dolores. Institute of Biomedical Research and Innovation of Cadiz, Cadiz, Spain.
M2  - Canadas, Dolores. Cardiology Clinical Unit, Puerta del Mar Hospital, Cadiz, Spain.
M2  - Tur, Josep A. Research Group on Community Nutrition & Oxidative Stress, University of the Balearic Islands, Palma de Mallorca, Spain.
M2  - Vazquez-Garcia, Rafael. Institute of Biomedical Research and Innovation of Cadiz, Cadiz, Spain.
M2  - Vazquez-Garcia, Rafael. Cardiology Clinical Unit, Puerta del Mar Hospital, Cadiz, Spain.
M2  - Santi-Cano, Maria Jose. Faculty of Nursing and Physiotherapy, University of Cadiz, Cadiz, Spain.
M2  - Santi-Cano, Maria Jose. Institute of Biomedical Research and Innovation of Cadiz, Cadiz, Spain.
M2  - Santi-Cano, Maria Jose. Research Group on Nutrition, Molecular, Pathophysiological and Social Issues, University of Cadiz, Cadiz, Spain.
SN  - 2291-5222
SN  - 2291-5222
M1  - 101624439
PT  - Journal Article, Randomized Controlled Trial
L2  - http://ovidsp.ovid.com/ovidweb.cgi?T=JS&PAGE=reference&D=medl&NEWS=N&AN=39052330
ER  -  

Link to the Ovid Full Text or citation: https://ovidsp.ovid.com/ovidweb.cgi?T=JS&CSC=Y&NEWS=N&PAGE=fulltext&D=medl&DO=10.2196%2f55421Link to the External Link Resolver: https://leeds.primo.exlibrisgroup.com/openurl/44LEE_INST/44LEE_INST:VU1?sid=OVID:medline&id=pmid:39052330&id=doi:10.2196%2F55421&issn=2291-5222&isbn=&volume=12&issue=&spage=e55421&pages=e55421&date=2024&title=JMIR+MHealth+and+UHealth&atitle=Efficacy+of+a+Mobile+Health+App+%28eMOTIVA%29+Regarding+Compliance+With+Cardiac+Rehabilitation+Guidelines+in+Patients+With+Coronary+Artery+Disease%3A+Randomized+Controlled+Clinical+Trial.&aulast=Cruz-Cobo 

40. 
TY  - JOUR
DB  - Ovid MEDLINE(R) 
ID  - 39032348
T1  - Subacute encephalopathy with seizures in alcoholics (SESA) syndrome.
DO  - https://dx.doi.org/10.1016/j.seizure.2024.07.010
A1  - Fernandez-Torre, Jose L
A1  - Kaplan, Peter W
A1  - Cherchi, Marina S
A1  - Drake-Perez, Marta
A1  - Marco de Lucas, Enrique
A1  - Vazquez-Higuera, Jose L
A1  - Hernandez-Hernandez, Miguel A
Y1  - 2024//
Y2  - 20240714//
N2  - PURPOSE: To describe four patients with subacute encephalopathy with seizures in alcoholics (SESA) syndrome and to review its clinical, electroencephalogram (EEG), neuroimaging and diagnostic criteria., METHODS: We conducted a retrospective analysis of a series of prospectively collected patients who met the previously established criteria for SESA syndrome. Subsequently, we reviewed all cases published in the English language from the initial description to the present., RESULTS: We found 34 patients diagnosed with SESA syndrome to date, including the four cases of SESA in this report. Fourteen out of 34 (41.1 %) patients were over 60 years of age. Twelve (35.2 %) were abstinent from alcohol and in 4 (11.7 %) there was excessive alcohol consumption. Triggering causes were unknown in 18 cases (53.0 %). All cases (100 %) presented with an altered mental status. Fourteen (41.1 %) subjects had a history of epileptic seizures in the context of acute withdrawal syndrome (AWS). Twenty (58.8 %) patients had focal motor seizures (FMSs), 24 (70.5 %) bilateral tonic-clonic seizures (BTCSs), and 15 (44.1 %) focal impaired awareness seizures (FIASs). In 8 (23.5 %), criteria for focal nonconvulsive status epilepticus (NCSE) were met. Twenty-eight (82.3 %) subjects had transient neurological deficits. In 29 (85.2 %) subjects, lateralized periodic discharges (LPDs) were observed in the EEG. Areas of increased T2/FLAIR signal and restricted diffusion were mentioned in 22 subjects (64.7 %). Transfer to the intensive care unit (ICU) was necessary in 8 (23.5 %) subjects. Thirteen (38.2 %) had recurrent episodes. Enduring cerebral sequelae had been mentioned in 9 (26.4 %) cases. The most used anti-seizure medication (ASM) was levetiracetam, followed by phenytoin and lacosamide., CONCLUSION: SESA syndrome represents a well-defined subtype of focal NCSE in patients with chronic alcoholism. Its prompt recognition can facilitate the initiation of early ASM therapy and help implement a video-EEG evaluation and neuroimaging strategy. Copyright © 2024 British Epilepsy Association. Published by Elsevier Ltd. All rights reserved.
KW  - Humans
KW  - Male
KW  - Middle Aged
KW  - Female
KW  - *Electroencephalography
KW  - Retrospective Studies
KW  - Seizures/et [Etiology]
KW  - Adult
KW  - Aged
KW  - Alcoholism/co [Complications]
KW  - Alcohol Withdrawal Seizures/co [Complications]
KW  - Syndrome
KW  - Anticonvulsants/tu [Therapeutic Use]
JF  - Seizure
JA  - Seizure
VL  - 120
SP  - 194
EP  - 200
CY  - England
M2  - Fernandez-Torre, Jose L. Department of Clinical Neurophysiology, Marques de Valdecilla University Hospital, Santander, Cantabria 39008, Spain; Department of Physiology and Pharmacology, School of Medicine, University of Cantabria, Santander, Cantabria 39008, Spain; Biomedical Research Institute (IDIVAL), Santander, Cantabria 39011, Spain. Electronic address: joseluis.fernandezt@scsalud.es.
M2  - Kaplan, Peter W. Department of Neurology, Johns Hopkins Bayview Medical Center, 4940 Eastern Avenue, Baltimore, MD 21210, USA.
M2  - Cherchi, Marina S. Biomedical Research Institute (IDIVAL), Santander, Cantabria 39011, Spain; Department of Intensive Medicine, Marques de Valdecilla University Hospital, Santander, Cantabria 39008, Spain.
M2  - Drake-Perez, Marta. Biomedical Research Institute (IDIVAL), Santander, Cantabria 39011, Spain; Department of Radiology, Marques de Valdecilla University Hospital, Santander, Cantabria 39008, Spain.
M2  - Marco de Lucas, Enrique. Biomedical Research Institute (IDIVAL), Santander, Cantabria 39011, Spain; Department of Radiology, Marques de Valdecilla University Hospital, Santander, Cantabria 39008, Spain; Department of Medical-Surgical Sciences, School of Medicine, University of Cantabria, Santander, Cantabria 39008, Spain.
M2  - Vazquez-Higuera, Jose L. Biomedical Research Institute (IDIVAL), Santander, Cantabria 39011, Spain; Department of Neurology, Marques de Valdecilla University Hospital Santander, Cantabria 39008, Spain.
M2  - Hernandez-Hernandez, Miguel A. Biomedical Research Institute (IDIVAL), Santander, Cantabria 39011, Spain; Department of Intensive Medicine, Marques de Valdecilla University Hospital, Santander, Cantabria 39008, Spain.
SN  - 1532-2688
SN  - 1059-1311
M1  - b1j, 9306979
PT  - Journal Article, Case Reports, Review
L2  - http://ovidsp.ovid.com/ovidweb.cgi?T=JS&PAGE=reference&D=medl&NEWS=N&AN=39032348
ER  -  

Link to the Ovid Full Text or citation: https://ovidsp.ovid.com/ovidweb.cgi?T=JS&CSC=Y&NEWS=N&PAGE=fulltext&D=medl&DO=10.1016%2fj.seizure.2024.07.010Link to the External Link Resolver: https://leeds.primo.exlibrisgroup.com/openurl/44LEE_INST/44LEE_INST:VU1?sid=OVID:medline&id=pmid:39032348&id=doi:10.1016%2Fj.seizure.2024.07.010&issn=1059-1311&isbn=&volume=120&issue=&spage=194&pages=194-200&date=2024&title=Seizure&atitle=Subacute+encephalopathy+with+seizures+in+alcoholics+%28SESA%29+syndrome.&aulast=Fernandez-Torre 

41. 
TY  - JOUR
DB  - Ovid MEDLINE(R) 
ID  - 39099139
T1  - The experience of adolescence process among French teenager pregnancies: a mixed-methods study.
DO  - https://dx.doi.org/10.1080/17482631.2024.2386715
A1  - Cosquer, Mireille
A1  - Jousselme, Catherine
A1  - Falissard, Bruno
A1  - Lefebvre, Aline
Y1  - 2024//
Y2  - 20240804//
N2  - PURPOSE: Teenage pregnancy remains a significant global public health concern worldwide. However, it presents a complex phenomenon in developed countries, carrying potential short- and long-term consequences for both mothers and children., METHODS: This mixed method study used data from the French cross-sectional study "Portraits of adolescents", which included 6000 girls aged between 13 and 17 years. The quantitative approach involved comparisons between a subgroup with an history of pregnancy and their peers, examining their lived-experience and mental health. The qualitative approach investigated the question "What does being a teenager mean for you?" specifically for the girls who reported an history of pregnancy., RESULTS: Teenage pregnancies presented elevated rates of mental health disorders, including dark thoughts, depression, self-harm, participating in dangerous games, attempting suicide and increased use of psychoactive substances. With limited support, in comparison to their peers. The qualitative approach revealed three major themes: "being in action", "a way of feeling", and "quality of relationship"., CONCLUSION: This vulnerable subgroup of adolescents suggests the need for a coordinated multidisciplinary healthcare approach, given their limited parental and friend support, with a high risk of experiencing poor mental health. Additionally, these findings portray a "silent sufferer" population characterized by difficulties recognizing or managing emotions due to difficulties in expressing their emotional distress.
KW  - Humans
KW  - Adolescent
KW  - Female
KW  - Pregnancy in Adolescence/px [Psychology]
KW  - *Pregnancy in Adolescence
KW  - France
KW  - Pregnancy
KW  - Cross-Sectional Studies
KW  - *Mental Health
KW  - Qualitative Research
KW  - Adolescent Behavior/px [Psychology]
KW  - Mental Disorders
KW  - Depression
KW  - Substance-Related Disorders
KW  - Emotions
KW  - Suicide, Attempted
KW  - Self-Injurious Behavior/px [Psychology]
KW  - Peer Group
JF  - International journal of qualitative studies on health and well-being
JA  - Int J Qual Stud Health Well-being
VL  - 19
IS  - 1
SP  - 2386715
CY  - United States
M2  - Cosquer, Mireille. CESP, U1018, Paris-Saclay University, Bicetre University Hospital, Le Kremlin Bicetre, France.
M2  - Cosquer, Mireille. Academic Department, Foundation Vallee Hospital, Gentilly, France.
M2  - Jousselme, Catherine. CESP, U1018, Paris-Saclay University, Bicetre University Hospital, Le Kremlin Bicetre, France.
M2  - Jousselme, Catherine. Academic Department, Foundation Vallee Hospital, Gentilly, France.
M2  - Falissard, Bruno. CESP, U1018, Paris-Saclay University, Bicetre University Hospital, Le Kremlin Bicetre, France.
M2  - Falissard, Bruno. Academic Department, Foundation Vallee Hospital, Gentilly, France.
M2  - Lefebvre, Aline. Academic Department, Foundation Vallee Hospital, Gentilly, France.
M2  - Lefebvre, Aline. Human Genetics and Cognitive Functions, Institut Pasteur, UMR 3571 CNRS, University Paris Diderot, Paris, France.
SN  - 1748-2631
SN  - 1748-2623
M1  - 101256506
PT  - Journal Article
L2  - http://ovidsp.ovid.com/ovidweb.cgi?T=JS&PAGE=reference&D=medl&NEWS=N&AN=39099139
ER  -  

Link to the Ovid Full Text or citation: https://ovidsp.ovid.com/ovidweb.cgi?T=JS&CSC=Y&NEWS=N&PAGE=fulltext&D=medl&DO=10.1080%2f17482631.2024.2386715Link to the External Link Resolver: https://leeds.primo.exlibrisgroup.com/openurl/44LEE_INST/44LEE_INST:VU1?sid=OVID:medline&id=pmid:39099139&id=doi:10.1080%2F17482631.2024.2386715&issn=1748-2623&isbn=&volume=19&issue=1&spage=2386715&pages=2386715&date=2024&title=International+Journal+of+Qualitative+Studies+on+Health+and+Well-being&atitle=The+experience+of+adolescence+process+among+French+teenager+pregnancies%3A+a+mixed-methods+study.&aulast=Cosquer 

42. 
TY  - JOUR
DB  - Ovid MEDLINE(R) 
ID  - 38861842
T1  - Applying a stigma and time framework to facilitate equitable access to hepatitis C care among women who inject drugs: The ETHOS Engage Study.
DO  - https://dx.doi.org/10.1016/j.drugpo.2024.104477
A1  - Marshall, Alison D
A1  - Rance, Jake
A1  - Dore, Gregory J
A1  - Grebely, Jason
A1  - Treloar, Carla
Y1  - 2024//
Y2  - 20240610//
N2  - BACKGROUND: Women who inject drugs are significantly less likely to initiate hepatitis C virus (HCV) treatment than men. Concerted efforts are needed to minimise gender-based inequalities in care. The study aim was to use a stigma and time framework to investigate how women who inject drugs experienced HCV care in healthcare settings., METHODS: Semi-structured, in-depth interviews were conducted with 34 participants from the ETHOS Engage Cohort (n = 1,443) in Australia. Inclusion criteria were aged >=18 years, history of injection drug use, and persons who injected in the prior six months or were currently receiving opioid agonist treatment. Drawing on the original qualitative dataset (n = 34), we conducted a secondary analysis focused on women participants' experiences of receiving HCV related care (n = 21/34). Utilising thematic analysis, we applied Earnshaw's theoretical framework, which incorporates time into stigma and health research via three "timescales" - historical context, human development, and status course., RESULTS: Among the 21 women interviewed (mean age 42 years, 5 are Aboriginal, 11 received HCV treatment), the majority were currently receiving opioid agonist treatment and over half injected drugs in the past month. For historical context, most participants were diagnosed with HCV during the interferon era (1990s-2014). Participants had to navigate a sociomedical landscape not only largely bereft of adequate HCV medical knowledge, appropriate support, and adequate treatments, but were also generally assessed as "unsuitable" for treatment based on their perceived personhood as people who inject drugs. For human development, many participants reported encountering overlapping stigmatizing experiences (layered stigma) while receiving their HCV diagnosis in prenatal care and early postpartum. Under status course, participants acutely recognised the intersection of HCV infection, injection drug use, and gender, and reported concerns about being judged more harshly from healthcare providers as a result., CONCLUSION: A stigma and time framework illuminated multiple overlapping stigmatizing experiences for women who inject drugs in HCV care and in turn, can help to inform tools and interventions to counter their impact. Copyright © 2024 The Author(s). Published by Elsevier B.V. All rights reserved.
KW  - Humans
KW  - Female
KW  - Substance Abuse, Intravenous/px [Psychology]
KW  - *Substance Abuse, Intravenous
KW  - *Social Stigma
KW  - Adult
KW  - Hepatitis C/dt [Drug Therapy]
KW  - Hepatitis C/px [Psychology]
KW  - *Hepatitis C
KW  - Australia
KW  - *Health Services Accessibility
KW  - Middle Aged
KW  - Time Factors
KW  - Interviews as Topic
KW  - Opiate Substitution Treatment
JF  - The International journal on drug policy
JA  - Int J Drug Policy
VL  - 129
SP  - 104477
CY  - Netherlands
M2  - Marshall, Alison D. The Kirby Institute, University of New South Wales, Sydney, Australia; Centre for Social Research in Health, University of New South Wales, Sydney, Australia. Electronic address: amarshall@kirby.unsw.edu.au.
M2  - Rance, Jake. Centre for Social Research in Health, University of New South Wales, Sydney, Australia.
M2  - Dore, Gregory J. The Kirby Institute, University of New South Wales, Sydney, Australia.
M2  - Grebely, Jason. The Kirby Institute, University of New South Wales, Sydney, Australia.
M2  - Treloar, Carla. Centre for Social Research in Health, University of New South Wales, Sydney, Australia.
SN  - 1873-4758
SN  - 0955-3959
M1  - 9014759
PT  - Journal Article
L2  - http://ovidsp.ovid.com/ovidweb.cgi?T=JS&PAGE=reference&D=medl&NEWS=N&AN=38861842
ER  -  

Link to the Ovid Full Text or citation: https://ovidsp.ovid.com/ovidweb.cgi?T=JS&CSC=Y&NEWS=N&PAGE=fulltext&D=medl&DO=10.1016%2fj.drugpo.2024.104477Link to the External Link Resolver: https://leeds.primo.exlibrisgroup.com/openurl/44LEE_INST/44LEE_INST:VU1?sid=OVID:medline&id=pmid:38861842&id=doi:10.1016%2Fj.drugpo.2024.104477&issn=0955-3959&isbn=&volume=129&issue=&spage=104477&pages=104477&date=2024&title=International+Journal+of+Drug+Policy&atitle=Applying+a+stigma+and+time+framework+to+facilitate+equitable+access+to+hepatitis+C+care+among+women+who+inject+drugs%3A+The+ETHOS+Engage+Study.&aulast=Marshall 

43. 
TY  - JOUR
DB  - Ovid MEDLINE(R) 
ID  - 39075465
T1  - Acceptability, feasibility and fidelity of the culturally adapted version of Unplugged ("Yo Se Lo Que Quiero"), a substance use preventive program among adolescents in Chile: a pilot randomized controlled study.
DO  - https://dx.doi.org/10.1186/s12889-024-19499-2
A1  - Salgado, Gabriel
A1  - Gaete, Jorge
A1  - Gana, Sofia
A1  - Valenzuela, Daniela
A1  - Araya, Ricardo
Y1  - 2024//
Y2  - 20240729//
N2  - INTRODUCTION: The consumption of alcohol, tobacco, and cannabis is a public health problem that impacts the cognitive, social, and emotional development of adolescents. Prevention strategies such as the "Unplugged" program are effective in delaying the progression of daily smoking and episodes of drunkenness among adolescents. "Yo Se Lo Que Quiero" (YSLQQ) corresponds to the adaptation of this program to the Chilean context. This study assesses the acceptability and feasibility of implementing this program to the local reality., MATERIAL AND METHODS: This was a cluster-randomized controlled pilot study conducted on six public schools. All consented students attending 6th, 7th, and 8th grades (n = 1,180) participated in the study. The schools were randomly assigned to one of two conditions in a 1:1 ratio: (1) the "YSLQQ" intervention group (n = 526), and (2) the Control group (n = 654). The program consisted of a 12-hour class-based curriculum based on a comprehensive social-influence approach delivered by a trained facilitator. The acceptability and feasibility were assessed in the intervention group at the end of the intervention using questionnaires answered by students and facilitators. The quality and fidelity of the program were evaluated during the implementation using self-ported surveys answered by the facilitators and the assessment of video-recorded sessions rated by external observers. Finally, a pre-test and a post-test survey assessing past and current substance use and risk and protective factors were conducted before and immediately after the program's implementation., RESULTS: A high proportion of students (49.6%) liked the sessions. 79.2% reported that the YSLQQ helped them learn about the dangers of substances, while 65.8% reported having more skills to avoid substance use in the future. Regarding students' satisfaction with YSLQQ, 62.9% reported being happy or very happy with the program. Facilitators reported implementing the intervention according to the manual in 73.9% of sessions. Regarding substance use, students who participated in the intervention groups reported a significant reduction in drunkenness in the last year and last 30-day prevalence and also a significant reduction in a lifetime and 30-day prevalence of cannabis use when compared with those students in the control group., CONCLUSIONS: Our results suggest that YSLQQ has adequate acceptability and feasibility to be implemented in the Chilean context, and there were promising results in reducing drunkenness and cannabis use. Future research should confirm these results in a larger RCT study., TRIAL REGISTRATION: The trial was registered in ClinicalTrials.gov, NCT04566627; registration date: 01/03/2019. Copyright © 2024. The Author(s).
KW  - Humans
KW  - Chile
KW  - Adolescent
KW  - Pilot Projects
KW  - Male
KW  - Female
KW  - *Feasibility Studies
KW  - Substance-Related Disorders/pc [Prevention & Control]
KW  - *Substance-Related Disorders
KW  - Program Evaluation
KW  - Patient Acceptance of Health Care/sn [Statistics & Numerical Data]
JF  - BMC public health
JA  - BMC Public Health
VL  - 24
IS  - 1
SP  - 2026
CY  - England
M2  - Salgado, Gabriel. Magister en Epidemiologia, Facultad de Medicina, Universidad de los Andes, Santiago, Chile.
M2  - Salgado, Gabriel. Millennium Nucleus to Improve the Mental Health of Adolescents and Youths (Imhay), Santiago, Chile.
M2  - Gaete, Jorge. Millennium Nucleus to Improve the Mental Health of Adolescents and Youths (Imhay), Santiago, Chile. jgaete@uandes.cl.
M2  - Gaete, Jorge. Centro de Investigacion en Salud Mental Estudiantil (ISME), Escuela de Educacion, Facultad de Ciencias Sociales, Universidad de los Andes, Santiago, Chile. jgaete@uandes.cl.
M2  - Gana, Sofia. Doctorado en Ciencias del Desarrollo y Psicopatologia, Laboratorio de Ciencias Cognitivas, Facultad de Psicologia, Universidad del Desarrollo, Santiago, Chile.
M2  - Valenzuela, Daniela. Millennium Nucleus to Improve the Mental Health of Adolescents and Youths (Imhay), Santiago, Chile.
M2  - Araya, Ricardo. Department of Health Service & Population Research, David Goldberg Centre, King's College London, London, UK.
SN  - 1471-2458
SN  - 1471-2458
M1  - 100968562
PT  - Journal Article, Randomized Controlled Trial
L2  - http://ovidsp.ovid.com/ovidweb.cgi?T=JS&PAGE=reference&D=medl&NEWS=N&AN=39075465
ER  -  

Link to the Ovid Full Text or citation: https://ovidsp.ovid.com/ovidweb.cgi?T=JS&CSC=Y&NEWS=N&PAGE=fulltext&D=medl&DO=10.1186%2fs12889-024-19499-2Link to the External Link Resolver: https://leeds.primo.exlibrisgroup.com/openurl/44LEE_INST/44LEE_INST:VU1?sid=OVID:medline&id=pmid:39075465&id=doi:10.1186%2Fs12889-024-19499-2&issn=1471-2458&isbn=&volume=24&issue=1&spage=2026&pages=2026&date=2024&title=BMC+Public+Health&atitle=Acceptability%2C+feasibility+and+fidelity+of+the+culturally+adapted+version+of+Unplugged+%28%22Yo+Se+Lo+Que+Quiero%22%29%2C+a+substance+use+preventive+program+among+adolescents+in+Chile%3A+a+pilot+randomized+controlled+study.&aulast=Salgado 

44. 
TY  - JOUR
DB  - Ovid MEDLINE(R) 
ID  - 39012387
T1  - Serious treatment-emergent adverse events in chronic low back pain patients treated with buprenorphine or oral opioids: a retrospective commercial claims analysis.
DO  - https://dx.doi.org/10.57264/cer-2023-0183
A1  - Stanicic, Filip
A1  - Grbic, Dimitrije
A1  - Vukicevic, Djurdja
A1  - Zah, Vladimir
Y1  - 2024//
Y2  - 20240716//
N2  - Aim: Explore the safety of Belbuca R (buprenorphine buccal film), buprenorphine transdermal patches and oral opioids for chronic low back pain (cLBP) treatment. Methods: The retrospective analysis of the MarketScan Commercial database (2018-2021) included treatment-naive cLBP adults. The first date of buprenorphine (Belbuca and transdermal patch) or opioid prescription was index date. Cohorts were defined based on the index medication. Observation included a 6-month pre-index period, while post-index lasted until the end of continuous insurance coverage. There were 44 relevant treatment-emergent adverse events (TEAEs) identified in the literature. Incidence rate ratio (IRR) and incidence rate difference (IRD) were used to compare serious TEAE rates (in 1000 person-years) between cohorts. Propensity-score matching minimized the selection bias. Results: Buprenorphine had lower rates of 15 serious TEAEs than oral opioids (all p <= 0.037), while higher rates only for serious dizziness (IRR 2.44, p = 0.011; driven by Belbuca), opioid abuse/dependence (IRR 3.13, p = 0.004; driven by patches) and cholecystitis (IRD 20.25, p = 0.044; an outlier). Additionally, a comparison between Belbuca and oral opioids showed lower rates of 13 serious TEAEs (all p <= 0.024) and a higher serious dizziness rate (IRR 3.17, p = 0.024). Although the rates of serious opioid abuse/dependence were similar (24.60 vs 26.93, p = 0.921), all Belbuca patients and none of the opioid patients had a positive history of these events. Belbuca also had lower rates of five serious TEAEs than transdermal patches (all p <= 0.018), including a serious opioid abuse/dependence (IRR 0.04, p < 0.001), but higher rates of serious cholecystitis (IRD 52.17, p = 0.035; an outlier) and suicidal ideation (IRD 156.50, p < 0.001; an outlier). Conclusion:  Buprenorphine had a better safety profile than oral opioids in cLBP treatment. Belbuca showed a more favorable TEAE profile than buprenorphine transdermal patches and oral opioids.
KW  - Humans
KW  - Buprenorphine/ae [Adverse Effects]
KW  - Buprenorphine/ad [Administration & Dosage]
KW  - Buprenorphine/tu [Therapeutic Use]
KW  - *Buprenorphine
KW  - Retrospective Studies
KW  - Analgesics, Opioid/ae [Adverse Effects]
KW  - Analgesics, Opioid/ad [Administration & Dosage]
KW  - Analgesics, Opioid/tu [Therapeutic Use]
KW  - *Analgesics, Opioid
KW  - Female
KW  - Male
KW  - Low Back Pain/dt [Drug Therapy]
KW  - *Low Back Pain
KW  - Adult
KW  - Middle Aged
KW  - Chronic Pain/dt [Drug Therapy]
KW  - *Chronic Pain
KW  - Administration, Oral
KW  - Insurance Claim Review/sn [Statistics & Numerical Data]
KW  - Transdermal Patch
KW  - Young Adult
KW  - Opioid-Related Disorders/ep [Epidemiology]
KW  - Opioid-Related Disorders/dt [Drug Therapy]
JF  - Journal of comparative effectiveness research
JA  - J. comp. eff. res.
VL  - 13
IS  - 8
SP  - e230183
CY  - England
M2  - Stanicic, Filip. Health Economics & Outcomes Research Department, ZRx Outcomes Research Inc., Mississauga, ON L5A 2X7, Canada.
M2  - Grbic, Dimitrije. Health Economics & Outcomes Research Department, ZRx Outcomes Research Inc., Mississauga, ON L5A 2X7, Canada.
M2  - Vukicevic, Djurdja. Health Economics & Outcomes Research Department, ZRx Outcomes Research Inc., Mississauga, ON L5A 2X7, Canada.
M2  - Zah, Vladimir. Health Economics & Outcomes Research Department, ZRx Outcomes Research Inc., Mississauga, ON L5A 2X7, Canada.
SN  - 2042-6313
SN  - 2042-6305
M1  - 101577308
PT  - Journal Article
L2  - http://ovidsp.ovid.com/ovidweb.cgi?T=JS&PAGE=reference&D=medl&NEWS=N&AN=39012387
ER  -  

Link to the Ovid Full Text or citation: https://ovidsp.ovid.com/ovidweb.cgi?T=JS&CSC=Y&NEWS=N&PAGE=fulltext&D=medl&DO=10.57264%2fcer-2023-0183Link to the External Link Resolver: https://leeds.primo.exlibrisgroup.com/openurl/44LEE_INST/44LEE_INST:VU1?sid=OVID:medline&id=pmid:39012387&id=doi:10.57264%2Fcer-2023-0183&issn=2042-6305&isbn=&volume=13&issue=8&spage=e230183&pages=e230183&date=2024&title=Journal+of+Comparative+Effectiveness+Research&atitle=Serious+treatment-emergent+adverse+events+in+chronic+low+back+pain+patients+treated+with+buprenorphine+or+oral+opioids%3A+a+retrospective+commercial+claims+analysis.&aulast=Stanicic 

45. 
TY  - JOUR
DB  - Ovid MEDLINE(R) 
ID  - 38710992
T1  - 3D Cinematic rendering for evaluating femoral pseudoaneurysms in injection drug users.
DO  - https://dx.doi.org/10.1007/s10140-024-02237-x
A1  - Yasrab, Mohammad
A1  - Rizk, Ryan C
A1  - Chu, Linda C
A1  - Fishman, Elliot K
Y1  - 2024//
Y2  - 20240507//
N2  - The inguinal region, specifically the femoral vasculature, is a commonly used site of injection for intravenous drug users (IVDU). Repeated puncture of the vessel wall results in breakdown and subsequent arterial pseudoaneurysm- dilatations or outpouching of blood vessels, which, if left untreated, can result in fatal complications such as rupture with hemorrhage, sepsis, or even limb loss. The current modalities for arterial pseudoaneurysms include Doppler ultrasound and computed tomography (CT) angiography, both of which play important roles in management and surgical planning. However, 3D cinematic rendering (CR), a novel CT post-processing technique, offers timely, highly detailed photorealistic images that more clearly display the relation of anatomical structures, allowing for greater diagnostic confidence and precise surgical planning, particularly useful in the emergency setting. In this pictorial review, we demonstrate role of 3D CR in diagnosis and management of femoral pseudoaneurysms in IVDU through 9 illustrative cases. Copyright © 2024. The Author(s), under exclusive licence to American Society of Emergency Radiology (ASER).
KW  - Humans
KW  - Aneurysm, False/dg [Diagnostic Imaging]
KW  - *Aneurysm, False
KW  - *Imaging, Three-Dimensional
KW  - Femoral Artery/dg [Diagnostic Imaging]
KW  - *Femoral Artery
KW  - Substance Abuse, Intravenous/co [Complications]
KW  - Substance Abuse, Intravenous/dg [Diagnostic Imaging]
KW  - *Substance Abuse, Intravenous
KW  - Computed Tomography Angiography/mt [Methods]
KW  - Contrast Media
KW  - Adult
KW  - Male
KW  - Female
JF  - Emergency radiology
JA  - EMERG. RADIOL.
VL  - 31
IS  - 4
SP  - 595
EP  - 603
CY  - United States
M2  - Yasrab, Mohammad. Department of Radiology, Johns Hopkins University School of Medicine, Baltimore, MD, USA. myasrab1@jh.edu.
M2  - Rizk, Ryan C. Department of Radiology, Johns Hopkins University School of Medicine, Baltimore, MD, USA.
M2  - Chu, Linda C. Department of Radiology, Johns Hopkins University School of Medicine, Baltimore, MD, USA.
M2  - Fishman, Elliot K. Department of Radiology, Johns Hopkins University School of Medicine, Baltimore, MD, USA.
SN  - 1438-1435
SN  - 1070-3004
M1  - 9431227
PT  - Journal Article, Review
L2  - http://ovidsp.ovid.com/ovidweb.cgi?T=JS&PAGE=reference&D=medl&NEWS=N&AN=38710992
ER  -  

Link to the Ovid Full Text or citation: https://ovidsp.ovid.com/ovidweb.cgi?T=JS&CSC=Y&NEWS=N&PAGE=fulltext&D=medl&DO=10.1007%2fs10140-024-02237-xLink to the External Link Resolver: https://leeds.primo.exlibrisgroup.com/openurl/44LEE_INST/44LEE_INST:VU1?sid=OVID:medline&id=pmid:38710992&id=doi:10.1007%2Fs10140-024-02237-x&issn=1070-3004&isbn=&volume=31&issue=4&spage=595&pages=595-603&date=2024&title=Emergency+Radiology&atitle=3D+Cinematic+rendering+for+evaluating+femoral+pseudoaneurysms+in+injection+drug+users.&aulast=Yasrab 

46. 
TY  - JOUR
DB  - Ovid MEDLINE(R) 
ID  - 38884989
T1  - Father and mother harsh parenting and adult romantic relationships over time: Individual behavior during adolescence.
DO  - https://dx.doi.org/10.1037/fam0001245
A1  - White, Alison C
A1  - Diggs, Olivia N
A1  - Neppl, Tricia K
Y1  - 2024//
Y2  - 20240617//
N2  - The present study examined how father and mother harsh parenting as experienced in middle adolescence impacted individual behavior during late adolescence and subsequent harsh couple interaction with their romantic partner in adulthood using a prospective longitudinal design (n = 117 males, 239 females). Data were collected during home visits by a trained interviewer in which family members completed questionnaires and participated in videotaped structured interaction tasks that were coded by trained observers. We assessed the influence of harsh parenting in adolescence (ages 15 and 16, Time 1) on individual processes (e.g., academic difficulty, substance use, and low self-esteem; age 18, Time 2) and harsh couple interaction in adulthood (ages 29 and 31, Time 3; age 34, Time 4). Father harsh parenting was associated with low self-esteem for sons and daughters and substance use for sons. Mother harsh parenting was associated with academic difficulty for adolescents. Academic difficulty and low self-esteem for daughters were further associated with harsh couple interaction at Time 3, while substance use for adolescents was associated with harsh couple interaction at Time 3, which remained stable through established adulthood. We highlight the unique effects of father and mother harsh parenting on later romantic relationship quality through individual mechanisms in late adulthood, for daughters and sons, in the context of the family system. Understanding these nuances as adolescents approach adulthood have implications for programming and policy aimed at strengthening the parent-child relationship in adolescence to allow for the development of healthy romantic relationships later in life. (PsycInfo Database Record (c) 2024 APA, all rights reserved).
KW  - Humans
KW  - Female
KW  - Male
KW  - Parenting/px [Psychology]
KW  - *Parenting
KW  - Adolescent
KW  - Adult
KW  - Longitudinal Studies
KW  - *Self Concept
KW  - Interpersonal Relations
KW  - Adolescent Behavior/px [Psychology]
KW  - Prospective Studies
KW  - Mothers/px [Psychology]
KW  - Substance-Related Disorders/px [Psychology]
KW  - Parent-Child Relations
KW  - Fathers/px [Psychology]
KW  - Mother-Child Relations/px [Psychology]
KW  - Father-Child Relations
KW  - Sexual Partners/px [Psychology]
JF  - Journal of family psychology : JFP : journal of the Division of Family Psychology of the American Psychological Association (Division 43)
JA  - J Fam Psychol
VL  - 38
IS  - 5
SP  - 775
EP  - 785
CY  - United States
M2  - White, Alison C. Department of Human Development and Family Studies, Iowa State University.
M2  - Diggs, Olivia N. Department of Human Development and Family Studies, Iowa State University.
M2  - Neppl, Tricia K. Department of Human Development and Family Studies, Iowa State University.
SN  - 1939-1293
SN  - 0893-3200
M1  - 8802265, dlv
PT  - Journal Article
L2  - http://ovidsp.ovid.com/ovidweb.cgi?T=JS&PAGE=reference&D=medl&NEWS=N&AN=38884989
ER  -  

Link to the Ovid Full Text or citation: https://ovidsp.ovid.com/ovidweb.cgi?T=JS&CSC=Y&NEWS=N&PAGE=fulltext&D=medl&DO=10.1037%2ffam0001245Link to the External Link Resolver: https://leeds.primo.exlibrisgroup.com/openurl/44LEE_INST/44LEE_INST:VU1?sid=OVID:medline&id=pmid:38884989&id=doi:10.1037%2Ffam0001245&issn=0893-3200&isbn=&volume=38&issue=5&spage=775&pages=775-785&date=2024&title=Journal+of+Family+Psychology&atitle=Father+and+mother+harsh+parenting+and+adult+romantic+relationships+over+time%3A+Individual+behavior+during+adolescence.&aulast=White 

47. 
TY  - JOUR
DB  - Ovid MEDLINE(R) 
ID  - 38925415
T1  - Higher substance use is associated with low executive control neural activity and higher inflammation.
DO  - https://dx.doi.org/10.1016/j.bbi.2024.06.018
A1  - Nusslock, Robin
A1  - Kogan, Steven M
A1  - Yu, Tianyi
A1  - Armstrong, Casey C
A1  - Chen, Edith
A1  - Miller, Gregory E
A1  - Brody, Gene H
A1  - Sweet, Lawrence H
Y1  - 2024//
Y2  - 20240624//
N2  - Individuals with substance use problems show lower executive control and alterations in prefrontal brain systems supporting emotion regulation and impulse control. A separate literature suggests that heightened inflammation also increases risk for substance use, in part, through targeting brain systems involved in executive control. Research on neural and inflammatory signaling in substance use, however, has occurred in parallel. Drawing on recent neuroimmune network models, we used fMRI to examine the relationships between executive control-related brain activity (as elicited by an n-back working memory task), peripheral inflammation, as quantified by inflammatory cytokines and C-reactive protein (CRP), and substance use for the past month in 93 participants [mean age = 24.4 (SD = 0.6)]. We operationalized low executive control as a neural inefficiency during the n-back task to achieve normative performance, as reflected in higher working memory-related brain activity and lower activity in the default mode network (DMN). Consistent with prediction, individuals with low executive control and high inflammation reported more substance use over the past month, controlling for behavioral performance on the n-back, sex, time between assessments, body-mass-index (BMI), and personal socioeconomic status (SES) (interaction between inflammation and working memory-related brain activity, b = 0.210, p = 0.005; interaction between inflammation and DMN, b = -0.219, p < 0.001). Findings suggest that low executive control and high inflammation may be associated with higher substance use. This has implications for understanding psychological, neural, and immunological risk for substance use problems and the development of interventions to target each of these components. Copyright © 2024. Published by Elsevier Inc.
KW  - Humans
KW  - Executive Function/ph [Physiology]
KW  - *Executive Function
KW  - Male
KW  - Female
KW  - Substance-Related Disorders/pp [Physiopathology]
KW  - Substance-Related Disorders/px [Psychology]
KW  - *Substance-Related Disorders
KW  - *Magnetic Resonance Imaging
KW  - Inflammation/pp [Physiopathology]
KW  - Inflammation/me [Metabolism]
KW  - *Inflammation
KW  - Adult
KW  - Young Adult
KW  - Memory, Short-Term/ph [Physiology]
KW  - *Memory, Short-Term
KW  - Brain/dg [Diagnostic Imaging]
KW  - Brain/pp [Physiopathology]
KW  - *Brain
KW  - C-Reactive Protein/me [Metabolism]
KW  - Cytokines/me [Metabolism]
KW  - Default Mode Network/dg [Diagnostic Imaging]
JF  - Brain, behavior, and immunity
JA  - Brain Behav Immun
VL  - 120
SP  - 532
EP  - 542
CY  - Netherlands
M2  - Nusslock, Robin. Department of Psychology, Northwestern University, USA; Institute for Policy Research, Northwestern University, USA. Electronic address: nusslock@northwestern.edu.
M2  - Kogan, Steven M. Center for Family Research, University of Georgia, USA.
M2  - Yu, Tianyi. Center for Family Research, University of Georgia, USA.
M2  - Armstrong, Casey C. Department of Psychology, Northwestern University, USA.
M2  - Chen, Edith. Department of Psychology, Northwestern University, USA; Institute for Policy Research, Northwestern University, USA.
M2  - Miller, Gregory E. Department of Psychology, Northwestern University, USA; Institute for Policy Research, Northwestern University, USA.
M2  - Brody, Gene H. Center for Family Research, University of Georgia, USA.
M2  - Sweet, Lawrence H. Department of Psychology, University of Georgia, USA.
SN  - 1090-2139
SN  - 0889-1591
M1  - bbi, 8800478
PT  - Journal Article
L2  - http://ovidsp.ovid.com/ovidweb.cgi?T=JS&PAGE=reference&D=medl&NEWS=N&AN=38925415
ER  -  

Link to the Ovid Full Text or citation: https://ovidsp.ovid.com/ovidweb.cgi?T=JS&CSC=Y&NEWS=N&PAGE=fulltext&D=medl&DO=10.1016%2fj.bbi.2024.06.018Link to the External Link Resolver: https://leeds.primo.exlibrisgroup.com/openurl/44LEE_INST/44LEE_INST:VU1?sid=OVID:medline&id=pmid:38925415&id=doi:10.1016%2Fj.bbi.2024.06.018&issn=0889-1591&isbn=&volume=120&issue=&spage=532&pages=532-542&date=2024&title=Brain%2C+Behavior%2C+%26+Immunity&atitle=Higher+substance+use+is+associated+with+low+executive+control+neural+activity+and+higher+inflammation.&aulast=Nusslock 

48. 
TY  - JOUR
DB  - Ovid MEDLINE(R) 
ID  - 37978097
T1  - Problem Gambling and Sexual Minority Individuals: Evaluating Influence of Age and Comorbid Mental Health and Substance Use Problems.
DO  - https://dx.doi.org/10.1007/s10899-023-10264-5
A1  - Stanmyre, Jackie F
A1  - Nower, Lia
A1  - Malkin, Michelle L
Y1  - 2024//
Y2  - 20231117//
N2  - Little is known about the prevalence of problem gambling among sexual minority individuals. The present study utilized an epidemiological sample, including individuals identifying as lesbian, gay, bisexual, asexual, and pansexual, to explore gambling behavior and problems and associated mental health and comorbid conditions that may contribute to elevated risk. Bivariate comparisons found that sexual minority individuals had higher rates of problem gambling, alcohol and substance use problems, anxiety, depression, and a wide range of problem behaviors (e.g., binge eating, prostitution, excessive video gaming) than heterosexuals. In a logistic regression, age moderated the relationship between sexual minority status and problem gambling, such that the risk for high-risk problem gambling increased with age for sexual minority individuals while it decreased for heterosexuals. Additionally, a logistic regression of sexual minority individuals who gamble found anxiety (OR = 3.80, 95% CI = 1.03, 13.97) and drug problems (OR = 8.57, 95% CI = 1.79, 41.05) predicted high-risk problem gambling. Findings suggest that prevention and screening protocols are needed in systems accessed by sexual minority individuals, particularly those middle age and older, as well as in settings where anxiety and substance use disorders are treated. Copyright © 2023. The Author(s), under exclusive licence to Springer Science+Business Media, LLC, part of Springer Nature.
KW  - Humans
KW  - Male
KW  - Gambling/px [Psychology]
KW  - Gambling/ep [Epidemiology]
KW  - *Gambling
KW  - Substance-Related Disorders/ep [Epidemiology]
KW  - Substance-Related Disorders/px [Psychology]
KW  - *Substance-Related Disorders
KW  - Female
KW  - Sexual and Gender Minorities/sn [Statistics & Numerical Data]
KW  - Sexual and Gender Minorities/px [Psychology]
KW  - *Sexual and Gender Minorities
KW  - Adult
KW  - Middle Aged
KW  - *Comorbidity
KW  - Age Factors
KW  - Prevalence
KW  - Mental Disorders/ep [Epidemiology]
KW  - Mental Disorders/px [Psychology]
KW  - Aged
KW  - Mental Health/sn [Statistics & Numerical Data]
KW  - Behavior, Addictive/px [Psychology]
KW  - Behavior, Addictive/ep [Epidemiology]
JF  - Journal of gambling studies
JA  - J Gambl Stud
VL  - 40
IS  - 2
SP  - 957
EP  - 969
CY  - United States
M2  - Stanmyre, Jackie F. Center for Gambling Studies, School of Social Work, Rutgers University, 120 Albany Street, Tower 1, Suite 300, New Brunswick, NJ, 08901, USA. jstanmyre@ssw.rutgers.edu.
M2  - Nower, Lia. Center for Gambling Studies, School of Social Work, Rutgers University, 120 Albany Street, Tower 1, Suite 300, New Brunswick, NJ, 08901, USA.
M2  - Malkin, Michelle L. Department of Criminal Justice, East Carolina University, Greenville, NC, USA.
SN  - 1573-3602
SN  - 1050-5350
M1  - 9425991
PT  - Journal Article
L2  - http://ovidsp.ovid.com/ovidweb.cgi?T=JS&PAGE=reference&D=medl&NEWS=N&AN=37978097
ER  -  

Link to the Ovid Full Text or citation: https://ovidsp.ovid.com/ovidweb.cgi?T=JS&CSC=Y&NEWS=N&PAGE=fulltext&D=medl&DO=10.1007%2fs10899-023-10264-5Link to the External Link Resolver: https://leeds.primo.exlibrisgroup.com/openurl/44LEE_INST/44LEE_INST:VU1?sid=OVID:medline&id=pmid:37978097&id=doi:10.1007%2Fs10899-023-10264-5&issn=1050-5350&isbn=&volume=40&issue=2&spage=957&pages=957-969&date=2024&title=Journal+of+Gambling+Studies&atitle=Problem+Gambling+and+Sexual+Minority+Individuals%3A+Evaluating+Influence+of+Age+and+Comorbid+Mental+Health+and+Substance+Use+Problems.&aulast=Stanmyre 

49. 
TY  - JOUR
DB  - Ovid MEDLINE(R) 
ID  - 37797624
T1  - Suicide Among Roofers: Injury, Pain & Substance Misuse.
DO  - https://dx.doi.org/10.1080/13811118.2023.2262535
A1  - Stack, Steven
Y1  - 2024//
Y2  - 20231005//
N2  - OBJECTIVE: CDC has called for suicide research on the construction industry, an industry with a high suicide rate. The present study addresses this gap and focuses on roofers. It assesses which risk factors distinguish suicides by roofers from those of the general population. Alcohol and drug misuse, related to their high incidence of injury and pain, are seen as key potential drivers of roofer suicide., METHODOLOGY: Data refer to 30,570 suicides and are taken from the National Violent Death Reporting System (NVDRS). Drawing from previous work on the health professions, 15 core predictors are selected, representing psychiatric morbidity, social strains, and demographics. Since the analysis seeks to differentiate roofers' suicides from others, the dependent variable is a dichotomy where roofers' suicides (=1) and other suicides (=0)., RESULTS: After adjusting for the other 14 risk factors, a multivariate logistic regression analysis found that roofers' suicides were 76% more apt (Odds ratio = 1.76, CI: 1.18, 2.63) than other suicides to have a known substance or alcohol problem that contributed to their suicide. Other constructs differentiating roofers' suicides from other suicides included marital status, gender, and race. Roofers were less protected by marriage., CONCLUSION: The results inform prevention efforts and substance misuse can serve as a key warning sign for roofers' suicide. This is the first investigation of the drivers of suicide among roofers, and one of a few drawing links between occupational injury and suicide.
KW  - Humans
KW  - Male
KW  - Substance-Related Disorders/ep [Epidemiology]
KW  - Substance-Related Disorders/px [Psychology]
KW  - *Substance-Related Disorders
KW  - Female
KW  - Risk Factors
KW  - Adult
KW  - Suicide/sn [Statistics & Numerical Data]
KW  - Suicide/px [Psychology]
KW  - *Suicide
KW  - Middle Aged
KW  - Construction Industry
KW  - United States/ep [Epidemiology]
KW  - Pain/px [Psychology]
KW  - Young Adult
KW  - Occupational Injuries/ep [Epidemiology]
KW  - Occupational Injuries/px [Psychology]
KW  - Adolescent
KW  - Aged
JF  - Archives of suicide research : official journal of the International Academy for Suicide Research
JA  - ARCH. SUICIDE RES.
VL  - 28
IS  - 3
SP  - 917
EP  - 933
CY  - England
SN  - 1543-6136
SN  - 1381-1118
M1  - 9504451
PT  - Journal Article
L2  - http://ovidsp.ovid.com/ovidweb.cgi?T=JS&PAGE=reference&D=medl&NEWS=N&AN=37797624
ER  -  

Link to the Ovid Full Text or citation: https://ovidsp.ovid.com/ovidweb.cgi?T=JS&CSC=Y&NEWS=N&PAGE=fulltext&D=medl&DO=10.1080%2f13811118.2023.2262535Link to the External Link Resolver: https://leeds.primo.exlibrisgroup.com/openurl/44LEE_INST/44LEE_INST:VU1?sid=OVID:medline&id=pmid:37797624&id=doi:10.1080%2F13811118.2023.2262535&issn=1381-1118&isbn=&volume=28&issue=3&spage=917&pages=917-933&date=2024&title=Archives+of+Suicide+Research&atitle=Suicide+Among+Roofers%3A+Injury%2C+Pain+%26+Substance+Misuse.&aulast=Stack 

50. 
TY  - JOUR
DB  - Ovid MEDLINE(R) 
ID  - 39024257
T1  - Exploration of weekly variation in naloxone possession and carriage among people who use opioids in New York City before, during, and after the COVID-19 pandemic.
DO  - https://dx.doi.org/10.1371/journal.pone.0307151
A1  - Roth, Alexis M
A1  - Ward, Kathleen M
A1  - Hensel, Devon J
A1  - Elliott, Luther
A1  - Bennett, Alex S
Y1  - 2024//
Y2  - 20240718//
N2  - BACKGROUND: Naloxone is critical for reversing opioid-related overdoses. However, there is a dearth of research examining how naloxone possession and carriage are impacted by time-varying individual and social determinants, and if this differed during the height of the COVID-related mitigation measures (e.g., shutdowns)., METHODS: We utilized weekly ecological momentary assessments (EMA) to measure factors associated with naloxone possession and carriage among 40 people who use illicit opioids in New York City, for 24 months. Descriptive statistics were used to explore the frequency of weeks with consistent naloxone possession and carriage. Mixed effects binary and multivariable logistic regression was used to test for the impact of time-varying EMA- and baseline-level factors on each outcome., RESULTS: Approximately 70% of weekly EMAs were associated with consistent naloxone possession or carriage. In multivariable models, compared to during the height of the COVID-related shutdowns (March 12, 2020-May 19, 2021), the time before was associated with lower odds of consistent possession (Odds Ratio (OR) = 0.05, 95% Confidence Interval (CI) = 0.01-0.15) and consistent carriage (OR = 0.06, CI = 0.01-0.25). Additionally, being female (OR = 11.15, CI = 2.85-43.42), being White versus being Black or Hispanic/Latinx (OR = 8.05, CI = 1.96-33.06), and lifetime overdose (OR = 1.96, CI = 1.16-19.80) were associated with higher odds of consistent possession. Recent opioid injection (OR = 3.66, CI = 1.34-9.94), being female (OR = 7.91, CI = 3.91-8.23), and being White (OR = 5.77, CI = 1.35-24.55) were associated with higher odds of consistent carriage. Not wanting to be perceived as a drug user was reported in nearly one third (29.0%; 190/656) of EMAs where inconsistent possession was reported., CONCLUSIONS: Our findings paint a relatively positive picture of possession and carriage during COVID-related shutdowns, particularly among white and female participants, and highlight the importance of capturing time-varying factors to understand naloxone-related behavior. To curb growing disparities, outreach to equip Black and Hispanic/Latinx people with naloxone is needed as well as interventions to reduce stigma as a barrier to naloxone engagement. Copyright: © 2024 Roth et al. This is an open access article distributed under the terms of the Creative Commons Attribution License, which permits unrestricted use, distribution, and reproduction in any medium, provided the original author and source are credited.
KW  - Humans
KW  - COVID-19/ep [Epidemiology]
KW  - *COVID-19
KW  - New York City/ep [Epidemiology]
KW  - Female
KW  - Male
KW  - Naloxone/tu [Therapeutic Use]
KW  - *Naloxone
KW  - Adult
KW  - Middle Aged
KW  - Pandemics
KW  - Analgesics, Opioid/tu [Therapeutic Use]
KW  - Narcotic Antagonists/tu [Therapeutic Use]
KW  - SARS-CoV-2
KW  - Opioid-Related Disorders/ep [Epidemiology]
KW  - Drug Overdose/ep [Epidemiology]
KW  - Opiate Overdose/ep [Epidemiology]
KW  - Young Adult
JF  - PloS one
JA  - PLoS ONE
VL  - 19
IS  - 7
SP  - e0307151
CY  - United States
M2  - Roth, Alexis M. Department of Community Health and Prevention, Drexel University Dornsife School of Public Health, Philadelphia, PA, United States of America.
M2  - Ward, Kathleen M. Department of Community Health and Prevention, Drexel University Dornsife School of Public Health, Philadelphia, PA, United States of America.
M2  - Hensel, Devon J. Department of Pediatrics, Indiana University School of Medicine, Indianapolis, IN, United States of America.
M2  - Hensel, Devon J. Department of Sociology, Indiana University Indianapolis, Indianapolis, IN, United States of America.
M2  - Elliott, Luther. Center for Drug Use and HIV/HCV Research, New York University School of Global Public Health, New York, NY, United States of America.
M2  - Bennett, Alex S. Center for Drug Use and HIV/HCV Research, New York University School of Global Public Health, New York, NY, United States of America.
SN  - 1932-6203
SN  - 1932-6203
M1  - 101285081
PT  - Journal Article
L2  - http://ovidsp.ovid.com/ovidweb.cgi?T=JS&PAGE=reference&D=medl&NEWS=N&AN=39024257
ER  -  

Link to the Ovid Full Text or citation: https://ovidsp.ovid.com/ovidweb.cgi?T=JS&CSC=Y&NEWS=N&PAGE=fulltext&D=medl&DO=10.1371%2fjournal.pone.0307151Link to the External Link Resolver: https://leeds.primo.exlibrisgroup.com/openurl/44LEE_INST/44LEE_INST:VU1?sid=OVID:medline&id=pmid:39024257&id=doi:10.1371%2Fjournal.pone.0307151&issn=1932-6203&isbn=&volume=19&issue=7&spage=e0307151&pages=e0307151&date=2024&title=PLoS+ONE+%5BElectronic+Resource%5D&atitle=Exploration+of+weekly+variation+in+naloxone+possession+and+carriage+among+people+who+use+opioids+in+New+York+City+before%2C+during%2C+and+after+the+COVID-19+pandemic.&aulast=Roth 

51. 
TY  - JOUR
DB  - Ovid MEDLINE(R) 
ID  - 39004733
T1  - Capturing the HIV-related social exclusion practices experienced by key populations through photovoice: an interpretative phenomenological study.
DO  - https://dx.doi.org/10.1186/s12978-024-01832-y
A1  - Kamila, Ami
A1  - Widyawati, Widyawati
A1  - Hasanbasri, Mubasysyir
A1  - Hakimi, Mohammad
Y1  - 2024//
Y2  - 20240715//
N2  - BACKGROUND: Key populations are defined as groups that are susceptible to HIV, including Men Sex with Men (MSM), Transgender (TG), Persons who Inject Drug (PID), and Female Sex Worker (FSW). These key populations groups are among the fastest-growing populations in Indonesia. These vulnerable groups are ostracized by society and health services, which makes it difficult to get treatment. This project was carried out to investigate the different experiences and perspectives of these key populations in facing and addressing social and spiritual exclusion., METHODS: A qualitative phenomenological study using photovoice was carried out from July to December 2022. Key populations comprising MSM, TG, PID, and FSW were recruited from community-based peer groups in West Bandung Regency using snowball sampling. This was followed by the Photovoice stages, from workshops to focus group discussions and interviews with audio recordings. Furthermore, thematic data analysis was carried out by interpretative participant narratives and photographs supported by Atlas.ti software., RESULT: Eighteen participants comprising four MSM, five TG, four PIDs, and five FSWs participated in this research. Among these eighteen participants, six were HIV-negative, including 3 PIDs and 3 FSWs, while the remaining were positive. The analysis of the collected data identified four main themes: 1) limited access like unequal treatment, disadvantage, and harassment, 2) social and spiritual impact, 3) coping mechanisms, and 4) self-reflection through photovoice. These results showed that social exclusion occurred in an environment where community values, beliefs, and norms dehumanised these key populations, and where removal of support and care was prominent. Despite these challenges, participant resilience was evidenced by using internal resources and peer support as coping mechanisms. The participants considered photovoice as a tool to foster self-confidence and self-awareness through a reflective process., CONCLUSIONS: The findings of this study highlight the emphasis on participants' openness in sharing their experiences, which can build empathy and promote a more inclusive community in HIV prevention efforts. This research findings can be used to inform HIV policy and practice and inclusion of these key populations in the community. We advocate making the photovoice efforts accessible to a wider audience through exhibitions and various media. Copyright © 2024. The Author(s).
KW  - Humans
KW  - Male
KW  - HIV Infections/pc [Prevention & Control]
KW  - HIV Infections/px [Psychology]
KW  - *HIV Infections
KW  - Female
KW  - Adult
KW  - *Qualitative Research
KW  - Transgender Persons/px [Psychology]
KW  - *Transgender Persons
KW  - Social Isolation/px [Psychology]
KW  - Indonesia
KW  - Sex Workers/px [Psychology]
KW  - Homosexuality, Male/px [Psychology]
KW  - Photography
KW  - Substance Abuse, Intravenous/px [Psychology]
KW  - Social Stigma
KW  - Young Adult
KW  - Sexual and Gender Minorities/px [Psychology]
JF  - Reproductive health
JA  - Reprod Health
VL  - 21
IS  - 1
SP  - 107
CY  - England
M2  - Kamila, Ami. Doctoral Program, Faculty of Medicine, Public Health, and Nursing, Universitas Gadjah Mada, Yogyakarta, Indonesia.
M2  - Kamila, Ami. Faculty of Health Science, Universitas 'Aisyiyah Bandung, Bandung, West Java, Indonesia.
M2  - Widyawati, Widyawati. Pediatric and Maternity Nursing Department, Faculty of Medicine, Public Health, and Nursing, Universitas Gadjah Mada, Yogyakarta, Indonesia. widyawati.poernomo@ugm.ac.id.
M2  - Hasanbasri, Mubasysyir. Department of Biostatistics, Epidemiology, and Population Health, Faculty of Medicine, Public Health, and Nursing, Universitas Gadjah Mada, Yogyakarta, Indonesia.
M2  - Hakimi, Mohammad. Obstetrics and Gynecology Department, Faculty of Medicine, Public Health, and Nursing, Universitas Gadjah Mada, Yogyakarta, Indonesia.
SN  - 1742-4755
SN  - 1742-4755
M1  - 101224380
PT  - Journal Article
L2  - http://ovidsp.ovid.com/ovidweb.cgi?T=JS&PAGE=reference&D=medl&NEWS=N&AN=39004733
ER  -  

Link to the Ovid Full Text or citation: https://ovidsp.ovid.com/ovidweb.cgi?T=JS&CSC=Y&NEWS=N&PAGE=fulltext&D=medl&DO=10.1186%2fs12978-024-01832-yLink to the External Link Resolver: https://leeds.primo.exlibrisgroup.com/openurl/44LEE_INST/44LEE_INST:VU1?sid=OVID:medline&id=pmid:39004733&id=doi:10.1186%2Fs12978-024-01832-y&issn=1742-4755&isbn=&volume=21&issue=1&spage=107&pages=107&date=2024&title=Reproductive+Health&atitle=Capturing+the+HIV-related+social+exclusion+practices+experienced+by+key+populations+through+photovoice%3A+an+interpretative+phenomenological+study.&aulast=Kamila 

52. 
TY  - JOUR
DB  - Ovid MEDLINE(R) 
ID  - 38803212
T1  - A Comparison of Remote Versus in-Person Assessments of Substance Use and Related Constructs Among Adolescents.
DO  - https://dx.doi.org/10.1080/10826084.2024.2352108
A1  - Wade, Natasha E
A1  - Patel, Herry
A1  - Pelham, William E 3rd
Y1  - 2024//
Y2  - 20240527//
N2  - Objective: Underreporting of adolescent substance use is a known issue, with format of assessment (in-person vs. remote) a potentially important factor. We investigate whether being assessed remotely (via phone or videoconference) versus in-person affects youth report of substance use patterns, attitudes, and access, hypothesizing remote visits would garner higher levels of substance use reporting and more positive substance use attitudes. Methods: We used the Adolescent Brain and Cognitive DevelopmentSM [ABCD] Study data between 2021-2022 during the COVID-19 pandemic. Participants chose whether to complete assessments in-person (n=615; 49% female; meanage=13.9; 57% White) or remotely (n=1,467; 49% female, meanage=13.7; 49% White). Regressions predicted substance use patterns, attitudes, and access, by visit format, controlling for relevant sociodemographic factors. Effect sizes and standardized mean differences are presented. Results: 17% of adolescent participants reported any level of substance use. Youth interviewed remotely reported more negative expectancies of alcohol and cannabis. In addition, those queried remotely were less likely to endorse use), sipping alcohol, eating cannabis), and reported less curiosity or intent to try alcohol, though these differences did not survive an adjustment for multiple testing. Effect sizes ranged from small to medium. Conclusions: Preliminary evidence suggests youth completing remote visits were more likely to disclose negative expectancies toward alcohol and cannabis. Effect sizes were modest, though 37 of 39 variables examined trended toward restricted reporting during remote sessions. Thus, format of substance use assessment should be controlled for, but balanced by other study needs (e.g., increasing accessibility of research to all sociodemographic groups).
KW  - Humans
KW  - Adolescent
KW  - Female
KW  - Male
KW  - Substance-Related Disorders/px [Psychology]
KW  - Substance-Related Disorders/ep [Epidemiology]
KW  - *Substance-Related Disorders
KW  - COVID-19/px [Psychology]
KW  - COVID-19/ep [Epidemiology]
KW  - *COVID-19
KW  - Videoconferencing
KW  - Adolescent Behavior/px [Psychology]
KW  - Telephone
JF  - Substance use & misuse
JA  - Subst Use Misuse
VL  - 59
IS  - 10
SP  - 1447
EP  - 1454
CY  - England
M2  - Wade, Natasha E. Department of Psychiatry, University of California San Diego, La Jolla, CA, USA.
M2  - Patel, Herry. Department of Psychiatry, University of California San Diego, La Jolla, CA, USA.
M2  - Pelham, William E 3rd. Department of Psychiatry, University of California San Diego, La Jolla, CA, USA.
M2  - Pelham, William E 3rd. Department of Psychology, University of California San Diego, CA, USA.
SN  - 1532-2491
SN  - 1082-6084
M1  - cgg, 9602153
PT  - Journal Article, Comparative Study
L2  - http://ovidsp.ovid.com/ovidweb.cgi?T=JS&PAGE=reference&D=medl&NEWS=N&AN=38803212
ER  -  

Link to the Ovid Full Text or citation: https://ovidsp.ovid.com/ovidweb.cgi?T=JS&CSC=Y&NEWS=N&PAGE=fulltext&D=medl&DO=10.1080%2f10826084.2024.2352108Link to the External Link Resolver: https://leeds.primo.exlibrisgroup.com/openurl/44LEE_INST/44LEE_INST:VU1?sid=OVID:medline&id=pmid:38803212&id=doi:10.1080%2F10826084.2024.2352108&issn=1082-6084&isbn=&volume=59&issue=10&spage=1447&pages=1447-1454&date=2024&title=Substance+Use+%26+Misuse&atitle=A+Comparison+of+Remote+Versus+in-Person+Assessments+of+Substance+Use+and+Related+Constructs+Among+Adolescents.&aulast=Wade 

53. 
TY  - JOUR
DB  - Ovid MEDLINE(R) 
ID  - 38789142
T1  - Effectiveness of proactive video therapy for problematic alcohol use on treatment initiation, compliance, and alcohol intake: a randomised controlled trial in Denmark.
DO  - https://dx.doi.org/10.1016/S2589-7500(24)00067-0
A1  - Egan, Kia Kejlskov
A1  - Becker, Ulrik
A1  - M Ller, Sanne Pagh
A1  - Pisinger, Veronica
A1  - Tolstrup, Janne Schurmann
Y1  - 2024//
N2  - BACKGROUND: Few people with problematic alcohol use reach treatment and dropout is frequent. Therapy for problematic alcohol use delivered via video conference (e-alcohol therapy) might overcome treatment barriers. In this randomised study, we tested whether proactive e-alcohol therapy outperformed face-to-face alcohol therapy (standard care) regarding treatment initiation, compliance, and weekly alcohol intake at 3-month and 12-month follow-up., METHODS: In this two-arm randomised controlled trial, we recruited individuals who had problematic alcohol use, defined as a score of 8 or more on the Alcohol Use Disorders Identification Test; were 18 years or older; and had access to a personal computer, smartphone, or tablet with internet access in Denmark through online advertisements. Participants were assigned to receive alcohol therapy delivered either face-to-face or via video conference. The number, frequency, and duration of therapy sessions were individualised in both groups. Data analysis was conducted using masked data. Primary analyses were based on an intention-to-treat sample. The study is registered with ClinicalTrials.gov (NCT03116282)., FINDINGS: Between Jan 22, 2018, and June 29, 2020, 816 individuals signed up for the trial and 502 (63%) were assessed for eligibility. We randomly assigned 379 to proactive e-alcohol therapy (n=187) or standard care (n=192), of which, 170 (48%) participants were female and 186 (52%) were male. In the intervention group, more participants initiated treatment (155 [88%] of 177 vs 96 [54%] of 179; odds ratio [OR] 6.3; 95% CI 2.8 to 13.8; p<0.0001 at 3 months; 151 [85%] of 177 vs 115 [64%] of 179; OR 3.2; 95% CI 1.6 to 6.2; p=0.0007 at 12 months) and complied with treatment (130 [73%] of 177 vs 74 [41%] of 179; OR 4.0; 95% CI 2.2 to 7.2; p<0.0001 at 3 months; 140 [79%] of 177 vs 95 [53%] of 179; OR 3.4; 95% CI 1.8 to 6.3; p=0.0002 at 12 months). Weekly alcohol intake was significantly lower in the intervention group only after 3 months (13.0 standard drinks per week vs 21.3 standard drinks per week; adjusted difference -6.7; 95% CI -12.3 to -1.0; p=0.019)., INTERPRETATION: Proactive e-alcohol therapy was associated with increased treatment initiation and compliance and is promising as an easily accessible and effective alcohol treatment for individuals with problematic alcohol use., FUNDING: TrygFonden. Copyright © 2024 The Author(s). Published by Elsevier Ltd. This is an Open Access article under the CC BY 4.0 license. Published by Elsevier Ltd.. All rights reserved.
KW  - Humans
KW  - Female
KW  - Male
KW  - Denmark
KW  - Adult
KW  - Alcohol Drinking/th [Therapy]
KW  - *Alcohol Drinking
KW  - Middle Aged
KW  - Alcoholism/th [Therapy]
KW  - Patient Compliance
KW  - Treatment Outcome
KW  - Telemedicine
KW  - Videoconferencing
JF  - The Lancet. Digital health
JA  - Lancet Digit Health
VL  - 6
IS  - 6
SP  - e418
EP  - e427
CY  - England
M2  - Egan, Kia Kejlskov. National Institute of Public Health, University of Southern Denmark, Copenhagen, Denmark.
M2  - Becker, Ulrik. National Institute of Public Health, University of Southern Denmark, Copenhagen, Denmark.
M2  - M Ller, Sanne Pagh. National Institute of Public Health, University of Southern Denmark, Copenhagen, Denmark.
M2  - Pisinger, Veronica. National Institute of Public Health, University of Southern Denmark, Copenhagen, Denmark.
M2  - Tolstrup, Janne Schurmann. National Institute of Public Health, University of Southern Denmark, Copenhagen, Denmark. Electronic address: jest@sdu.dk.
SN  - 2589-7500
SN  - 2589-7500
M1  - 101751302
PT  - Journal Article, Randomized Controlled Trial
L2  - http://ovidsp.ovid.com/ovidweb.cgi?T=JS&PAGE=reference&D=medl&NEWS=N&AN=38789142
ER  -  

Link to the Ovid Full Text or citation: https://ovidsp.ovid.com/ovidweb.cgi?T=JS&CSC=Y&NEWS=N&PAGE=fulltext&D=medl&DO=10.1016%2fS2589-7500%2824%2900067-0Link to the External Link Resolver: https://leeds.primo.exlibrisgroup.com/openurl/44LEE_INST/44LEE_INST:VU1?sid=OVID:medline&id=pmid:38789142&id=doi:10.1016%2FS2589-7500%2824%2900067-0&issn=2589-7500&isbn=&volume=6&issue=6&spage=e418&pages=e418-e427&date=2024&title=The+Lancet.+Digital+Health&atitle=Effectiveness+of+proactive+video+therapy+for+problematic+alcohol+use+on+treatment+initiation%2C+compliance%2C+and+alcohol+intake%3A+a+randomised+controlled+trial+in+Denmark.&aulast=Egan 

54. 
TY  - JOUR
DB  - Ovid MEDLINE(R) 
ID  - 36308598
T1  - Parenting Among Women in Methadone Treatment: Contributions of Mental Health Problems and Violence Exposure.
DO  - https://dx.doi.org/10.1007/s10578-022-01463-z
A1  - Hans, Sydney L
A1  - Herriott, Anna L
A1  - Finger, Brent
A1  - Edwards, Renee C
A1  - McNeilly, Catherine G
Y1  - 2024//
Y2  - 20221029//
N2  - The aim of the current study is to explore factors associated with quality of parenting among women in treatment for opioid use disorders. 150 Black American women with 3-5 year old children were recruited through methadone treatment programs. Parenting representations were assessed through the Working Model of the Child Interview and parenting behavior through video recordings of mother-child interaction. Interviews were used to assess mothers' history of violence exposure and to make DSM diagnoses. Mothers' mood disorder was related to distorted representations and to expressions of concerned affect (anxiety, fear, guilt). Mothers' personality disorder was related to expressions of negative affect (anger and frustration) and inversely related to sensitive parenting behavior. Mothers' experience of family violence during childhood and partner violence during adulthood were related to concerned affect in their representations. Women in treatment for substance use disorder have complex and interconnected needs, including parenting supports and trauma-informed mental health services. Copyright © 2022. The Author(s), under exclusive licence to Springer Science+Business Media, LLC, part of Springer Nature.
KW  - Humans
KW  - Female
KW  - Parenting/px [Psychology]
KW  - *Parenting
KW  - Adult
KW  - Methadone/tu [Therapeutic Use]
KW  - *Methadone
KW  - Child, Preschool
KW  - *Mother-Child Relations
KW  - *Opiate Substitution Treatment
KW  - Opioid-Related Disorders/dt [Drug Therapy]
KW  - *Opioid-Related Disorders
KW  - *Exposure to Violence
KW  - Mothers/px [Psychology]
KW  - Black or African American
KW  - Mental Disorders/dt [Drug Therapy]
KW  - Young Adult
KW  - Middle Aged
JF  - Child psychiatry and human development
JA  - Child Psychiatry Hum Dev
VL  - 55
IS  - 4
SP  - 929
EP  - 942
CY  - United States
M2  - Hans, Sydney L. Crown Family School of Social Work, Policy, and Practice, The University of Chicago, 969 E 60th Street, Chicago, IL, 60637, USA. shans@uchicago.edu.
M2  - Herriott, Anna L. Crown Family School of Social Work, Policy, and Practice, The University of Chicago, 969 E 60th Street, Chicago, IL, 60637, USA.
M2  - Finger, Brent. Department of Psychology, Montana State University, Billings, MT, USA.
M2  - Edwards, Renee C. Crown Family School of Social Work, Policy, and Practice, The University of Chicago, 969 E 60th Street, Chicago, IL, 60637, USA.
M2  - McNeilly, Catherine G. Adler University, Chicago, IL, USA.
SN  - 1573-3327
SN  - 0009-398X
M1  - d2b, 1275332
PT  - Journal Article
L2  - http://ovidsp.ovid.com/ovidweb.cgi?T=JS&PAGE=reference&D=medl&NEWS=N&AN=36308598
ER  -  

Link to the Ovid Full Text or citation: https://ovidsp.ovid.com/ovidweb.cgi?T=JS&CSC=Y&NEWS=N&PAGE=fulltext&D=medl&DO=10.1007%2fs10578-022-01463-zLink to the External Link Resolver: https://leeds.primo.exlibrisgroup.com/openurl/44LEE_INST/44LEE_INST:VU1?sid=OVID:medline&id=pmid:36308598&id=doi:10.1007%2Fs10578-022-01463-z&issn=0009-398X&isbn=&volume=55&issue=4&spage=929&pages=929-942&date=2024&title=Child+Psychiatry+%26+Human+Development&atitle=Parenting+Among+Women+in+Methadone+Treatment%3A+Contributions+of+Mental+Health+Problems+and+Violence+Exposure.&aulast=Hans 

55. 
TY  - JOUR
DB  - Ovid MEDLINE(R) 
ID  - 38985472
T1  - Telehealth Availability for Mental Health Care During and After the COVID-19 Public Health Emergency.
DO  - https://dx.doi.org/10.1001/jamanetworkopen.2024.20853
A1  - McBain, Ryan K
A1  - Schuler, Megan S
A1  - Breslau, Joshua
A1  - Kofner, Aaron
A1  - Wang, Lulu
A1  - Cantor, Jonathan H
Y1  - 2024//
Y2  - 20240701//
N2  - Importance: Telehealth services expanded rapidly during the COVID-19 public health emergency (PHE)., Objective: To evaluate changes in availability of telehealth services at outpatient mental health treatment facilities (MHTFs) throughout the US during and after the COVID-19 PHE., Design, Setting, and Participants: In this cohort study, callers posing as prospective clients contacted a random sample of 1404 MHTFs drawn from the Substance Abuse and Mental Health Services Administration's Behavioral Health Treatment Locator from December 2022 to March 2023 (wave 1 [W1]; during PHE). From September to November 2023 (wave 2 [W2]; after PHE), callers recontacted W1 participants. Analyses were conducted in January 2024., Main Outcomes and Measures: Callers inquired whether MHTFs offered telehealth (yes vs no), and, if yes, whether they offered (1) audio-only telehealth (vs audio and video); (2) telehealth for therapy, medication management, and/or diagnostic services; and (3) telehealth for comorbid alcohol use disorder (AUD). Sustainers (offered telehealth in both waves), late adopters (did not offer telehealth in W1 but did in W2), nonadopters (did not offer telehealth in W1 or W2), and discontinuers (offered telehealth in W1 but not W2) were all compared., Results: During W2, 1001 MHTFs (86.1%) were successfully recontacted. A total of 713 (71.2%) were located in a metropolitan county, 151 (15.1%) were publicly operated, and 935 (93.4%) accepted Medicaid as payment. The percentage offering telehealth declined from 799 (81.6%) to 765 (79.0%) (odds ratio [OR], 0.84; 95% CI, 0.72-1.00; P < .05). Among MHTFs offering telehealth, a smaller percentage in W2 offered audio-only telehealth (369 [49.3%] vs 244 [34.1%]; OR, 0.53; 95% CI, 0.44-0.64; P < .001) and telehealth for comorbid AUD (559 [76.3%] vs 457 [66.5%]; OR, 0.62; 95% CI, 0.50-0.76; P < .001) compared with W1. In W2, MHTFs were more likely to report telehealth was only available under certain conditions for therapy (141 facilities [18.0%] vs 276 [36.4%]; OR, 2.62; 95% CI, 1.10-3.26; P < .001) and medication management (216 facilities [28.0%] vs 304 [41.3%]; OR, 1.81; 95% CI, 1.48-2.21; P < .001). A total of 684 MHTFs (72.0%) constituted sustainers, 94 (9.9%) were discontinuers, 106 (11.2%) were nonadopters, and 66 (7.0%) were late adopters. Compared with sustainers, discontinuers were less likely to be private for-profit (adjusted OR [aOR], 0.28; 95% CI, 0.11-0.68) or private not-for-profit (aOR, 0.26; 95% CI, 0.14-0.48) after adjustment for facility and area characteristics., Conclusions and Relevance: Based on this longitudinal cohort study of 1001 MHTFs, telehealth availability has declined since the PHE end with respect to scope and modality of services, suggesting targeted policies may be necessary to sustain telehealth access.
KW  - Humans
KW  - COVID-19/ep [Epidemiology]
KW  - COVID-19/th [Therapy]
KW  - *COVID-19
KW  - Telemedicine/sn [Statistics & Numerical Data]
KW  - *Telemedicine
KW  - Male
KW  - Female
KW  - Mental Health Services/og [Organization & Administration]
KW  - Mental Health Services/sn [Statistics & Numerical Data]
KW  - *Mental Health Services
KW  - *SARS-CoV-2
KW  - United States
KW  - Health Services Accessibility/sn [Statistics & Numerical Data]
KW  - *Health Services Accessibility
KW  - Adult
KW  - Middle Aged
KW  - Mental Disorders/th [Therapy]
KW  - Mental Disorders/ep [Epidemiology]
KW  - Pandemics
KW  - Public Health/mt [Methods]
KW  - Cohort Studies
JF  - JAMA network open
JA  - JAMA netw. open
VL  - 7
IS  - 7
SP  - e2420853
CY  - United States
M2  - McBain, Ryan K. Division of Healthcare Delivery, RAND, Washington, DC.
M2  - McBain, Ryan K. Department of Medicine, Brigham and Women's Hospital, Boston, Massachusetts.
M2  - Schuler, Megan S. Division of Healthcare Delivery, RAND, Washington, DC.
M2  - Breslau, Joshua. Division of Healthcare Delivery, RAND, Pittsburgh, Pennsylvania.
M2  - Kofner, Aaron. Division of Healthcare Delivery, RAND, Washington, DC.
M2  - Wang, Lulu. School of Medicine, Georgetown University, Washington, DC.
M2  - Cantor, Jonathan H. Division of Healthcare Delivery, RAND, Santa Monica, California.
SN  - 2574-3805
SN  - 2574-3805
M1  - 101729235
PT  - Journal Article
L2  - http://ovidsp.ovid.com/ovidweb.cgi?T=JS&PAGE=reference&D=medl&NEWS=N&AN=38985472
ER  -  

Link to the Ovid Full Text or citation: https://ovidsp.ovid.com/ovidweb.cgi?T=JS&CSC=Y&NEWS=N&PAGE=fulltext&D=medl&DO=10.1001%2fjamanetworkopen.2024.20853Link to the External Link Resolver: https://leeds.primo.exlibrisgroup.com/openurl/44LEE_INST/44LEE_INST:VU1?sid=OVID:medline&id=pmid:38985472&id=doi:10.1001%2Fjamanetworkopen.2024.20853&issn=2574-3805&isbn=&volume=7&issue=7&spage=e2420853&pages=e2420853&date=2024&title=JAMA+Network+Open&atitle=Telehealth+Availability+for+Mental+Health+Care+During+and+After+the+COVID-19+Public+Health+Emergency.&aulast=McBain 

56. 
TY  - JOUR
DB  - Ovid MEDLINE(R) 
ID  - 38869466
T1  - Risk Factors for Persistent Postoperative Opioid Use After Surgery for IBD: An Observational Cohort Study.
DO  - https://dx.doi.org/10.1097/DCR.0000000000003258
A1  - Lin, Viviane A
A1  - Hasselager, Rune P
A1  - Fransgaard, Tina
A1  - Gogenur, Ismail
Y1  - 2024//
Y2  - 20240605//
N2  - BACKGROUND: Patients with IBD are at increased risk of persistent opioid use, wherein surgery plays an important role., OBJECTIVE: Identify risk factors for persistent postoperative opioid use in patients with IBD undergoing GI surgery and describe in-hospital postoperative opioid treatment., DESIGN: This was a retrospective observational cohort study. ORs for persistent postoperative opioid use were calculated using preoperative and in-hospital characteristics, and in-hospital opioid use was described using oral morphine equivalents., SETTING: This study was conducted at a university hospital with a dedicated IBD surgery unit., PATIENTS: Patients who underwent surgery for IBD from 2017 to 2022 were included., MAIN OUTCOME MEASURES: Our main outcome measure was persistent postoperative opioid use (1 or more opioid prescriptions filled 3-9 months postoperatively)., RESULTS: We included 384 patients, of whom 36 (9.4%) had persistent postoperative opioid use, but only 11 (2.9%) of these patients were opioid naive preoperatively. We identified World Health Organization performance status >1 (OR 8.21; 95% CI, 1.19-48.68), preoperative daily opioid use (OR 12.84; 95% CI, 4.78-35.36), psychiatric comorbidity (OR 3.89; 95% CI, 1.29-11.43) and in-hospital mean daily opioid use (per 10 oral morphine equivalent increase; OR 1.22; 95% CI, 1.12-1.34) as risk factors for persistent postoperative opioid use using multivariable regression analysis., LIMITATIONS: Our observational study design and limited sample size because of it being a single-center study resulted in wide CIs., CONCLUSIONS: We identified risk factors for persistent postoperative opioid use in patients undergoing surgery for IBD. Results indicate a need for optimization of pain treatment in patients with IBD both before and after surgery. These patients might benefit from additional opioid-sparing measures. See Video Abstract., FACTORES DE RIESGO EN LA ADMINISTRACION DURADERA DE OPIOIDES EN EL POSTOPERATORIO EN CASOS DE CIRUGA POR ENFERMEDAD INFLAMATORIA INTESTINAL ESTUDIO OBSERVACIONAL DE COHORTES: ANTECEDENTES:Los pacientes con enfermedad inflamatoria intestinal (EII) tienen un mayor riesgo de recibir opioides de manera duradera, casos donde la cirugia juega un papel importante.OBJETIVO:Identificar los factores de riesgo en la administracion duradera de opioides en el post-operatorio de cirugia gastrointestinal en casos de EII y describir el tratamiento intra-hospitalario con los mismos.DISENO:Estudio observacional retrospectivo de cohortes. La relacion de probabilidades (odds ratio - OR) en la adminstracion duradera de opioides post-operatorios fue calculada utilizando las caracteristicas pre-operatorias y hospitalarias, donde la administracion de opioides intra-hospitalarios fue descrita con la utilizacion de equivalentes de morfina oral.AMBIENTE:Estudio realizado en un hospital universitario con una unidad de cirugia dedicada a la EII.PACIENTES:Se incluyeron todos los pacientes sometidos a cirugia por EII entre 2017 y 2022.PRINCIPALES MEDIDAS DE RESULTADO:Nuestra principal medida de resultado fue la administracion post-operatoria duradera de opioides (>=1 receta completa de opioides entre 3 y 9 meses despues de la operacion). RESULTADOS:Incluimos 384 pacientes, de los cuales 36 (9,4%) recibieron opioides de manera duradera en el post-operatorio, de los cuales solamente 11 pacientes (2,9%) no habian recibido opioides antes de la operacion. Identificamos el estado funcional de la OMS > 1 (OR 8,21, IC 95% 1,19-48,68), el uso diario de opioides pre-operatorios (OR 12,84, IC 95% 4,78-35,36), los casos de comorbilidad psiquiatrica (OR 3,89, IC 95% 1,29-11,43) y el uso medio diario de opioides en el hospital (por cada aumento de 10 equivalentes de morfina oral) (OR 1,22, IC del 95%: 1,12-1,34 como factores de riesgo para la administracion de opioides de manera duradera en el post-operatorio mediante el analisis de regresion multivariable.LIMITACIONES:Nuestro diseno de estudio observacional y el tamano de la muestra limitada debido a que fue un estudio en un solo centro, dando como resultado intervalos de confianza muy amplios. CONCLUSION ES:Se identificaron los factores de riesgo en la administracion duradera de opioides en el post-operatorio de cirugia gastrointestinal en casos de EII. Los resultados demuestran la necesidad de optimizar el tratamiento del dolor en pacientes con EII, tanto antes como despues de la cirugia. Estos pacientes podrian beneficiarse de medidas adicionales de ahorro de opioides. (Traduccion-Dr. Xavier Delgadillo). Copyright © The ASCRS 2024.
KW  - Humans
KW  - Male
KW  - Female
KW  - Analgesics, Opioid/tu [Therapeutic Use]
KW  - *Analgesics, Opioid
KW  - Pain, Postoperative/dt [Drug Therapy]
KW  - Pain, Postoperative/ep [Epidemiology]
KW  - *Pain, Postoperative
KW  - Risk Factors
KW  - Retrospective Studies
KW  - Middle Aged
KW  - Adult
KW  - Inflammatory Bowel Diseases/su [Surgery]
KW  - *Inflammatory Bowel Diseases
KW  - Opioid-Related Disorders/ep [Epidemiology]
KW  - Digestive System Surgical Procedures/ae [Adverse Effects]
KW  - Digestive System Surgical Procedures/mt [Methods]
JF  - Diseases of the colon and rectum
JA  - Dis Colon Rectum
VL  - 67
IS  - 7
SP  - 951
EP  - 959
CY  - United States
M2  - Lin, Viviane A. Department of Surgery, Center for Surgical Science, Zealand University Hospital Koge, Koge, Denmark.
SN  - 1530-0358
SN  - 0012-3706
M1  - eab, 0372764
PT  - Journal Article, Observational Study, Video-Audio Media
L2  - http://ovidsp.ovid.com/ovidweb.cgi?T=JS&PAGE=reference&D=med25&NEWS=N&AN=38869466
ER  -  

Link to the Ovid Full Text or citation: https://ovidsp.ovid.com/ovidweb.cgi?T=JS&CSC=Y&NEWS=N&PAGE=fulltext&D=med25&DO=10.1097%2fDCR.0000000000003258Link to the External Link Resolver: https://leeds.primo.exlibrisgroup.com/openurl/44LEE_INST/44LEE_INST:VU1?sid=OVID:medline&id=pmid:38869466&id=doi:10.1097%2FDCR.0000000000003258&issn=0012-3706&isbn=&volume=67&issue=7&spage=951&pages=951-959&date=2024&title=Diseases+of+the+Colon+%26+Rectum&atitle=Risk+Factors+for+Persistent+Postoperative+Opioid+Use+After+Surgery+for+IBD%3A+An+Observational+Cohort+Study.&aulast=Lin 

57. 
TY  - JOUR
DB  - Ovid MEDLINE(R) 
ID  - 38863284
T1  - Esketamine combined with a mindfulness-based intervention for individuals with alcohol problems.
DO  - https://dx.doi.org/10.1177/02698811241254834
A1  - Gent, Emily M
A1  - Bryan, Joshua W
A1  - Cleary, Maisy A
A1  - Clarke, Tegan I
A1  - Holmwood, Harry D
A1  - Nassereddine, Rania O
A1  - Salway, Chris
A1  - Depla, Simon
A1  - Statton, Sarah
A1  - Krecke, Joy
A1  - Morgan, Celia Ja
Y1  - 2024//
Y2  - 20240611//
N2  - BACKGROUND: Alcohol use disorder (AUD) is a major public health issue, posing harmful consequences for individuals and society. Recent advances in addiction research have highlighted the therapeutic potential of ketamine-assisted therapy for AUD. However, the exact mechanisms underlying its effectiveness remain unknown., AIMS: This double-blind, pilot study aimed to investigate esketamine combined with mindfulness-based intervention (MBI) to examine whether esketamine enhances engagement in MBI for individuals with alcohol misuse problems and whether enhanced engagement has any impact on alcohol-related outcomes., METHODS: In all, 28 individuals with alcohol problems were randomly assigned to receive sublingual esketamine hydrochloride (AWKN002: 115.1 mg) or vitamin C (placebo) in an oral thin film and took part in 2 weeks of daily MBI. Participants were assessed on various self-report measures, including mindfulness, engagement in MBI (physical and psychological), alcohol cravings and consumption., RESULTS: Esketamine enhanced psychological engagement with a daily MBI, compared to placebo, and led to transient decreases in alcohol cravings. Esketamine also resulted in significantly greater mystical experiences and dissociative states compared to placebo., CONCLUSIONS: The findings suggest that esketamine may improve treatment outcomes when combined with mindfulness-based therapies through its ability to increase engagement with meditative practice.
KW  - Humans
KW  - Ketamine/ad [Administration & Dosage]
KW  - Ketamine/pd [Pharmacology]
KW  - *Ketamine
KW  - Mindfulness/mt [Methods]
KW  - *Mindfulness
KW  - Male
KW  - Double-Blind Method
KW  - Female
KW  - Adult
KW  - Alcoholism/dt [Drug Therapy]
KW  - Alcoholism/th [Therapy]
KW  - *Alcoholism
KW  - Pilot Projects
KW  - Middle Aged
KW  - Craving/de [Drug Effects]
KW  - *Craving
KW  - Combined Modality Therapy
KW  - Treatment Outcome
JF  - Journal of psychopharmacology (Oxford, England)
JA  - J Psychopharmacol
VL  - 38
IS  - 6
SP  - 541
EP  - 550
CY  - United States
M2  - Gent, Emily M. Psychopharmacology and Addiction Research Centre, Haighton Research Centre, University of Exeter St Luke's Campus, Exeter, UK.
M2  - Bryan, Joshua W. Psychopharmacology and Addiction Research Centre, Haighton Research Centre, University of Exeter St Luke's Campus, Exeter, UK.
M2  - Cleary, Maisy A. Psychopharmacology and Addiction Research Centre, Haighton Research Centre, University of Exeter St Luke's Campus, Exeter, UK.
M2  - Clarke, Tegan I. Psychopharmacology and Addiction Research Centre, Haighton Research Centre, University of Exeter St Luke's Campus, Exeter, UK.
M2  - Holmwood, Harry D. Psychopharmacology and Addiction Research Centre, Haighton Research Centre, University of Exeter St Luke's Campus, Exeter, UK.
M2  - Nassereddine, Rania O. Psychopharmacology and Addiction Research Centre, Haighton Research Centre, University of Exeter St Luke's Campus, Exeter, UK.
M2  - Salway, Chris. Psychopharmacology and Addiction Research Centre, Haighton Research Centre, University of Exeter St Luke's Campus, Exeter, UK.
M2  - Depla, Simon. Psychopharmacology and Addiction Research Centre, Haighton Research Centre, University of Exeter St Luke's Campus, Exeter, UK.
M2  - Statton, Sarah. Psychopharmacology and Addiction Research Centre, Haighton Research Centre, University of Exeter St Luke's Campus, Exeter, UK.
M2  - Krecke, Joy. Psychopharmacology and Addiction Research Centre, Haighton Research Centre, University of Exeter St Luke's Campus, Exeter, UK.
M2  - Morgan, Celia Ja. Psychopharmacology and Addiction Research Centre, Haighton Research Centre, University of Exeter St Luke's Campus, Exeter, UK.
SN  - 1461-7285
SN  - 0269-8811
M1  - cph, 8907828
PT  - Journal Article, Randomized Controlled Trial
L2  - http://ovidsp.ovid.com/ovidweb.cgi?T=JS&PAGE=reference&D=med25&NEWS=N&AN=38863284
ER  -  

Link to the Ovid Full Text or citation: https://ovidsp.ovid.com/ovidweb.cgi?T=JS&CSC=Y&NEWS=N&PAGE=fulltext&D=med25&DO=10.1177%2f02698811241254834Link to the External Link Resolver: https://leeds.primo.exlibrisgroup.com/openurl/44LEE_INST/44LEE_INST:VU1?sid=OVID:medline&id=pmid:38863284&id=doi:10.1177%2F02698811241254834&issn=0269-8811&isbn=&volume=38&issue=6&spage=541&pages=541-550&date=2024&title=Journal+of+Psychopharmacology&atitle=Esketamine+combined+with+a+mindfulness-based+intervention+for+individuals+with+alcohol+problems.&aulast=Gent 

58. 
TY  - JOUR
DB  - Ovid MEDLINE(R) 
ID  - 38867283
T1  - Scaling up a brief alcohol intervention to prevent HIV infection in Vietnam: a cluster randomized, implementation trial.
DO  - https://dx.doi.org/10.1186/s13012-024-01368-6
A1  - Bartels, Sophia M
A1  - Phan, Huong T T
A1  - Hutton, Heidi E
A1  - Nhan, Do T
A1  - Sripaipan, Teerada
A1  - Chen, Jane S
A1  - Rossi, Sarah L
A1  - Ferguson, Olivia
A1  - Nong, Ha T T
A1  - Nguyen, Ngan T K
A1  - Giang, Le Minh
A1  - Bui, Hao T M
A1  - Chander, Geetanjali
A1  - Sohn, Hojoon
A1  - Kim, Sol
A1  - Tran, Ha V
A1  - Nguyen, Minh X
A1  - Powell, Byron J
A1  - Pence, Brian W
A1  - Miller, William C
A1  - Go, Vivian F
Y1  - 2024//
Y2  - 20240612//
N2  - BACKGROUND: Evidence-based interventions (EBIs) often address normative behaviors. If a behavior is also common among clinicians, they may be skeptical about the necessity or effectiveness of an EBI. Alternatively, clinicians' attitudes and behaviors may be misaligned, or they may lack the knowledge and self-efficacy to deliver the EBI. Several EBIs address unhealthy alcohol use, a common and often culturally acceptable behavior. But unhealthy alcohol use may be particularly harmful to people with HIV (PWH). Here, we present an implementation trial using an experiential implementation strategy to address clinicians' knowledge, attitudes, and behaviors. Clinicians receive the experiential intervention before they begin delivering an evidence-based brief alcohol intervention (BAI) to PWH with unhealthy alcohol use., METHODS: Design: In this hybrid type 3 implementation-effectiveness cluster randomized controlled trial, ART clinics (n = 30) will be randomized 1:1 to facilitation, a flexible strategy to address implementation barriers, or facilitation plus the experiential brief alcohol intervention (EBAI). In the EBAI arm, clinicians, irrespective of their alcohol use, will be offered the BAI as experiential learning. EBAI will address clinicians' alcohol-related attitudes and behaviors and increase their knowledge and confidence to deliver the BAI., PARTICIPANTS: ART clinic staff will be enrolled and assessed at pre-BAI training, post-BAI training, 3, 12, and 24 months. All PWH at the ART clinics who screen positive for unhealthy alcohol use will be offered the BAI. A subset of PWH (n = 810) will be enrolled and assessed at baseline, 3, and 12 months., OUTCOMES: We will compare implementation outcomes (acceptability, fidelity, penetration, costs, and sustainability) and effectiveness outcomes (viral suppression and alcohol use) between the two arms. We will assess the impact of site-level characteristics on scaling-up the BAI. We will also evaluate how experiencing the BAI affected clinical staff's alcohol use and clinic-level alcohol expectations in the EBAI arm., DISCUSSION: This trial contributes to implementation science by testing a novel strategy to implement a behavior change intervention in a setting in which clinicians themselves may engage in the behavior. Experiential learning may be useful to address normative and difficult to change lifestyle behaviors that contribute to chronic diseases., TRIAL REGISTRATION: NCT06358885 (04/10/2024), https://clinicaltrials.gov/study/NCT06358885 . Copyright © 2024. The Author(s).
KW  - Humans
KW  - HIV Infections/pc [Prevention & Control]
KW  - *HIV Infections
KW  - Vietnam
KW  - Implementation Science
KW  - Health Knowledge, Attitudes, Practice
KW  - Alcohol Drinking/pc [Prevention & Control]
KW  - Alcoholism/pc [Prevention & Control]
KW  - Male
KW  - Female
KW  - Attitude of Health Personnel
JF  - Implementation science : IS
JA  - Implement Sci
VL  - 19
IS  - 1
SP  - 40
CY  - England
M2  - Bartels, Sophia M. Department of Health Behavior, The University of North Carolina Gillings School of Global Public Health, Chapel Hill, NC, USA. sophiamb@ad.unc.edu.
M2  - Phan, Huong T T. Vietnam Administration of HIV/AIDS Control, Hanoi, Vietnam.
M2  - Hutton, Heidi E. Johns Hopkins Hospital University School of Medicine, Baltimore, MD, USA.
M2  - Nhan, Do T. Vietnam Administration of HIV/AIDS Control, Hanoi, Vietnam.
M2  - Sripaipan, Teerada. Department of Health Behavior, The University of North Carolina Gillings School of Global Public Health, Chapel Hill, NC, USA.
M2  - Chen, Jane S. Department of Health Behavior, The University of North Carolina Gillings School of Global Public Health, Chapel Hill, NC, USA.
M2  - Rossi, Sarah L. Department of Health Behavior, The University of North Carolina Gillings School of Global Public Health, Chapel Hill, NC, USA.
M2  - Ferguson, Olivia. Department of Health Behavior, The University of North Carolina Gillings School of Global Public Health, Chapel Hill, NC, USA.
M2  - Nong, Ha T T. UNC Vietnam, Hanoi, Vietnam.
M2  - Nguyen, Ngan T K. UNC Vietnam, Hanoi, Vietnam.
M2  - Giang, Le Minh. Department of Epidemiology, Hanoi Medical University, Hanoi, Vietnam.
M2  - Bui, Hao T M. Department of Epidemiology, Hanoi Medical University, Hanoi, Vietnam.
M2  - Chander, Geetanjali. Division of General Internal Medicine, University of Washington School of Medicine, Seattle, WA, USA.
M2  - Sohn, Hojoon. Seoul National University College, Seoul, Korea.
M2  - Kim, Sol. Seoul National University College, Seoul, Korea.
M2  - Tran, Ha V. UNC Vietnam, Hanoi, Vietnam.
M2  - Nguyen, Minh X. Department of Health Behavior, The University of North Carolina Gillings School of Global Public Health, Chapel Hill, NC, USA.
M2  - Nguyen, Minh X. Department of Epidemiology, Hanoi Medical University, Hanoi, Vietnam.
M2  - Powell, Byron J. Brown School, Washington University in St. Louis, St. Louis, MI, USA.
M2  - Pence, Brian W. Department of Epidemiology, The University of North Carolina Gillings School of Global Public Health, Chapel Hill, NC, USA.
M2  - Miller, William C. Department of Epidemiology, The University of North Carolina Gillings School of Global Public Health, Chapel Hill, NC, USA.
M2  - Go, Vivian F. Department of Health Behavior, The University of North Carolina Gillings School of Global Public Health, Chapel Hill, NC, USA.
SN  - 1748-5908
SN  - 1748-5908
M1  - 101258411
PT  - Journal Article, Randomized Controlled Trial, Clinical Trial Protocol
L2  - http://ovidsp.ovid.com/ovidweb.cgi?T=JS&PAGE=reference&D=med25&NEWS=N&AN=38867283
ER  -  

Link to the Ovid Full Text or citation: https://ovidsp.ovid.com/ovidweb.cgi?T=JS&CSC=Y&NEWS=N&PAGE=fulltext&D=med25&DO=10.1186%2fs13012-024-01368-6Link to the External Link Resolver: https://leeds.primo.exlibrisgroup.com/openurl/44LEE_INST/44LEE_INST:VU1?sid=OVID:medline&id=pmid:38867283&id=doi:10.1186%2Fs13012-024-01368-6&issn=1748-5908&isbn=&volume=19&issue=1&spage=40&pages=40&date=2024&title=Implementation+Science&atitle=Scaling+up+a+brief+alcohol+intervention+to+prevent+HIV+infection+in+Vietnam%3A+a+cluster+randomized%2C+implementation+trial.&aulast=Bartels 

59. 
TY  - JOUR
DB  - Ovid MEDLINE(R) 
ID  - 38849866
T1  - "If it wasn't for them, I don't think I would be here": experiences of the first year of a safer supply program during the dual public health emergencies of COVID-19 and the drug toxicity crisis.
DO  - https://dx.doi.org/10.1186/s12954-024-01029-3
A1  - Kolla, Gillian
A1  - Pauly, Bernie
A1  - Cameron, Fred
A1  - Hobbs, Heather
A1  - Ranger, Corey
A1  - McCall, Jane
A1  - Majalahti, Jerry
A1  - Toombs, Kim
A1  - LeMaistre, Jack
A1  - Selfridge, Marion
A1  - Urbanoski, Karen
Y1  - 2024//
Y2  - 20240607//
N2  - BACKGROUND: In response to the devastating drug toxicity crisis in Canada driven by an unregulated opioid supply predominantly composed of fentanyl and analogues, safer supply programs have been introduced. These programs provide people using street-acquired opioids with prescribed, pharmaceutical opioids. We use six core components of safer supply programs identified by people who use drugs to explore participant perspectives on the first year of operations of a safer supply program in Victoria, BC, during the dual public health emergencies of COVID-19 and the drug toxicity crisis to examine whether the program met drug-user defined elements of an effective safer supply model., METHODS: This study used a community-based participatory research approach to ensure that the research was reflective of community concerns and priorities, rather than being extractive. We interviewed 16 safer supply program participants between December 2020 and June 2021. Analysis was structured using the six core components of effective safer supply from the perspective of people who use drugs, generated through a prior study., RESULTS: Ensuring access to the 'right dose and right drugs' of medications was crucial, with many participants reporting success with the available pharmaceutical options. However, others highlighted issues with the strength of the available medications and the lack of options for smokeable medications. Accessing the safer supply program allowed participants to reduce their use of drugs from unregulated markets and manage withdrawal, pain and cravings. On components related to program operations, participants reported receiving compassionate care, and that accessing the safer supply program was a non-stigmatizing experience. They also reported receiving support to find housing, access food, obtain ID, and other needs. However, participants worried about long term program sustainability., CONCLUSIONS: Participants in the safer supply program overwhelmingly appreciated it and felt it was lifesaving, and unlike other healthcare or treatment services they had previously accessed. Participants raised concerns that unless a wider variety of medications and ability to consume them by multiple routes of administration became available, safer supply programs would remain unable to completely replace substances from unregulated markets. Copyright © 2024. The Author(s).
KW  - Humans
KW  - COVID-19/ep [Epidemiology]
KW  - *COVID-19
KW  - *Opioid-Related Disorders
KW  - *Harm Reduction
KW  - Analgesics, Opioid/sd [Supply & Distribution]
KW  - Analgesics, Opioid/ae [Adverse Effects]
KW  - Female
KW  - Male
KW  - Community-Based Participatory Research
KW  - Public Health
KW  - Adult
KW  - Emergencies
KW  - Canada
KW  - SARS-CoV-2
KW  - Fentanyl/sd [Supply & Distribution]
KW  - Illicit Drugs/sd [Supply & Distribution]
KW  - Middle Aged
JF  - Harm reduction journal
JA  - Harm Reduct J
VL  - 21
IS  - 1
SP  - 111
CY  - England
M2  - Kolla, Gillian. Memorial University, St. John's, Canada. gilliankolla@uvic.ca.
M2  - Kolla, Gillian. Canadian Institute for Substance Use Research, University of Victoria, Victoria, Canada. gilliankolla@uvic.ca.
M2  - Pauly, Bernie. Canadian Institute for Substance Use Research, University of Victoria, Victoria, Canada.
M2  - Cameron, Fred. SOLID Outreach, Victoria, Canada.
M2  - Hobbs, Heather. AVI Health and Community Services, Victoria, Canada.
M2  - Ranger, Corey. AVI Health and Community Services, Victoria, Canada.
M2  - McCall, Jane. Canadian Institute for Substance Use Research, University of Victoria, Victoria, Canada.
M2  - Majalahti, Jerry. SOLID Outreach, Victoria, Canada.
M2  - Toombs, Kim. AVI Health and Community Services, Victoria, Canada.
M2  - LeMaistre, Jack. AVI Health and Community Services, Victoria, Canada.
M2  - Selfridge, Marion. Canadian Institute for Substance Use Research, University of Victoria, Victoria, Canada.
M2  - Urbanoski, Karen. Canadian Institute for Substance Use Research, University of Victoria, Victoria, Canada.
SN  - 1477-7517
SN  - 1477-7517
M1  - 101153624
PT  - Journal Article, Research Support, Non-U.S. Gov't
L2  - http://ovidsp.ovid.com/ovidweb.cgi?T=JS&PAGE=reference&D=med25&NEWS=N&AN=38849866
ER  -  

Link to the Ovid Full Text or citation: https://ovidsp.ovid.com/ovidweb.cgi?T=JS&CSC=Y&NEWS=N&PAGE=fulltext&D=med25&DO=10.1186%2fs12954-024-01029-3Link to the External Link Resolver: https://leeds.primo.exlibrisgroup.com/openurl/44LEE_INST/44LEE_INST:VU1?sid=OVID:medline&id=pmid:38849866&id=doi:10.1186%2Fs12954-024-01029-3&issn=1477-7517&isbn=&volume=21&issue=1&spage=111&pages=111&date=2024&title=Harm+Reduction+Journal&atitle=%22If+it+wasn%27t+for+them%2C+I+don%27t+think+I+would+be+here%22%3A+experiences+of+the+first+year+of+a+safer+supply+program+during+the+dual+public+health+emergencies+of+COVID-19+and+the+drug+toxicity+crisis.&aulast=Kolla 

60. 
TY  - JOUR
DB  - Ovid MEDLINE(R) 
ID  - 38478322
T1  - HealthCall: Smartphone Enhancement of Brief Interventions to Improve HIV Medication Adherence Among Patients in HIV Care.
DO  - https://dx.doi.org/10.1007/s10461-024-04289-z
A1  - Knox, Justin
A1  - Aharonovich, Efrat
A1  - Zingman, Barry S
A1  - Stohl, Malka
A1  - Walsh, Claire
A1  - Elliott, Jennifer C
A1  - Fink, David S
A1  - Durant, Sean
A1  - Menchaca, Raquel
A1  - Sharma, Anjali
A1  - Denning, Maggie
A1  - Hasin, Deborah
Y1  - 2024//
Y2  - 20240313//
N2  - Heavy drinking among people living with HIV (PLWH) reduces ART adherence and worsens health outcomes. Lengthy interventions are not feasible in most HIV care settings, and patients infrequently follow referrals to outside treatment. Utilizing visual and video features of smartphone technology, we developed HealthCall as an electronic means of increasing patient involvement in a brief intervention to reduce drinking and improve ART adherence. The objective of the current study is to evaluate the efficacy of HealthCall to improve ART adherence among PLWH who drink heavily when paired with two brief interventions: the National Institute on Alcoholism and Alcohol Abuse (NIAAA) Clinician's Guide (CG) or Motivational Interviewing (MI). Therefore, we conducted a 1:1:1 randomized trial among 114 participants with alcohol dependence at a large urban HIV clinic. Participants were randomized to one of three groups: (1) CG only (n = 37), (2) CG and HealthCall (n = 38), or (3) MI and HealthCall (n = 39). Baseline interventions targeting drinking reduction and ART adherence were ~ 25 min, with brief (10-15 min) booster sessions at 30 and 60 days. The outcome was ART adherence assessed using unannounced phone pill-count method (possible adherence scores: 0-100%) at 30-day, 60-day, 3, 6, and 12 months. Analyses were conducted using generalized linear mixed models with pre-planned contrasts. Of the 114 enrolled patients, 58% were male, 75% identified as Black/African American, 28% were Hispanic, and 62% had less than a high school education. The mean age was 47.5 years (standard deviation [SD] 10 years) and the mean number of years since they were diagnosed with HIV was 18.6 (SD 7.6). Participants assigned to HealthCall to extend the CG had increased levels of ART adherence at 60-day and 6-month follow-up (compared to CG only), although there was no statistically significant difference by 12-month follow-up. Participants who were assigned to HealthCall to extend the MI never had statistically significant higher levels of ART adherence. These results suggest that the use of a smartphone app can be used to initially extend the reach of a brief drinking intervention to improve ART adherence over a short period of time; however, sustained long-term improvements in ART adherence after intervention activity ends remains a challenge. Copyright © 2024. The Author(s), under exclusive licence to Springer Science+Business Media, LLC, part of Springer Nature.
KW  - Humans
KW  - Male
KW  - Female
KW  - Medication Adherence/px [Psychology]
KW  - Medication Adherence/sn [Statistics & Numerical Data]
KW  - *Medication Adherence
KW  - HIV Infections/dt [Drug Therapy]
KW  - HIV Infections/px [Psychology]
KW  - *HIV Infections
KW  - *Smartphone
KW  - *Motivational Interviewing
KW  - Middle Aged
KW  - Adult
KW  - Anti-HIV Agents/tu [Therapeutic Use]
KW  - *Anti-HIV Agents
KW  - Alcoholism/th [Therapy]
KW  - Alcoholism/px [Psychology]
KW  - Treatment Outcome
JF  - AIDS and behavior
JA  - AIDS BEHAV
VL  - 28
IS  - 6
SP  - 1912
EP  - 1922
CY  - United States
M2  - Knox, Justin. Columbia University Irvine Medical Center, 722 West 168th street, New York, NY, 10032, USA. justinryanknox@gmail.com.
M2  - Knox, Justin. New York State Psychiatric Institute, New York, NY, USA. justinryanknox@gmail.com.
M2  - Knox, Justin. Mailman School of Public Health, Columbia University, New York, NY, USA. justinryanknox@gmail.com.
M2  - Aharonovich, Efrat. Columbia University Irvine Medical Center, 722 West 168th street, New York, NY, 10032, USA.
M2  - Aharonovich, Efrat. New York State Psychiatric Institute, New York, NY, USA.
M2  - Zingman, Barry S. Montefiore Medical Center and Albert Einstein College of Medicine, Bronx, NY, USA.
M2  - Stohl, Malka. New York State Psychiatric Institute, New York, NY, USA.
M2  - Walsh, Claire. New York State Psychiatric Institute, New York, NY, USA.
M2  - Elliott, Jennifer C. Columbia University Irvine Medical Center, 722 West 168th street, New York, NY, 10032, USA.
M2  - Elliott, Jennifer C. New York State Psychiatric Institute, New York, NY, USA.
M2  - Fink, David S. New York State Psychiatric Institute, New York, NY, USA.
M2  - Durant, Sean. Montefiore Medical Center and Albert Einstein College of Medicine, Bronx, NY, USA.
M2  - Menchaca, Raquel. Montefiore Medical Center and Albert Einstein College of Medicine, Bronx, NY, USA.
M2  - Sharma, Anjali. Montefiore Medical Center and Albert Einstein College of Medicine, Bronx, NY, USA.
M2  - Denning, Maggie. New York State Psychiatric Institute, New York, NY, USA.
M2  - Hasin, Deborah. Columbia University Irvine Medical Center, 722 West 168th street, New York, NY, 10032, USA.
M2  - Hasin, Deborah. New York State Psychiatric Institute, New York, NY, USA.
M2  - Hasin, Deborah. Mailman School of Public Health, Columbia University, New York, NY, USA.
SN  - 1573-3254
SN  - 1090-7165
M1  - 9712133
PT  - Journal Article, Randomized Controlled Trial
L2  - http://ovidsp.ovid.com/ovidweb.cgi?T=JS&PAGE=reference&D=med25&NEWS=N&AN=38478322
ER  -  

Link to the Ovid Full Text or citation: https://ovidsp.ovid.com/ovidweb.cgi?T=JS&CSC=Y&NEWS=N&PAGE=fulltext&D=med25&DO=10.1007%2fs10461-024-04289-zLink to the External Link Resolver: https://leeds.primo.exlibrisgroup.com/openurl/44LEE_INST/44LEE_INST:VU1?sid=OVID:medline&id=pmid:38478322&id=doi:10.1007%2Fs10461-024-04289-z&issn=1090-7165&isbn=&volume=28&issue=6&spage=1912&pages=1912-1922&date=2024&title=AIDS+%26+Behavior&atitle=HealthCall%3A+Smartphone+Enhancement+of+Brief+Interventions+to+Improve+HIV+Medication+Adherence+Among+Patients+in+HIV+Care.&aulast=Knox 

61. 
TY  - JOUR
DB  - Ovid MEDLINE(R) 
ID  - 38587827
T1  - A Brief Intervention With Instant Messaging or Regular Text Messaging Support in Reducing Alcohol Use: A Randomized Clinical Trial.
DO  - https://dx.doi.org/10.1001/jamainternmed.2024.0343
A1  - Chau, Siu Long
A1  - Luk, Tzu Tsun
A1  - Wong, Benney Yiu Cheong
A1  - Wu, Yongda Socrates
A1  - Cheung, Yee Tak Derek
A1  - Ho, Sai Yin
A1  - Kim, Jean H
A1  - Lo, Herman Hay Ming
A1  - Lam, Tai Hing
A1  - Wang, Man Ping
Y1  - 2024//
N2  - Importance: Alcohol use is prevalent among university students. Mobile instant messaging apps could enhance the effectiveness of an alcohol brief intervention (ABI), but the evidence is scarce., Objective: To evaluate the effectiveness of an ABI plus 3 months of mobile chat-based instant messaging support for alcohol reduction in university students at risk of alcohol use disorder., Design, Setting, and Participants: In this randomized clinical trial, 772 students at risk of alcohol use disorder (Alcohol Use Disorders Identification Test [AUDIT] score >=8) were recruited from 8 universities in Hong Kong between October 15, 2020, and May 12, 2022. Participants were randomly assigned 1:1 to either the intervention or control group., Interventions: Both groups received the same ABI at baseline, which consisted of face-to-face or video conferencing with research nurses who delivered personalized feedback based on the participant's AUDIT risk level, along with a 12-page booklet describing the benefits of alcohol reduction and the harmful effects of alcohol on health and social well-being. The intervention group then received 3 months of chat-based instant messaging support on alcohol reduction guided by behavioral change techniques. The control group received 3 months of short message service (SMS) messaging on general health topics., Main Outcomes and Measures: All outcomes were self-reported. The primary outcome was alcohol consumption in grams per week at 6 months of follow-up. By definition, 1 alcohol unit contains 10 g of pure alcohol. Secondary outcomes at the 6-month follow-up included changes in AUDIT score, weekly alcohol consumption, intention to drink in the next 30 days, drinking frequency and any binge or heavy drinking in the past 30 days, and self-efficacy of quitting drinking. The primary analysis followed the intention-to-treat principle, and linear regression (reported as unstandardized coefficient B) and logistic regression (reported as odds ratios) were used to compare the primary and secondary outcomes between the intervention and control groups., Results: The study included 772 students (mean [SD] age, 21.1 [3.5] years; 395 females [51.2%]) who were randomly assigned to either the intervention (n = 386) or control (n = 386) group. In the intention-to-treat analysis, the intervention group had lower alcohol consumption in grams per week (B, -11.42 g [95% CI, -19.22 to -3.62 g]; P = .004), a lower AUDIT score (B, -1.19 [95% CI, -1.63 to -0.34]; P = .003), reduced weekly alcohol unit consumption (B, -1.14 [95% CI, -1.92 to -0.36]; P = .004), and less intention to drink (odds ratio, 0.66 [95% CI, 0.47 to 0.92]; P = .01) at the 6-month follow-up compared with the control group. In analyses adjusted for baseline characteristics, interacting at least once with the research nurse on the instant messaging application resulted in lower estimated alcohol consumption in grams per week (adjusted B, -17.87 g [95% CI, -32.55 to -3.20 g]; P = .01), lower weekly alcohol unit consumption (adjusted B, -1.79 [95% CI, -3.25 to -0.32]; P = .02), and a lower AUDIT score (adjusted B, -0.53 [95% CI, -1.87 to -0.44]; P = .01) at 6 months., Conclusions and Relevance: Results of this randomized clinical trial indicate that mobile chat-based instant messaging support for alcohol reduction in addition to an ABI was effective in reducing alcohol consumption in university students in Hong Kong at risk of alcohol use disorder., Trial Registration: ClinicalTrials.gov Identifier: NCT04025151.
KW  - Humans
KW  - *Text Messaging
KW  - Female
KW  - Male
KW  - Young Adult
KW  - Alcohol Drinking/pc [Prevention & Control]
KW  - Alcohol Drinking/th [Therapy]
KW  - Hong Kong
KW  - Students/px [Psychology]
KW  - Adult
KW  - Universities
JF  - JAMA internal medicine
JA  - JAMA Intern Med
VL  - 184
IS  - 6
SP  - 641
EP  - 649
CY  - United States
M2  - Chau, Siu Long. School of Nursing, The University of Hong Kong, Hong Kong, SAR, China.
M2  - Luk, Tzu Tsun. School of Nursing, The University of Hong Kong, Hong Kong, SAR, China.
M2  - Wong, Benney Yiu Cheong. School of Nursing, The University of Hong Kong, Hong Kong, SAR, China.
M2  - Wu, Yongda Socrates. Children's Hospital of Eastern Ontario Research Institute, Ottawa, Ontario, Canada.
M2  - Cheung, Yee Tak Derek. School of Nursing, The University of Hong Kong, Hong Kong, SAR, China.
M2  - Ho, Sai Yin. School of Public Health, The University of Hong Kong, Hong Kong, SAR, China.
M2  - Kim, Jean H. Jockey Club School of Public Health and Primary Care, The Chinese University of Hong Kong, Hong Kong, SAR, China.
M2  - Lo, Herman Hay Ming. Department of Applied Social Sciences, The Hong Kong Polytechnic University, Hong Kong, SAR China.
M2  - Lam, Tai Hing. School of Public Health, The University of Hong Kong, Hong Kong, SAR, China.
M2  - Wang, Man Ping. School of Nursing, The University of Hong Kong, Hong Kong, SAR, China.
SN  - 2168-6114
SN  - 2168-6106
M1  - 101589534
PT  - Journal Article, Randomized Controlled Trial
L2  - http://ovidsp.ovid.com/ovidweb.cgi?T=JS&PAGE=reference&D=med25&NEWS=N&AN=38587827
ER  -  

Link to the Ovid Full Text or citation: https://ovidsp.ovid.com/ovidweb.cgi?T=JS&CSC=Y&NEWS=N&PAGE=fulltext&D=med25&DO=10.1001%2fjamainternmed.2024.0343Link to the External Link Resolver: https://leeds.primo.exlibrisgroup.com/openurl/44LEE_INST/44LEE_INST:VU1?sid=OVID:medline&id=pmid:38587827&id=doi:10.1001%2Fjamainternmed.2024.0343&issn=2168-6106&isbn=&volume=184&issue=6&spage=641&pages=641-649&date=2024&title=JAMA+Internal+Medicine&atitle=A+Brief+Intervention+With+Instant+Messaging+or+Regular+Text+Messaging+Support+in+Reducing+Alcohol+Use%3A+A+Randomized+Clinical+Trial.&aulast=Chau 

62. 
TY  - JOUR
DB  - Ovid MEDLINE(R) 
ID  - 36200223
T1  - Effects of the lockdown due to the COVID-19 pandemic on alcohol consumption in patients under treatment in an alcohol relapse prevention programme.
T2  - Efectos del confinamiento en el hogar debido a la pandemia por COVID-19 en el consumo en pacientes en tratamiento en un programa de deshabituacion de alcohol.
DO  - https://dx.doi.org/10.20882/adicciones.1593
A1  - Arias Horcajadas, Francisco
A1  - Marin, Marta
A1  - Prieto, Raquel
A1  - Lopez-Trabada, Jose Ramon
A1  - Parra, Alba
A1  - Sanz, Pedro
A1  - Guerrero, Yolanda
A1  - Delgado, Patricia
A1  - Gonzalez, Lourdes
A1  - Saiz, Nazaret
A1  - Suarez de Figueroa, Sandra
A1  - Villalba, Antonio
A1  - Rubio, Gabriel
Y1  - 2023//
Y2  - 20231201//
N2  - During the COVID-19 pandemic, several exceptional measures were put in place in order to avoid virus propagation, such as lockdown and the discontinuation of usual health care assistance services. It was considered that these changes might be associated with an increase in alcohol consumption and a higher risk of relapse for patients under treatment. The aim of this study was to assess changes in alcohol consumption during the lockdown period (between March and May, 2020) in patients following treatment under the Alcohol Use Disorders Programme at the "Hospital 12 de Octubre" in Madrid. A total of 311 patients were assessed through interviews carried out by telephone in accordance with usual clinical practice during that period. 76% of the total number of patients did not experience changes in their alcohol consumption, 9.2% stopped drinking and some experienced severe withdrawal syndrome, while 7.5% relapsed. The risk factors found for worsening the prognosis of the patients were: being female, drinking alcohol alone or at home, binge drinking, concomitant substance misuse and failure to attend therapy groups or self-help groups online during the lockdown. 31.6% of the sample described psychopathological symptoms due to the lockdown, especially those who already had psychiatric comorbidities. For this reason, we can conclude that during the lockdown as a result of the pandemic, most of our alcohol dependent patients did not modify their drinking patterns, but specific factors enabled us to identify a more vulnerable subgroup.
KW  - Female
KW  - Humans
KW  - Male
KW  - Alcohol Drinking/ep [Epidemiology]
KW  - Alcoholism/th [Therapy]
KW  - *Alcoholism
KW  - Communicable Disease Control
KW  - COVID-19/pc [Prevention & Control]
KW  - *COVID-19
KW  - Pandemics
KW  - Secondary Prevention
JF  - Adicciones
JA  - ADICCIONES
VL  - 35
IS  - 4
SP  - 455
EP  - 468
CY  - Spain
M2  - Arias Horcajadas, Francisco. Programa de alcohol. Hospital Doce de Octubre, Madrid. farias1012@gmail.com.
SN  - 0214-4840
SN  - 0214-4840
M1  - 9605506
PT  - Journal Article
L2  - http://ovidsp.ovid.com/ovidweb.cgi?T=JS&PAGE=reference&D=med25&NEWS=N&AN=36200223
ER  -  

Link to the Ovid Full Text or citation: https://ovidsp.ovid.com/ovidweb.cgi?T=JS&CSC=Y&NEWS=N&PAGE=fulltext&D=med25&DO=10.20882%2fadicciones.1593Link to the External Link Resolver: https://leeds.primo.exlibrisgroup.com/openurl/44LEE_INST/44LEE_INST:VU1?sid=OVID:medline&id=pmid:36200223&id=doi:10.20882%2Fadicciones.1593&issn=0214-4840&isbn=&volume=35&issue=4&spage=455&pages=455-468&date=2023&title=Adicciones&atitle=Efectos+del+confinamiento+en+el+hogar+debido+a+la+pandemia+por+COVID-19+en+el+consumo+en+pacientes+en+tratamiento+en+un+programa+de+deshabituacion+de+alcohol.&aulast=Arias+Horcajadas 

63. 
TY  - JOUR
DB  - Ovid MEDLINE(R) 
ID  - 38749214
T1  - Exploring the effects of cannabis health warnings on protective health intentions among US adults in legal recreational states.
DO  - https://dx.doi.org/10.1016/j.drugpo.2024.104450
A1  - Massey, Zachary B
A1  - Li, Yachao
A1  - Zhang, Tianting
A1  - Duong, Hue Trong
Y1  - 2024//
Y2  - 20240515//
N2  - BACKGROUND: As cannabis policy trends toward liberalization, assessing cannabis health warning effects becomes increasingly important. This study investigated underlying mechanisms accounting for the effectiveness of cannabis health warnings on protective health intentions., METHOD: A sample of 1,095 adults (21+) living in legal recreational US states who reported using cannabis in the past 12 months participated in an online experiment. Participants were randomly assigned to view cannabis health warnings that described risks of impaired driving, mental health, and smoke exposure and varied pictures and text (vs. text-only) attributes in warnings. Outcomes were message reactions (cognitive elaboration, fear, and hope), attitudes and beliefs (perceived severity of cannabis harms and perceived susceptibility to cannabis harms, and perceived response and self-efficacy to prevent cannabis harms), and protective health intentions (information-seeking about cannabis health effects and having interpersonal discussions about cannabis harms with family, friends, and medical professionals)., RESULTS: MANCOVA results showed no significant differences between text-only vs. pictorial attributes on protective health intentions; thus, warning conditions were controlled and analyzed using structural equation modeling (SEM). SEM results showed that attention to cannabis health warnings (text-only or pictorial) elicited higher cognitive elaboration, fear, and hope-an emotion associated with coping actions that motivate positive expectations of future events. These outcomes, in turn, were associated with greater perceived severity and susceptibility and greater perceived response efficacy, respectively. Hope, perceived severity, and perceived response and self-efficacy were independently associated with greater intentions to seek information about cannabis health effects and to discuss cannabis health harms., CONCLUSION: Attention to warnings impacted emotions, attitudes, and protective health intentions. Fear is commonly associated with health warning effects, and our results suggest that hope is also an important factor. This research contributes to understanding the effects of cannabis health warnings and can inform regulatory agencies that mandate warnings on cannabis products. Copyright © 2024 Elsevier B.V. All rights reserved.
KW  - Humans
KW  - Male
KW  - Female
KW  - Adult
KW  - *Intention
KW  - United States
KW  - Young Adult
KW  - Middle Aged
KW  - Health Knowledge, Attitudes, Practice
KW  - Cannabis
KW  - Product Labeling/lj [Legislation & Jurisprudence]
KW  - Self Efficacy
KW  - Marijuana Smoking/px [Psychology]
KW  - Marijuana Smoking/lj [Legislation & Jurisprudence]
KW  - Fear
KW  - Marijuana Use/lj [Legislation & Jurisprudence]
KW  - Marijuana Use/px [Psychology]
JF  - The International journal on drug policy
JA  - Int J Drug Policy
VL  - 128
SP  - 104450
CY  - Netherlands
M2  - Massey, Zachary B. TSET Health Promotion Research Center, Stephenson Cancer Center, University of Oklahoma Health Sciences, Oklahoma City, OK, USA; Department of Health Promotion Sciences, Hudson College of Public Health, University of Oklahoma Health Sciences, Oklahoma City, OK, USA. Electronic address: Zachary-massey@ouhsc.edu.
M2  - Li, Yachao. Departments of Communication Studies & Public Health, The College of New Jersey, Ewing Township, NJ, USA.
M2  - Zhang, Tianting. School of Journalism, University of Missouri, Columbia, MO, USA.
M2  - Duong, Hue Trong. Department of Communication, Georgia State University, Atlanta, GA, USA.
SN  - 1873-4758
SN  - 0955-3959
M1  - 9014759
PT  - Journal Article, Randomized Controlled Trial
L2  - http://ovidsp.ovid.com/ovidweb.cgi?T=JS&PAGE=reference&D=med25&NEWS=N&AN=38749214
ER  -  

Link to the Ovid Full Text or citation: https://ovidsp.ovid.com/ovidweb.cgi?T=JS&CSC=Y&NEWS=N&PAGE=fulltext&D=med25&DO=10.1016%2fj.drugpo.2024.104450Link to the External Link Resolver: https://leeds.primo.exlibrisgroup.com/openurl/44LEE_INST/44LEE_INST:VU1?sid=OVID:medline&id=pmid:38749214&id=doi:10.1016%2Fj.drugpo.2024.104450&issn=0955-3959&isbn=&volume=128&issue=&spage=104450&pages=104450&date=2024&title=International+Journal+of+Drug+Policy&atitle=Exploring+the+effects+of+cannabis+health+warnings+on+protective+health+intentions+among+US+adults+in+legal+recreational+states.&aulast=Massey 

64. 
TY  - JOUR
DB  - Ovid MEDLINE(R) 
ID  - 38581751
T1  - Intrinsic connectivity demonstrates a shared role of the posterior cingulate for cue reactivity in both gambling and cocaine use disorders.
DO  - https://dx.doi.org/10.1016/j.addbeh.2024.108027
A1  - Vaccaro, Anthony G
A1  - Lacadie, Cheryl M
A1  - Potenza, Marc N
Y1  - 2024//
Y2  - 20240404//
N2  - Cue reactivity is relevant across addictive disorders as a process relevant to maintenance, relapse, and craving. Understanding the neurobiological foundations of cue reactivity across substance and behavioral addictions has important implications for intervention development. The present study used intrinsic connectivity distribution methods to examine functional connectivity during a cue-exposure fMRI task involving gambling, cocaine and sad videos in 22 subjects with gambling disorder, 24 with cocaine use disorder, and 40 healthy comparison subjects. Intrinsic connectivity distribution implicated the posterior cingulate cortex (PCC) at a stringent whole-brain threshold. Post-hoc analyses investigating the nature of the findings indicated that individuals with gambling disorder and cocaine use disorder exhibited decreased connectivity in the posterior cingulate during gambling and cocaine cues, respectively, as compared to other cues and compared to other groups. Brain-related cue reactivity in substance and behavioral addictions involve PCC connectivity in a content-to-disorder specific fashion. The findings suggesting that PCC-related circuitry underlies cue reactivity across substance and behavioral addictions suggests a potential biomarker for targeting in intervention development. Copyright © 2024 Elsevier Ltd. All rights reserved.
KW  - Humans
KW  - *Cues
KW  - Cocaine-Related Disorders/pp [Physiopathology]
KW  - Cocaine-Related Disorders/px [Psychology]
KW  - *Cocaine-Related Disorders
KW  - Gyrus Cinguli/pp [Physiopathology]
KW  - Gyrus Cinguli/dg [Diagnostic Imaging]
KW  - *Gyrus Cinguli
KW  - Male
KW  - Gambling/pp [Physiopathology]
KW  - Gambling/px [Psychology]
KW  - *Gambling
KW  - Adult
KW  - *Magnetic Resonance Imaging
KW  - Female
KW  - Case-Control Studies
KW  - Middle Aged
KW  - Young Adult
KW  - Craving/ph [Physiology]
KW  - Neural Pathways/pp [Physiopathology]
KW  - Neural Pathways/dg [Diagnostic Imaging]
JF  - Addictive behaviors
JA  - Addict Behav
VL  - 155
SP  - 108027
CY  - England
M2  - Vaccaro, Anthony G. Department of Psychology, University of Southern California, Los Angeles, CA, USA.
M2  - Lacadie, Cheryl M. Department of Radiology and Biomedical Imaging, Yale School of Medicine, New Haven, CT, USA.
M2  - Potenza, Marc N. Department of Psychiatry, Yale University School of Medicine, New Haven, CT, USA; Child Study Center, Yale University School of Medicine, New Haven, CT, USA; Department of Neuroscience, Yale University School of Medicine, New Haven, CT, USA; Connecticut Council on Problem Gambling, Wethersfield, CT, USA; Connecticut Mental Health Center, New Haven, CT, USA; Wu Tsai Institute, Yale University, New Haven, CT, USA. Electronic address: marc.potenza@yale.edu.
SN  - 1873-6327
SN  - 0306-4603
M1  - 2gw, 7603486
PT  - Journal Article, Research Support, N.I.H., Extramural, Research Support, Non-U.S. Gov't
L2  - http://ovidsp.ovid.com/ovidweb.cgi?T=JS&PAGE=reference&D=med25&NEWS=N&AN=38581751
ER  -  

Link to the Ovid Full Text or citation: https://ovidsp.ovid.com/ovidweb.cgi?T=JS&CSC=Y&NEWS=N&PAGE=fulltext&D=med25&DO=10.1016%2fj.addbeh.2024.108027Link to the External Link Resolver: https://leeds.primo.exlibrisgroup.com/openurl/44LEE_INST/44LEE_INST:VU1?sid=OVID:medline&id=pmid:38581751&id=doi:10.1016%2Fj.addbeh.2024.108027&issn=0306-4603&isbn=&volume=155&issue=&spage=108027&pages=108027&date=2024&title=Addictive+Behaviors&atitle=Intrinsic+connectivity+demonstrates+a+shared+role+of+the+posterior+cingulate+for+cue+reactivity+in+both+gambling+and+cocaine+use+disorders.&aulast=Vaccaro 

65. 
TY  - JOUR
DB  - Ovid MEDLINE(R) 
ID  - 38744214
T1  - Clinician perspectives on adolescent cannabis-related beliefs and behaviors following recreational cannabis legalization.
DO  - https://dx.doi.org/10.1016/j.addbeh.2024.108046
A1  - Young-Wolff, Kelly C
A1  - Does, Monique B
A1  - Mian, Maha N
A1  - Sterling, Stacy A
A1  - Satre, Derek D
A1  - Campbell, Cynthia I
A1  - Silver, Lynn D
A1  - Alexeeff, Stacey E
A1  - Cunningham, Sarah F
A1  - Asyyed, Asma
A1  - Altschuler, Andrea
Y1  - 2024//
Y2  - 20240427//
N2  - BACKGROUND: As more states legalize cannabis, studies are needed to understand the potential impacts of recreational cannabis legalization (RCL) on adolescents from the perspective of clinicians who care for them., METHODS: This qualitative study characterized clinician perspectives on whether cannabis legalization is associated with changes in adolescents' cannabis use beliefs, behaviors, and consequences. Semi-structured qualitative interviews were conducted with 32 clinicians in a large healthcare organization from 9/6/2022-12/21/2022. Video-recorded interviews were transcribed and analyzed using thematic analysis., RESULTS: The 32 participants (56.3% female, mean [SD] age, 45.9 [7.6] years; 65.3% non-Hispanic White) were from Addiction Medicine (n=13), Psychiatry/Mental Health (n=7), Pediatrics (n=5), and the Emergency Department (n=7). Clinicians described post-RCL increases in adolescent cannabis use, use of non-combustible modes and high-potency products, and younger age of first use. Clinicians reported social, physical, and policy changes, including changes in social norms, appealing advertisements, marketing, and easier access. Many noted fewer perceived harms among adolescents and greater self-medication post-RCL. They described how RCL contributed to increased parental cannabis use and permissiveness around adolescent use. Finally, many described post-RCL increases in cannabis hyperemesis syndrome, and several noted increased cannabis-related psychosis and acute intoxication, and decreased court-mandated treatment., CONCLUSIONS: Clinicians from diverse specialties described post-RCL increases in adolescent cannabis use and cannabis-related consequences, alongside changes in social norms, access, marketing and advertisements, and decreased perceptions of harms. Findings can inform strategies to support adolescents in the context of increased cannabis availability and acceptability post-legalization and support the development of hypotheses for broader-scale quantitative work. Copyright © 2024 Elsevier Ltd. All rights reserved.
KW  - Humans
KW  - Female
KW  - Male
KW  - Adolescent
KW  - *Legislation, Drug
KW  - *Qualitative Research
KW  - Middle Aged
KW  - Adult
KW  - Attitude of Health Personnel
KW  - Cannabis
KW  - Adolescent Behavior/px [Psychology]
KW  - Marijuana Use/px [Psychology]
KW  - Marijuana Use/lj [Legislation & Jurisprudence]
KW  - Social Norms
KW  - Health Knowledge, Attitudes, Practice
JF  - Addictive behaviors
JA  - Addict Behav
VL  - 156
SP  - 108046
CY  - England
M2  - Young-Wolff, Kelly C. Division of Research, Kaiser Permanente Northern California, Oakland, CA, United States; Department of Psychiatry and Behavioral Sciences, Weill Institute for Neurosciences, University of California, San Francisco, CA, United States. Electronic address: Kelly.c.young-wolff@kp.org.
M2  - Does, Monique B. Division of Research, Kaiser Permanente Northern California, Oakland, CA, United States.
M2  - Mian, Maha N. Division of Research, Kaiser Permanente Northern California, Oakland, CA, United States; Department of Psychiatry and Behavioral Sciences, Weill Institute for Neurosciences, University of California, San Francisco, CA, United States.
M2  - Sterling, Stacy A. Division of Research, Kaiser Permanente Northern California, Oakland, CA, United States; Department of Psychiatry and Behavioral Sciences, Weill Institute for Neurosciences, University of California, San Francisco, CA, United States.
M2  - Satre, Derek D. Division of Research, Kaiser Permanente Northern California, Oakland, CA, United States; Department of Psychiatry and Behavioral Sciences, Weill Institute for Neurosciences, University of California, San Francisco, CA, United States.
M2  - Campbell, Cynthia I. Division of Research, Kaiser Permanente Northern California, Oakland, CA, United States; Department of Psychiatry and Behavioral Sciences, Weill Institute for Neurosciences, University of California, San Francisco, CA, United States.
M2  - Silver, Lynn D. Public Health Institute, Oakland, CA, United States.
M2  - Alexeeff, Stacey E. Division of Research, Kaiser Permanente Northern California, Oakland, CA, United States.
M2  - Cunningham, Sarah F. Division of Research, Kaiser Permanente Northern California, Oakland, CA, United States.
M2  - Asyyed, Asma. Regional Offices, Kaiser Permanente Northern California, Oakland, CA, United States.
M2  - Altschuler, Andrea. Division of Research, Kaiser Permanente Northern California, Oakland, CA, United States.
SN  - 1873-6327
SN  - 0306-4603
M1  - 2gw, 7603486
PT  - Journal Article, Research Support, N.I.H., Extramural
L2  - http://ovidsp.ovid.com/ovidweb.cgi?T=JS&PAGE=reference&D=med25&NEWS=N&AN=38744214
ER  -  

Link to the Ovid Full Text or citation: https://ovidsp.ovid.com/ovidweb.cgi?T=JS&CSC=Y&NEWS=N&PAGE=fulltext&D=med25&DO=10.1016%2fj.addbeh.2024.108046Link to the External Link Resolver: https://leeds.primo.exlibrisgroup.com/openurl/44LEE_INST/44LEE_INST:VU1?sid=OVID:medline&id=pmid:38744214&id=doi:10.1016%2Fj.addbeh.2024.108046&issn=0306-4603&isbn=&volume=156&issue=&spage=108046&pages=108046&date=2024&title=Addictive+Behaviors&atitle=Clinician+perspectives+on+adolescent+cannabis-related+beliefs+and+behaviors+following+recreational+cannabis+legalization.&aulast=Young-Wolff 

66. 
TY  - JOUR
DB  - Ovid MEDLINE(R) 
ID  - 38302815
T1  - Internal Medicine Resident Addiction Training at the Veteran's Health Administration: A Qualitative Evaluation of Site Directors' Response to the 2022 ACGME Requirements.
DO  - https://dx.doi.org/10.1007/s11606-024-08639-4
A1  - Richardson, Claire
A1  - Daniels, Karin
A1  - Confer, Andrea
A1  - Saxon, Andrew J
A1  - Gordon, Adam J
A1  - Liberto, Joseph
A1  - Albanese, Anthony P
A1  - Renner, John
A1  - Edens, Ellen
A1  - Kennedy, Amy J
Y1  - 2024//
Y2  - 20240201//
N2  - BACKGROUND: Substance use disorders (SUDs) are prevalent in the USA yet remain dramatically undertreated. To address this care gap, the Accreditation Council for Graduate Medical Education (ACGME) approved revisions to the Program Requirements for Graduate Medical Education (GME) in Internal Medicine, effective July 1, 2022, requiring addiction medicine training for all internal medicine (IM) residents. The Veterans Health Administration (VHA) is a clinical training site for many academic institutions that sponsor IM residencies. This focus group project evaluated VHA IM residency site directors' perspectives about providing addiction medical education within VHA IM training sites., OBJECTIVE: To better understand the current state, barriers to, and facilitators of IM resident addiction medicine training at VHA sites., DESIGN: This was a qualitative evaluation based on semi-structured video-based focus groups., PARTICIPANTS: Participants were VHA IM site directors based at a VHA hospital or clinic throughout the USA., APPROACH: Focus groups were conducted using a semi-structured group interview guide. Two investigators coded each focus group independently, then met to create a final adjudicated coding scheme. Thematic analysis was used to identify key themes., KEY RESULTS: Forty-three participants from 38 VHA sites participated in four focus groups (average size: 11 participants). Six themes were identified within four pre-defined categories. Current state of training: most VHA sites offered no formal training in addiction medicine for IM residents. Barriers: addiction experts are often located outside of IM settings, and ACGME requirements were non-specific. Facilitators: clinical champions help support addiction training. Desired next steps: participants desired incentives to train or hire local champions and a pre-packaged didactic curriculum., CONCLUSIONS: Developing competent clinical champions and leveraging VHA addiction specialists from non-IM settings would create more addiction training opportunities for IM trainees at VHA sites. These insights can likely be applied to IM training at non-VHA sites. Copyright © 2024. This is a U.S. Government work and not under copyright protection in the US; foreign copyright protection may apply.
KW  - Humans
KW  - United States
KW  - Internal Medicine/ed [Education]
KW  - *Internal Medicine
KW  - *United States Department of Veterans Affairs
KW  - Internship and Residency/st [Standards]
KW  - *Internship and Residency
KW  - *Education, Medical, Graduate
KW  - Addiction Medicine/ed [Education]
KW  - *Addiction Medicine
KW  - Substance-Related Disorders/th [Therapy]
KW  - Qualitative Research
KW  - Focus Groups
KW  - Accreditation
KW  - Male
KW  - Female
JF  - Journal of general internal medicine
JA  - J Gen Intern Med
VL  - 39
IS  - 8
SP  - 1393
EP  - 1399
CY  - United States
M2  - Richardson, Claire. VA Puget Sound Healthcare System, University of Washington School of Medicine, Seattle, WA, USA.
M2  - Daniels, Karin. VA Pittsburgh Healthcare System, Pittsburgh, PA, USA.
M2  - Confer, Andrea. VA Pittsburgh Healthcare System, Pittsburgh, PA, USA.
M2  - Saxon, Andrew J. VA Puget Sound Healthcare System, University of Washington School of Medicine, Seattle, WA, USA.
M2  - Gordon, Adam J. Vulnerable Veteran Innovative Patient-Aligned-Care-Team (VIP) Initiative, Informatics, Decision-Enhancement, and Analytic Sciences (IDEAS) Center, Salt Lake City Health Care System, Program for Addiction Research, Clinical Care, Knowledge, and Advocacy (PARCKA), University of Utah School of Medicine, Salt Lake City, UT, USA.
M2  - Liberto, Joseph. Office of Mental Health and Suicide Prevention, Substance Use Disorders, Veterans Health Administration, Washington, DC, USA.
M2  - Albanese, Anthony P. VA Northern California Healthcare System, UC Davis, School of Medicine, Sacramento, CA, USA.
M2  - Renner, John. VA Boston Healthcare System, Boston University School of Medicine, Boston, MA, USA.
M2  - Edens, Ellen. VA Connecticut Healthcare System, Yale School of Medicine, New Haven, CT, USA.
M2  - Kennedy, Amy J. VA Puget Sound Healthcare System, University of Washington School of Medicine, Seattle, WA, USA. amy.kennedy@va.gov.
SN  - 1525-1497
SN  - 0884-8734
M1  - 8605834
PT  - Journal Article
L2  - http://ovidsp.ovid.com/ovidweb.cgi?T=JS&PAGE=reference&D=med25&NEWS=N&AN=38302815
ER  -  

Link to the Ovid Full Text or citation: https://ovidsp.ovid.com/ovidweb.cgi?T=JS&CSC=Y&NEWS=N&PAGE=fulltext&D=med25&DO=10.1007%2fs11606-024-08639-4Link to the External Link Resolver: https://leeds.primo.exlibrisgroup.com/openurl/44LEE_INST/44LEE_INST:VU1?sid=OVID:medline&id=pmid:38302815&id=doi:10.1007%2Fs11606-024-08639-4&issn=0884-8734&isbn=&volume=39&issue=8&spage=1393&pages=1393-1399&date=2024&title=Journal+of+General+Internal+Medicine&atitle=Internal+Medicine+Resident+Addiction+Training+at+the+Veteran%27s+Health+Administration%3A+A+Qualitative+Evaluation+of+Site+Directors%27+Response+to+the+2022+ACGME+Requirements.&aulast=Richardson 

67. 
TY  - JOUR
DB  - Ovid MEDLINE(R) 
ID  - 38097523
T1  - Using spatial video geonarratives to improve nursing care for people who use drugs and experience homelessness: A methodology for nurses.
DO  - https://dx.doi.org/10.1111/jan.16004
A1  - Jackson, Jennifer
A1  - Ewanyshyn, Alexandra
A1  - Perry, Samantha
A1  - Ens, Twyla
A1  - Ginn, Carla
A1  - Keanna, Claire
A1  - Armstrong, Grace
A1  - Ajayakumar, Jayakrishnan
A1  - Curtis, Jacqueline
A1  - Curtis, Andrew
Y1  - 2024//
Y2  - 20231214//
N2  - BACKGROUND: People who are insecurely housed and use drugs are disproportionately affected by drug poisonings. Nurses are uniquely positioned to utilize harm reduction strategies to address the needs of the whole person. Needle debris encompasses drug paraphernalia discarded in public spaces. Studying needle debris provides a strategic opportunity to identify where drugs are being used and target public health strategies accordingly., AIM: Our aim in this article is to illustrate how spatial video geonarratives (SVG) combined GPS technology interviews, and videos of locations with needle debris, can elicit valuable data for nursing research., METHODS: Using SVG required knowledge of how to collect data wearing cameras and practice sessions were necessary. A Miufly camera worn at waist height on a belt provided the stability to walk while interviewing stakeholders. We wore the cameras and conducted go-along interviews with outreach workers, while filming the built environment. Upon completion of data collection, both the interview and GPS information were analysed using Wordmapper software., CONCLUSIONS: This methodology resulted in data presented uniquely in both a visual map and narrative. These data were richer than if a single modality had been used. These data highlighted specific contextual factors that were related to the location of needle debris, which created opportunities for nursing interventions to support people experiencing vulnerability. Copyright © 2023 The Authors. Journal of Advanced Nursing published by John Wiley & Sons Ltd.
KW  - Humans
KW  - *Ill-Housed Persons
KW  - Geographic Information Systems
KW  - Female
KW  - Adult
KW  - Male
KW  - Middle Aged
KW  - Nursing Care
KW  - Harm Reduction
KW  - Video Recording
KW  - Substance-Related Disorders/nu [Nursing]
JF  - Journal of advanced nursing
JA  - J Adv Nurs
VL  - 80
IS  - 8
SP  - 3432
EP  - 3441
CY  - England
M2  - Jackson, Jennifer. Faculty of Nursing, University of Calgary, Calgary, Alberta, Canada.
M2  - Ewanyshyn, Alexandra. Faculty of Arts, University of Calgary, Calgary, Alberta, Canada.
M2  - Ewanyshyn, Alexandra. SafeLink Alberta, Calgary, Alberta, Canada.
M2  - Perry, Samantha. Faculty of Nursing, University of Calgary, Calgary, Alberta, Canada.
M2  - Perry, Samantha. Opioid Dependency Program, Alberta Health Services, Calgary, Alberta, Canada.
M2  - Ens, Twyla. Faculty of Nursing, University of Calgary, Calgary, Alberta, Canada.
M2  - Ginn, Carla. Faculty of Nursing, University of Calgary, Calgary, Alberta, Canada.
M2  - Keanna, Claire. GIS Health & Hazards Lab, Department of Population and Quantitative Health Sciences, Case Western Reserve University School of Medicine, Cleveland, Ohio, USA.
M2  - Armstrong, Grace. GIS Health & Hazards Lab, Department of Population and Quantitative Health Sciences, Case Western Reserve University School of Medicine, Cleveland, Ohio, USA.
M2  - Ajayakumar, Jayakrishnan. GIS Health & Hazards Lab, Department of Population and Quantitative Health Sciences, Case Western Reserve University School of Medicine, Cleveland, Ohio, USA.
M2  - Curtis, Jacqueline. GIS Health & Hazards Lab, Department of Population and Quantitative Health Sciences, Case Western Reserve University School of Medicine, Cleveland, Ohio, USA.
M2  - Curtis, Andrew. GIS Health & Hazards Lab, Department of Population and Quantitative Health Sciences, Case Western Reserve University School of Medicine, Cleveland, Ohio, USA.
SN  - 1365-2648
SN  - 0309-2402
M1  - 7609811, h3l
PT  - Journal Article
L2  - http://ovidsp.ovid.com/ovidweb.cgi?T=JS&PAGE=reference&D=med25&NEWS=N&AN=38097523
ER  -  

Link to the Ovid Full Text or citation: https://ovidsp.ovid.com/ovidweb.cgi?T=JS&CSC=Y&NEWS=N&PAGE=fulltext&D=med25&DO=10.1111%2fjan.16004Link to the External Link Resolver: https://leeds.primo.exlibrisgroup.com/openurl/44LEE_INST/44LEE_INST:VU1?sid=OVID:medline&id=pmid:38097523&id=doi:10.1111%2Fjan.16004&issn=0309-2402&isbn=&volume=80&issue=8&spage=3432&pages=3432-3441&date=2024&title=Journal+of+Advanced+Nursing&atitle=Using+spatial+video+geonarratives+to+improve+nursing+care+for+people+who+use+drugs+and+experience+homelessness%3A+A+methodology+for+nurses.&aulast=Jackson 

68. 
TY  - JOUR
DB  - Ovid MEDLINE(R) 
ID  - 38961328
T1  - Diagnosing and managing prescription opioid use disorder in patients prescribed opioids for chronic pain in Australian general practice settings: a qualitative study using the theory of Planned Behaviour.
DO  - https://dx.doi.org/10.1186/s12875-024-02474-6
A1  - Wilson, Hhk
A1  - Roxas, B Harris
A1  - Lintzeris, N
A1  - Harris, M F
Y1  - 2024//
Y2  - 20240703//
N2  - BACKGROUND: Chronic pain is a debilitating and common health issue. General Practitioners (GPs) often prescribe opioids to treat chronic pain, despite limited evidence of benefit and increasing evidence of harms, including prescription Opioid Use Disorder (pOUD). Australian GPs are worried about the harms of long-term opioids, but few are involved in the treatment of pOUD. There is little research on GPs' experiences diagnosing and managing pOUD in their chronic pain patients., METHODS: This qualitative research used semi-structured interviews and a case study to investigate GPs' experiences through the lens of the Theory of Planned Behaviour (TPB). TPB describes three factors, an individual's perceived beliefs/attitudes, perceived social norms and perceived behavioural controls. Participants were interviewed via an online video conferencing platform. Interviews were transcribed verbatim and thematically analysed., RESULTS: Twenty-four GPs took part. Participants were aware of the complex presentations for chronic pain patients and concerned about long-term opioid use. Their approach was holistic, but they had limited understanding of pOUD diagnosis and suggested that pOUD had only one treatment: Opioid Agonist Treatment (OAT). Participants felt uncomfortable prescribing opioids and were fearful of difficult, conflictual conversations with patients about the possibility of pOUD. This led to avoidance and negative attitudes towards diagnosing pOUD. There were few positive social norms, few colleagues diagnosed or managed pOUD. Participants reported that their colleagues only offered positive support as this would allow them to avoid managing pOUD themselves, while patients and other staff were often unsupportive. Negative behavioural controls were common with low levels of knowledge, skill, professional supports, inadequate time and remuneration described by many participants. They felt OAT was not core general practice and required specialist management. This dichotomous approach was reflected in their views that the health system only supported treatment for chronic pain or pOUD, not both conditions., CONCLUSIONS: Negative beliefs, negative social norms and negative behavioural controls decreased individual behavioural intention for this group of GPs. Diagnosing and managing pOUD in chronic pain patients prescribed opioids was perceived as difficult and unsupported. Interventions to change behaviour must address negative perceptions in order to lead to more positive intentions to engage in the management of pOUD. Copyright © 2024. The Author(s).
KW  - Humans
KW  - Chronic Pain/dt [Drug Therapy]
KW  - Chronic Pain/px [Psychology]
KW  - Chronic Pain/di [Diagnosis]
KW  - *Chronic Pain
KW  - *Qualitative Research
KW  - Analgesics, Opioid/tu [Therapeutic Use]
KW  - Analgesics, Opioid/ae [Adverse Effects]
KW  - *Analgesics, Opioid
KW  - Male
KW  - Female
KW  - Australia
KW  - *General Practice
KW  - Opioid-Related Disorders/di [Diagnosis]
KW  - Opioid-Related Disorders/dt [Drug Therapy]
KW  - Opioid-Related Disorders/px [Psychology]
KW  - *Opioid-Related Disorders
KW  - Middle Aged
KW  - General Practitioners/px [Psychology]
KW  - Adult
KW  - Practice Patterns, Physicians'
KW  - Attitude of Health Personnel
KW  - Psychological Theory
KW  - Interviews as Topic
KW  - Theory of Planned Behavior
JF  - BMC primary care
JA  - BMC Prim Care
VL  - 25
IS  - 1
SP  - 236
CY  - England
M2  - Wilson, Hhk. Drug and Alcohol Services, South East Sydney Local Health District, Sydney, NSW, Australia. hester.wilson@health.nsw.gov.au.
M2  - Wilson, Hhk. School of Population Health, University of New South Wales, Sydney, NSW, Australia. hester.wilson@health.nsw.gov.au.
M2  - Wilson, Hhk. Centre for Primary Health Care and Equity (CPHCE), University of New South Wales, Sydney, NSW, Australia. hester.wilson@health.nsw.gov.au.
M2  - Roxas, B Harris. School of Population Health, University of New South Wales, Sydney, NSW, Australia.
M2  - Lintzeris, N. Drug and Alcohol Services, South East Sydney Local Health District, Sydney, NSW, Australia.
M2  - Lintzeris, N. Department Addiction Medicine, University of Sydney, Sydney, NSW, Australia.
M2  - Lintzeris, N. NSW Drug and Alcohol Clinical Research and Improvement Network (DACRIN), NSW Health, Sydney, NSW, Australia.
M2  - Lintzeris, N. Centre for Primary Health Care and Equity (CPHCE), University of New South Wales, Sydney, NSW, Australia.
M2  - Harris, M F. Centre for Primary Health Care and Equity (CPHCE), University of New South Wales, Sydney, NSW, Australia.
SN  - 2731-4553
SN  - 2731-4553
M1  - 9918300889006676
PT  - Journal Article
L2  - http://ovidsp.ovid.com/ovidweb.cgi?T=JS&PAGE=reference&D=med25&NEWS=N&AN=38961328
ER  -  

Link to the Ovid Full Text or citation: https://ovidsp.ovid.com/ovidweb.cgi?T=JS&CSC=Y&NEWS=N&PAGE=fulltext&D=med25&DO=10.1186%2fs12875-024-02474-6Link to the External Link Resolver: https://leeds.primo.exlibrisgroup.com/openurl/44LEE_INST/44LEE_INST:VU1?sid=OVID:medline&id=pmid:38961328&id=doi:10.1186%2Fs12875-024-02474-6&issn=2731-4553&isbn=&volume=25&issue=1&spage=236&pages=236&date=2024&title=BMC+Primary+Care&atitle=Diagnosing+and+managing+prescription+opioid+use+disorder+in+patients+prescribed+opioids+for+chronic+pain+in+Australian+general+practice+settings%3A+a+qualitative+study+using+the+theory+of+Planned+Behaviour.&aulast=Wilson 

69. 
TY  - JOUR
DB  - Ovid MEDLINE(R) 
ID  - 38635338
T1  - Wanting-liking dissociation and altered dopaminergic functioning: Similarities between internet gaming disorder and tobacco use disorder.
DO  - https://dx.doi.org/10.1556/2006.2024.00011
A1  - Ma, Xuefeng
A1  - Wang, Min
A1  - Zhou, Weiran
A1  - Zhang, Zhaojie
A1  - Ni, Haosen
A1  - Jiang, Anhang
A1  - Zheng, Yanbin
A1  - Du, Xiaoxia
A1  - Potenza, Marc N
A1  - Dong, Guang-Heng
Y1  - 2024//
Y2  - 20240417//
N2  - Background: Although internet gaming disorder (IGD) has been included in the DSM-5 for approximately 10 years, debate remains regarding its existence and classification., Methods: The current research incorporated three approaches. First, implicit association tests were used to examine for potential dissociation between wanting and liking in IGD. Second, brain features in wanting and liking circuits were tested and compared with tobacco use disorder (TUD) when performing a cue-craving task to explore the neural features of wanting and liking. Third, dopaminergic systems were investigated in IGD and TUD using neuromelanin-sensitive MRI., Results: The implicit association test results supported a wanting-liking dissociation in IGD participants. Functional MRI data suggested neural correlates underlying wanting-liking dissociation in IGD and TUD participants, with positive correlations suggesting greater dissociation with increasing addiction severity. Neuromelanin results suggest dopaminergic differences in IGD and TUD relative to healthy control participants., Conclusions: A wanting-liking dissociation in IGD participants suggests gaming motivations in IGD relating to incentive sensitization rather than hedonic responses. The neuromelanin-sensitive MRI results suggest dopaminergic involvement in IGD and TUD. The findings suggest similar brain-behaviour mechanisms for IGD and TUD based on an incentive-sensitization model for addiction, having implications for potential therapeutic strategies and policy-based interventions.
KW  - Humans
KW  - Internet Addiction Disorder/pp [Physiopathology]
KW  - Internet Addiction Disorder/dg [Diagnostic Imaging]
KW  - *Internet Addiction Disorder
KW  - Male
KW  - *Magnetic Resonance Imaging
KW  - Young Adult
KW  - Adult
KW  - Tobacco Use Disorder/pp [Physiopathology]
KW  - *Tobacco Use Disorder
KW  - Brain/pp [Physiopathology]
KW  - Brain/dg [Diagnostic Imaging]
KW  - Motivation/ph [Physiology]
KW  - Dopamine/me [Metabolism]
KW  - Melanins/me [Metabolism]
KW  - Craving/ph [Physiology]
KW  - Female
KW  - Adolescent
KW  - Video Games
JF  - Journal of behavioral addictions
JA  - J. behav. addict.
VL  - 13
IS  - 2
SP  - 596
EP  - 609
CY  - Hungary
M2  - Ma, Xuefeng. 1Department of Psychology, Yunnan Normal University, Kunming, Yunnan Province, P.R. China.
M2  - Wang, Min. 1Department of Psychology, Yunnan Normal University, Kunming, Yunnan Province, P.R. China.
M2  - Zhou, Weiran. 2Center for Cognition and Brain Disorders, School of Clinical Medicine and the Affiliated Hospital of Hangzhou Normal University, Hangzhou, P.R. China.
M2  - Zhang, Zhaojie. 2Center for Cognition and Brain Disorders, School of Clinical Medicine and the Affiliated Hospital of Hangzhou Normal University, Hangzhou, P.R. China.
M2  - Ni, Haosen. 1Department of Psychology, Yunnan Normal University, Kunming, Yunnan Province, P.R. China.
M2  - Jiang, Anhang. 2Center for Cognition and Brain Disorders, School of Clinical Medicine and the Affiliated Hospital of Hangzhou Normal University, Hangzhou, P.R. China.
M2  - Zheng, Yanbin. 2Center for Cognition and Brain Disorders, School of Clinical Medicine and the Affiliated Hospital of Hangzhou Normal University, Hangzhou, P.R. China.
M2  - Du, Xiaoxia. 3School of Psychology, Shanghai University of Sport, Shanghai, PR China.
M2  - Potenza, Marc N. 4Department of Psychiatry and Child Study Center, Yale University School of Medicine, New Haven, CT, USA.
M2  - Potenza, Marc N. 5Department of Neuroscience, Yale University, New Haven, CT, USA.
M2  - Potenza, Marc N. 6Connecticut Council on Problem Gambling, Wethersfield, CT, USA.
M2  - Potenza, Marc N. 7Connecticut Mental Health Center, New Haven, CT, USA.
M2  - Potenza, Marc N. 8Wu Tsai Institute, Yale University, New Haven, CT, USA.
M2  - Dong, Guang-Heng. 1Department of Psychology, Yunnan Normal University, Kunming, Yunnan Province, P.R. China.
SN  - 2063-5303
SN  - 2062-5871
M1  - 101602037
PT  - Journal Article
L2  - http://ovidsp.ovid.com/ovidweb.cgi?T=JS&PAGE=reference&D=med25&NEWS=N&AN=38635338
ER  -  

Link to the Ovid Full Text or citation: https://ovidsp.ovid.com/ovidweb.cgi?T=JS&CSC=Y&NEWS=N&PAGE=fulltext&D=med25&DO=10.1556%2f2006.2024.00011Link to the External Link Resolver: https://leeds.primo.exlibrisgroup.com/openurl/44LEE_INST/44LEE_INST:VU1?sid=OVID:medline&id=pmid:38635338&id=doi:10.1556%2F2006.2024.00011&issn=2062-5871&isbn=&volume=13&issue=2&spage=596&pages=596-609&date=2024&title=Journal+of+Behavioral+Addictions&atitle=Wanting-liking+dissociation+and+altered+dopaminergic+functioning%3A+Similarities+between+internet+gaming+disorder+and+tobacco+use+disorder.&aulast=Ma 

70. 
TY  - JOUR
DB  - Ovid MEDLINE(R) 
ID  - 38281707
T1  - Age moderates the association of optimism on craving during substance use disorder treatment.
DO  - https://dx.doi.org/10.1016/j.josat.2024.209297
A1  - Hochheimer, Martin
A1  - Strickland, Justin C
A1  - Ellis, Jennifer D
A1  - Rabinowitz, Jill A
A1  - Hobelmann, J Gregory
A1  - Ford, Maggie
A1  - Huhn, Andrew S
Y1  - 2024//
Y2  - 20240126//
N2  - BACKGROUND: Optimism, characterized by a positive expectancy toward future outcomes, has garnered attention for its potential role in influencing well-being and may be a protective factor in substance use disorder (SUD) treatment. This study evaluated the relationship of optimism and craving among those in substance use disorder SUD treatment., METHODS: Drawing from a cohort of 4201 individuals in residential SUD treatment programs, this study used both cross-sectional and longitudinal assessment to examine tonic (steady-state) and cue-induced (phasic) cravings across individuals primarily using eight classes of substances. Previous research established that optimism increases during adulthood and peaks during an individual's 50s. This study sought to establish if the association between optimism and craving is moderated by age during the first week of treatment and if that relationship changes over the course of treatment both within and between-person., RESULTS: This study found a negative correlation between optimism and craving intensity. Elevated optimism scores correlated with substantially reduced levels of both tonic (beta = -0.31, p < 0.001) and cue-induced (beta = -0.29, p < 0.001) cravings. Age was a significant moderator of the relationship between optimism and craving such that as individuals age, the potency of optimism in mitigating cravings gradually attenuates (interaction for tonic craving: beta = 0.06, p < 0.001; interaction for cue-induced craving: beta = 0.05, p < 0.001). Reflected in the fact that in older individuals' cravings tended to converge toward lower or moderate levels, regardless of their optimism scores., CONCLUSIONS: By delineating the contemporaneous association between high optimism and lower cravings, the study suggests that interventions aimed at fostering optimism may represent an avenue to improve the effectiveness of SUD treatment, especially in emerging adults. Copyright © 2024 Elsevier Inc. All rights reserved.
KW  - Humans
KW  - *Craving
KW  - Optimism/px [Psychology]
KW  - *Optimism
KW  - Male
KW  - Female
KW  - Substance-Related Disorders/px [Psychology]
KW  - Substance-Related Disorders/th [Therapy]
KW  - *Substance-Related Disorders
KW  - Adult
KW  - Middle Aged
KW  - Cross-Sectional Studies
KW  - Age Factors
KW  - Longitudinal Studies
KW  - Cues
KW  - Residential Treatment
KW  - Young Adult
JF  - Journal of substance use and addiction treatment
JA  - J Subst Use Addict Treat
VL  - 160
SP  - 209297
CY  - United States
M2  - Hochheimer, Martin. Department of Psychiatry and Behavioral Sciences, Johns Hopkins University School of Medicine, Baltimore, MD, USA. Electronic address: mhochhe1@jh.edu.
M2  - Strickland, Justin C. Department of Psychiatry and Behavioral Sciences, Johns Hopkins University School of Medicine, Baltimore, MD, USA.
M2  - Ellis, Jennifer D. Department of Psychiatry and Behavioral Sciences, Johns Hopkins University School of Medicine, Baltimore, MD, USA.
M2  - Rabinowitz, Jill A. Department of Mental Health, Johns Hopkins Bloomberg School of Public Health, Baltimore, MD, USA.
M2  - Hobelmann, J Gregory. Ashley Addiction Treatment, Havre de Grace, MD, USA.
M2  - Ford, Maggie. Department of Psychiatry and Behavioral Sciences, Johns Hopkins University School of Medicine, Baltimore, MD, USA.
M2  - Huhn, Andrew S. Department of Psychiatry and Behavioral Sciences, Johns Hopkins University School of Medicine, Baltimore, MD, USA.
SN  - 2949-8759
SN  - 2949-8759
M1  - 9918541186406676
PT  - Journal Article, Research Support, N.I.H., Extramural
L2  - http://ovidsp.ovid.com/ovidweb.cgi?T=JS&PAGE=reference&D=med25&NEWS=N&AN=38281707
ER  -  

Link to the Ovid Full Text or citation: https://ovidsp.ovid.com/ovidweb.cgi?T=JS&CSC=Y&NEWS=N&PAGE=fulltext&D=med25&DO=10.1016%2fj.josat.2024.209297Link to the External Link Resolver: https://leeds.primo.exlibrisgroup.com/openurl/44LEE_INST/44LEE_INST:VU1?sid=OVID:medline&id=pmid:38281707&id=doi:10.1016%2Fj.josat.2024.209297&issn=2949-8759&isbn=&volume=160&issue=&spage=209297&pages=209297&date=2024&title=Journal+of+Substance+Use+and+Addiction+Treatment&atitle=Age+moderates+the+association+of+optimism+on+craving+during+substance+use+disorder+treatment.&aulast=Hochheimer 

71. 
TY  - JOUR
DB  - Ovid MEDLINE(R) 
ID  - 38946568
T1  - The Community is the Cure: How African American Washington, DC Residents Informed Opioid Treatment Engagement.
A1  - Medlock, Morgan M
A1  - Schottenfeld, Richard
A1  - Abdul-Salaam, Mustafa
A1  - Bay, Charles
A1  - Brown, Imani
A1  - Thombs-Cain, Gloria
A1  - Charles, Kevin
A1  - Clover, Ernest
A1  - Curry, Kendrick E
A1  - Nelson, Lazetta
A1  - Thompson, Jasmine
A1  - Scott, Denise
A1  - Walker, Imani
A1  - Williams, Carla
Y1  - 2024//
N2  - BACKGROUND: Recent data indicate rising opioid overdose deaths among African American residents of Washington, DC., OBJECTIVES: We highlight a community-informed approach to assessing attitudes toward opioid use disorder treatment among DC residents (February 2019 to March 2020)., METHODS: A listening tour with trusted community leaders led to the formation of a Community Advisory Board (CAB). When the COVID-19 pandemic commenced in March 2020, community dialogues became exclusively virtual. The CAB partnered with academic leaders to co-create project mission and values and center the community's concerns related to opioid use and its causes, treatment structure, and facilitators of effective engagement., RESULTS: Interview guides were created for the engagement of community members, using values highlighted by the CAB. The CAB underscored that in addition to opioid problems, effective engagement must address community experience, collective strengths/resilience, and the role of indigenous leadership., CONCLUSIONS: Engaging community prior to project implementation and maintaining alignment with community values facilitated opioid use disorder assessments. Community-informed assessments may be critical to building community trust.
KW  - Humans
KW  - Black or African American/px [Psychology]
KW  - *Black or African American
KW  - *Opioid-Related Disorders
KW  - District of Columbia/ep [Epidemiology]
KW  - COVID-19/ep [Epidemiology]
KW  - *COVID-19
KW  - *Community-Based Participatory Research
KW  - Female
KW  - Male
KW  - SARS-CoV-2
KW  - Community Participation/mt [Methods]
KW  - Adult
JF  - Progress in community health partnerships : research, education, and action
JA  - Prog. community health partnersh.
VL  - 18
IS  - 2
SP  - 235
EP  - 245
CY  - United States
SN  - 1557-055X
SN  - 1557-0541
M1  - 101273946
PT  - Journal Article
L2  - http://ovidsp.ovid.com/ovidweb.cgi?T=JS&PAGE=reference&D=med25&NEWS=N&AN=38946568
ER  -  

Link to the Ovid Full Text or citation: https://ovidsp.ovid.com/ovidweb.cgi?T=JS&CSC=Y&NEWS=N&PAGE=fulltext&D=med25&AN=38946568Link to the External Link Resolver: https://leeds.primo.exlibrisgroup.com/openurl/44LEE_INST/44LEE_INST:VU1?sid=OVID:medline&id=pmid:38946568&id=doi:&issn=1557-0541&isbn=&volume=18&issue=2&spage=235&pages=235-245&date=2024&title=Progress+in+Community+Health+Partnerships&atitle=The+Community+is+the+Cure%3A+How+African+American+Washington%2C+DC+Residents+Informed+Opioid+Treatment+Engagement.&aulast=Medlock 

72. 
TY  - JOUR
DB  - Ovid MEDLINE(R) 
ID  - 38929023
T1  - The Cumulative Effect of Expanding the Breadth and Scope of Coverage for Substance Use Disorder Treatment on Behavioral Health Acute Inpatient Admissions: Evidence from Virginia Medicaid.
DO  - https://dx.doi.org/10.3390/ijerph21060777
A1  - Salehian, Shiva
A1  - Cunningham, Peter
A1  - Barnes, Andrew
A1  - Lee, Shoou-Yih Daniel
Y1  - 2024//
Y2  - 20240614//
N2  - We evaluated the impact of Medicaid policies in Virginia (VA), namely the Addiction and Recovery Treatment Services (ARTS) program and Medicaid expansion, on the number of behavioral health acute inpatient admissions from 2016 to 2019. We used Poisson fixed-effect event study regression and compared average proportional differences in admissions over three time periods: (1) prior to ARTS; (2) following ARTS but before Medicaid expansion; (3) post-Medicaid expansion. The number of behavioral health acute inpatient admissions decreased by 2.6% (95% CI [-5.1, -0.2]) in the first quarter of 2018 and this decrease gradually intensified by 4.9% (95% CI [-7.5, -2.4]) in the fourth quarter of 2018 compared to the second quarter of 2017 (beginning of ARTS) in VA relative to North Carolina (NC). Following the first quarter of 2019 (beginning of Medicaid expansion), decreases in VA admissions became larger relative to NC. The average proportional difference in admissions estimated a decrease of 2.7% (95% CI, [-4.1, -0.8]) after ARTS but before Medicaid expansion and a decrease of 2.9% (95% CI, [-6.1, 0.4]) post-Medicaid expansion compared to pre-ARTS in VA compared to NC. Behavioral health acute inpatient admissions in VA decreased following ARTS implementation, and the decrease became larger after Medicaid expansion.
KW  - Medicaid/sn [Statistics & Numerical Data]
KW  - *Medicaid
KW  - Virginia
KW  - Humans
KW  - Substance-Related Disorders/th [Therapy]
KW  - *Substance-Related Disorders
KW  - United States
KW  - Hospitalization/sn [Statistics & Numerical Data]
KW  - Male
KW  - Adult
KW  - Female
KW  - Inpatients/sn [Statistics & Numerical Data]
KW  - Middle Aged
JF  - International journal of environmental research and public health
JA  - Int J Environ Res Public Health
VL  - 21
IS  - 6
CY  - Switzerland
M2  - Salehian, Shiva. Department of Health Policy, School of Population Health, Virginia Commonwealth University, Richmond, VA 23219, USA.
M2  - Cunningham, Peter. Department of Health Policy, School of Population Health, Virginia Commonwealth University, Richmond, VA 23219, USA.
M2  - Barnes, Andrew. Department of Health Policy, School of Population Health, Virginia Commonwealth University, Richmond, VA 23219, USA.
M2  - Lee, Shoou-Yih Daniel. Department of Health Policy, School of Population Health, Virginia Commonwealth University, Richmond, VA 23219, USA.
SN  - 1660-4601
SN  - 1660-4601
M1  - 101238455
PT  - Journal Article
L2  - http://ovidsp.ovid.com/ovidweb.cgi?T=JS&PAGE=reference&D=med25&NEWS=N&AN=38929023
ER  -  

Link to the Ovid Full Text or citation: https://ovidsp.ovid.com/ovidweb.cgi?T=JS&CSC=Y&NEWS=N&PAGE=fulltext&D=med25&DO=10.3390%2fijerph21060777Link to the External Link Resolver: https://leeds.primo.exlibrisgroup.com/openurl/44LEE_INST/44LEE_INST:VU1?sid=OVID:medline&id=pmid:38929023&id=doi:10.3390%2Fijerph21060777&issn=1660-4601&isbn=&volume=21&issue=6&spage=&pages=&date=2024&title=International+Journal+of+Environmental+Research+%26+Public+Health+%5BElectronic+Resource%5D&atitle=The+Cumulative+Effect+of+Expanding+the+Breadth+and+Scope+of+Coverage+for+Substance+Use+Disorder+Treatment+on+Behavioral+Health+Acute+Inpatient+Admissions%3A+Evidence+from+Virginia+Medicaid.&aulast=Salehian 

73. 
TY  - JOUR
DB  - Ovid MEDLINE(R) 
ID  - 38802962
T1  - Shaping and shifting schemas on supervised injectable opioid treatment: findings from a cross-sectional qualitative study in two German treatment facilities.
DO  - https://dx.doi.org/10.1186/s13722-024-00475-5
A1  - Friedmann, Zoe
A1  - Kinkel, Hans-Tilmann
A1  - Kuhner, Claudia
A1  - Zsolnai, Andreas
A1  - Binder, Annette
A1  - Mick, Inge
Y1  - 2024//
Y2  - 20240527//
N2  - BACKGROUND: Supervised injectable opioid treatment (SIOT) is a promising alternative for people living with opioid use disorder (OUD) who have not sufficiently benefitted from oral opioid substitution treatment. Yet, SIOT utilization remains limited in Germany. We propose that this is due to beliefs, or schemas, on SIOT among people living with OUD. Drawing from medical sociology and social psychology, this study explores the emergence and evolution of such schemas on SIOT., METHODS: We conducted semi-structured interviews with 34 individuals currently in or eligible for SIOT in two German outpatient treatment facilities and paralleled an inductive qualitative content analysis with the exploration of individual cases., RESULTS: The analysis revealed that peer-to-peer interaction and individuals' practical experiences in therapy are crucial in constructing and changing idiosyncratic and shared schemas of SIOT. When facing ambiguous information, cognitive strategies like subtyping served to mitigate uncertainty., CONCLUSION: This research has important practical implications for integrating experiential knowledge into clinical care and improve information sharing among people living with OUD. A nuanced understanding of the complex network of informal advice-seeking and -giving among people living with OUD is indispensable to adequately expand treatment modalities of proven effectiveness. Copyright © 2024. The Author(s).
KW  - Humans
KW  - Germany
KW  - Male
KW  - Opioid-Related Disorders/dt [Drug Therapy]
KW  - *Opioid-Related Disorders
KW  - Female
KW  - Adult
KW  - Cross-Sectional Studies
KW  - *Qualitative Research
KW  - Opiate Substitution Treatment/mt [Methods]
KW  - *Opiate Substitution Treatment
KW  - Middle Aged
KW  - Injections
KW  - Analgesics, Opioid/ad [Administration & Dosage]
KW  - Analgesics, Opioid/tu [Therapeutic Use]
KW  - Interviews as Topic
JF  - Addiction science & clinical practice
JA  - Addict Sci Clin Pract
VL  - 19
IS  - 1
SP  - 45
CY  - England
M2  - Friedmann, Zoe. Charite Universitatsmedizin Berlin (Medical University Hospital Charite Berlin), Chariteplatz 1, 10117, Berlin, Germany. zoe.friedmann@charite.de.
M2  - Kinkel, Hans-Tilmann. Praxiskombinat Neubau, Schwerpunktpraxis fur Suchtmedizin (outpatient clinic for addiction medicine), Ruschestrase 103, 10365, Berlin, Germany.
M2  - Kuhner, Claudia. Schwerpunktpraxis fur Suchtmedizin Stuttgart (outpatient clinic for addiction medicine), Kriegsbergstrase 40, 70174, Stuttgart, Germany.
M2  - Zsolnai, Andreas. Schwerpunktpraxis fur Suchtmedizin Stuttgart (outpatient clinic for addiction medicine), Kriegsbergstrase 40, 70174, Stuttgart, Germany.
M2  - Binder, Annette. Universitatsklinikum Tuebingen, Sektion Suchtmedizin und Suchtforschung (addiction medicine and addiction research department, Medical University Hospital Tuebingen, University of Tuebingen), Calwerstrase 14, 72076, Tuebingen, Germany.
M2  - Mick, Inge. Department of Psychiatry and Psychotherapy, Charite Universitatsmedizin Berlin (Medical University Hospital Charite Berlin), Chariteplatz 1, 10117, Berlin, Germany.
SN  - 1940-0640
SN  - 1940-0632
M1  - 101316917
PT  - Journal Article
L2  - http://ovidsp.ovid.com/ovidweb.cgi?T=JS&PAGE=reference&D=med25&NEWS=N&AN=38802962
ER  -  

Link to the Ovid Full Text or citation: https://ovidsp.ovid.com/ovidweb.cgi?T=JS&CSC=Y&NEWS=N&PAGE=fulltext&D=med25&DO=10.1186%2fs13722-024-00475-5Link to the External Link Resolver: https://leeds.primo.exlibrisgroup.com/openurl/44LEE_INST/44LEE_INST:VU1?sid=OVID:medline&id=pmid:38802962&id=doi:10.1186%2Fs13722-024-00475-5&issn=1940-0632&isbn=&volume=19&issue=1&spage=45&pages=45&date=2024&title=Addiction+Science+%26+Clinical+Practice&atitle=Shaping+and+shifting+schemas+on+supervised+injectable+opioid+treatment%3A+findings+from+a+cross-sectional+qualitative+study+in+two+German+treatment+facilities.&aulast=Friedmann 

74. 
TY  - JOUR
DB  - Ovid MEDLINE(R) 
ID  - 38225922
T1  - Community Reinforcement and Family Training versus counselling for parents of treatment-refusing young adults with hazardous substance use: A randomized controlled trial.
DO  - https://dx.doi.org/10.1111/add.16429
A1  - Siljeholm, Ola
A1  - Edvardsson, Kerstin
A1  - Bergstrom, Malin
A1  - Hammarberg, Anders
Y1  - 2024//
Y2  - 20240116//
N2  - BACKGROUND AND AIMS: Despite the high prevalence and negative effects of hazardous substance use, few young adults enter treatment. Community Reinforcement and Family Training (CRAFT), a support programme for concerned significant others of people with substance use disorders, has proved efficacious in promoting treatment entry. The aim of the current trial was to compare the efficacy of CRAFT with an active control for parents of young adults (aged 18-24 years) with hazardous substance use., DESIGN: This was a randomized controlled superiority trial comparing CRAFT (n = 58) with an active control group receiving manualized counselling (n = 55), with outcome assessments at 6, 12 and 24 weeks (primary end-point). A sequential design with a stopping rule was added post recruitment commencement., SETTING: The study took place in two outpatient clinics for young adults in Stockholm, Sweden, and subsequently via video-conference due to COVID-19., PARTICIPANTS: Between October 2018 and May 2021, 113 participants (92% female) who were parents of young adults (87% male) were recruited. Recruitment was discontinued when 70% of the planned sample had been recruited, following an interim analysis of the primary outcome showing no difference between conditions., INTERVENTION AND COMPARATOR: Participants were randomized (ratio 1 : 1) to eight manual-based individual CRAFT sessions or five individual manual-based counselling sessions + one voluntary psychoeducative group session, delivered over maximum 14 weeks., MEASUREMENTS: The primary outcome measure was the rate of young adult entry in substance use treatment during the trial period (24 weeks)., FINDINGS: At the 24 weeks follow-up, 19 (33%) of CRAFT participants and 17 (31%) of counselling participants had reported young adult treatment entry, with no difference between conditions (odds ratio CRAFT versus counselling 0.84, 95% confidence interval = 0.35; 1.99, P = 0.700). Both conditions reported clinically relevant reductions in young adult substance use, but no change in participants' levels of depression, anxiety or stress., CONCLUSIONS: This trial showed no statistically significant evidence that Community Reinforcement and Family Training (CRAFT), a support programme for concerned significant others of people with substance use disorders, is more efficacious than manual-based counselling regarding treatment entry for young adults. Copyright © 2024 The Authors. Addiction published by John Wiley & Sons Ltd on behalf of Society for the Study of Addiction.
KW  - Humans
KW  - Male
KW  - Young Adult
KW  - Female
KW  - *Parents
KW  - Counseling
KW  - Reinforcement, Psychology
KW  - Substance-Related Disorders/th [Therapy]
KW  - *Substance-Related Disorders
KW  - Hazardous Substances
JF  - Addiction (Abingdon, England)
JA  - Addiction
VL  - 119
IS  - 5
SP  - 915
EP  - 927
CY  - England
M2  - Siljeholm, Ola. Centre for Psychiatry Research, Department of Clinical Neuroscience, Karolinska Institutet, and Stockholm Health Care Services, Region Stockholm, Stockholm, Sweden.
M2  - Edvardsson, Kerstin. Child Health and Parenting (CHAP), Department of Public Health and Caring Sciences, Uppsala University, Uppsala, Sweden.
M2  - Bergstrom, Malin. Centre for Health Equity Studies (CHESS), Stockholm University/Karolinska Institutet, Stockholm, Sweden.
M2  - Bergstrom, Malin. Clinical Epidemiology, Department of Medicine, Karolinska Institutet, Stockholm, Sweden.
M2  - Hammarberg, Anders. Centre for Psychiatry Research, Department of Clinical Neuroscience, Karolinska Institutet, and Stockholm Health Care Services, Region Stockholm, Stockholm, Sweden.
SN  - 1360-0443
SN  - 0965-2140
M1  - bm3, 9304118
PT  - Randomized Controlled Trial, Journal Article, Research Support, Non-U.S. Gov't
L2  - http://ovidsp.ovid.com/ovidweb.cgi?T=JS&PAGE=reference&D=med25&NEWS=N&AN=38225922
ER  -  

Link to the Ovid Full Text or citation: https://ovidsp.ovid.com/ovidweb.cgi?T=JS&CSC=Y&NEWS=N&PAGE=fulltext&D=med25&DO=10.1111%2fadd.16429Link to the External Link Resolver: https://leeds.primo.exlibrisgroup.com/openurl/44LEE_INST/44LEE_INST:VU1?sid=OVID:medline&id=pmid:38225922&id=doi:10.1111%2Fadd.16429&issn=0965-2140&isbn=&volume=119&issue=5&spage=915&pages=915-927&date=2024&title=Addiction&atitle=Community+Reinforcement+and+Family+Training+versus+counselling+for+parents+of+treatment-refusing+young+adults+with+hazardous+substance+use%3A+A+randomized+controlled+trial.&aulast=Siljeholm 

75. 
TY  - JOUR
DB  - Ovid MEDLINE(R) 
ID  - 37759376
T1  - Rural Veterans with HIV and Alcohol Use Disorder receive less video telehealth than urban Veterans.
DO  - https://dx.doi.org/10.1111/jrh.12799
A1  - Sheinfil, Alan Z
A1  - Day, Giselle
A1  - Walder, Annette
A1  - Hogan, Julianna
A1  - Giordano, Thomas P
A1  - Lindsay, Jan
A1  - Ecker, Anthony
Y1  - 2024//
Y2  - 20230927//
N2  - PURPOSE: Alcohol use disorder (AUD) is highly prevalent among Veterans with HIV. Rural Veterans with HIV are at especially high risk for not receiving appropriate treatment. This retrospective cohort cross-sectional study aimed to investigate patterns of mental health treatment utilization across delivery modality among Veterans diagnosed with HIV and AUD. It was hypothesized that rural Veterans with HIV and AUD would receive a lower rate of mental health treatment delivered via video telehealth than urban Veterans with HIV and AUD., METHODS: A national Veterans Health Association administrative database was used to identify a cohort of Veterans diagnosed with HIV and AUD (N = 2,075). Geocoding was used to categorize rural Veterans (n = 246) and urban Veterans (n = 1,829). Negative binomial regression models tested associations between rurality and mental health treatment delivered via face-to-face, audio-only, and video telehealth modalities., FINDINGS: Results demonstrated that rural Veterans with HIV and AUD received fewer mental health treatment sessions delivered via telehealth than urban Veterans with HIV and AUD (incidence rate ratio = 0.62; 95% confidence intervals [0.44, 0.87]; P < .01). No differences were found in terms of treatment delivered face-to-face or by audio-only., CONCLUSIONS: Rural Veterans with HIV and AUD represent a vulnerable subpopulation of Veterans who may most benefit from video telehealth. Efforts to increase access and improve the uptake of evidence-based mental health treatment delivered via video telehealth are needed. Copyright Published 2023. This article is a U.S. Government work and is in the public domain in the USA.
KW  - Humans
KW  - Veterans/sn [Statistics & Numerical Data]
KW  - Veterans/px [Psychology]
KW  - *Veterans
KW  - Male
KW  - Telemedicine/sn [Statistics & Numerical Data]
KW  - *Telemedicine
KW  - HIV Infections/th [Therapy]
KW  - HIV Infections/ep [Epidemiology]
KW  - *HIV Infections
KW  - Female
KW  - Rural Population/sn [Statistics & Numerical Data]
KW  - *Rural Population
KW  - Retrospective Studies
KW  - Cross-Sectional Studies
KW  - Middle Aged
KW  - Urban Population/sn [Statistics & Numerical Data]
KW  - *Urban Population
KW  - Adult
KW  - Alcoholism/th [Therapy]
KW  - Alcoholism/ep [Epidemiology]
KW  - *Alcoholism
KW  - United States/ep [Epidemiology]
KW  - Cohort Studies
KW  - Aged
JF  - The Journal of rural health : official journal of the American Rural Health Association and the National Rural Health Care Association
JA  - J Rural Health
VL  - 40
IS  - 3
SP  - 419
EP  - 429
CY  - England
M2  - Sheinfil, Alan Z. VA South Central Mental Illness Research, Education and Clinical Center, Michael E. DeBakey VA Medical Center, Houston, Texas, USA.
M2  - Sheinfil, Alan Z. Houston VA HSR&D Center for Innovations in Quality, Effectiveness and Safety, Michael E. DeBakey VA Medical Center, Houston, Texas, USA.
M2  - Sheinfil, Alan Z. Menninger Department of Psychiatry and Behavioral Sciences, Baylor College of Medicine, Houston, Texas, USA.
M2  - Day, Giselle. VA South Central Mental Illness Research, Education and Clinical Center, Michael E. DeBakey VA Medical Center, Houston, Texas, USA.
M2  - Day, Giselle. Houston VA HSR&D Center for Innovations in Quality, Effectiveness and Safety, Michael E. DeBakey VA Medical Center, Houston, Texas, USA.
M2  - Walder, Annette. VA South Central Mental Illness Research, Education and Clinical Center, Michael E. DeBakey VA Medical Center, Houston, Texas, USA.
M2  - Walder, Annette. Houston VA HSR&D Center for Innovations in Quality, Effectiveness and Safety, Michael E. DeBakey VA Medical Center, Houston, Texas, USA.
M2  - Hogan, Julianna. VA South Central Mental Illness Research, Education and Clinical Center, Michael E. DeBakey VA Medical Center, Houston, Texas, USA.
M2  - Hogan, Julianna. Houston VA HSR&D Center for Innovations in Quality, Effectiveness and Safety, Michael E. DeBakey VA Medical Center, Houston, Texas, USA.
M2  - Hogan, Julianna. Menninger Department of Psychiatry and Behavioral Sciences, Baylor College of Medicine, Houston, Texas, USA.
M2  - Giordano, Thomas P. Houston VA HSR&D Center for Innovations in Quality, Effectiveness and Safety, Michael E. DeBakey VA Medical Center, Houston, Texas, USA.
M2  - Giordano, Thomas P. Department of Medicine, Baylor College of Medicine, Houston, Texas, USA.
M2  - Lindsay, Jan. VA South Central Mental Illness Research, Education and Clinical Center, Michael E. DeBakey VA Medical Center, Houston, Texas, USA.
M2  - Lindsay, Jan. Houston VA HSR&D Center for Innovations in Quality, Effectiveness and Safety, Michael E. DeBakey VA Medical Center, Houston, Texas, USA.
M2  - Lindsay, Jan. Menninger Department of Psychiatry and Behavioral Sciences, Baylor College of Medicine, Houston, Texas, USA.
M2  - Lindsay, Jan. Rice University's Baker Institute for Public Policy, Houston, Texas, USA.
M2  - Ecker, Anthony. VA South Central Mental Illness Research, Education and Clinical Center, Michael E. DeBakey VA Medical Center, Houston, Texas, USA.
M2  - Ecker, Anthony. Houston VA HSR&D Center for Innovations in Quality, Effectiveness and Safety, Michael E. DeBakey VA Medical Center, Houston, Texas, USA.
M2  - Ecker, Anthony. Menninger Department of Psychiatry and Behavioral Sciences, Baylor College of Medicine, Houston, Texas, USA.
SN  - 1748-0361
SN  - 0890-765X
M1  - jx4, 8508122
PT  - Journal Article
L2  - http://ovidsp.ovid.com/ovidweb.cgi?T=JS&PAGE=reference&D=med25&NEWS=N&AN=37759376
ER  -  

Link to the Ovid Full Text or citation: https://ovidsp.ovid.com/ovidweb.cgi?T=JS&CSC=Y&NEWS=N&PAGE=fulltext&D=med25&DO=10.1111%2fjrh.12799Link to the External Link Resolver: https://leeds.primo.exlibrisgroup.com/openurl/44LEE_INST/44LEE_INST:VU1?sid=OVID:medline&id=pmid:37759376&id=doi:10.1111%2Fjrh.12799&issn=0890-765X&isbn=&volume=40&issue=3&spage=419&pages=419-429&date=2024&title=Journal+of+Rural+Health&atitle=Rural+Veterans+with+HIV+and+Alcohol+Use+Disorder+receive+less+video+telehealth+than+urban+Veterans.&aulast=Sheinfil 

76. 
TY  - JOUR
DB  - Ovid MEDLINE(R) 
ID  - 38770905
T1  - County-level industrial composition of the labor force and drug overdose mortality rates in the United States in 2018-2021.
DO  - https://dx.doi.org/10.1002/ajim.23612
A1  - Oh, Sehun
A1  - Cano, Manuel
A1  - Kim, Yeonwoo
Y1  - 2024//
Y2  - 20240521//
N2  - BACKGROUND: Drug mortality risks vary among industries, creating distinctive geographic patterns across US counties. However, less is known about how local labor market structure relates to drug overdose mortality amid the synthetic opioid era in the United States. This study investigates the relationship between industry-specific job composition and drug overdose mortality at the county level while exploring how fentanyl's presence in illicit drug supplies may moderate the relationship., METHODS: Data were derived from the National Center for Health Statistics' Multiple Cause of Death files for the rates of drug overdose mortality of any intent, linked with four other sources on industry-specific job shares, drug supply, and county-level sociodemographic characteristics and opioid prescribing rates from the US Census Bureau, the CDC, and the Drug Enforcement Administration. Negative binomial regression models were employed to examine associations between county industry-specific job composition and drug overdose mortality, with tests for moderating effects of state-level fentanyl seizure rates., RESULTS: Our models indicate negative associations between job shares of manufacturing, retail trade, and educational services industries and drug overdose mortality. Positive associations were found for arts/entertainment/recreation and public administration. State-level fentanyl seizure rates had moderating effects on administrative/support/waste management/remediation (A/S/WM/R) and educational services., CONCLUSION: Counties with a higher concentration of arts/entertainment/recreation and public administration jobs need targeted efforts to mitigate drug-related overdose risks. Additionally, areas with higher concentrations of A/S/WM/R service jobs, particularly where fentanyl seizure rates are higher, may require proactive harm reduction strategies for reducing overdose risks. Copyright © 2024 The Authors. American Journal of Industrial Medicine published by Wiley Periodicals LLC.
KW  - Humans
KW  - United States/ep [Epidemiology]
KW  - Drug Overdose/mo [Mortality]
KW  - *Drug Overdose
KW  - Fentanyl/po [Poisoning]
KW  - *Fentanyl
KW  - Female
KW  - Analgesics, Opioid/po [Poisoning]
KW  - Adult
KW  - Industry/sn [Statistics & Numerical Data]
KW  - Male
KW  - Employment/sn [Statistics & Numerical Data]
KW  - Middle Aged
KW  - Illicit Drugs/po [Poisoning]
JF  - American journal of industrial medicine
JA  - Am J Ind Med
VL  - 67
IS  - 7
SP  - 636
EP  - 645
CY  - United States
M2  - Oh, Sehun. College of Social Work, The Ohio State University, Columbus, Ohio, USA.
M2  - Cano, Manuel. School of Social Work, Arizona State University, Phoenix, Arizona, USA.
M2  - Kim, Yeonwoo. Department of Kinesiology, The University of Texas at Arlington, Arlington, Texas, USA.
SN  - 1097-0274
SN  - 0271-3586
M1  - 3in, 8101110
PT  - Journal Article
L2  - http://ovidsp.ovid.com/ovidweb.cgi?T=JS&PAGE=reference&D=med25&NEWS=N&AN=38770905
ER  -  

Link to the Ovid Full Text or citation: https://ovidsp.ovid.com/ovidweb.cgi?T=JS&CSC=Y&NEWS=N&PAGE=fulltext&D=med25&DO=10.1002%2fajim.23612Link to the External Link Resolver: https://leeds.primo.exlibrisgroup.com/openurl/44LEE_INST/44LEE_INST:VU1?sid=OVID:medline&id=pmid:38770905&id=doi:10.1002%2Fajim.23612&issn=0271-3586&isbn=&volume=67&issue=7&spage=636&pages=636-645&date=2024&title=American+Journal+of+Industrial+Medicine&atitle=County-level+industrial+composition+of+the+labor+force+and+drug+overdose+mortality+rates+in+the+United+States+in+2018-2021.&aulast=Oh 

77. 
TY  - JOUR
DB  - Ovid MEDLINE(R) 
ID  - 38829993
T1  - ArtSpective TM for Perinatal Substance Use: Feasibility of an Arts-Based Intervention Addressing Stigma.
DO  - https://dx.doi.org/10.1097/JAN.0000000000000577
A1  - Shuman, Clayton J
A1  - Choberka, David
A1  - Morgan, Mikayla E
A1  - Boyd, Carol J
Y1  - 2024//
N2  - OBJECTIVE: The purpose of this proof-of-concept pilot study was to test the initial feasibility and limited efficacy of ArtSpective TM for perinatal substance use (PSU), a novel, arts-based intervention designed to decrease stigmatizing attitudes toward PSU., METHODS: Using a pre-post mixed methods quasi-experimental design, ArtSpective TM for PSU was pilot tested for proof of concept among a convenience sample of 11 undergraduate and graduate students with experience in maternal-infant nursing from a Midwestern U.S. nursing school. As a proof-of-concept pilot study, we evaluated feasibility (acceptability, demand, and implementation) and limited efficacy. Participants completed presurveys and postsurveys that included satisfaction items, demographic items, and an adapted version of the Attitudes About Drug Use in Pregnancy Scale and participated in a focus group. Focus group data were analyzed using constant comparative methods, and survey data were analyzed using descriptive statistics and Wilcoxon signed rank tests., RESULTS: Participants reported high demand and satisfaction with the intervention and provided recommendations to improve scalability. ArtSpective TM demonstrated significant improvement in stigma toward PSU (pre vs. post: p = .003; d = .633)., CONCLUSION: ArtSpective TM for PSU demonstrated initial feasibility and limited efficacy for improving nurse attitudes toward PSU. Efforts are needed to further test this novel intervention, adapt it to augment existing educational interventions, and improve its scalability. Copyright © 2024 International Nurses Society on Addictions.
KW  - Humans
KW  - Female
KW  - Pilot Projects
KW  - Substance-Related Disorders/nu [Nursing]
KW  - *Substance-Related Disorders
KW  - Pregnancy
KW  - *Feasibility Studies
KW  - Adult
KW  - *Social Stigma
KW  - Pregnancy Complications
KW  - Young Adult
KW  - Art Therapy
KW  - Surveys and Questionnaires
KW  - Focus Groups
KW  - Male
JF  - Journal of addictions nursing
JA  - J ADDICT NURS
VL  - 35
IS  - 2
SP  - 43
EP  - 50
CY  - United States
SN  - 1548-7148
SN  - 1088-4602
M1  - 9616159
PT  - Journal Article
L2  - http://ovidsp.ovid.com/ovidweb.cgi?T=JS&PAGE=reference&D=med25&NEWS=N&AN=38829993
ER  -  

Link to the Ovid Full Text or citation: https://ovidsp.ovid.com/ovidweb.cgi?T=JS&CSC=Y&NEWS=N&PAGE=fulltext&D=med25&DO=10.1097%2fJAN.0000000000000577Link to the External Link Resolver: https://leeds.primo.exlibrisgroup.com/openurl/44LEE_INST/44LEE_INST:VU1?sid=OVID:medline&id=pmid:38829993&id=doi:10.1097%2FJAN.0000000000000577&issn=1088-4602&isbn=&volume=35&issue=2&spage=43&pages=43-50&date=2024&title=Journal+of+Addictions+Nursing&atitle=ArtSpective+TM+for+Perinatal+Substance+Use%3A+Feasibility+of+an+Arts-Based+Intervention+Addressing+Stigma.&aulast=Shuman 

78. 
TY  - JOUR
DB  - Ovid MEDLINE(R) 
ID  - 38193300
T1  - Pharmacotherapy for opioid use disorder in pregnancy.
DO  - https://dx.doi.org/10.1097/GCO.0000000000000932
A1  - Trammel, Cassandra J
A1  - Whitley, Julia
A1  - Kelly, Jeannie C
Y1  - 2024//
Y2  - 20240105//
N2  - PURPOSE OF REVIEW: Opioid use disorder (OUD) in pregnancy has significantly increased in the last decade, impacting 8.2 per 1000 deliveries. OUD carries significant risk of morbidity and mortality for both the birthing person and neonate, but outcomes for both are improved with opioid agonist treatment (OAT). Here, we describe the recommended forms of OAT in pregnancy, updates to the literature, and alternate OAT strategies, and share practical peripartum considerations for patients on OAT., RECENT FINDINGS: Recent studies comparing buprenorphine and methadone have reaffirmed previous findings that buprenorphine is associated with superior outcomes for the neonate, without clear differences in morbidity or mortality for the birthing person. Optimal initiation and dosing of OAT remains unclear, with several recent studies evaluating methods of initiation, as well as a potential role for higher and more rapid dosing in the fentanyl era. Alternative products such as buprenorphine-naloxone and extended-release buprenorphine are of significant research interest, though randomized prospective data are not yet available., SUMMARY: Buprenorphine and methadone are standard of care for treatment of OUD during pregnancy, and multiple patient factors impact the optimal choice. Insufficient data exist to recommend alternative agents as a primary strategy currently. All patients with OUD in pregnancy should be counseled regarding OAT., VIDEO: http://links.lww.com/COOG/A94. Copyright © 2024 Wolters Kluwer Health, Inc. All rights reserved.
KW  - Pregnancy
KW  - Female
KW  - Infant, Newborn
KW  - Humans
KW  - Opiate Substitution Treatment/mt [Methods]
KW  - Prospective Studies
KW  - Opioid-Related Disorders/dt [Drug Therapy]
KW  - *Opioid-Related Disorders
KW  - Methadone/tu [Therapeutic Use]
KW  - Buprenorphine/tu [Therapeutic Use]
KW  - *Buprenorphine
JF  - Current opinion in obstetrics & gynecology
JA  - Curr Opin Obstet Gynecol
VL  - 36
IS  - 2
SP  - 74
EP  - 80
CY  - England
M2  - Trammel, Cassandra J. Washington University in Saint Louis, Department of Obstetrics and Gynecology, Division of Maternal-Fetal Medicine and Ultrasound, St. Louis, Missouri, USA.
SN  - 1473-656X
SN  - 1040-872X
M1  - a50, 9007264
PT  - Review, Video-Audio Media, Journal Article
L2  - http://ovidsp.ovid.com/ovidweb.cgi?T=JS&PAGE=reference&D=med25&NEWS=N&AN=38193300
ER  -  

Link to the Ovid Full Text or citation: https://ovidsp.ovid.com/ovidweb.cgi?T=JS&CSC=Y&NEWS=N&PAGE=fulltext&D=med25&DO=10.1097%2fGCO.0000000000000932Link to the External Link Resolver: https://leeds.primo.exlibrisgroup.com/openurl/44LEE_INST/44LEE_INST:VU1?sid=OVID:medline&id=pmid:38193300&id=doi:10.1097%2FGCO.0000000000000932&issn=1040-872X&isbn=&volume=36&issue=2&spage=74&pages=74-80&date=2024&title=Current+Opinion+in+Obstetrics+%26+Gynecology&atitle=Pharmacotherapy+for+opioid+use+disorder+in+pregnancy.&aulast=Trammel 

79. 
TY  - JOUR
DB  - Ovid MEDLINE(R) 
ID  - 38816829
T1  - Early development of local data dashboards to depict the substance use care cascade for youth involved in the legal system: qualitative findings from end users.
DO  - https://dx.doi.org/10.1186/s12913-024-11126-5
A1  - Dir, Allyson L
A1  - O'Reilly, Lauren
A1  - Pederson, Casey
A1  - Schwartz, Katherine
A1  - Brown, Steven A
A1  - Reda, Khairi
A1  - Gillenwater, Logan
A1  - Gharbi, Sami
A1  - Wiehe, Sarah E
A1  - Adams, Zachary W
A1  - Hulvershorn, Leslie A
A1  - Zapolski, Tamika C B
A1  - Boustani, Malaz
A1  - Aalsma, Matthew C
Y1  - 2024//
Y2  - 20240530//
N2  - INTRODUCTION: Rates of substance use are high among youth involved in the legal system (YILS); however, YILS are less likely to initiate and complete substance use treatment compared to their non legally-involved peers. There are multiple steps involved in connecting youth to needed services, from screening and referral within the juvenile legal system to treatment initiation and completion within the behavioral health system. Understanding potential gaps in the care continuum requires data and decision-making from these two systems. The current study reports on the development of data dashboards that integrate these systems' data to help guide decisions to improve substance use screening and treatment for YILS, focusing on end-user feedback regarding dashboard utility., METHODS: Three focus groups were conducted with n = 21 end-users from juvenile legal systems and community mental health centers in front-line positions and in decision-making roles across 8 counties to gather feedback on an early version of the data dashboards; dashboards were then modified based on feedback., RESULTS: Qualitative analysis revealed topics related to (1) important aesthetic features of the dashboard, (2) user features such as filtering options and benchmarking to compare local data with other counties, and (3) the centrality of consistent terminology for data dashboard elements. Results also revealed the use of dashboards to facilitate collaboration between legal and behavioral health systems., CONCLUSIONS: Feedback from end-users highlight important design elements and dashboard utility as well as the challenges of working with cross-system and cross-jurisdiction data. Copyright © 2024. The Author(s).
KW  - Humans
KW  - Adolescent
KW  - *Focus Groups
KW  - Substance-Related Disorders/th [Therapy]
KW  - *Substance-Related Disorders
KW  - *Qualitative Research
KW  - Male
KW  - Female
KW  - Juvenile Delinquency/lj [Legislation & Jurisprudence]
KW  - Continuity of Patient Care
JF  - BMC health services research
JA  - BMC Health Serv Res
VL  - 24
IS  - 1
SP  - 687
CY  - England
M2  - Dir, Allyson L. Department of Psychiatry, Indiana University School of Medicine, 410 W. 10th St. Suite 2000, Indianapolis, IN, 46222, USA. adir@iu.edu.
M2  - O'Reilly, Lauren. Department of Pediatrics, Indiana University School of Medicine, Indianapolis, IN, USA.
M2  - Pederson, Casey. Department of Psychiatry, Indiana University School of Medicine, 410 W. 10th St. Suite 2000, Indianapolis, IN, 46222, USA.
M2  - Schwartz, Katherine. Department of Pediatrics, Indiana University School of Medicine, Indianapolis, IN, USA.
M2  - Brown, Steven A. Department of Biostatistics and Health Data Science, Indiana University School of Medicine, Indianapolis, IN, USA.
M2  - Reda, Khairi. Luddy School of Informatics, Computing, and Engineering, Indiana University-Indianapolis, Indianapolis, IN, USA.
M2  - Gillenwater, Logan. Department of Pediatrics, Indiana University School of Medicine, Indianapolis, IN, USA.
M2  - Gharbi, Sami. Department of Pediatrics, Indiana University School of Medicine, Indianapolis, IN, USA.
M2  - Wiehe, Sarah E. Department of Pediatrics, Indiana University School of Medicine, Indianapolis, IN, USA.
M2  - Adams, Zachary W. Department of Psychiatry, Indiana University School of Medicine, 410 W. 10th St. Suite 2000, Indianapolis, IN, 46222, USA.
M2  - Hulvershorn, Leslie A. Department of Psychiatry, Indiana University School of Medicine, 410 W. 10th St. Suite 2000, Indianapolis, IN, 46222, USA.
M2  - Zapolski, Tamika C B. Department of Psychiatry, Indiana University School of Medicine, 410 W. 10th St. Suite 2000, Indianapolis, IN, 46222, USA.
M2  - Boustani, Malaz. Department of Medicine, Indiana University School of Medicine, Indianapolis, IN, USA.
M2  - Aalsma, Matthew C. Department of Pediatrics, Indiana University School of Medicine, Indianapolis, IN, USA.
SN  - 1472-6963
SN  - 1472-6963
M1  - 101088677
PT  - Journal Article
L2  - http://ovidsp.ovid.com/ovidweb.cgi?T=JS&PAGE=reference&D=med25&NEWS=N&AN=38816829
ER  -  

Link to the Ovid Full Text or citation: https://ovidsp.ovid.com/ovidweb.cgi?T=JS&CSC=Y&NEWS=N&PAGE=fulltext&D=med25&DO=10.1186%2fs12913-024-11126-5Link to the External Link Resolver: https://leeds.primo.exlibrisgroup.com/openurl/44LEE_INST/44LEE_INST:VU1?sid=OVID:medline&id=pmid:38816829&id=doi:10.1186%2Fs12913-024-11126-5&issn=1472-6963&isbn=&volume=24&issue=1&spage=687&pages=687&date=2024&title=BMC+Health+Services+Research&atitle=Early+development+of+local+data+dashboards+to+depict+the+substance+use+care+cascade+for+youth+involved+in+the+legal+system%3A+qualitative+findings+from+end+users.&aulast=Dir 

80. 
TY  - JOUR
DB  - Ovid MEDLINE(R) 
ID  - 38490014
T1  - "It gets you high as a kite but not unsick": Characterizations of and responses to a changing local drug supply by people who use drugs in Rhode Island.
DO  - https://dx.doi.org/10.1016/j.drugpo.2024.104391
A1  - Collins, Alexandra B
A1  - Macon, E Claire
A1  - Levin, Stacey
A1  - Wunsch, Caroline
A1  - Wightman, Rachel S
Y1  - 2024//
Y2  - 20240314//
N2  - BACKGROUND: The North American overdose crisis has continued at unprecedented rates with more than 100,000 overdose deaths occurring in the United States (US) in 2022. Overdose deaths have increasingly been polysubstance-involved, with novel substances (e.g., xylazine) complicating overdose risk and health outcomes. Understanding the effects of-and responses to-a changing drug supply among people who use drugs is critical to modifying harm reduction strategies to be more responsive to people's needs., METHODS: This qualitative study draws on data collected from May to December 2022 in Rhode Island. Data include in-depth interviews with 50 people who use drugs and observational fieldwork in spaces frequented by participants (e.g., encampments, drop-in centers). Qualitative data were analyzed thematically drawing on concepts of situated rationality., RESULTS: Participants described significant changes in the drug supply, with many attributing these transitions to COVID-19. Most participants characterized the local supply as "synthetic" with textures, color, and taste evolving. Notably, participants emphasized adverse outcomes related to available supplies, including during use (e.g., intense burning sensations) and post-consumption (e.g., heavy sedation, ongoing withdrawal, necrosis). Given the complex supply, participants highlighted the increased risk of overdose and shared how they altered their use practices to manage evolving health risks., CONCLUSION: Our results underscore how people who use drugs characterized the local drug supply, including perceived changes to supply contents. Implementing and scaling up harm reduction interventions that reduce risk and reinforce the agency of people who use drugs are urgently needed to effectively address the overdose crisis. Copyright © 2024 Elsevier B.V. All rights reserved.
KW  - Humans
KW  - Rhode Island
KW  - Female
KW  - Drug Overdose/pc [Prevention & Control]
KW  - *Drug Overdose
KW  - Male
KW  - Adult
KW  - *Harm Reduction
KW  - *Qualitative Research
KW  - Middle Aged
KW  - Drug Users/px [Psychology]
KW  - COVID-19/ep [Epidemiology]
KW  - COVID-19/pc [Prevention & Control]
KW  - Substance-Related Disorders/ep [Epidemiology]
KW  - Young Adult
KW  - Illicit Drugs/sd [Supply & Distribution]
JF  - The International journal on drug policy
JA  - Int J Drug Policy
VL  - 127
SP  - 104391
CY  - Netherlands
M2  - Collins, Alexandra B. Department of Epidemiology, Brown University School of Public Health, 121 S Main Street, Providence, RI, USA. Electronic address: alexandra_collins1@brown.edu.
M2  - Macon, E Claire. Department of Epidemiology, Brown University School of Public Health, 121 S Main Street, Providence, RI, USA.
M2  - Levin, Stacey. Parent Support Network of Rhode Island, Warwick, RI, USA.
M2  - Wunsch, Caroline. Lifespan Department of Psychiatry and Behavioral Health Services, Division of Addiction Medicine, Providence, RI, USA.
M2  - Wightman, Rachel S. Department of Emergency Medicine, Warren Alpert Medical School of Brown University, Providence, RI, USA.
SN  - 1873-4758
SN  - 0955-3959
M1  - 9014759
PT  - Journal Article
L2  - http://ovidsp.ovid.com/ovidweb.cgi?T=JS&PAGE=reference&D=med25&NEWS=N&AN=38490014
ER  -  

Link to the Ovid Full Text or citation: https://ovidsp.ovid.com/ovidweb.cgi?T=JS&CSC=Y&NEWS=N&PAGE=fulltext&D=med25&DO=10.1016%2fj.drugpo.2024.104391Link to the External Link Resolver: https://leeds.primo.exlibrisgroup.com/openurl/44LEE_INST/44LEE_INST:VU1?sid=OVID:medline&id=pmid:38490014&id=doi:10.1016%2Fj.drugpo.2024.104391&issn=0955-3959&isbn=&volume=127&issue=&spage=104391&pages=104391&date=2024&title=International+Journal+of+Drug+Policy&atitle=%22It+gets+you+high+as+a+kite+but+not+unsick%22%3A+Characterizations+of+and+responses+to+a+changing+local+drug+supply+by+people+who+use+drugs+in+Rhode+Island.&aulast=Collins 

81. 
TY  - JOUR
DB  - Ovid MEDLINE(R) 
ID  - 38776268
T1  - Innovation and adaptation: The rise of a fentanyl smoking culture in San Francisco.
DO  - https://dx.doi.org/10.1371/journal.pone.0303403
A1  - Ciccarone, Daniel
A1  - Holm, Nicole
A1  - Ondocsin, Jeff
A1  - Schlosser, Allison
A1  - Fessel, Jason
A1  - Cowan, Amanda
A1  - Mars, Sarah G
Y1  - 2024//
Y2  - 20240522//
N2  - BACKGROUND: Illicitly manufactured fentanyls and stimulants are implicated in the escalating US mortality from drug overdose. San Francisco, California (SF) has seen declining fentanyl injection while smoking has increased. Beliefs and behaviors surrounding this development are not well understood., METHODS: The study used rapid ethnography to explore fentanyl and methamphetamine use in SF. The team conducted semi-structured interviews (n = 34) with participants recruited from syringe service programs. Video-recorded smoking sequences (n = 12), photography and daily field notes supplemented interview data., RESULTS: Difficulty injecting and fear of overdose motivated transitions from injecting to smoking. Fentanyl was extremely cheap-$10/gram-with variability in quality. Foil was the most commonly used smoking material but glass bubbles, bongs and dabbing devices were also popular. No reliable visible methods for determining fentanyl quality existed, however, participants could gauge potency upon inhalation, and developed techniques to regulate dosage. Several participants reported at least hourly use, some reporting one or more grams of daily fentanyl consumption. Smoking was also very social, with people sharing equipment, drugs and information. Participants raised concerns about hygiene and overdose risk to others arising from shared equipment. Reportedly potent fentanyl 'residue' accumulated on smoking materials and was commonly shared/traded/stolen or consumed accidentally with diverse preferences for its use., CONCLUSION: Our data highlight fentanyl residue as a new overdose risk with potential mismatch between the potency of the residual drug and the recipient's tolerance. Further, large doses of fentanyl are being consumed (estimated at approximately 50 mg of pure fentanyl/day). Smoking fentanyl has potential health benefits over injecting and may be protective against overdose, but substantial uncertainty exists. However, SF overdose mortality hit a record high in 2023. Recommendations to reduce fentanyl smoking overdose risks through pacing, greater awareness of dosages consumed and checking tolerance of residue recipients are potentially viable interventions deserving further exploration. Copyright: © 2024 Ciccarone et al. This is an open access article distributed under the terms of the Creative Commons Attribution License, which permits unrestricted use, distribution, and reproduction in any medium, provided the original author and source are credited.
KW  - Fentanyl/ad [Administration & Dosage]
KW  - *Fentanyl
KW  - Humans
KW  - San Francisco/ep [Epidemiology]
KW  - Male
KW  - Female
KW  - Adult
KW  - Smoking
KW  - Drug Overdose
KW  - Middle Aged
KW  - Substance Abuse, Intravenous/ep [Epidemiology]
KW  - Methamphetamine/ad [Administration & Dosage]
JF  - PloS one
JA  - PLoS ONE
VL  - 19
IS  - 5
SP  - e0303403
CY  - United States
M2  - Ciccarone, Daniel. Department of Family and Community Medicine, University of California, San Francisco, San Francisco, CA, United States of America.
M2  - Holm, Nicole. Department of Family and Community Medicine, University of California, San Francisco, San Francisco, CA, United States of America.
M2  - Ondocsin, Jeff. Department of Family and Community Medicine, University of California, San Francisco, San Francisco, CA, United States of America.
M2  - Schlosser, Allison. Sociology and Anthropology Department, University of Nebraska Omaha, Omaha, NE, United States of America.
M2  - Fessel, Jason. Department of Family and Community Medicine, University of California, San Francisco, San Francisco, CA, United States of America.
M2  - Cowan, Amanda. Community Health Project Los Angeles, Los Angeles, CA, United States of America.
M2  - Mars, Sarah G. Department of Family and Community Medicine, University of California, San Francisco, San Francisco, CA, United States of America.
SN  - 1932-6203
SN  - 1932-6203
M1  - 101285081
PT  - Journal Article
L2  - http://ovidsp.ovid.com/ovidweb.cgi?T=JS&PAGE=reference&D=med25&NEWS=N&AN=38776268
ER  -  

Link to the Ovid Full Text or citation: https://ovidsp.ovid.com/ovidweb.cgi?T=JS&CSC=Y&NEWS=N&PAGE=fulltext&D=med25&DO=10.1371%2fjournal.pone.0303403Link to the External Link Resolver: https://leeds.primo.exlibrisgroup.com/openurl/44LEE_INST/44LEE_INST:VU1?sid=OVID:medline&id=pmid:38776268&id=doi:10.1371%2Fjournal.pone.0303403&issn=1932-6203&isbn=&volume=19&issue=5&spage=e0303403&pages=e0303403&date=2024&title=PLoS+ONE+%5BElectronic+Resource%5D&atitle=Innovation+and+adaptation%3A+The+rise+of+a+fentanyl+smoking+culture+in+San+Francisco.&aulast=Ciccarone 

82. 
TY  - JOUR
DB  - Ovid MEDLINE(R) 
ID  - 38643531
T1  - Bystander-application of a novel nasal swab optimized for drug delivery is safe and non-traumatic for the general population.
DO  - https://dx.doi.org/10.1016/j.drugalcdep.2024.111289
A1  - Allen, David Z
A1  - Talmadge, Jason
A1  - Yen, David
A1  - Bedrosian, Jeffrey C
A1  - Frost, Michael
A1  - Wang, Tao
A1  - Mathai, Ashanthi
A1  - Jarecki-Smith, Jamie
A1  - Citardi, Martin J
Y1  - 2024//
Y2  - 20240410//
N2  - OBJECTIVE: The PN Naloxone Nasal Swab (Pocket Naloxone Corp., Bethesda, MD) is a swab optimized for drug delivery and intended for use by non-medical personnel for the emergency treatment of opioid overdose. The aim of this study (PNC-20-003) is to determine the safety of this nasal swab in a real-world environment., METHODS: This was a single-institution, quantitative-qualitative prospective trial performed at an outpatient clinic. Patients with normal or abnormal nasal structure were recruited. A non-medically trained individual placed the nasal (soaked in fluorescein dye) on each side of the patient's nose. Endoscopy with recording was performed before and after swab placement. An independent reviewer rated degree of staining, mucosal bleeding, and trauma at nasal subsites., RESULTS: Videos from 32 nasal cavities (16 participants) were reviewed. All cavities had high intensity staining at the septum and the inferior turbinate. No patients had staining within the middle meatus, agger nasi, or olfactory regions. In patients with normal anatomy, obstructive nasal anatomy or prior nasal surgery, all cavities had staining near the nasal septum. Only 7 cavities (22 %) had minor bleeding defined as ooze that stopped in 1-2min, and 3 (9 %) had minor trauma defined as mucosal disruption less than 5mm. There were no significant differences in comparing pre- and post-swab nasal cavity, trauma, or bleeding exams., CONCLUSIONS: These study results showed that this swab is atraumatic to the nasal mucosal membranes when administered by non-medical personnel. Analysis suggests contact with targeted sites for drug absorption regardless of anatomy. Copyright Published by Elsevier B.V.
KW  - Humans
KW  - Male
KW  - Female
KW  - *Administration, Intranasal
KW  - Adult
KW  - Middle Aged
KW  - Drug Delivery Systems/mt [Methods]
KW  - *Drug Delivery Systems
KW  - Prospective Studies
KW  - Naloxone/ad [Administration & Dosage]
KW  - Naloxone/tu [Therapeutic Use]
KW  - Young Adult
KW  - Narcotic Antagonists/tu [Therapeutic Use]
KW  - Narcotic Antagonists/ad [Administration & Dosage]
KW  - Nasal Cavity
KW  - Opiate Overdose
JF  - Drug and alcohol dependence
JA  - Drug Alcohol Depend
VL  - 259
SP  - 111289
CY  - Ireland
M2  - Allen, David Z. Department of Otorhinolaryngology, McGovern Medical School, The University of Texas Health Science Center at Houston, Houston, TX 77030, United States.
M2  - Talmadge, Jason. ENT Specialists, PC, Omaha, NE 68154, United States.
M2  - Yen, David. Specialty Physician Associates, Bethlehem, PA 18017, United States.
M2  - Bedrosian, Jeffrey C. Specialty Physician Associates, Bethlehem, PA 18017, United States.
M2  - Frost, Michael. Pocket Naloxone Corp., Bethesda, MD 20816, United States.
M2  - Wang, Tao. Pocket Naloxone Corp., Bethesda, MD 20816, United States.
M2  - Mathai, Ashanthi. Pocket Naloxone Corp., Bethesda, MD 20816, United States.
M2  - Jarecki-Smith, Jamie. Pocket Naloxone Corp., Bethesda, MD 20816, United States.
M2  - Citardi, Martin J. Department of Otorhinolaryngology, McGovern Medical School, The University of Texas Health Science Center at Houston, Houston, TX 77030, United States. Electronic address: martin.j.citardi@uth.tmc.edu.
SN  - 1879-0046
SN  - 0376-8716
M1  - ebs, 7513587
PT  - Journal Article
L2  - http://ovidsp.ovid.com/ovidweb.cgi?T=JS&PAGE=reference&D=med25&NEWS=N&AN=38643531
ER  -  

Link to the Ovid Full Text or citation: https://ovidsp.ovid.com/ovidweb.cgi?T=JS&CSC=Y&NEWS=N&PAGE=fulltext&D=med25&DO=10.1016%2fj.drugalcdep.2024.111289Link to the External Link Resolver: https://leeds.primo.exlibrisgroup.com/openurl/44LEE_INST/44LEE_INST:VU1?sid=OVID:medline&id=pmid:38643531&id=doi:10.1016%2Fj.drugalcdep.2024.111289&issn=0376-8716&isbn=&volume=259&issue=&spage=111289&pages=111289&date=2024&title=Drug+%26+Alcohol+Dependence&atitle=Bystander-application+of+a+novel+nasal+swab+optimized+for+drug+delivery+is+safe+and+non-traumatic+for+the+general+population.&aulast=Allen 

83. 
TY  - JOUR
DB  - Ovid MEDLINE(R) 
ID  - 35758222
T1  - "You have to drink with a little bit of shame": Alcohol and other drug use among young people from migrant and ethnic minority backgrounds in Melbourne, Australia.
DO  - https://dx.doi.org/10.1080/15332640.2022.2091703
A1  - Douglass, Caitlin H
A1  - Block, Karen
[truncated: 4,908,240 more chars]
