# Supplementary material for: A scoping review of the use of visual methods in supporting women with substance use histories
Source: Humanit Soc Sci Commun. 2026 Apr 22;13(1):964. doi: 10.1057/s41599-026-07293-x (PMC13314533; doi:10.1057/s41599-026-07293-x)
Supplement: Supplementary file 2 — Supplementary information [file 41599_2026_7293_MOESM2_ESM.zip › Embase rq2 260924.ris]

1. 
TY  - JOUR
DB  - Embase Weekly Updates
AN  - 2024122861
T1  - Transitioning off methadone: A qualitative study exploring why patients discontinue methadone treatment for opioid use disorder
A1  - Thakrar A.P.
A1  - Pytell J.D.
A1  - Stoller K.B.
A1  - Walters V.
A1  - Weiss R.D.
A1  - Chander G. 
Y1  - 2023//
N2  - Introduction: Patients who discontinue methadone for opioid use disorder are at increased risk of overdose and death. We know little about how patients make the decision to stop treatment. This study explored reasons why patients discontinue methadone treatment. Method(s): We conducted 20 individual semi-structured patient interviews and two staff focus groups, each with five participants, at two opioid treatment programs in Baltimore, MD, in the United States from June 2021 to May 2022. Patient interviews and staff focus groups covered three domains: 1) reasons why patients may want to discontinue methadone; 2) perspectives about the ideal length of methadone treatment; and 3) changes that could improve retention. We used a modified grounded theory approach to code interviews, identify emergent themes, and develop a conceptual model. Result(s): We identified three themes related to patients' internal relationships to methadone: patients (1) viewed methadone as a bridge to opioid-free recovery, (2) believed that long-term methadone damages the body, and (3) felt that methadone increases craving for cocaine; and three themes related to their external relationships with opioid treatment programs and society at large: patients (4) viewed daily dosing as burdensome, (5) feared methadone inaccessibility could trigger relapse, and (6) experienced stigma from friends, family, and peers. Patients with internal reasons planned to stop as soon as possible and asked for education about perceived side effects and treatment for cocaine craving to promote retention. Patients with external reasons were willing to continue for longer and asked for adaptive take-home policies and reduced societal stigma around methadone. Conclusion(s): Patients want to discontinue methadone either because of their internal relationship to methadone and its real or perceived side effects, or because of their external experiences with opioid treatment programs and societal stigma of methadone. To improve retention, clinical and policy changes should consider responses to both of these categories of reasons.Copyright © 2023
KW  - adult
KW  - article
KW  - bone injury
KW  - case report
KW  - clinical article
KW  - *drug dependence
KW  - female
KW  - human
KW  - human experiment
KW  - *Maryland
KW  - nurse practitioner
KW  - *qualitative research
KW  - semi structured interview
KW  - videoconferencing
KW  - cocaine
KW  - *methadone
KW  - oxycodone
KW  - *opioid use disorder
JF  - Journal of Substance Use and Addiction Treatment
JA  - J. Subst. Use. Abuse Treat.
LA  - English
VL  - 150
SP  - 209055
CY  - United States
PB  - Elsevier Inc.
SN  - 2949-8767
SN  - 2949-8759
AD  - A.P. Thakrar, 1300 Blockley Hall, 423 Guardian Drive, Philadelphia, PA 19104, United States. E-mail: apthakrar@pennmedicine.upenn.edu
M1  - (Thakrar) National Clinician Scholars Program at the Corporal Michael J. Crescenz Veterans Affairs Medical Center, University of Pennsylvania, Philadelphia
M1  - (Thakrar) Leonard Davis Institute of Health Economics University of Pennsylvania, Philadelphia
M1  - (Pytell) Department of Medicine, University of Colorado School of Medicine, Aurora
M1  - (Stoller) Department of Psychiatry & Behavioral Sciences, Johns Hopkins University School of Medicine
M1  - (Walters) IBR Reach, Baltimore, MD, United States
M1  - (Weiss) Division of Alcohol, Drugs, and Addiction, McLean Hospital, Belmont, MA
M1  - (Weiss) Department of Psychiatry, Harvard Medical School, Boston, MA, United States
M1  - (Chander) Department of Medicine, University of Washington
UR  - https://www.sciencedirect.com/journal/journal-of-substance-use-and-addiction-treatment/about/aims-and-scope
DO  - https://dx.doi.org/10.1016/j.josat.2023.209055
PT  - Article
L2  - http://ovidsp.ovid.com/ovidweb.cgi?T=JS&PAGE=reference&D=emexb&NEWS=N&AN=2024122861
ER  -  

Link to the Ovid Full Text or citation: https://ovidsp.ovid.com/ovidweb.cgi?T=JS&CSC=Y&NEWS=N&PAGE=fulltext&D=emexb&DO=10.1016%2fj.josat.2023.209055Link to the External Link Resolver: https://leeds.primo.exlibrisgroup.com/openurl/44LEE_INST/44LEE_INST:VU1?sid=OVID:embase&id=pmid:&id=doi:10.1016%2Fj.josat.2023.209055&issn=2949-8767&isbn=&volume=150&issue=&spage=209055&pages=&date=2023&title=Journal+of+Substance+Use+and+Addiction+Treatment&atitle=Transitioning+off+methadone%3A+A+qualitative+study+exploring+why+patients+discontinue+methadone+treatment+for+opioid+use+disorder&aulast=Thakrar 
C1  - Database: Embase <1996 to 2024 Week 38>

Search Strategy:

--------------------------------------------------------------------------------

1     exp drug addiction/ (234880)

2     limit 1 to (abstracts and english language and "remove medline records" and last 10 years) (49682)

3     exp drug misuse/ (11406)

4     limit 3 to (abstracts and english language and "remove medline records" and last 10 years) (1803)

5     exp alcohol abuse/ (48357)

6     limit 5 to (abstracts and english language and "remove medline records" and last 10 years) (13301)

7     exp alcohol addiction/ (101611)

8     limit 7 to (abstracts and english language and "remove medline records" and last 10 years) (23871)

9     (((substance or drug* or alcohol or opioid or heroin or cocaine or cannabis or marijuana or nicotine or tobacco or stimulant or hallucinogen) adj (addiction or abuse or misuse or dependen*)) or ((substance or drug* or alcohol) adj1 disorder)).mp. [mp=title, abstract, heading word, drug trade name, original title, device manufacturer, drug manufacturer, device trade name, keyword heading word, floating subheading word, candidate term word] (294591)

10     limit 9 to (abstracts and english language and "remove medline records" and last 10 years) (56177)

11     2 or 4 or 6 or 8 or 10 (78221)

12     (women or woman or female* or girl*).mp. [mp=title, abstract, heading word, drug trade name, original title, device manufacturer, drug manufacturer, device trade name, keyword heading word, floating subheading word, candidate term word] (11144342)

13     limit 12 to (abstracts and english language and "remove medline records" and last 10 years) (3141654)

14     ((art not (antiretroviral or "anti retroviral" or "HAART" or "assisted reproductive therapy" or "assisted reproductive therapies" or "state of the art")) or arts or artist or artists or artistic or artistry or artistries or quilt* or printmak* or "print making" or "print-making" or "print maker" or "print-maker" or "print makers" or "print-makers" or "silk screen" or "silk screens" or "silk screened" or "silk screening" or "art-based" or "arts-based" or "creative effort" or "creative efforts" or "creative engagement" or "creative expression" or "creative expressions" or "creative process" or "creative processes" or "creative medicine" or "creative practice" or "creative therapy" or "creative therapies" or "expressive activity" or "expressive activities" or animat* or artwork* or caricature* or cartoon* or clay or collag* or comic or comics or comicbook* or drawing* or edutainment or film or films or filming or fotonovela* or photonovella* or "photo elicitation" or "photo-elicitation" or mandala* or mural* or paint* or photograph* or photovoice or "photo voice" or pictorial or portrait* or potter* or sculpt* or "water-color" or "water-colors" or "water-colour" or "water-colours" or "water color" or "water colors" or "water colour" or "water colours" or watercolour* or watercolor* or ceramics or mosaic* or graffiti or aesthetic* or esthetic* or sketch* or coloring or colouring or video* or "video ethnography" or movie* or "motion picture" or "motion pictures" or cinema* or "visual narrative" or "participatory visual method" or "participatory video" or "visual art" or "visual storytelling" or "graphic elicitation" or "visual participatory research" or (digital adj (story or stories or storytelling or narrat*))).mp. [mp=title, abstract, heading word, drug trade name, original title, device manufacturer, drug manufacturer, device trade name, keyword heading word, floating subheading word, candidate term word] (1370917)

15     limit 14 to (abstracts and english language and "remove medline records" and last 10 years) (313802)

16     11 and 13 and 15 (1182)


***************************


2. 
TY  - JOUR
DB  - Embase Weekly Updates
AN  - 2023513956
T1  - Stimulant use among patients in opioid treatment settings: Provider perspectives
A1  - Breland H.
A1  - Larkins S.
A1  - Antonini V.
A1  - Freese T.
A1  - McGovern M.
A1  - Dunn J.
A1  - Rawson R. 
Y1  - 2023//
N2  - Introduction: Methadone maintenance therapy (MMT) has been a pillar of opioid addiction treatment. Opioid treatment programs (OTPs) have been faced with an escalating threat of stimulant use and related overdose deaths among patients. We know little about how providers currently address stimulant use while maintaining treatment for opioid use disorder. Method(s): We conducted 5 focus groups with 36 providers (n = 11 prescribers; 25 behavioral health staff), and collected an additional 46 surveys (n = 7 prescribers; 12 administrators; 27 behavioral health staff). Questions focused on perceptions of patient stimulant use and interventions. We applied inductive analysis to identify themes relevant to identification of stimulant use, use trends, intervention approaches, and perceived needs to improve care. Result(s): Providers indicated a trend of rising stimulant use among patients, especially those experiencing homelessness or comorbid health conditions. They reported a range of approaches to patient screening and intervention, including medication and harm reduction, improving treatment engagement, increasing level of care, and providing incentives. Providers expressed less agreement as to which of these interventions were effective, and though providers saw stimulant use as a common and severe problem, they reported little problem recognition and interest in treatment from their patients. A particular concern of providers was the prevalence and danger of synthetic opioids, such as fentanyl. They sought more research and resources to identify effective interventions and medications to address these issues. Also notable was an interest in contingency management (CM) and use of reinforcements/rewards to encourage stimulant use reduction. Conclusion(s): Providers face challenges in treating patients who use both opioids and stimulants. Although methadone is available to treat opioid use, no such "silver bullet" exists for stimulant use disorder. The rise in stimulant and synthetic opioid (e.g., fentanyl) combination products is presenting an extraordinary challenge for providers whose patients are at unprecedented risk for overdose. Providing OTPs with more resources to address polysubstance use is critical. Existing research indicates strong support for CM in OTPs, but providers reported regulatory and financial barriers to implementation. Further research should develop effective interventions that are accessible to providers in OTPs.Copyright © 2023
KW  - adult
KW  - article
KW  - behavior change
KW  - demographics
KW  - drug dependence
KW  - endoscopy
KW  - female
KW  - health care policy
KW  - health survey
KW  - human
KW  - male
KW  - middle aged
KW  - opiate addiction
KW  - patient compliance
KW  - patient monitoring
KW  - patient satisfaction
KW  - psychoeducation
KW  - residential care
KW  - semi structured interview
KW  - videoconferencing
KW  - *central stimulant agent
KW  - fentanyl
KW  - methadone
KW  - *opiate
KW  - data analysis software
KW  - Microsoft Excel
JF  - Journal of Substance Use and Addiction Treatment
JA  - J. Subst. Use. Abuse Treat.
LA  - English
VL  - 151
SP  - 209012
CY  - United States
PB  - Elsevier Inc.
SN  - 2949-8767
SN  - 2949-8759
AD  - S. Larkins, 10911 Weyburn Avenue, Suite 200, Los Angeles, CA 90024, United States. E-mail: larkins@g.ucla.edu
M1  - (Breland, Larkins, Antonini, Freese, Rawson) Integrated Substance Abuse Programs, David Geffen School of Medicine, University of California, Los Angeles, Los Angeles, CA, United States
M1  - (McGovern, Dunn) Department of Psychiatry and Behavioral Sciences, Stanford University School of Medicine, Palo Alto, CA, United States
M2  - Microsoft Excel
C1  - Microsoft Excel
UR  - https://www.sciencedirect.com/journal/journal-of-substance-use-and-addiction-treatment/about/aims-and-scope
DO  - https://dx.doi.org/10.1016/j.josat.2023.209012
PT  - Article
L2  - http://ovidsp.ovid.com/ovidweb.cgi?T=JS&PAGE=reference&D=emexb&NEWS=N&AN=2023513956
ER  -  

Link to the Ovid Full Text or citation: https://ovidsp.ovid.com/ovidweb.cgi?T=JS&CSC=Y&NEWS=N&PAGE=fulltext&D=emexb&DO=10.1016%2fj.josat.2023.209012Link to the External Link Resolver: https://leeds.primo.exlibrisgroup.com/openurl/44LEE_INST/44LEE_INST:VU1?sid=OVID:embase&id=pmid:&id=doi:10.1016%2Fj.josat.2023.209012&issn=2949-8767&isbn=&volume=151&issue=&spage=209012&pages=&date=2023&title=Journal+of+Substance+Use+and+Addiction+Treatment&atitle=Stimulant+use+among+patients+in+opioid+treatment+settings%3A+Provider+perspectives&aulast=Breland 

3. 
TY  - JOUR
DB  - Embase Weekly Updates
AN  - 2022338210
T1  - Determinants of preference for telehealth versus in-person treatment for substance use disorders: A discrete choice experiment
A1  - Tauscher J.S.
A1  - DePue M.K.
A1  - Swank J.
A1  - Salloum R.G. 
Y1  - 2023//
N2  - Introduction: Access to substance use disorder (SUD) treatment remains a significant issue in the United States. Telehealth has potential for increasing access to services; however, it is underutilized in SUD treatment compared to mental health treatment. This study uses a discrete choice experiment (DCE) to examine stated preferences for telehealth (videoconferencing, text-based + video, text only) versus in-person SUD treatment (community-based, in-home) and the attributes (location, cost, therapist choice, wait time, evidence-based practices) most important when choosing between modalities. Subgroup analyses are reported about preference differences based on type of substance and substance use severity. Method(s): Four hundred participants completed a survey containing a DCE with eighteen choice sets, the alcohol use disorders inventory test, drug abuse screening test, and a brief demographic questionnaire. The study collected data between April 15, 2020, and April 22, 2020. Conditional logit regression provided a measure of strength for participant preferences for technology-assisted treatment compared to in-person care. The study provides willingness to pay estimates as a real-world measure for the importance of each attribute in participants' decision-making. Result(s): Telehealth options that include a video conference option were equally preferrable to in-person care modalities. Text-only treatment was significantly less preferable to all other modalities of care. The ability to choose one's own therapist was a significant driver of treatment preference beyond modality, while wait time did not appear significant in making decisions. Participants with the most severe substance use differed in that they were open to text-based care without video conferencing, did not express a preference for evidence-based care, and valued therapist choice significantly more than those with only moderate substance use. Conclusion(s): Telehealth for SUD treatment is equally preferable to in-person care offered in the community or at home, signifying preference is not a barrier for utilization. Text-only modalities may be enhanced by offering videoconference options for most individuals. Individuals with the most severe substance use issues may be willing to engage in text-based support without synchronous meetings with a provider. This approach may offer a less intensive method to engage individuals in treatment who may not otherwise access services.Copyright © 2023 Elsevier Inc.
KW  - adult
KW  - alcoholism
KW  - anxiety
KW  - article
KW  - awareness
KW  - caregiver support
KW  - controlled study
KW  - cost effectiveness analysis
KW  - decision making
KW  - disease assessment
KW  - *drug dependence
KW  - employment status
KW  - evidence based practice
KW  - female
KW  - household income
KW  - human
KW  - male
KW  - mental health
KW  - psychotherapy
KW  - reliability
KW  - screening test
KW  - *substance use
KW  - *telehealth
KW  - videorecording
KW  - Willingness To Pay
KW  - drug abuse screening tool
JF  - Journal of Substance Use and Addiction Treatment
JA  - J. Subst. Use. Abuse Treat.
LA  - English
VL  - 146
SP  - 208938
CY  - United States
PB  - Elsevier Inc.
SN  - 2949-8767
SN  - 2949-8759
AD  - J.S. Tauscher, University of Washington, School of Medicine, Department of Psychiatry & Behavioral Sciences, 1959 NE Pacific Street, Box 356560, Seattle, WA 98195, United States. E-mail: jtausch@uw.edu
M1  - (Tauscher) BRiTE Center, Department of Psychiatry & Behavioral Sciences, University of Washington, Seattle, WA, United States
M1  - (DePue) Department of Human Development, Family Science, and Counseling, University of Nevada- Reno, Reno, NV, United States
M1  - (Tauscher, DePue, Swank) School of Human Development and Organizational Studies, College of Education, University of Florida, Gainesville, FL, United States
M1  - (Salloum) Department of Health Outcomes and Biomedical Informatics, College of Medicine, University of Florida, Gainesville, FL, United States
M1  - (Swank) Department of Educational, School, and counseling Psychology, College of Education & Human Development, University of Missouri, Columbia, MO, United States
UR  - https://www.sciencedirect.com/journal/journal-of-substance-use-and-addiction-treatment/about/aims-and-scope
DO  - https://dx.doi.org/10.1016/j.josat.2022.208938
PT  - Article
L2  - http://ovidsp.ovid.com/ovidweb.cgi?T=JS&PAGE=reference&D=emexb&NEWS=N&AN=2022338210
ER  -  

Link to the Ovid Full Text or citation: https://ovidsp.ovid.com/ovidweb.cgi?T=JS&CSC=Y&NEWS=N&PAGE=fulltext&D=emexb&DO=10.1016%2fj.josat.2022.208938Link to the External Link Resolver: https://leeds.primo.exlibrisgroup.com/openurl/44LEE_INST/44LEE_INST:VU1?sid=OVID:embase&id=pmid:&id=doi:10.1016%2Fj.josat.2022.208938&issn=2949-8767&isbn=&volume=146&issue=&spage=208938&pages=&date=2023&title=Journal+of+Substance+Use+and+Addiction+Treatment&atitle=Determinants+of+preference+for+telehealth+versus+in-person+treatment+for+substance+use+disorders%3A+A+discrete+choice+experiment&aulast=Tauscher 

4. 
TY  - JOUR
DB  - Embase Weekly Updates
AN  - 2022256910
T1  - What's race got to do with it? Factors contributing to self-change from cocaine use disorder among Black adults
A1  - Sypher I.
A1  - Pavlo A.
A1  - King J.
A1  - Youins R.
A1  - Shumake A.
A1  - Lopez J.
A1  - Haeny A.M. 
Y1  - 2023//
N2  - Introduction: A substantial number of people with substance use disorders recover without formal treatment, though we know little about the process of self-change among Black adults with cocaine use disorder (CUD) and whether racism contributes to the development of CUD and these adults' process of self-change. Method(s): The study team conducted qualitative interviews with 29 Black adults using a narrative and phenomenological approach. At the time of the interview, all participants met criteria for DSM-5 CUD prior to the past year but did not meet criteria for CUD in the past year and reported that they reduced their cocaine use without formal treatment. Participants completed a qualitative interview followed by the UConn Racial/Ethnic Stress & Trauma Survey. Thematic analyses informed key themes from the qualitative interviews. Result(s): Qualitative analyses indicated several major factors that contributed to self-change from CUD: racial identity, responsibility to family, social regard, spirituality, turning point for change, and changing one's environment. These results highlight that self-change from CUD is a complex, ongoing, and multifaceted process. The identified themes align with several theories of recovery, including social control theory and the theory of stress and coping. Furthermore, the results suggest that experiences of racism are common among Black adults recovering from CUD, and that the multiple strategies employed for coping with racism may be consistent with the process of self-change. Conclusion(s): This study shows that multiple race-related factors contribute to the development of, maintenance of, and self-change from CUD among Black adults. Better understanding these factors can help to inform drug treatment.Copyright © 2023 Elsevier Inc.
KW  - adult
KW  - alcohol consumption
KW  - article
KW  - attitude to health
KW  - behavior change
KW  - decision making
KW  - *drug dependence
KW  - emotion
KW  - ethnography
KW  - female
KW  - human
KW  - interview
KW  - knowledge
KW  - lifestyle modification
KW  - male
KW  - middle aged
KW  - physiological stress
KW  - qualitative research
KW  - questionnaire
KW  - *race
KW  - religion
KW  - responsibility
KW  - scoring system
KW  - smoking
KW  - social media
KW  - social network
KW  - social psychology
KW  - social support
KW  - substance use
KW  - thematic analysis
KW  - videoconferencing
KW  - *cocaine
KW  - *self change
JF  - Journal of Substance Use and Addiction Treatment
JA  - J. Subst. Use. Abuse Treat.
LA  - English
VL  - 153
SP  - 208945
CY  - United States
PB  - Elsevier Inc.
SN  - 2949-8767
SN  - 2949-8759
AD  - A.M. Haeny, 34 Park Street, SAC 210, New Haven, CT 06519, United States. E-mail: angela.haeny@yale.edu
M1  - (Sypher, Pavlo, Youins, Lopez, Haeny) Yale School of Medicine, Yale University, New Haven, CT, United States
M1  - (King) Yale College, Yale University, New Haven, CT, United States
M1  - (Shumake) Yale Divinity School, Yale University, New Haven, CT, United States
UR  - https://www.sciencedirect.com/journal/journal-of-substance-use-and-addiction-treatment/about/aims-and-scope
DO  - https://dx.doi.org/10.1016/j.josat.2022.208945
PT  - Article
L2  - http://ovidsp.ovid.com/ovidweb.cgi?T=JS&PAGE=reference&D=emexb&NEWS=N&AN=2022256910
ER  -  

Link to the Ovid Full Text or citation: https://ovidsp.ovid.com/ovidweb.cgi?T=JS&CSC=Y&NEWS=N&PAGE=fulltext&D=emexb&DO=10.1016%2fj.josat.2022.208945Link to the External Link Resolver: https://leeds.primo.exlibrisgroup.com/openurl/44LEE_INST/44LEE_INST:VU1?sid=OVID:embase&id=pmid:&id=doi:10.1016%2Fj.josat.2022.208945&issn=2949-8767&isbn=&volume=153&issue=&spage=208945&pages=&date=2023&title=Journal+of+Substance+Use+and+Addiction+Treatment&atitle=What%27s+race+got+to+do+with+it%3F+Factors+contributing+to+self-change+from+cocaine+use+disorder+among+Black+adults&aulast=Sypher 

5. 
TY  - JOUR
DB  - Embase Weekly Updates
AN  - 2024364081
T1  - Impact of VA's video telehealth tablets on substance use disorder care during the COVID-19 pandemic
A1  - Gujral K.
A1  - Van Campen J.
A1  - Jacobs J.
A1  - Kimerling R.
A1  - Zulman D.M.
A1  - Blonigen D. 
Y1  - 2023//
N2  - Background: Telehealth has the potential to improve health care access for patients but it has been underused and understudied for examining patients with substance use disorders (SUD). VA began distributing video-enabled tablets to veterans with access barriers in 2016 to facilitate participation in home-based telehealth and expanded this program in 2020 due to the coronavirus COVID-19 pandemic. Objective(s): Examine the impact of VA's video-enabled telehealth tablets on mental health services for patients diagnosed with SUD. Method(s): This study included VA patients who had >=1 mental health visit in the calendar year 2019 and a documented diagnosis of SUD. Using difference-in-differences and event study designs, we compared outcomes for SUD-diagnosed patients who received a video-enabled tablet from VA between March 15th, 2020 and December 31st, 2021 and SUD-diagnosed patients who never received VA tablets, 10 months before and after tablet-issuance. Outcomes included monthly frequency of SUD psychotherapy visits, SUD specialty group therapy visits and SUD specialty individual outpatient visits. We examined changes in video visits and changes in visits across all modalities of care (video, phone, and in-person). Regression models adjusted for several covariates such as age, sex, rurality, race, ethnicity, physical and mental health chronic conditions, and broadband coverage in patients' residential zip-code. Result(s): The cohort included 21,684 SUD-diagnosed tablet-recipients and 267,873 SUD-diagnosed non-recipients. VA's video-enabled tablets were associated with increases in video visits for SUD psychotherapy (+3.5 visits/year), SUD group therapy (+2.1 visits/year) and SUD individual outpatient visits (+1 visit/year), translating to increases in visits across all modalities (in-person, phone and video): increase of 18 % for SUD psychotherapy (+1.9 visits/year), 10 % for SUD specialty group therapy (+0.5 visit/year), and 4 % for SUD specialty individual outpatient treatment (+0.5 visit/year). Conclusion(s): VA's distribution of video-enabled tablets during the COVID-19 pandemic were associated with higher engagement with video-based services for SUD care among patients diagnosed with SUD, translating to modest increases in total visits across in-person, phone and video modalities. Distribution of video-enabled devices can offer patients critical continuity of SUD therapy, particularly in scenarios where they have heightened barriers to in-person care.Copyright © 2023
KW  - adult
KW  - *alcoholism
KW  - article
KW  - chronic disease
KW  - clinical article
KW  - cohort analysis
KW  - *coronavirus disease 2019
KW  - *drug dependence
KW  - ethnicity
KW  - female
KW  - *group therapy
KW  - health care access
KW  - human
KW  - major clinical study
KW  - male
KW  - mental health
KW  - mental health service
KW  - outpatient
KW  - *psychotherapy
KW  - *smart device
KW  - special situation for pharmacovigilance
KW  - *substance abuse
KW  - *substance use
KW  - *tablet
KW  - *tablet computer
KW  - *telehealth
KW  - *telemedicine
KW  - veteran
KW  - *videorecording
KW  - *opiate
JF  - Journal of Substance Use and Addiction Treatment
JA  - J. Subst. Use. Abuse Treat.
LA  - English
VL  - 150
SP  - 209067
CY  - United States
PB  - Elsevier Inc.
SN  - 2949-8767
SN  - 2949-8759
AD  - K. Gujral, Health Economics Resource Center, VA Palo Alto Health Care System, Menlo Park, CA, United States. E-mail: kritee.gujral@va.gov
M1  - (Gujral, Jacobs) Health Economics Resource Center, VA Palo Alto Health Care System, Menlo Park, CA, United States
M1  - (Gujral, Van Campen, Jacobs, Kimerling, Zulman, Blonigen) Center for Innovation to Implementation (Ci2i), VA Palo Alto Health Care System, Menlo Park, United States
M1  - (Kimerling) National Center for Post-Traumatic Stress Disorder, VA Palo Alto Health Care System, Menlo Park, United States
M1  - (Zulman) Division of Primary Care and Population Health, Department of Medicine, Stanford University School of Medicine, Stanford, CA, United States
M1  - (Blonigen) Department of Psychiatry and Behavioral Sciences, Department of Medicine, Stanford University School of Medicine, Stanford, CA, United States
UR  - https://www.sciencedirect.com/journal/journal-of-substance-use-and-addiction-treatment/about/aims-and-scope
DO  - https://dx.doi.org/10.1016/j.josat.2023.209067
PT  - Article
L2  - http://ovidsp.ovid.com/ovidweb.cgi?T=JS&PAGE=reference&D=emexb&NEWS=N&AN=2024364081
ER  -  

Link to the Ovid Full Text or citation: https://ovidsp.ovid.com/ovidweb.cgi?T=JS&CSC=Y&NEWS=N&PAGE=fulltext&D=emexb&DO=10.1016%2fj.josat.2023.209067Link to the External Link Resolver: https://leeds.primo.exlibrisgroup.com/openurl/44LEE_INST/44LEE_INST:VU1?sid=OVID:embase&id=pmid:&id=doi:10.1016%2Fj.josat.2023.209067&issn=2949-8767&isbn=&volume=150&issue=&spage=209067&pages=&date=2023&title=Journal+of+Substance+Use+and+Addiction+Treatment&atitle=Impact+of+VA%27s+video+telehealth+tablets+on+substance+use+disorder+care+during+the+COVID-19+pandemic&aulast=Gujral 

6. 
TY  - JOUR
DB  - Embase Weekly Updates
AN  - 2034550183
T1  - Keratomalacia and corneal perforation in vitamin A deficiency: Anterior-segment optical-coherence-tomography and histological findings
A1  - Weller J.M.
A1  - Tourtas T.
A1  - Kruse F.E. 
AO  - Weller, Julia M.; ORCID: https://orcid.org/0000-0003-4805-4748
Y1  - 2024//
N2  - Purpose: To describe the histological findings and results of anterior-segment optical-coherence-tomography (AS-OCT) in patients with severe keratomalacia and corneal perforation due to vitamin-A deficiency (VAD). Observations: Four patients (3 female, 1 male) with moderate to severe VAD were included in this single-center case series. Keratomalacia/corneal perforation was diagnosed by slit-lamp examination. The findings were documented using photographs and AS-OCT imaging (CASIA-2, Tomey corporation, Nagoya, Japan). Ocular and general medical findings including causes of VAD are reported. VAD was severe (<20 ng/ml) in two patients with chronic alcoholism, and moderate (205/231 ng/ml) in two patients with cachexia. Corneal perforation occurred in 3 out of 4 patients. One patient had severe keratomalacia with impending perforation and massive conjunctival folds with Bitot's spots, which vanished soon after initiation of vitamin A supplementation. In three cases, corneal specimens obtained during anterior lamellar keratoplasty were assessed histologically by light-microcopy. The histological specimens showed massive epithelial thickening and a pronounced granular layer of the corneal epithelium. Conclusions and importance: Keratomalacia leading to corneal perforation is a rare, but possible complication also in countries with sufficient general food supply. The clinico-pathological correlation between AS-OCT and histological findings in patients with VAD is shown in this case series. Typical Bitot's spots were present only in one patient and can be visualized by AS-OCT.Copyright © 2024 The Authors
KW  - adult
KW  - aged
KW  - alcoholism
KW  - article
KW  - cachexia
KW  - case report
KW  - clinical article
KW  - complication
KW  - conjunctiva
KW  - *cornea
KW  - cornea epithelium
KW  - *cornea perforation
KW  - female
KW  - *histology
KW  - human
KW  - human tissue
KW  - *keratomalacia
KW  - keratoplasty
KW  - male
KW  - *optical coherence tomography
KW  - *retinol deficiency
KW  - slit lamp microscopy
KW  - special situation for pharmacovigilance
KW  - surgery
KW  - *retinol
KW  - *retinol palmitate
JF  - American Journal of Ophthalmology Case Reports
JA  - Am. J. Ophthalmol. Case Rep.
LA  - English
VL  - 36
SP  - 102169
CY  - United States
PB  - Elsevier Inc.
SN  - 2451-9936
AD  - J.M. Weller, Department of Ophthalmology, Friedrich-Alexander University Erlangen-Nurnberg, Schwabachanlage 6, Erlangen 91054, Germany. E-mail: julia.weller@uk-erlangen.de
M1  - (Weller, Tourtas, Kruse) Department of Ophthalmology, Friedrich-Alexander University Erlangen-Nurnberg, Erlangen, Germany
UR  - https://www.sciencedirect.com/science/journal/24519936
DO  - https://dx.doi.org/10.1016/j.ajoc.2024.102169
PT  - Article
L2  - http://ovidsp.ovid.com/ovidweb.cgi?T=JS&PAGE=reference&D=emexb&NEWS=N&AN=2034550183
ER  -  

Link to the Ovid Full Text or citation: https://ovidsp.ovid.com/ovidweb.cgi?T=JS&CSC=Y&NEWS=N&PAGE=fulltext&D=emexb&DO=10.1016%2fj.ajoc.2024.102169Link to the External Link Resolver: https://leeds.primo.exlibrisgroup.com/openurl/44LEE_INST/44LEE_INST:VU1?sid=OVID:embase&id=pmid:&id=doi:10.1016%2Fj.ajoc.2024.102169&issn=2451-9936&isbn=&volume=36&issue=&spage=102169&pages=&date=2024&title=American+Journal+of+Ophthalmology+Case+Reports&atitle=Keratomalacia+and+corneal+perforation+in+vitamin+A+deficiency%3A+Anterior-segment+optical-coherence-tomography+and+histological+findings&aulast=Weller 

7. 
TY  - JOUR
DB  - Embase Weekly Updates
AN  - 2026236448
T1  - Recovery- and sobriety-support groups in a music community: An ethnographic study of Phish, the Phellowship, and the sensorium of sobriety
A1  - Brillhart R. 
Y1  - 2023//
N2  - Purpose/introduction: This article provides an ethnographic account of members of the Phellowship, a group of sober concert goers who connect and sometimes attend informal meetings at Phish concerts. The work attends to the ways this group is meaningful for people's sobriety and livelihoods. The overall purpose of this article is to provide a rich description of a novel approach to the creation and extension of a culture of recovery and sobriety through music and music communities. Method(s): This article utilizes two years of ethnographic data collected from interviews with roughly 20 participants and conversations from participant observation with people who are generally representative of the demographics of this group and fanbase (25-55, white, about half male and female presenting). The ethnographic data were physically coded into emergent themes and analyzed to highlight the important facets of participation and experience of members of the Phellowship. This method of qualitative analysis utilizes aspects of phenomenological inquiry, in that the subjective experiences of individuals are described and analyzed, to meet the larger aims of an ethnographic analysis that explicates the understandings and cultural practices of this community in their own words. Result(s): Thematic results include the performative and oral importance of narration at meetings, the semiotics of recovery and their community, the extension of sobriety beyond their "programs" or health-related arenas, and, most importantly, the role of connection and community. Each topic and result includes first-person accounts from interviews and participant observation to explicate how these thematic areas were chosen and have become meaningful for members of the Phellowship. Discussion(s): This nonprogrammatic approach to recovery and sobriety that focuses more on cultural practices and salient versions of people's everyday identities, rather than "healing" and process seems to be a promising and novel addition to better the lives of people with substance use disorders. This group, and the network of these groups that exists in the jam band music scene at large, could act as a model for person-first approaches to recovery that incorporate different elements of sociality, community, and creative expression.Copyright © 2023 Elsevier Inc.
KW  - article
KW  - Caucasian
KW  - clinical article
KW  - *community
KW  - conversation
KW  - cultural anthropology
KW  - demographics
KW  - drug dependence
KW  - *ethnography
KW  - female
KW  - human
KW  - interview
KW  - male
KW  - *music
KW  - participant observation
KW  - participation
KW  - qualitative analysis
KW  - *sensory system
KW  - substance use
KW  - *support group
KW  - therapy
KW  - verbal communication
JF  - Journal of Substance Use and Addiction Treatment
JA  - J. Subst. Use. Abuse Treat.
LA  - English
VL  - 154
SP  - 209120
CY  - United States
PB  - Elsevier Inc.
SN  - 2949-8767
SN  - 2949-8759
M1  - (Brillhart) Indiana University, 800 E 3rd St, Bloomington, IN 47405, United States
UR  - https://www.sciencedirect.com/journal/journal-of-substance-use-and-addiction-treatment/about/aims-and-scope
DO  - https://dx.doi.org/10.1016/j.josat.2023.209120
PT  - Article
L2  - http://ovidsp.ovid.com/ovidweb.cgi?T=JS&PAGE=reference&D=emexb&NEWS=N&AN=2026236448
ER  -  

Link to the Ovid Full Text or citation: https://ovidsp.ovid.com/ovidweb.cgi?T=JS&CSC=Y&NEWS=N&PAGE=fulltext&D=emexb&DO=10.1016%2fj.josat.2023.209120Link to the External Link Resolver: https://leeds.primo.exlibrisgroup.com/openurl/44LEE_INST/44LEE_INST:VU1?sid=OVID:embase&id=pmid:&id=doi:10.1016%2Fj.josat.2023.209120&issn=2949-8767&isbn=&volume=154&issue=&spage=209120&pages=&date=2023&title=Journal+of+Substance+Use+and+Addiction+Treatment&atitle=Recovery-+and+sobriety-support+groups+in+a+music+community%3A+An+ethnographic+study+of+Phish%2C+the+Phellowship%2C+and+the+sensorium+of+sobriety&aulast=Brillhart 

8. 
TY  - JOUR
DB  - Embase Weekly Updates
AN  - 2031293973
T1  - Creating communities that care: social representation of mental health in two urban poor communities in Ghana
A1  - Agyei F.
A1  - de-Graft Aikins A.
A1  - Osei-Tutu A.
A1  - Annor F. 
Y1  - 2024//
N2  - Building caring communities is fundamental to achieving a community-based approach to mental health. Understanding how communities perceive mental illness provides critical insight into fostering mental health awareness and care. We explored the perceptions of mental illness among members of two urban poor communities in Accra, Ghana. Qualitative data were collected from 77 participants through key informant interviews, focus group discussions, and situated conversations. Using theory-driven thematic analysis based on social representations theory, findings revealed cognitive-emotional representations of mental illness. The communities demonstrated high awareness of the multilevel factors contributing to mental illness risk and experiences, drawing on five sources of knowledge: embodied, common sense, medical, cultural, and religious. Mental illness representations informed the classification and legitimization of mental illness based on the severity of conditions and the identity of sufferers. These findings provide valuable insights for planning community mental health interventions that address both social and institutional care needs.Copyright © The Author(s) 2024.
KW  - adult
KW  - alcoholism
KW  - anger
KW  - article
KW  - attitude to health
KW  - awareness
KW  - behavior
KW  - caregiver
KW  - cognition
KW  - *community mental health
KW  - disease severity
KW  - education
KW  - emotion
KW  - epilepsy
KW  - female
KW  - *Ghana
KW  - grief
KW  - homosexuality
KW  - hopelessness
KW  - human
KW  - human experiment
KW  - information processing
KW  - insomnia
KW  - institutional care
KW  - interview
KW  - knowledge
KW  - lifestyle
KW  - male
KW  - mental disease
KW  - middle aged
KW  - patient worry
KW  - perception
KW  - prostitution
KW  - qualitative research
KW  - religion
KW  - sadness
KW  - self care
KW  - social background
KW  - social care
KW  - social isolation
KW  - thematic analysis
KW  - theory
KW  - *urban area
JF  - Discover Mental Health
JA  - Discov. Mental Health
LA  - English
VL  - 4
IS  - 1
SP  - 33
CY  - Switzerland
PB  - Springer Nature
SN  - 2731-4383 (electronic)
SN  - 2731-4383
AD  - F. Agyei, Fred N. Binka School of Public Health, University of Health and Allied Sciences, Ho, Ghana. E-mail: fagyei@uhas.edu.gh
M1  - (Agyei) Fred N. Binka School of Public Health, University of Health and Allied Sciences, Ho, Ghana
M1  - (de-Graft Aikins) Institute of Advanced Studies (IAS), University College London (UCL), London, United Kingdom
M1  - (de-Graft Aikins) Regional Institute of Population Studies (RIPS), University of Ghana, Accra, Ghana
M1  - (Osei-Tutu) Department of Psychology, University of Ghana, Accra, Ghana
M1  - (Annor) Directorate of Research, Innovation and Consultancy, University of Cape Coast, Cape Coast, Ghana
UR  - https://link.springer.com/journal/44192
DO  - https://dx.doi.org/10.1007/s44192-024-00089-y
PT  - Article
L2  - http://ovidsp.ovid.com/ovidweb.cgi?T=JS&PAGE=reference&D=emexb&NEWS=N&AN=2031293973
ER  -  

Link to the Ovid Full Text or citation: https://ovidsp.ovid.com/ovidweb.cgi?T=JS&CSC=Y&NEWS=N&PAGE=fulltext&D=emexb&DO=10.1007%2fs44192-024-00089-yLink to the External Link Resolver: https://leeds.primo.exlibrisgroup.com/openurl/44LEE_INST/44LEE_INST:VU1?sid=OVID:embase&id=pmid:&id=doi:10.1007%2Fs44192-024-00089-y&issn=2731-4383&isbn=&volume=4&issue=1&spage=33&pages=&date=2024&title=Discover+Mental+Health&atitle=Creating+communities+that+care%3A+social+representation+of+mental+health+in+two+urban+poor+communities+in+Ghana&aulast=Agyei 

9. 
TY  - JOUR
DB  - Embase Weekly Updates
AN  - 638678923
T1  - Empowering tobacco using cancer patient initiation of tobacco cessation by a personal pathway to success program during preoperative patient counseling: A feasibility study
T3  - American Association for Cancer Research Annual Meeting, AACR 2022. New Orleans, LA United States.
A1  - Presant C.A.
A1  - Ashing K.
A1  - Yeung S.
A1  - Macalintal J.
A1  - Gascon B.
A1  - Sandoval A.
A1  - Tiep B.
A1  - Cianfrocca M.
A1  - Salgia R.
A1  - Raz D.
A1  - Erhunmwunsee L.
A1  - Fong Y.
A1  - Rosen S. 
Y1  - 2022//
N2  - Background: Cancer patients who use tobacco often decline to participate in structured tobacco cessation programs. and personal barriers and priorities vary. To overcome barriers and improve pt engagement, we constructed a Personal Pathway to Success (PPS) program which enabled patients to choose cessation components they could effectively use. Method(s): City of Hope (COH) constructed a comprehensive list of cessation tools. Patients completed tobacco use and Lifestress social domain stress assessments. PPS was then proposed to patients who selected tools they would initially use in quit attempts. Pts could add or delete tools at any time but were encouraged to add likely effective tools. Since tobacco use is associated with adverse surgical outcomes, the PPS program was pilot tested at the preoperative anesthesia testing clinic (PATC). Patients were evaluated for acceptance of cessation and follow through with counseling. Results were compared by Chi square statistic to pt cessation results before PPS program implementation. Study data collection was 9/11/21 to 1/3/22. Result(s): The tools in PPS were Individual cessation counseling, nicotine replacement and cessation medications, signed personal commitment agreement, cessation support group, choosing a buddy partner (family, friends or support group), lung cancer screening, letter to primary care physicians requesting assistance for non-responding patients, SmokeFree Text support, Kick It California or Asian Quitline support, rapid action plan for relapses, 5Ds cessation and 7 self-care skills, COH relaxation and/or hypnosis videos, guidance for cinnamon stick/bubble blowing, stress management and smoking cessation apps, cessation videos and audios, educational brochures, advice on vaping, assistance with internet and digital devices, family education and support, and psycho-social or substance abuse referrals. At PATC 36 evaluable patients were offered the PPS program, counseling and/or video education. Nineteen patients (53%) agreed to cessation, 14 (74%) scheduled a definite date for counseling. 42% completed the counseling. Video education was watched by 6 (32%) patients. Thirty two % had future appointments, but 26% had not yet scheduled. Three patients (8%) desired more time to evaluate cessation. Fourteen patients did not respond despite 3 attempts and were referred back to their attending physician. Compared to results pre-PPS, patient initiation was increased from 8.7% to 53% (p<.001). Conclusion(s): The Personal Pathway to Success program empowered patients to select among different cessation tools and increased pt acceptance of cessation. Offering comprehensive tobacco cessation during cancer surgery pre-anesthesia visits represents a teachable moment when patients are more motivated to accept behavioral interventions and tobacco cessation. Further research will develop additional methods to further increase engagement of hard to reach patients, family and caregivers.
KW  - adult
KW  - anesthesia
KW  - California
KW  - *cancer patient
KW  - cancer recurrence
KW  - cancer screening
KW  - *cancer surgery
KW  - caregiver
KW  - case report
KW  - cinnamon
KW  - clinical article
KW  - conference abstract
KW  - education
KW  - *feasibility study
KW  - female
KW  - friend
KW  - general practitioner
KW  - human
KW  - hypnosis
KW  - Internet
KW  - leisure
KW  - lung cancer
KW  - male
KW  - outcome assessment
KW  - *patient counseling
KW  - physician
KW  - preoperative evaluation
KW  - *relapse
KW  - self care
KW  - skill
KW  - *smoking cessation
KW  - stress assessment
KW  - stress management
KW  - substance abuse
KW  - support group
KW  - surgery
KW  - *tobacco
KW  - tobacco use
KW  - vaping
KW  - videorecording
KW  - nicotine
JF  - Cancer Research
JA  - Cancer Res.
LA  - English
VL  - 82
IS  - 12 Supplement
SP  - 
CY  - Netherlands
PB  - American Association for Cancer Research Inc.
SN  - 1538-7445
AD  - C.A. Presant
UR  - https://aacrjournals.org/cancerres/article/82/12_Supplement/LB553/702716/Abstract-LB553-Empowering-tobacco-using-cancer
DO  - https://dx.doi.org/10.1158/1538-7445.AM2022-LB553
PT  - Conference Abstract
L2  - http://ovidsp.ovid.com/ovidweb.cgi?T=JS&PAGE=reference&D=emexb&NEWS=N&AN=638678923
ER  -  

Link to the Ovid Full Text or citation: https://ovidsp.ovid.com/ovidweb.cgi?T=JS&CSC=Y&NEWS=N&PAGE=fulltext&D=emexb&DO=10.1158%2f1538-7445.AM2022-LB553Link to the External Link Resolver: https://leeds.primo.exlibrisgroup.com/openurl/44LEE_INST/44LEE_INST:VU1?sid=OVID:embase&id=pmid:&id=doi:10.1158%2F1538-7445.AM2022-LB553&issn=1538-7445&isbn=&volume=82&issue=12+Supplement&spage=lb553&pages=&date=2022&title=Cancer+Research&atitle=Empowering+tobacco+using+cancer+patient+initiation+of+tobacco+cessation+by+a+personal+pathway+to+success+program+during+preoperative+patient+counseling%3A+A+feasibility+study&aulast=Presant 

10. 
TY  - JOUR
DB  - Embase Weekly Updates
AN  - 373262511
T1  - Brittle dyskinesia following STN but not GPi deep brain stimulation
A1  - Sriram A.
A1  - Foote K.D.
A1  - Oyama G.
A1  - Kwak J.
A1  - Zeilman P.R.
A1  - Okun M.S. 
Y1  - 2014//
N2  - Background: The aim was to describe the prevalence and characteristics of difficult to manage dyskinesia associated with subthalamic nucleus (STN) deep brain stimulation (DBS). A small subset of STN DBS patients experience troublesome dyskinesia despite optimal programming and medication adjustments. This group of patients has been referred to by some practitioners as brittle STN DBS-induced dyskinesia, drawing on comparisons with brittle diabetics experiencing severe blood sugar regulation issues and on a single description by McLellan in 1982. We sought to describe, and also to investigate how often the "brittle" phenomenon occurs in a relatively large DBS practice. Method(s): An Institutional Review Board-approved patient database was reviewed, and all STN and globus pallidus internus (GPi) DBS patients who had surgery at the University of Florida from July 2002 to July 2012 were extracted for analysis. Result(s): There were 179 total STN DBS patients and, of those, four STN DBS (2.2%) cases were identified as having dyskinesia that could not be managed without the induction of an "off state," or by the precipitation of a severe dyskinesia despite vigorous stimulation and medication adjustments. Of 75 GPi DBS cases reviewed, none (0%) was identified as having brittle dyskinesia. One STN DBS patient was successfully rescued by bilateral GPi DBS. Discussion(s): Understanding the potential risk factors for postoperative troublesome and brittle dyskinesia may have an impact on the initial surgical target selection (STN vs. GPI) in DBS therapy. Rescue GPi DBS therapy may be a viable treatment option, though more cases will be required to verify this observ © 2014 Lee et al.
KW  - adult
KW  - aged
KW  - article
KW  - bedtime dosage
KW  - bradykinesia
KW  - *brain depth stimulation
KW  - case report
KW  - daytime somnolence/si [Side Effect]
KW  - depression/dt [Drug Therapy]
KW  - dexterity test
KW  - drug dose reduction
KW  - drug dose titration
KW  - drug withdrawal
KW  - *dyskinesia/co [Complication]
KW  - *dyskinesia/di [Diagnosis]
KW  - *dyskinesia/dt [Drug Therapy]
KW  - *dyskinesia/si [Side Effect]
KW  - faintness/dt [Drug Therapy]
KW  - fatigue/dt [Drug Therapy]
KW  - female
KW  - gait
KW  - *globus pallidus
KW  - hallucination/si [Side Effect]
KW  - hand tremor
KW  - human
KW  - male
KW  - middle aged
KW  - orthostatic hypotension/dt [Drug Therapy]
KW  - Parkinson disease
KW  - priority journal
KW  - rigidity
KW  - scoring system
KW  - sleep disorder/dt [Drug Therapy]
KW  - somnolence/dt [Drug Therapy]
KW  - *subthalamic nucleus
KW  - tremor/dt [Drug Therapy]
KW  - Unified Parkinson Disease Rating Scale
KW  - walking difficulty/dt [Drug Therapy]
KW  - amantadine/dt [Drug Therapy]
KW  - carbidopa plus entacapone plus levodopa
KW  - carbidopa plus levodopa/dt [Drug Therapy]
KW  - escitalopram/dt [Drug Therapy]
KW  - fludrocortisone/dt [Drug Therapy]
KW  - methylphenidate/dt [Drug Therapy]
KW  - midodrine/dt [Drug Therapy]
KW  - pramipexole/ae [Adverse Drug Reaction]
KW  - pramipexole/dt [Drug Therapy]
KW  - rasagiline/dt [Drug Therapy]
KW  - ropinirole/dt [Drug Therapy]
KW  - valproic acid
KW  - venlafaxine/dt [Drug Therapy]
KW  - dopamine dysregulation syndrome
XT  - daytime somnolence / side effect / pramipexole
XT  - depression / drug therapy / escitalopram
XT  - depression / drug therapy / venlafaxine
XT  - dyskinesia / drug therapy / amantadine
XT  - dyskinesia / drug therapy / carbidopa plus levodopa
XT  - dyskinesia / drug therapy / rasagiline
XT  - dyskinesia / side effect / pramipexole
XT  - faintness / drug therapy / fludrocortisone
XT  - faintness / drug therapy / midodrine
XT  - fatigue / drug therapy / methylphenidate
XT  - hallucination / side effect / pramipexole
XT  - orthostatic hypotension / drug therapy / fludrocortisone
XT  - orthostatic hypotension / drug therapy / midodrine
XT  - sleep disorder / drug therapy / amantadine
XT  - sleep disorder / drug therapy / carbidopa plus levodopa
XT  - sleep disorder / drug therapy / rasagiline
XT  - somnolence / drug therapy / methylphenidate
XT  - tremor / drug therapy / carbidopa plus levodopa
XT  - tremor / drug therapy / pramipexole
XT  - tremor / drug therapy / ropinirole
XT  - walking difficulty / drug therapy / carbidopa plus levodopa
XT  - walking difficulty / drug therapy / pramipexole
XT  - walking difficulty / drug therapy / ropinirole
XT  - amantadine / drug therapy / dyskinesia
XT  - amantadine / drug therapy / sleep disorder
XT  - carbidopa plus levodopa / drug therapy / dyskinesia
XT  - carbidopa plus levodopa / drug therapy / sleep disorder
XT  - carbidopa plus levodopa / drug therapy / tremor
XT  - carbidopa plus levodopa / drug therapy / walking difficulty
XT  - escitalopram / drug therapy / depression
XT  - fludrocortisone / drug therapy / faintness
XT  - fludrocortisone / drug therapy / orthostatic hypotension
XT  - methylphenidate / drug therapy / fatigue
XT  - methylphenidate / drug therapy / somnolence
XT  - midodrine / drug therapy / faintness
XT  - midodrine / drug therapy / orthostatic hypotension
XT  - pramipexole / adverse drug reaction / daytime somnolence
XT  - pramipexole / adverse drug reaction / dyskinesia
XT  - pramipexole / adverse drug reaction / hallucination
XT  - pramipexole / drug therapy / tremor
XT  - pramipexole / drug therapy / walking difficulty
XT  - rasagiline / drug therapy / dyskinesia
XT  - rasagiline / drug therapy / sleep disorder
XT  - ropinirole / drug therapy / tremor
XT  - ropinirole / drug therapy / walking difficulty
XT  - venlafaxine / drug therapy / depression
JF  - Tremor and Other Hyperkinetic Movements
JA  - Tremor Other Hyperkinetic Movements
LA  - English
VL  - 2014
SP  - 
CY  - United States
PB  - Center for Digital Research and Scholarship
SN  - 2160-8288 (electronic)
SN  - 2160-8288
AD  - M. S. Okun, Departments of Neurology and Neurosurgery, Center for Movement Disorders and Neurorestoration, Gainesville, FL, United States. E-mail: okun@neurology.ufl.edu
M1  - (Sriram, Foote, Oyama, Kwak, Zeilman, Okun) Departments of Neurology and Neurosurgery, Center for Movement Disorders and Neurorestoration, Gainesville, FL, United States
UR  - http://www.tremorjournal.org/index.php/tremor/article/download/242/pdf-2
DO  - https://dx.doi.org/10.7916/D8KS6PPR
PT  - Article
L2  - http://ovidsp.ovid.com/ovidweb.cgi?T=JS&PAGE=reference&D=emexb&NEWS=N&AN=373262511
ER  -  

Link to the Ovid Full Text or citation: https://ovidsp.ovid.com/ovidweb.cgi?T=JS&CSC=Y&NEWS=N&PAGE=fulltext&D=emexb&DO=10.7916%2fD8KS6PPRLink to the External Link Resolver: https://leeds.primo.exlibrisgroup.com/openurl/44LEE_INST/44LEE_INST:VU1?sid=OVID:embase&id=pmid:&id=doi:10.7916%2FD8KS6PPR&issn=2160-8288&isbn=&volume=2014&issue=&spage=&pages=&date=2014&title=Tremor+and+Other+Hyperkinetic+Movements&atitle=Brittle+dyskinesia+following+STN+but+not+GPi+deep+brain+stimulation&aulast=Sriram 

11. 
TY  - JOUR
DB  - Embase Weekly Updates
AN  - 2030780959
T1  - Sexuality Across Lifespan: Focus on Women's Vulnerabilities
T2  - Trends in Andrology and Sexual Medicine
A1  - Graziottin A.
A1  - Cuccarollo A. 
Y1  - 2024//
N2  - Sexuality Across Lifespan I: Women's Vulnerabilities from Intrauterine Life to Adolescence Women's sexuality is a multisystemic and multifactorial phenomenon. It is the dynamic expression of biological, psychodynamic, and context-dependent factors continuously interacting in the lifespan. Intrauterine life is emerging as a critical period for human health and specifically for human sexuality. During this phase, the foundations of gender identity are laid. Gestational diabetes, obesity in pregnancy, unhealthy diet, iron deficiency and iron-deficiency anemia, smoke, alcohol, drug abuse, and depression are among the key causes of vulnerability affecting the offspring during intrauterine life, thereby impacting health and sexuality across the lifespan. During childhood, attention must be paid to symptoms suggestive of sexual abuse. Vulvar pain, either intentionally or unintentionally provoked, deserves the highest attention. Adolescence is one of the most critical periods in women's sexuality, in which female sexual dysfunctions can first manifest themselves. In this chapter, we will discuss a few emerging elements of sexual vulnerability in adolescents such as the impact of social media and pornography on body and genital self-image; the apparently growing phenomena of sexual and gender fluidity and gender dysphoria; and the impact of polycystic ovary syndrome on sexuality. Sexuality Across Lifespan II: FSD Classification and Women's Vulnerabilities in the Reproductive Age Female sexual dysfunctions (FSDs) have a cumulative prevalence of 40-50%. According to the ISSWSH classification, they include hypoactive sexual desire disorder (HSDD), female arousal disorder (FAD), persistent genital arousal disorder (PGAD), female orgasm disorder (FOD), and sexual pain-penetration disorders (SPPDs). Family physicians and gynecologists should routinely include a few sexual questions in their general clinical history, to give the patient the solid feeling that a respectful listening, a competent multifactorial diagnosis, and a first-line therapeutic recommendation will be offered if indicated. In reproductive-age women, pregnancy and puerperium cause frequent and yet very neglected sexual vulnerabilities, which deserve more committed clinical attention. They are the leading clinical focus of this chapter, besides FSD classification. Key etiologies of sexual vulnerabilities during reproductive age include endometriosis, vulvodynia, infertility, sexual abuse, cancer (in particular gynecological and breast cancers), gynecological surgery, and chronic systemic conditions. A pragmatic approach useful in the daily clinical practice in the office will be privileged in this chapter. Sexuality Across Lifespan III: Women's Vulnerabilities from Early Menopause to Senescence Aging, loss of sexual hormones, inappropriate or health-destructive lifestyles, and comorbid diseases may impair the key hormonal, nervous, vascular, muscular, and immune-related components of women's sexual function. Biological stress, triggered by specific menopause-driven symptoms such as insomnia, hot flashes, and joint and muscle pain, may further erode the vital energy, first fuel of sex drive, with a direct effect on the brain, and indirect, through the stress-induced dysbiosis of intestinal microbiota and its effects on the gut brain. Weight gain, abdominal fat, wrinkles, loss of hair, skin thinning, and postural changes may all wound the body shape, affecting body image and body feelings, with variable effects according to the cultural esthetic values of the woman's cultural background. Male sexual problems may further contribute to FSDs, during the menopausal transition and beyond. Economic difficulties, low education, disadvantaged context, difficulties to obtain appropriate medical diagnosis and treatment of FSDs, and medical comorbidities further complicate the clinical scenario of the individual woman. The chapter focuses on key diagnostic criteria, useful to recognize different clusters of women with FSDs. Appropriate lifestyles, hormone therapy, and rehabilitation of the pelvic floor can synergize to offer a more significant improvement of perimenopausal FSDs. Address of concomitant male sexual dysfunction, if present, is mandatory. Special focus will be finally dedicated to the role of topical genital testosterone to improve different aspects of the genitourinary syndrome of the menopause (GSM), with specific benefits on vulvar and vaginal trophism, clitoral and cavernosal responsiveness, and orgasmic intensity.Copyright © The Author(s), under exclusive license to Springer Nature Switzerland AG 2024.
KW  - adolescence
KW  - body image
KW  - chronic stress
KW  - cycling
KW  - differential diagnosis
KW  - dysphoria
KW  - female
KW  - female sexual arousal disorder
KW  - Female Sexual Distress Scale
KW  - Female Sexual Function Index
KW  - gender identity
KW  - genital injury
KW  - gestational diabetes
KW  - horseback riding
KW  - human
KW  - hypoactive sexual desire disorder
KW  - hypothyroidism
KW  - insulin resistance
KW  - iron deficiency
KW  - iron deficiency anemia
KW  - *lifespan
KW  - menopause
KW  - obesity
KW  - ontogeny
KW  - orgasm
KW  - ovary polycystic disease
KW  - pelvic inflammatory disease
KW  - persistent genital arousal disorder
KW  - pilates
KW  - pornography
KW  - sexual abuse
KW  - sexual arousal
KW  - sexual orientation
KW  - sexual pain
KW  - *sexuality
KW  - sexually transmitted disease
KW  - social media
KW  - social media influencer
KW  - substance abuse
KW  - unwanted pregnancy
KW  - *vulnerability
KW  - yoga
JA  - Trends Andro. Sex. Med.
LA  - English
VL  - Part F3266
SP  - 27
EP  - 75
CY  - Switzerland
PB  - Springer Science and Business Media Deutschland GmbH
SN  - 2367-0088
SN  - 2367-0096
AD  - A. Graziottin, Center of Gynecology and Medical Sexology, H. San Raffaele Resnati, Milan, Italy. E-mail: a.graziottin@studiograziottin.it
M1  - (Graziottin) Center of Gynecology and Medical Sexology, H. San Raffaele Resnati, Milan, Italy
M1  - (Graziottin) Department of Obstetrics and Gynecology, University of Verona, Verona, Italy
M1  - (Graziottin) Department of Endocrinology and Metabolic Diseases, Federico II University, Naples, Italy
M1  - (Cuccarollo) School of Specialization in Obstetrics and Gynecology, University of Verona, Verona, Italy
M1  - (Cuccarollo) Ob-Gyn Department, Alto Vicentino Hospital, Vicenza, Santorso, Italy
UR  - https://www.springer.com/series/13846
DO  - https://dx.doi.org/10.1007/978-3-031-55080-5_3
PT  - Chapter
L2  - http://ovidsp.ovid.com/ovidweb.cgi?T=JS&PAGE=reference&D=emexb&NEWS=N&AN=2030780959
ER  -  

Link to the Ovid Full Text or citation: https://ovidsp.ovid.com/ovidweb.cgi?T=JS&CSC=Y&NEWS=N&PAGE=fulltext&D=emexb&DO=10.1007%2f978-3-031-55080-5_3Link to the External Link Resolver: https://leeds.primo.exlibrisgroup.com/openurl/44LEE_INST/44LEE_INST:VU1?sid=OVID:embase&id=pmid:&id=doi:10.1007%2F978-3-031-55080-5_3&issn=2367-0088&isbn=&volume=Part+F3266&issue=&spage=27&pages=27-75&date=2024&title=&atitle=Sexuality+Across+Lifespan%3A+Focus+on+Women%27s+Vulnerabilities&aulast=Graziottin 

12. 
TY  - JOUR
DB  - Embase Weekly Updates
AN  - 645088401
T1  - AN INNOVATIVE AND INTERACTIVE TEACHING AID TO EDUCATE, ENGAGE AND EMPOWER PARENTS, CHILDREN, AND YOUNG PEOPLE WITH COMPLEX ADHD
T3  - Royal College of Paediatrics and Child Health Conference, RCPCH 2024. Birmingham United Kingdom.
A1  - Yemula C.
A1  - Besag F.
A1  - Bajaj N.
A1  - Banerjee T.
A1  - Perera S.
A1  - Ogundele M.
A1  - Musgrave E. 
Y1  - 2024//
N2  - Objectives In our clinical practice, we see children and young people with increasingly complex ADHD and comorbidity, including neurodevelopmental disorder and mental health disorders. Associated comorbidity is a frequent occurrence in individuals with ADHD. It is important for clinicians to have a sound knowledge for a thorough assessment and holistic management of ADHD. In addition, clinicians should offer psychoeducation to parents/carers, children and young people with ADHD and complex comorbidity to promote awareness. Therefore, an effective psychoeducational tool is required to facilitate dialogue and interaction between clinicians and patients. We aim to develop a comprehensive teaching aid for clinicians, patients and parents/carers. Methods We developed a comprehensive, systematic, and structured 'ADHD Teaching Aid', as an interactive PDF for online adjunctive therapeutic use. It is authored by Consultant Paediatricians and a Consultant Neuropsychiatrist with expertise and experience in the field of ADHD. It had been peer reviewed by professionals and piloted with patients and parents who provided very positive feedback. An online survey is underway to capture structured feedback and results will be shared. Results This innovative ADHD Teaching Aid has a specific layout, displaying the patient-facing pages with simple text, colourful illustrations, and video links, as well as the clinicianfacing pages with evidenced-based information and guidance. Some of the contents include: . What is ADHD? . Prevalence and gender differences . How is ADHD diagnosed? . Multiple comorbid conditions with recognition, assessment, and management. These include Oppositional Defiant Disorder, Conduct Disorder, Autism Spectrum Disorder, Developmental Coordination Disorder, Sleep difficulties/sleep disorders, Sensory processing difficulties/differences, Tics/ Tourette syndrome, Intellectual Disability, Specific Learning Disorders, Anxiety and depression, Epilepsy and Obesity. ADHD presentation and complexity in girls . ADHD in teenagers - psychosocial interview, comorbid substance misuse, specific issues, including driving, relationships, teenage pregnancy, career and transition . Nonpharmacological interventions and support . ADHD medications, indications, principles of use, types, benefits, and adverse effects . Individual's strengths, setting goals and clinic reviews .
KW  - adolescent
KW  - adolescent pregnancy
KW  - anxiety
KW  - *attention deficit hyperactivity disorder
KW  - awareness
KW  - caregiver
KW  - child
KW  - clinical practice
KW  - comorbidity
KW  - conduct disorder
KW  - conference abstract
KW  - depression
KW  - developmental coordination disorder
KW  - drug therapy
KW  - epilepsy
KW  - female
KW  - Gilles de la Tourette syndrome
KW  - human
KW  - intellectual impairment
KW  - interview
KW  - learning disorder
KW  - male
KW  - mental disease
KW  - mental health
KW  - obesity
KW  - oppositional defiant disorder
KW  - *parent
KW  - pediatrician
KW  - positive feedback
KW  - prevalence
KW  - psychoeducation
KW  - school child
KW  - sex difference
KW  - side effect
KW  - sleep disorder
KW  - *teaching
KW  - therapy
KW  - tic
KW  - videorecording
JF  - Archives of Disease in Childhood
JA  - Arch. Dis. Child.
LA  - English
VL  - 109
IS  - Supplement 1
SP  - A271
EP  - A272
CY  - Netherlands
PB  - BMJ Publishing Group
SN  - 0003-9888
AD  - C. Yemula, Cambridgeshire Community Services NHS Trust, United Kingdom
M1  - (Yemula, Banerjee) Cambridgeshire Community Services NHS Trust, United Kingdom
M1  - (Besag) East London NHS Foundation Trust, United Kingdom
M1  - (Bajaj, Musgrave) East and North Hertfordshire NHS Trust, United Kingdom
M1  - (Perera) Southend University Hospital NHS Foundation Trust, United Kingdom
M1  - (Ogundele) Bridgewater Community Healthcare NHS Foundation Trust, United Kingdom
DO  - https://dx.doi.org/10.1136/archdischild-2024-rcpch.425
PT  - Conference Abstract
L2  - http://ovidsp.ovid.com/ovidweb.cgi?T=JS&PAGE=reference&D=emexb&NEWS=N&AN=645088401
ER  -  

Link to the Ovid Full Text or citation: https://ovidsp.ovid.com/ovidweb.cgi?T=JS&CSC=Y&NEWS=N&PAGE=fulltext&D=emexb&DO=10.1136%2farchdischild-2024-rcpch.425Link to the External Link Resolver: https://leeds.primo.exlibrisgroup.com/openurl/44LEE_INST/44LEE_INST:VU1?sid=OVID:embase&id=pmid:&id=doi:10.1136%2Farchdischild-2024-rcpch.425&issn=0003-9888&isbn=&volume=109&issue=Supplement+1&spage=A271&pages=A271-A272&date=2024&title=Archives+of+Disease+in+Childhood&atitle=AN+INNOVATIVE+AND+INTERACTIVE+TEACHING+AID+TO+EDUCATE%2C+ENGAGE+AND+EMPOWER+PARENTS%2C+CHILDREN%2C+AND+YOUNG+PEOPLE+WITH+COMPLEX+ADHD&aulast=Yemula 

13. 
TY  - JOUR
DB  - Embase Weekly Updates
AN  - 2034254943
T1  - Adrien Rist (1841-1923), member of "Societe Medico-Psychologique" (1881) and founder of a private health for insane in Versailles: "La Chataigneraie" (1889) (Part II)
T3  - Adrien Rist (1841-1923), membre de la Societe mdico-psychologique (1881) et fondateur d'une maison de sante prive a Versailles : <> (1889) (Partie II)
A1  - Tiberghien D. 
AO  - Tiberghien, Denis; ORCID: https://orcid.org/0000-0001-5445-3927
Y1  - 2024//
N2  - A member of artistic, literary and scientific associations including the Societe medico-psychologique (1881), A. Rist opened a private psychiatric clinic in Versailles in the years 1890-1891 called: La Chataigneraie. This establishment will open its doors shortly before those of the old people's home (1892); they will complete the establishment opened in 1858: the civil hospital. In addition to his work as physician director of La Chataigneraie, he was a medical expert at the court of Versailles. While practicing in Switzerland, he taught forensic medicine at the Law School of Lausanne. For example, A. Rist assessed Marie Christmann, a spiritualist masseuse, known as "the witch of Versailles", who was denounced for the illegal practice of medicine and the mummified body of a woman was found in her house or Fernand-Theodore Charlatte, known as "the satyr of Saint-Cloud", who simulated madness. Being an alienist was not without risk. He was threatened with death by an insane Arthur-Desire Ferger who had twice escaped from the asylum; inspectors were assigned to protect him. A. Rist was a doctor fighting against alcohol abuse; the head office of the Versailles section of the French Anti-Alcohol Union was located at his home 11 rue des Deux Moulins. The National League against Alcoholism has founded "rooms of the soldier" in different cities of France (Cherbourg and Le Havre). A. Rist had one such room located at 29 rue de Bethune (Versailles). Author of "La philosophie naturelle integrale les rudiments des sciences exacts" (1904), A. Rist shows us his pronounced taste for mathematics which inclined him more towards the physical sciences and their speculative aspect than towards biology, a discipline of observation and experimentation. In this second part, A. Rist appears to be a man of conviction and opinion. He was Dreyfusard and Republican. He was among the signatories of the "Appel a l'Union" (1899) like his friend Gabriel Monod (1844-1912), a member of the Institute. This founding document aimed to calm the political situation in the middle of the Dreyfus affair in order to save the parliamentary republican regime then in place. He does not hesitate to take up the pen to oppose Ferdinand Brunetiere (1849-1906); director of the Revue des Deux Mondes, he was an antidreyfusard but not an antisemite. The latter had declared war on the scientific spirit and on Science which was not the point of view of A. Rist. In a national daily newpapers, he expressed his opposition to the reform of secondary education; this was a measure which had been advocated by the Minister of Public Instruction: Leon Bourgeois (1851-1925). At the end of the 19th century, A. Rist made a political commitment having being elected member of the municipal council of Versailles (1896-1900); he joined the Democratic Republican Alliance party (1901). During his career, A. Rist did not communicate or publish very much. In addition to his imposing work on "La philosophie naturelle integrale", we find among his works an article on phrenology published in the Dictionnaire de Dechambre, which he considered to be a science lacking a scientific basis; a case of idiopathic anorexia, which he said was a mental illness caused by a direct attack on the nerve center that regulates the need to eat; a case of forensic expertise on an anarchist sentenced to prison because he was not fit for internment. He was also supposed to publish a second volume of his natural philosophy, but it never saw the light of day. He died in November 1923, "La Chataigneraie" closed its doors.Copyright © 2024 Elsevier Masson SAS
KW  - alcohol abuse
KW  - alcoholism
KW  - anorexia
KW  - case report
KW  - correctional facility
KW  - court
KW  - diagnosis
KW  - drug therapy
KW  - female
KW  - home for the aged
KW  - human
KW  - inspector
KW  - male
KW  - massage therapist
KW  - medical expert
KW  - mental disease
KW  - *mental health
KW  - *mental health center
KW  - mental hospital
KW  - military personnel
KW  - phrenology
KW  - *radioimmunoassay
KW  - satyr
KW  - short survey
KW  - simulation
KW  - Spiritualist
KW  - therapy
KW  - alcohol
JF  - Annales Medico-Psychologiques
JA  - Ann. Med.-Psychol.
LA  - English, French
SP  - 
CY  - France
PB  - Elsevier Masson s.r.l.
SN  - 0003-4487
SN  - 1769-6631
AD  - D. Tiberghien, Neurologie et reanimation pediatrique, hopital Raymond-Poincare, AP-HP, universite Paris-Saclay, Garches, France. E-mail: denis.tiberghien@aphp.fr
M1  - (Tiberghien) Neurologie et reanimation pediatrique, hopital Raymond-Poincare, AP-HP, universite Paris-Saclay, Garches, France
M1  - (Tiberghien) Service de medecine physique et de readaptation pediatriques, centre hospitaliser Theophile-Roussel, 1, rue Philippe-Mithouard, BP 71, Montesson 78363, France
UR  - https://www.sciencedirect.com/science/journal/00034487
DO  - https://dx.doi.org/10.1016/j.amp.2023.04.020
PT  - Short Survey
L2  - http://ovidsp.ovid.com/ovidweb.cgi?T=JS&PAGE=reference&D=emexb&NEWS=N&AN=2034254943
ER  -  

Link to the Ovid Full Text or citation: https://ovidsp.ovid.com/ovidweb.cgi?T=JS&CSC=Y&NEWS=N&PAGE=fulltext&D=emexb&DO=10.1016%2fj.amp.2023.04.020Link to the External Link Resolver: https://leeds.primo.exlibrisgroup.com/openurl/44LEE_INST/44LEE_INST:VU1?sid=OVID:embase&id=pmid:&id=doi:10.1016%2Fj.amp.2023.04.020&issn=0003-4487&isbn=&volume=&issue=&spage=&pages=&date=2024&title=Annales+Medico-Psychologiques&atitle=Adrien+Rist+%281841-1923%29%2C+membre+de+la+Societe+mdico-psychologique+%281881%29+et+fondateur+d%27une+maison+de+sante+prive+a+Versailles+%3A+%3C%3C+La+Chataigneraie+%3E%3E+%281889%29+%28Partie+II%29&aulast=Tiberghien 

14. 
TY  - JOUR
DB  - Embase Weekly Updates
AN  - 2034158125
T1  - "Do all bisexuals have this power?": An exploratory study of "crippling nicotine addiction," identity, and other emergent themes in vaping messages on QueerTok
A1  - Ball C.
A1  - Watkins S.L.
A1  - Fahrion A.
A1  - Morales M.
A1  - McDonald A.
A1  - Vogel E.A.
A1  - Kim M. 
AO  - Ball, Coltin; ORCID: https://orcid.org/0000-0002-0929-0265
Y1  - 2024//
N2  - Nicotine and tobacco use disproportionally affects sexual and gender minority (SGM) populations in the United States. Social media narratives may contribute to these disparities. This qualitative study delineated perceptions and experiences depicted in SGM-related videos about nicotine vaping on TikTok. Young adult researchers engaged in every step of the research process, adding an insider perspective. Using four TikTok accounts, we used vaping and SGM-related search terms to sample videos in March-April 2022. Three TikTok accounts collected SGM-specific videos; a fourth provided non-SGM specific videos for comparison. We iteratively sorted 303 unique videos into 32 a priori and emergent codes and identified themes in SGM videos and comparison videos. In their videos, creators displayed awareness of and ambivalence toward vaping and nicotine dependence. SGM videos reflected vaping as a salient feature of identity and a consideration in romantic partnership. Studying video-based social media platforms, like TikTok, using an insider-engaged qualitative lens promotes rich interpretation of content to identify prevalent and emerging messages, which can inform appropriate interventions for SGM young people.Copyright © 2024 The Authors
KW  - addiction
KW  - apathy
KW  - article
KW  - awareness
KW  - *bisexuality
KW  - decision making
KW  - DSM-5
KW  - emotion
KW  - *exploratory research
KW  - homosexual female
KW  - human
KW  - imagination
KW  - knowledge
KW  - LGBTQIA+ people
KW  - personal experience
KW  - prevalence
KW  - qualitative analysis
KW  - qualitative research
KW  - sexual orientation
KW  - side effect
KW  - social media
KW  - social network
KW  - thematic analysis
KW  - *tobacco dependence
KW  - tobacco use
KW  - transgender
KW  - *vaping
KW  - *QueerTok
KW  - uintended addiction
JF  - SSM - Qualitative Research in Health
JA  - SSM
LA  - English
VL  - 6
SP  - 100471
CY  - United Kingdom
PB  - Elsevier Ltd
SN  - 2667-3215 (electronic)
SN  - 2667-3215
AD  - S.L. Watkins, Department of Community and Behavioral Health, College of Public Health, University of Iowa, Iowa City, IA, United States. E-mail: shannon-watkins@uiowa.edu
M1  - (Ball, Watkins, Fahrion, Morales) Department of Community and Behavioral Health, College of Public Health, University of Iowa, Iowa City, IA, United States
M1  - (McDonald) College of Liberal Arts and Sciences, University of Iowa, Iowa City, IA, United States
M1  - (Vogel) TSET Health Promotion Research Center, University of Oklahoma Health Sciences Center, Oklahoma City, OK, United States
M1  - (Kim) Department of Health Promotion, Education, and Behavior, University of South Carolina, Columbia, SC, United States
UR  - https://www.sciencedirect.com/science/journal/26673215
DO  - https://dx.doi.org/10.1016/j.ssmqr.2024.100471
PT  - Article
L2  - http://ovidsp.ovid.com/ovidweb.cgi?T=JS&PAGE=reference&D=emexb&NEWS=N&AN=2034158125
ER  -  

Link to the Ovid Full Text or citation: https://ovidsp.ovid.com/ovidweb.cgi?T=JS&CSC=Y&NEWS=N&PAGE=fulltext&D=emexb&DO=10.1016%2fj.ssmqr.2024.100471Link to the External Link Resolver: https://leeds.primo.exlibrisgroup.com/openurl/44LEE_INST/44LEE_INST:VU1?sid=OVID:embase&id=pmid:&id=doi:10.1016%2Fj.ssmqr.2024.100471&issn=2667-3215&isbn=&volume=6&issue=&spage=100471&pages=&date=2024&title=SSM+-+Qualitative+Research+in+Health&atitle=%22Do+all+bisexuals+have+this+power%3F%22%3A+An+exploratory+study+of+%22crippling+nicotine+addiction%2C%22+identity%2C+and+other+emergent+themes+in+vaping+messages+on+QueerTok&aulast=Ball 

15. 
TY  - JOUR
DB  - Embase Weekly Updates
AN  - 2030625214
T1  - The Effectiveness of Parenting Program Based on Video Interactive Guidance
A1  - Mentese Babayigit T.
A1  - Cikili Uytun M.
A1  - Temelturk R.D.
A1  - Efendi G.Y.
A1  - Oztop D.B.
A1  - Yurumez E.
A1  - Ustun Gullu B.
A1  - Pekacar Uyaroglu S. 
AO  - Mentese Babayigit, Tugba; ORCID: https://orcid.org/0000-0002-5486-7377
AO  - Cikili Uytun, Merve; ORCID: https://orcid.org/0000-0002-2381-5742
AO  - Temelturk, Rahime Duygu; ORCID: https://orcid.org/0000-0002-9303-5944
AO  - Oztop, Didem Behice; ORCID: https://orcid.org/0000-0003-3189-2112
AO  - Yurumez, Esra; ORCID: https://orcid.org/0000-0002-7051-5662
AO  - Pekacar Uyaroglu, Semiha; ORCID: https://orcid.org/0009-0008-8766-4067
AO  - Efendi, Gokce Yagmur; ORCID: https://orcid.org/0000-0003-4206-3766
AO  - Ustun Gullu, Belgin; ORCID: https://orcid.org/0000-0001-7093-3883
Y1  - 2024//
N2  - This study aimed to assess the impact of a video-based interactive guidance (VIG) training program on parents' anxiety, depression levels, coping styles, and interactions with their infants. The sample comprised eight children aged 24-40 months years diagnosed with autism spectrum disorder and/or developmental delay. After the diagnostic process, the parents participated in a 4-session VIG parenting program. Pre-and post-implementation comparisons were made on various variables. Data were collected from mothers using sociodemographic forms, Beck Depression Inventory, State Trait Anxiety Inventory, The Ways of Coping Inventory, parenting attitudes styles, and Crowell procedure (PIR-GAS) scores. Our findings revealed that following VIG, the quality of parent-child relationships improved significantly compared with earlier assessments, as observed through PIR-GAS evaluations. Moreover, there was a notable decrease in ineffective coping styles among parents. The VIG outlined in this study proved to be a highly successful psychological therapy method for children and preschoolers. However, while these results are significant, evidence supporting this program's effectiveness for mothers and children in early childhood is limited, emphasizing the need for further research.Copyright © 2024 by the Kayseri Child Health Association.
KW  - anxiety
KW  - article
KW  - *autism
KW  - Beck Depression Inventory
KW  - borderline state
KW  - child
KW  - child parent relation
KW  - clinical article
KW  - depression
KW  - *developmental delay
KW  - disease severity
KW  - emotional support
KW  - female
KW  - follow up
KW  - human
KW  - infant
KW  - intellectual impairment
KW  - male
KW  - mental disease
KW  - Mini Mental State Examination
KW  - *patient guidance
KW  - psychometry
KW  - quality of life
KW  - social interaction
KW  - social support
KW  - State Trait Anxiety Inventory
KW  - substance abuse
KW  - validation study
KW  - *videorecording
KW  - Ways of Coping Questionnaire
KW  - *video interactive guidance
JF  - Journal of Pediatric Academy
JA  - J. Pediatr. Acad.
LA  - English
VL  - 5
IS  - 2
SP  - 56
EP  - 62
CY  - Turkey
PB  - Galenos Publishing House
SN  - 2718-0875 (electronic)
SN  - 2718-0875
AD  - T. Mentese Babayigit, Aksaray University, Faculty of Medicine, Aksaray Training and Research Hospital, Clinic of Child and Adolescent Psychiatry, Aksaray, Turkey. E-mail: tugba_mntse@hotmail.com
M1  - (Mentese Babayigit) Aksaray University, Faculty of Medicine, Aksaray Training and Research Hospital, Clinic of Child and Adolescent Psychiatry, Aksaray, Turkey
M1  - (Cikili Uytun, Temelturk, Oztop, Yurumez, Pekacar Uyaroglu) Ankara University, Faculty of Medicine, Department of Child and Adolescent Psychiatry, Ankara, Turkey
M1  - (Temelturk) Ankara University Institute of Health Sciences, Department of Interdisciplinary Neuroscience, Ankara, Turkey
M1  - (Efendi) Kocaeli University, Faculty of Medicine, Department of Child and Adolescent Psychiatry, Kocaeli, Turkey
M1  - (Ustun Gullu) Duzce University, Faculty of Arts and Sciences, Department of Psychology, Duzce, Turkey
UR  - https://jpediatricacademy.com/index.php/jpa/article/download/307/244
DO  - https://dx.doi.org/10.4274/jpea.2024.307
PT  - Article
L2  - http://ovidsp.ovid.com/ovidweb.cgi?T=JS&PAGE=reference&D=emexb&NEWS=N&AN=2030625214
ER  -  

Link to the Ovid Full Text or citation: https://ovidsp.ovid.com/ovidweb.cgi?T=JS&CSC=Y&NEWS=N&PAGE=fulltext&D=emexb&DO=10.4274%2fjpea.2024.307Link to the External Link Resolver: https://leeds.primo.exlibrisgroup.com/openurl/44LEE_INST/44LEE_INST:VU1?sid=OVID:embase&id=pmid:&id=doi:10.4274%2Fjpea.2024.307&issn=2718-0875&isbn=&volume=5&issue=2&spage=56&pages=56-62&date=2024&title=Journal+of+Pediatric+Academy&atitle=The+Effectiveness+of+Parenting+Program+Based+on+Video+Interactive+Guidance&aulast=Mentese+Babayigit 

16. 
TY  - JOUR
DB  - Embase Weekly Updates
AN  - 2034087482
T1  - A service evaluation of weight management for glycaemic control and remission of type 2 diabetes using traditional food in Nepal (Ho-DIRECT NEPAL): a single-arm trial
A1  - Karmacharya B.
A1  - Sapkota S.
A1  - Rai P.
A1  - Nikolaou C.
A1  - Kasti R.
A1  - Bhattarai J.
A1  - Maharjan R.
A1  - Shrestha A.
A1  - Bhattarai B.
A1  - Leeds A.R.
A1  - McIntosh A.
A1  - Lean M.E.J. 
AO  - Maharjan, Rashmi; ORCID: https://orcid.org/0000-0002-7361-1457
AO  - Lean, Michael E.J.; ORCID: https://orcid.org/0000-0003-2216-0083
Y1  - 2024//
N2  - Background: Remission of early type 2 diabetes (T2D) is possible; however, diet programmes proven effective are unaffordable in many southeast Asian populations where T2D is more frequent and more aggressive at lower body weight and younger age. We evaluate an entirely food-based service. Method(s): This study employed a single-arm intervention and follow-up design for intervention evaluation in existing hospital people with T2D of under 5 years known duration. Individuals attending a diabetes clinic in Kathmandu with early T2D (<5 years) aged 30-70 years, BMI >=23 kg/m2, were offered a low-cost nutritionally complete diet-programme, using traditional Nepali foods to provide 8-weeks ~850 kcal/day weight loss induction, and then weight maintenance. The participants received 4-weekly dietetic appointments (30-45 min) and verbo-pictorial leaflets using household measures. Glucose-lowering medications (49/70 at baseline) were stopped at baseline or soon after. The study was registered as ISRCTN10671396, testing a traditional food-based intervention for weight loss and T2D remission. Finding(s): For 70 individuals (45 female) invited between March 19, 2022 and September 19, 2023, baseline mean (SD) age was 48.6 (9.9) years, bodyweight 74.6 (9.5) kg, BMI 29.7 (3.6) kg/m2, known diabetes duration 2.5 (1.9) years, HbA1c on treatment 8.1 (1.6) %. At 12, 24 and 52 weeks respectively, evaluating n = 44, 46, 45, bodyweight was 70.1 (8.5), 69.8 (8.9), 70.0 (8.8) kg, HbA1c 6.8 (0.9), 6.9 (1.5), 7.1 (1.3) %; HbA1c <6.5% was recorded for 46%, 48% and 36% and remission of T2D (HbA1c <6.5% off medication >3 months) in 43%, 39% and 29%. The main reported adherence barriers were fears of weakness, hunger, and inconvenience during travel. Incentives were ease of the diet, reduced doses and costs of medications, and improved appearance. Interpretation(s): Traditional food-based weight management can valuably improve control, reduce medication needs, and generate remissions of established T2D, but adherence barriers must be overcome to optimise outcomes. Funding(s): All Saints Educational Trust, England.Copyright © 2024 The Author(s)
KW  - adult
KW  - aged
KW  - alcoholism
KW  - article
KW  - blood analysis
KW  - blood pressure
KW  - blood sampling
KW  - body mass
KW  - body weight
KW  - body weight loss
KW  - *body weight management
KW  - chronic pancreatitis
KW  - depression
KW  - diastolic blood pressure
KW  - dietary supplement
KW  - female
KW  - follow up
KW  - *food
KW  - glucose blood level
KW  - *glycemic control
KW  - heart infarction
KW  - human
KW  - hypertension
KW  - kidney function
KW  - learning disorder
KW  - lipid fingerprinting
KW  - low calorie diet
KW  - major clinical study
KW  - male
KW  - mental disease
KW  - middle aged
KW  - *Nepal
KW  - *non insulin dependent diabetes mellitus/dt [Drug Therapy]
KW  - systolic blood pressure
KW  - weakness
KW  - cholesterol/ec [Endogenous Compound]
KW  - creatinine/ec [Endogenous Compound]
KW  - dipeptidyl peptidase IV inhibitor/dt [Drug Therapy]
KW  - dipeptidyl peptidase IV inhibitor/pv [Special Situation for Pharmacovigilance]
KW  - glucose/ec [Endogenous Compound]
KW  - hemoglobin A1c/ec [Endogenous Compound]
KW  - high density lipoprotein cholesterol/ec [Endogenous Compound]
KW  - insulin/ec [Endogenous Compound]
KW  - lipid/ec [Endogenous Compound]
KW  - low density lipoprotein cholesterol/ec [Endogenous Compound]
KW  - metformin/cb [Drug Combination]
KW  - metformin/dt [Drug Therapy]
KW  - metformin/pv [Special Situation for Pharmacovigilance]
KW  - potassium/ec [Endogenous Compound]
KW  - sodium/ec [Endogenous Compound]
KW  - sulfonylurea/cb [Drug Combination]
KW  - sulfonylurea/dt [Drug Therapy]
KW  - sulfonylurea/pv [Special Situation for Pharmacovigilance]
KW  - triacylglycerol/ec [Endogenous Compound]
KW  - urea/ec [Endogenous Compound]
KW  - data analysis software
KW  - ultrasound scanner
KW  - ACUSON NX3 Elite Ultrasound System
KW  - STATA 14
XT  - non insulin dependent diabetes mellitus / drug therapy / dipeptidyl peptidase IV inhibitor
XT  - non insulin dependent diabetes mellitus / drug therapy / metformin
XT  - non insulin dependent diabetes mellitus / drug therapy / sulfonylurea
XT  - dipeptidyl peptidase IV inhibitor / drug therapy / non insulin dependent diabetes mellitus
XT  - dipeptidyl peptidase IV inhibitor / special situation for pharmacovigilance / aged
XT  - metformin / drug combination / sulfonylurea
XT  - metformin / drug therapy / non insulin dependent diabetes mellitus
XT  - metformin / special situation for pharmacovigilance / aged
XT  - sulfonylurea / drug combination / metformin
XT  - sulfonylurea / drug therapy / non insulin dependent diabetes mellitus
XT  - sulfonylurea / special situation for pharmacovigilance / aged
JF  - The Lancet Regional Health - Southeast Asia
JA  - Lancet. Reg. Heal. Southeast. Asia.
LA  - English
VL  - 29
SP  - 100465
CY  - United Kingdom
PB  - Elsevier Ltd
SN  - 2772-3682 (electronic)
SN  - 2772-3682
AD  - M.E.J. Lean, Department of Human Nutrition, University of Glasgow, New Lister Building, Glasgow Royal Infirmary, Scotland, Glasgow G31 2ER, United Kingdom. E-mail: mike.lean@glasgow.ac.uk
M1  - (Karmacharya, Rai, Kasti, Maharjan, Shrestha, Shrestha) Department of Public Health and Community Programs, Kathmandu University School of Medical Sciences, Dhulikhel, Nepal
M1  - (Sapkota) Manmohan Memorial Institute of Health Sciences, Kathmandu, Nepal
M1  - (Sapkota, Shrestha) Institute for Implementation Science and Health, Kathmandu, Nepal
M1  - (Nikolaou) University of Greenwich, Natural Resources Institute, United Kingdom
M1  - (Bhattarai, Bhattarai) Metro Kathmandu Hospital, Kathmandu, Nepal
M1  - (Maharjan) Department of Epidemiology, University of Washington, WA, United States
M1  - (Shrestha) Department of Community Medicine, Kathmandu University School of Medical Sciences, Dhulikhel, Nepal
M1  - (Shrestha) Center of Methods for Implementation and Prevention Science, Yale School of Public Health, New Haven, CT, United States
M1  - (Leeds, Lean) Department of Human Nutrition, School of Medicine, Dentistry and Nursing, College of Medical, Veterinary and Life Sciences, University of Glasgow, United Kingdom
M1  - (McIntosh) Robertson Centre for Biostatistics, School of Health and Wellbeing, College of Medical, Veterinary and Life Sciences, University of Glasgow, Glasgow, United Kingdom
M2  - ACUSON NX3 Elite Ultrasound System: Siemens, STATA 14: StataCorp
C1  - ACUSON NX3 Elite Ultrasound System: Siemens, STATA 14: StataCorp
C2  - Siemens, StataCorp
UR  - https://www.sciencedirect.com/science/journal/27723682
DO  - https://dx.doi.org/10.1016/j.lansea.2024.100465
PT  - Article
L2  - http://ovidsp.ovid.com/ovidweb.cgi?T=JS&PAGE=reference&D=emexb&NEWS=N&AN=2034087482
ER  -  

Link to the Ovid Full Text or citation: https://ovidsp.ovid.com/ovidweb.cgi?T=JS&CSC=Y&NEWS=N&PAGE=fulltext&D=emexb&DO=10.1016%2fj.lansea.2024.100465Link to the External Link Resolver: https://leeds.primo.exlibrisgroup.com/openurl/44LEE_INST/44LEE_INST:VU1?sid=OVID:embase&id=pmid:&id=doi:10.1016%2Fj.lansea.2024.100465&issn=2772-3682&isbn=&volume=29&issue=&spage=100465&pages=&date=2024&title=The+Lancet+Regional+Health+-+Southeast+Asia&atitle=A+service+evaluation+of+weight+management+for+glycaemic+control+and+remission+of+type+2+diabetes+using+traditional+food+in+Nepal+%28Ho-DIRECT+NEPAL%29%3A+a+single-arm+trial&aulast=Karmacharya 

17. 
TY  - JOUR
DB  - Embase Weekly Updates
AN  - 2034076431
T1  - Vicarious heterosexism-based stress induces alcohol, nicotine, and cannabis craving and negative affect among sexual minority young adults: An experimental study
A1  - Mereish E.H.
A1  - Miranda R. 
AO  - Mereish, Ethan H.; ORCID: https://orcid.org/0000-0003-4655-0836
AO  - Miranda, Robert Jr.; ORCID: https://orcid.org/0000-0001-6418-6148
Y1  - 2024//
N2  - Purpose: Sexual minority young adults are at increased risk for hazardous drinking and alcohol use disorder compared to heterosexual adults. Heterosexism-based stressors contribute and often explain inequities in alcohol outcomes. However, the extant research primarily relies on correlational designs, and often neglects the importance of alcohol craving, despite its foundational role in addiction. Leveraging a novel experimental mood induction paradigm, this study examined the effects of exposure to vicarious heterosexism-based stress on alcohol craving and negative affect among sexual minority young adults who drink heavily. We also examined its effects on cannabis and nicotine craving among participants who used cannabis and nicotine, respectively. Lastly, we examined moderating factors that could influence the impact of exposure to heterosexism-based stress on alcohol craving. Method(s): Participants were 101 heavy drinking sexual minority young adults, ages 20-35 (M = 26.46 years old; SD = 3.49), recruited from the community (51.5% female sex assigned at birth; 76.3% cisgender; 51.5% plurisexual; and 42.6% racial and ethnic minorities). They completed three mood induction trials counterbalanced over three visits on different days: heterosexism stress, general stress, and neutral. Structured interviews assessed criteria for DSM-5 alcohol use disorder (AUD) and substance use, and self-report measures assessed lifetime traumatic stressors. Result(s): Most participants met criteria for past-year AUD (74.7%). Exposure to heterosexism stress produced more negative affect and substance craving than the neutral mood induction, even while controlling for demographic variables and lifetime exposure to traumatic and heterosexism stressors. Exposure to heterosexism-based stress had large effects on alcohol craving among participants who had greater drinking to cope motives and heterosexism-specific rejection sensitivity, whereas the effects were small for those who had lower drinking to cope motives and heterosexism-specific rejection sensitivity. Demographic, lifetime stress, prior alcohol use, and AUD symptom severity variables were not significant moderators. Greater substance craving induced by heterosexism-based stress in the laboratory was associated with greater recent and current substance use. Conclusion(s): This study findings show that vicarious exposure to heterosexism elicits negative mood and alcohol, cannabis, and nicotine craving among sexual minority young adults who engaged in heavy drinking. The effects for alcohol craving were largest among those who endorse high levels of drinking to cope motives and heterosexism-based rejection sensitivity. These findings have implications for oppression-based stress and motivational models of addiction.Copyright © 2024 The Authors
KW  - adult
KW  - alcohol consumption
KW  - alcoholism
KW  - article
KW  - behavior disorder assessment
KW  - binge drinking
KW  - burnout
KW  - cannabis use
KW  - drinking behavior
KW  - drug craving
KW  - experimental study
KW  - female
KW  - health disparity
KW  - homicide
KW  - homosexual female
KW  - human
KW  - human experiment
KW  - Internet
KW  - internet addiction
KW  - LGBTQIA+ people
KW  - male
KW  - Perceived Stress Scale
KW  - physical abuse
KW  - physiological stress
KW  - Positive and Negative Affect Schedule
KW  - posttraumatic stress disorder
KW  - psychosis
KW  - questionnaire
KW  - risk factor
KW  - *sexism
KW  - sexual and gender minority
KW  - sexual assault
KW  - sexual intercourse
KW  - suicide attempt
KW  - task performance
KW  - transcranial direct current stimulation
KW  - transgender
KW  - verbal hostility
KW  - videoconferencing
KW  - young adult
KW  - *alcohol
KW  - *cannabis
KW  - cocaine
KW  - hydrocortisone
KW  - nicotine
KW  - SPSS version 29
JF  - Neurobiology of Stress
JA  - Neurobiol. Stress
LA  - English
VL  - 32
SP  - 100668
CY  - United States
PB  - Elsevier Inc.
SN  - 2352-2895 (electronic)
SN  - 2352-2895
AD  - E.H. Mereish, Lavender Lab, Department of Psychology, University of Maryland, College Park, 1121 Biology-Psychology Building, 4094 Campus Drive, College Park, MD 20742, United States. E-mail: emereish@umd.edu
M1  - (Mereish) Lavender Lab, Department of Psychology, University of Maryland, College Park, MD, United States
M1  - (Mereish) Department of Health Studies, American University, Washington, DC, United States
M1  - (Miranda) Department of Psychiatry & Human Behavior, Brown University, Providence, RI, United States
M1  - (Miranda) E. P. Bradley Hospital, Providence, RI, United States
C2  - IBM [United States]
UR  - https://www.sciencedirect.com/science/journal/23522895
DO  - https://dx.doi.org/10.1016/j.ynstr.2024.100668
PT  - Article
L2  - http://ovidsp.ovid.com/ovidweb.cgi?T=JS&PAGE=reference&D=emexb&NEWS=N&AN=2034076431
ER  -  

Link to the Ovid Full Text or citation: https://ovidsp.ovid.com/ovidweb.cgi?T=JS&CSC=Y&NEWS=N&PAGE=fulltext&D=emexb&DO=10.1016%2fj.ynstr.2024.100668Link to the External Link Resolver: https://leeds.primo.exlibrisgroup.com/openurl/44LEE_INST/44LEE_INST:VU1?sid=OVID:embase&id=pmid:&id=doi:10.1016%2Fj.ynstr.2024.100668&issn=2352-2895&isbn=&volume=32&issue=&spage=100668&pages=&date=2024&title=Neurobiology+of+Stress&atitle=Vicarious+heterosexism-based+stress+induces+alcohol%2C+nicotine%2C+and+cannabis+craving+and+negative+affect+among+sexual+minority+young+adults%3A+An+experimental+study&aulast=Mereish 

18. 
TY  - JOUR
DB  - Embase Weekly Updates
AN  - 2034043806
T1  - EFFECT OF CHRONIC BINGE ALCOHOL ADMINISTRATION ON MYOBLAST MITOCHONDRIAL INTEGRITY FROM SIV-INFECTED FEMALE MACAQUES
T3  - 24th Annual NHSN Conference. New Orleans United States.
A1  - Rodriguez-Graciani K.M.
A1  - McTernan P.
A1  - Levitt D.E.
A1  - Molina P S.L. 
Y1  - 2024//
N2  - Alcohol misuse is prevalent among people with HIV (PWH) and is associated with an increased risk of comorbidities, including myopathy. We have previously shown that chronic binge alcohol (CBA) administration, with or without simian immunodeficiency virus (SIV), decreases skeletal muscle myoblast differentiation to form myotubes and that short-term alcohol treatment of primary male and female macaque myoblasts have impaired bioenergetic function. Therefore, this study aims to identify whether in vivo chronic binge alcohol administration affects mitochondrial membrane potential and quantity. Primary myoblasts isolated from non-treated (naive, n=5), or SIV-infected, ART-treated adult female rhesus macaques administered CBA (13-14g ethanol/kg/week, n=6) or vehicle (VEH, n=5) were used for analysis with a 3-day proliferation period. Then, myoblasts were analyzed to assess mitochondrial membrane potential and mitochondrial content utilizing flow cytometry (BD FACSCantoII). Mitochondrial content was quantified with MitoTracker Deep Red FM probes (Thermofisher) by incubating the cells in growth media under standard cell culture conditions for one hour. For mitochondrial membrane potential, tetramethylrhodamine methyl ester (TMRM, Thermofisher) was used, and cells were incubated in growth media supplemented with TMRM for 30 minutes. Our preliminary results indicated that mitochondrial membrane potential was not changed across all groups. Similarly, there were no significant differences in mitochondrial mass between either naive, VEH/SIV or CBA/SIV groups. In conclusion, CBA administration in SIV-infected rhesus macaques did not significantly alter mitochondrial membrane potential or mitochondrial content in primary myoblasts, suggesting that chronic alcohol administration may have a different impact than acute exposure on mitochondrial health and integrity. These findings highlight the complexity of the relationship between alcohol misuse, HIV comorbidities, and cellular bioenergetics.Copyright © 2024
KW  - adult
KW  - animal cell
KW  - bioenergy
KW  - cell differentiation
KW  - conference abstract
KW  - controlled study
KW  - culture medium
KW  - energy metabolism
KW  - female
KW  - flow cytometry
KW  - *Macaca
KW  - male
KW  - mitochondrial membrane potential
KW  - *myoblast
KW  - myopathy
KW  - myotube
KW  - nonhuman
KW  - rhesus monkey
KW  - short term exposure
KW  - *Simian immunodeficiency virus
KW  - skeletal muscle
KW  - tetramethylrhodamine methyl ester
KW  - *alcohol
JF  - Drug and Alcohol Dependence
JA  - Drug Alcohol Depend.
LA  - English
VL  - 261
IS  - Supplement
SP  - 111178
CY  - Netherlands
PB  - Elsevier Ireland Ltd
SN  - 0376-8716
SN  - 1879-0046
M1  - (Rodriguez-Graciani, McTernan, Molina P) Louisiana State University Health Sciences Center- New Orleans, United States
M1  - (Levitt) Texas Tech University, United States
DO  - https://dx.doi.org/10.1016/j.drugalcdep.2024.111178
PT  - Conference Abstract
L2  - http://ovidsp.ovid.com/ovidweb.cgi?T=JS&PAGE=reference&D=emexb&NEWS=N&AN=2034043806
ER  -  

Link to the Ovid Full Text or citation: https://ovidsp.ovid.com/ovidweb.cgi?T=JS&CSC=Y&NEWS=N&PAGE=fulltext&D=emexb&DO=10.1016%2fj.drugalcdep.2024.111178Link to the External Link Resolver: https://leeds.primo.exlibrisgroup.com/openurl/44LEE_INST/44LEE_INST:VU1?sid=OVID:embase&id=pmid:&id=doi:10.1016%2Fj.drugalcdep.2024.111178&issn=0376-8716&isbn=&volume=261&issue=Supplement&spage=111178&pages=&date=2024&title=Drug+and+Alcohol+Dependence&atitle=EFFECT+OF+CHRONIC+BINGE+ALCOHOL+ADMINISTRATION+ON+MYOBLAST+MITOCHONDRIAL+INTEGRITY+FROM+SIV-INFECTED+FEMALE+MACAQUES&aulast=Rodriguez-Graciani 

19. 
TY  - JOUR
DB  - Embase Weekly Updates
AN  - 644864457
T1  - Unilateral naevoid telangiectasia: a case series
T3  - 104th Annual Meeting of the British Association of Dermatologists, BAD 2024. Manchester United Kingdom.
A1  - Forde K.
A1  - Burrows N. 
Y1  - 2024//
N2  - Unilateral naevoid telangiectasia (UNT) is characterized by unilateral, linearly arranged telangiectasia in a blaschkoid or dermatomal pattern, most frequently involving the cervical dermatomes. It can be congenital but more frequently is acquired. It is thought to occur as a result of somatic mosaicism, with cutaneous lesions being unmasked under conditions of elevated oestrogen, such as puberty, pregnancy, alcoholism, hormone treatment and liver disease. There is conflicting evidence as to whether affected skin has increased levels of oestrogen receptors compared with unaffected skin. We report a case series of three adolescents who presented to our paediatric dermatology clinic with acquired UNT. Patient one was a 14-year-old boy who presented with a 9-month history of linearly arranged telangiectasia in a blaschkoid distribution along the left arm, forearm and dorsum of hand. Dilated capillaries with surrounding pallor indicating vascular steal phenomenon were evident. Systemic exam was unremarkable. Patient two was a 13-year-old girl referred with a 2-year history of telangiectasia across the left chest and upper back. Clinical exam revealed punctate telangiectasia with surrounding halos distributed in a C4, C5 and C6 dermatomal distribution on the left chest and back, along with a larger well-circumscribed telangiectatic patch on the left posterior shoulder. Clinical exam was otherwise normal. Patient three was a 15-year-old boy referred with a 1-year history of diffuse telangiectasia involving the right chest and arm. Clinical exam demonstrated pinpoint telangiectasia with surrounding halos distributed in a blaschkoid pattern across the right anterior chest with sharp midline cutoff. There was further subtle linearly distributed involvement of the right arm extending to the base of the right thumb. In all three cases liver and thyroid function tests were normal. Patients one and three were discharged with reassurance and patient two was referred for laser therapy due to concerns regarding cosmesis. This case series illustrates the typical presentation of acquired UNT presenting in adolescents, typically around onset of puberty. Although acquired UNT has been reported in association with liver and thyroid disease, previous case series have reported an absence of associated disease in adolescents presenting with UNT, mirrored in our cohort. Clinical diagnosis is appropriate, and no other investigations are indicated in the absence of additional features of concern. Although UNT is reportedly rare, it is likely under-recognized and under-reported. It is therefore important to be familiar with the presentation and natural history of the condition, so that appropriate reassurance can be given to patients and their families.
KW  - adolescent
KW  - alcoholism
KW  - artery steal syndrome
KW  - case report
KW  - *case study
KW  - child
KW  - clinical article
KW  - conference abstract
KW  - dermatome
KW  - dermatome (device)
KW  - diagnosis
KW  - drug therapy
KW  - human
KW  - male
KW  - *nevus
KW  - pallor
KW  - puberty
KW  - school child
KW  - skin defect
KW  - special situation for pharmacovigilance
KW  - *telangiectasia
KW  - thyroid disease
KW  - thyroid function test
JF  - British Journal of Dermatology
JA  - Br. J. Dermatol.
LA  - English
VL  - 192
IS  - Supplement 1
SP  - i135
EP  - i136
CY  - Netherlands
PB  - Oxford University Press
SN  - 0007-0963
AD  - K. Forde, Addenbrooke's Hospital, Cambridge University Hospital NHS Foundation Trust, Cambridge, United Kingdom
M1  - (Forde, Burrows) Addenbrooke's Hospital, Cambridge University Hospital NHS Foundation Trust, Cambridge, United Kingdom
DO  - https://dx.doi.org/10.1093/bjd/ljae090.285
PT  - Conference Abstract
L2  - http://ovidsp.ovid.com/ovidweb.cgi?T=JS&PAGE=reference&D=emexb&NEWS=N&AN=644864457
ER  -  

Link to the Ovid Full Text or citation: https://ovidsp.ovid.com/ovidweb.cgi?T=JS&CSC=Y&NEWS=N&PAGE=fulltext&D=emexb&DO=10.1093%2fbjd%2fljae090.285Link to the External Link Resolver: https://leeds.primo.exlibrisgroup.com/openurl/44LEE_INST/44LEE_INST:VU1?sid=OVID:embase&id=pmid:&id=doi:10.1093%2Fbjd%2Fljae090.285&issn=0007-0963&isbn=&volume=192&issue=Supplement+1&spage=i135&pages=i135-i136&date=2024&title=British+Journal+of+Dermatology&atitle=Unilateral+naevoid+telangiectasia%3A+a+case+series&aulast=Forde 

20. 
TY  - JOUR
DB  - Embase Weekly Updates
AN  - 2030329817
T1  - Health System Responses to Address Treatment Gaps of Unsuppressed Adolescents on HIV Treatment in Public Primary Health Care Facilities in Windhoek, Namibia
A1  - Munyayi F.K.
A1  - van Wyk B. 
AO  - Munyayi, Farai Kevin; ORCID: https://orcid.org/0000-0003-4410-7005
AO  - van Wyk, Brian; ORCID: https://orcid.org/0000-0003-1032-1847
Y1  - 2024//
N2  - Background: Adolescents living with HIV (ALHIV) face unique challenges that result in persistent gaps in achieving and maintaining suppressed viral load. Although effective evidence-based interventions to address treatment gaps in adolescents are readily available, health systems in resource-constrained, high HIV prevalence settings are challenged to implement them to achieve epidemic control. Here, we describe the health system responses to address the treatment gap of unsuppressed ALHIV on antiretroviral therapy in Windhoek, Namibia. Method(s): We conducted a qualitative descriptive and exploratory study in Windhoek between June and October 2023. Nineteen purposively selected key informants, ranging from pediatric HIV program managers to healthcare providers, were interviewed. In-depth interviews were audio-recorded and transcribed verbatim. The transcripts were uploaded to ATLAS.ti and subjected to thematic analysis. Result(s): The four main themes elucidated challenges related to adherence and retention as well as health system responses in the form of interventions and support programs. The predominant adherence and retention challenges faced by ALHIV were mental health issues, behavioral and medication-related challenges, and inadequate care and social support. The health system responses to the identified challenges included providing psychosocial support, peer support, optimization of treatment and care, and the utilization of effective service delivery models. Key health system support elements identified included adequately capacitated human resources, efficient medication supply chain systems, creating and maintaining an enabling environment for optimum care, and robust monitoring systems as essential to program success. Conclusion(s): The health system responses to address the remaining treatment gaps of unsuppressed ALHIV in Windhoek are quite varied and, although evidence-based, appear to be siloed. We recommend harmonized, multifaceted guidance, integrating psychoso-cial, treatment, care, and peer-led support, and strengthening client-centred differentiated service delivery models for unsuppressed adolescents.Copyright © 2024 Munyayi and van Wyk.
KW  - adolescent
KW  - adult
KW  - antiretroviral therapy
KW  - article
KW  - depression
KW  - drug abuse
KW  - evidence based practice
KW  - exploratory factor analysis
KW  - fatigue
KW  - female
KW  - *health care
KW  - *health care facility
KW  - health care personnel
KW  - human
KW  - *Human immunodeficiency virus
KW  - *Human immunodeficiency virus infection
KW  - Human immunodeficiency virus prevalence
KW  - male
KW  - mental health
KW  - *primary health care
KW  - psychosocial care
KW  - data analysis software
KW  - imaging software
KW  - ATLAS.ti v8 software
KW  - Zoom Video Communication software version 5.16.2
JF  - HIV/AIDS - Research and Palliative Care
JA  - HIV/AIDS - Res. Palliative Care
LA  - English
VL  - 16
SP  - 259
EP  - 273
CY  - New Zealand
PB  - Dove Medical Press Ltd
SN  - 1179-1373 (electronic)
SN  - 1179-1373
AD  - F.K. Munyayi, School of Public Health, University of the Western Cape, Cape Town, South Africa. E-mail: 3417964@myuwc.ac.za
M1  - (Munyayi, van Wyk) School of Public Health, University of the Western Cape, Cape Town, South Africa
M2  - ATLAS.ti v8 software, Zoom Video Communication software version 5.16.2: Qumu Corporation
C1  - ATLAS.ti v8 software, Zoom Video Communication software version 5.16.2: Qumu Corporation
C2  - Qumu Corporation
UR  - https://www.dovepress.com/getfile.php?fileID=100655
DO  - https://dx.doi.org/10.2147/HIV.S459124
PT  - Article
L2  - http://ovidsp.ovid.com/ovidweb.cgi?T=JS&PAGE=reference&D=emexb&NEWS=N&AN=2030329817
ER  -  

Link to the Ovid Full Text or citation: https://ovidsp.ovid.com/ovidweb.cgi?T=JS&CSC=Y&NEWS=N&PAGE=fulltext&D=emexb&DO=10.2147%2fHIV.S459124Link to the External Link Resolver: https://leeds.primo.exlibrisgroup.com/openurl/44LEE_INST/44LEE_INST:VU1?sid=OVID:embase&id=pmid:&id=doi:10.2147%2FHIV.S459124&issn=1179-1373&isbn=&volume=16&issue=&spage=259&pages=259-273&date=2024&title=HIV%2FAIDS+-+Research+and+Palliative+Care&atitle=Health+System+Responses+to+Address+Treatment+Gaps+of+Unsuppressed+Adolescents+on+HIV+Treatment+in+Public+Primary+Health+Care+Facilities+in+Windhoek%2C+Namibia&aulast=Munyayi 

21. 
TY  - JOUR
DB  - Embase Weekly Updates
AN  - 2033201039
T1  - Investigation of low sodium levels in liver cirrhosis and its predictive significance
A1  - Babu S.S.
A1  - Kareem S.A.
A1  - Chidambaram A.
A1  - Jayabal V.A. 
Y1  - 2023//
N2  - Introduction: Hyponatremia is serum sodium less than 135 meq/lit. Hyponatremia is the most common electrolyte disorder in hospitalised patients. In advanced cirrhosis a disturbance of body water homeostasis is a common feature. Hence there is higher rate of renal retention of water in relation to sodium due to a reduction in solute-free water clearance. Pathologic features consist of the development of fibrosis to the point that there is architectural distortion with the formation of regenerative nodules. This results in a decrease in hepatocellular mass, and thus function, and an alteration of blood flow. The induction of fibrosis occurs with activation of hepatic stellate cells, resulting in the formation of increased amounts of collagen and other components of the extracellular matrix. Material And Methods: This is cross-sectional study conducted in the Department of General Medicine at Mahalakshmi Multispeciality Hospital, Ambattur, Chennai from June 2021 to May 2023. Patients were selected based on clinical examination, biochemical tests and ultrasound abdomen. Informed consent was obtained from all patients enrolled for the study. The data of the patients like relevant clinical history, examination findings, laboratory investigations were recorded in a proforma sheet. All the patients enrolled in the study were examined at the time of admission in the hospital and their serum sodium levels were checked and the patients were followed during their stay in the hospital. The severity of cirrhosis was assessed according to Child-Pugh score. MELD score and MELD-Na score were also calculated at the time of admission. Result(s): The mean age of the patients was 48.15+/-13.79 and consisted of 85 (94.4%) men and 05 (5.6%) women. Causative factors for liver cirrhosis included alcoholism in 90% of patients, hepatitis B in 5.6% of patients and hepatitis C in 4.4% of the patients. Alcohol was the most common etiology in present study, seen in 94.4% patients.In the present study, alcohol is found to be cause of cirrhosis in 24 patients out of 25 (96%) in the group with serum sodium levels <= 130 meq/L, in 23 patients out of 28 (82%) in patients with serum sodium levels between 131-135 meq/L, in 33 out of 37 patients (89.2%) in the group with serum sodium levels >=136 meq/L. In the present study, there is no significant statistical differencebetween the three groups with respect to alcohol as the cause of cirrhosis (p value 0.25). Conclusion(s): Dilutional hyponatremia is frequent in cirrhotic patients and low serum sodium levels are associated with severe complications of liver cirrhosis like hepatic encephalopathy, hepatorenal syndrome. Hyponatremia is also associated with high morbidity and mortality in cirrhotic patients. Hence hyponatremia is a valuable marker that can be used to assess the prognosis in patients with cirrhosis of liver. Incorporation of sodium levels in MELD score is much more useful than MELD score alone to assess the prognosis and to refer the patient for liver trans lantationCopyright © 2023 Healthcare Bulletin. All rights reserved.
KW  - abdominal radiography
KW  - adult
KW  - age
KW  - alcohol consumption
KW  - alcoholism
KW  - article
KW  - ascites
KW  - biochemical analysis
KW  - blood clotting disorder
KW  - Child Pugh score
KW  - clinical examination
KW  - comparative study
KW  - cross-sectional study
KW  - disease severity
KW  - echography
KW  - female
KW  - follow up
KW  - gastrointestinal hemorrhage
KW  - hepatic encephalopathy
KW  - hepatitis B
KW  - hepatitis C
KW  - hepatorenal syndrome
KW  - hospital
KW  - hospital admission
KW  - hospital patient
KW  - human
KW  - hyponatremia
KW  - laboratory test
KW  - *liver cirrhosis/di [Diagnosis]
KW  - major clinical study
KW  - male
KW  - medical history
KW  - middle aged
KW  - Model For End Stage Liver Disease Score
KW  - portal hypertension
KW  - predictive value
KW  - risk factor
KW  - sex
KW  - *sodium blood level
KW  - alcohol
KW  - *sodium/ec [Endogenous Compound]
JF  - European Journal of Cardiovascular Medicine
JA  - Eur. J. Cardiovasc. Med.
LA  - English
VL  - 13
IS  - 2
SP  - 1570
EP  - 1576
CY  - United Kingdom
PB  - Healthcare Bulletin
SN  - 2042-4884
SN  - 2042-4892
AD  - S.A. Kareem, Duty Medical Officer, Madras Medical Mission, Tamil Nadu, Chennai, India
M1  - (Babu) Duty Medical Officer, Mahalakshmi Multi-Speciality Hospital, Ambattur, Tamil Nadu, Chennai, India
M1  - (Kareem) Duty Medical Officer, Madras Medical Mission, Tamil Nadu, Chennai, India
M1  - (Chidambaram) Department of Critical care, Mahalakshmi Multi Speciality Hospital, Ambattur, Tamil Nadu, Chennai, India
M1  - (Jayabal) Department of Anaesthesiology and Critical care, Mahalakshmi Multi-Speciality Hospital, Ambattur, Tamil Nadu, Chennai, India
UR  - https://healthcare-bulletin.co.uk/article/volume-13-issue-2-pages1570-1576-ra/
PT  - Article
L2  - http://ovidsp.ovid.com/ovidweb.cgi?T=JS&PAGE=reference&D=emexb&NEWS=N&AN=2033201039
ER  -  

Link to the Ovid Full Text or citation: https://ovidsp.ovid.com/ovidweb.cgi?T=JS&CSC=Y&NEWS=N&PAGE=fulltext&D=emexb&AN=2033201039Link to the External Link Resolver: https://leeds.primo.exlibrisgroup.com/openurl/44LEE_INST/44LEE_INST:VU1?sid=OVID:embase&id=pmid:&id=doi:&issn=2042-4884&isbn=&volume=13&issue=2&spage=1570&pages=1570-1576&date=2023&title=European+Journal+of+Cardiovascular+Medicine&atitle=Investigation+of+low+sodium+levels+in+liver+cirrhosis+and+its+predictive+significance&aulast=Babu 

22. 
TY  - JOUR
DB  - Embase Weekly Updates
AN  - 2033269810
T1  - Alcohol Cue Reactivity in Virtual, Video Game Environments
T3  - College on Problems of Drug Dependence (CPDD). Downtown Denver Sheraton, Denver United States.
A1  - Regan T.
A1  - De la Ossa Brown D.
A1  - Burrows C.
A1  - Blanton H.
A1  - Fields S. 
Y1  - 2024//
N2  - Select Drug Category Alcohol Topic Technology (e.g., mHealth) Abstract Detail Clinical - Experimental Abstract Category Original Research Aim: Alcohol cue reactivity is a process where stimuli typically signaling alcohol administration come to elicit responses such as strong, positive emotions and cravings in heavy drinkers. Applied video games are a promising avenue to measure cue reactivity and deliver cue exposure interventions for at-risk individuals. Our aim was to examine how a series of novel video games 1) measure cognitive processes theorized to influence cue reactivity, and 2) test how alcohol consumption and embedded alcohol imagery affected in-game point scoring and post-game emotions and cravings. Method(s): Study One (N=101, 58% female) used Pearson correlations to compare relationships between game performance and behavioral measures of attention and working memory. Study Two (N=163, 67% male) incorporated a 2 (heavy drinker vs. alcohol abstainer) X 2 (alcohol vs. neutral water cues) factorial design. Group differences in game performance and cue reactivity were examined using mixed analyses of covariance. Result(s): Study One indicated game points were significantly correlated with working memory capacity (r's=.54 to.63, p<.05) and sustained attention (r's=-.37 to -.42, p<.05). Study Two revealed heavy drinkers scored worse (M=911.4) on a game theorized to measure cognitive control, compared to alcohol abstainers (M=1144.0, p<.05). Further, heavy drinkers reported increased cue reactivity to alcohol images after a single gaming session (F=20.1(3), p<.01), while reporting decreased cue reactivity to neutral images over repeated gaming sessions (F=2.0(9), p<.05). Conclusion(s): Applied video games are one route to decrease heavy drinkers' positive feelings and cravings for alcohol over time. This effect may be accomplished through games that require controlled, sustained attentional and/or working memory processing in the face of competing alcohol distractor cues. Further research is needed to fine-tune games and test optimal lengths of exposure for the purposes of intervention. Financial Support: Project completion was supported by Texas A and M's College of Liberal Arts Summer Dissertation fellowship. Abstract preparation was supported by the NIDA Drug Dependence and Epidemiology Training Program (T32DA007292-30).Copyright © 2023
KW  - adult
KW  - alcohol consumption
KW  - attention
KW  - clinical article
KW  - cognition
KW  - conference abstract
KW  - craving
KW  - drug dependence
KW  - emotion
KW  - executive function
KW  - factorial design
KW  - female
KW  - former drinker
KW  - *game
KW  - heavy drinker
KW  - human
KW  - imagery
KW  - male
KW  - signal transduction
KW  - telehealth
KW  - *video game
KW  - working memory
KW  - *alcohol
JF  - Drug and Alcohol Dependence
JA  - Drug Alcohol Depend.
LA  - English
VL  - 260
IS  - Supplement
SP  - 110116
CY  - Netherlands
PB  - Elsevier Ireland Ltd
SN  - 0376-8716
SN  - 1879-0046
M1  - (Regan) Johns Hopkins Bloomberg School of Public Health, United States
M1  - (De la Ossa Brown, Burrows, Blanton, Fields) Texas A and M University, United States
DO  - https://dx.doi.org/10.1016/j.drugalcdep.2023.110116
PT  - Conference Abstract
L2  - http://ovidsp.ovid.com/ovidweb.cgi?T=JS&PAGE=reference&D=emexb&NEWS=N&AN=2033269810
ER  -  

Link to the Ovid Full Text or citation: https://ovidsp.ovid.com/ovidweb.cgi?T=JS&CSC=Y&NEWS=N&PAGE=fulltext&D=emexb&DO=10.1016%2fj.drugalcdep.2023.110116Link to the External Link Resolver: https://leeds.primo.exlibrisgroup.com/openurl/44LEE_INST/44LEE_INST:VU1?sid=OVID:embase&id=pmid:&id=doi:10.1016%2Fj.drugalcdep.2023.110116&issn=0376-8716&isbn=&volume=260&issue=Supplement&spage=110116&pages=&date=2024&title=Drug+and+Alcohol+Dependence&atitle=Alcohol+Cue+Reactivity+in+Virtual%2C+Video+Game+Environments&aulast=Regan 

23. 
TY  - JOUR
DB  - Embase Weekly Updates
AN  - 2033260486
T1  - Bystander Preference for Naloxone Products
T3  - College on Problems of Drug Dependence (CPDD). Downtown Denver Sheraton, Denver United States.
A1  - Marks K.
A1  - Oyler D.
A1  - Lei F.
A1  - Strickland J.
A1  - Jaggers J.
A1  - Roberts M.
A1  - Barnes C.
A1  - Freeman P. 
Y1  - 2024//
N2  - Select Drug Category Opiates/Opioids Topic Harm Reduction Abstract Detail Clinical - Experimental Abstract Category Original Research Aim: Bystander administration of naloxone is critical to mitigate opioid overdose mortality. Various naloxone products are approved by the U.S. Food and Drug Administration (FDA), including two nasal spray formulations and multiple injection formulations that vary in naloxone dose. The aims of this study were to 1) assess bystanders' preference and willingness to administer three FDA-approved naloxone products and 2) identify product features driving preference. Method(s): The study population was a convenience sample of 503 adults who visited a mobile harm reduction unit at a state fair. Participants watched a standardized overdose and naloxone product training video and completed a survey to rate their willingness to administer each of three naloxone products (i.e., higher-dose nasal spray, lower-dose nasal spray, intramuscular injection) following a hypothetical overdose situation. Participants then selected their product preference to take home and rated factors affecting choice. Result(s): As a trained bystander, 44.4% chose to take home the higher-dose nasal spray, 30.1% chose the intramuscular injection, and 25.5% chose the lower-dose nasal spray. On a 10-point Likert scale, participants were willing to administer high-dose nasal spray (median [IQR], 10 [8-10]), low-dose nasal spray (10 [8-10]), and intramuscular injection (9 [5-10]). The factors most influencing choice were ease of use (9 [7-10]), naloxone dose (8 [5-10]), and product familiarity (5 [5-9]). At the time of training, 37.5% reported previous training in opioid overdose response, 9.0% carried naloxone, and 12.4% had previously administered naloxone. Conclusion(s): Bystanders express high willingness to utilize a range of naloxone products. As the market continues to increase product choice, acceptability of formulations by people with lived experience receiving and administering overdose reversal agents is critical to support adoption. Financial Support: Substance Abuse and Mental Health Services Administration (SAMHSA) H79TI083283. National Institutes of Health (NIH) National Center for Advancing Translational Sciences UL1TR001998. The content is solely the responsibility of the authors and does not necessarily represent the official views of the SAMHSA or NIH.Copyright © 2023
KW  - adult
KW  - conference abstract
KW  - controlled study
KW  - convenience sample
KW  - drug megadose
KW  - female
KW  - Food and Drug Administration
KW  - harm reduction
KW  - human
KW  - human experiment
KW  - intramuscular drug administration
KW  - Likert scale
KW  - low drug dose
KW  - major clinical study
KW  - male
KW  - mental health service
KW  - mortality
KW  - normal human
KW  - opiate overdose
KW  - personal experience
KW  - pilot study
KW  - substance abuse
KW  - translational science
KW  - videorecording
KW  - *naloxone
KW  - nose spray
KW  - opiate
JF  - Drug and Alcohol Dependence
JA  - Drug Alcohol Depend.
LA  - English
VL  - 260
IS  - Supplement
SP  - 110519
CY  - Netherlands
PB  - Elsevier Ireland Ltd
SN  - 0376-8716
SN  - 1879-0046
M1  - (Marks, Oyler, Lei, Roberts, Freeman) University of Kentucky, United States
M1  - (Strickland) Johns Hopkins University School of Medicine, United States
M1  - (Jaggers) Kentucky Pharmacy Education and Research Foundation, United States
M1  - (Barnes) Kentucky Department for Public Health, United States
DO  - https://dx.doi.org/10.1016/j.drugalcdep.2023.110519
PT  - Conference Abstract
L2  - http://ovidsp.ovid.com/ovidweb.cgi?T=JS&PAGE=reference&D=emexb&NEWS=N&AN=2033260486
ER  -  

Link to the Ovid Full Text or citation: https://ovidsp.ovid.com/ovidweb.cgi?T=JS&CSC=Y&NEWS=N&PAGE=fulltext&D=emexb&DO=10.1016%2fj.drugalcdep.2023.110519Link to the External Link Resolver: https://leeds.primo.exlibrisgroup.com/openurl/44LEE_INST/44LEE_INST:VU1?sid=OVID:embase&id=pmid:&id=doi:10.1016%2Fj.drugalcdep.2023.110519&issn=0376-8716&isbn=&volume=260&issue=Supplement&spage=110519&pages=&date=2024&title=Drug+and+Alcohol+Dependence&atitle=Bystander+Preference+for+Naloxone+Products&aulast=Marks 

24. 
TY  - JOUR
DB  - Embase Weekly Updates
AN  - 2033258384
T1  - "CATCHING CHARGES SAVED MY LIFE": EXPLORING COMMUNITY PERSPECTIVES ON THE ROLES PLAYED BY THE CRIMINAL LEGAL SYSTEM IN ADDRESSING OPIOID USE DISORDER
T3  - College on Problems of Drug Dependence (CPDD). Downtown Denver Sheraton, Denver United States.
A1  - Booty M.
A1  - McGladrey M.
A1  - Oser C. 
Y1  - 2024//
N2  - Drug Category: Opiates/Opioids Topic: Criminal Justice Aim: The purpose of this study is to use Photovoice methodology to explore community perspectives on the intersection of the criminal legal system (CLS) and opioid use disorder (OUD) recovery, with a focus on the tensions between public safety and harm reduction. Method(s): As part of the HEALing Communities Study, Photovoice sessions were conducted with eight community groups and two recovery coach groups to understand community concerns related to the opioid epidemic. Photovoice is a participatory action research method that engages community members to photograph areas of strength and concern related to a health issue and then critically analyze in focus-group discussion the causes and solutions. A qualitative content analysis of transcribed sessions identified five groups (n=22 participants) that addressed CLS involvement. Inductive coding of the transcripts was conducted to determine themes surrounding participants' perspectives of the role of the CLS in opioid use treatment and recovery and how CLS involvement supports, coerces, and/or hinders an individual's recovery journey. Result(s): One theme from sessions including participants with lived experience of OUD and CLS involvement was the lack of individualized recovery services. For example, participants who had been pregnant while incarcerated discussed experiencing greater stigmatization by CLS and healthcare professionals and the need for recovery services specific to pregnant people. By contrast, participants who are CLS professionals framed CLS involvement more optimistically as a "door to recovery" as they described improvements in CLS capacity to "meet people where they are." Conclusion(s): Photovoice promotes in-depth reflection about the CLS involvement as a simultaneous and sometimes contradictory barrier and facilitator of OUD recovery. CLS professionals and people with lived experience perceive different rates of progress toward person-centered treatment, which should be considered in efforts to secure client and staff buy-in for implementing evidence-based interventions in CLS agencies. Financial Support: This research was supported by the National Institutes of Health and the Substance Abuse and Mental Health Services Administration through the NIH HEAL (Helping to End Addiction Long-termSM) Initiative under award numbers UM1DA049406 (ClinicalTrials.gov Identifier: NCT04111939). This study protocol (Pro00038088) was approved by Advarra Inc., the HEALing Communities Study single Institutional Review Board. We wish to acknowledge the participation of the HEALing Communities Study communities, community coalitions, and Community Advisory Boards and state government officials who partnered with us on this study. The content is solely the responsibility of the authors and does not necessarily represent the official views of the National Institutes of Health, the Substance Abuse and Mental Health Services Administration or the NIH HEAL InitiativeSM.Copyright © 2023
KW  - client centered therapy
KW  - cohort analysis
KW  - *community
KW  - conference abstract
KW  - content analysis
KW  - controlled study
KW  - criminal justice
KW  - drug therapy
KW  - evidence based practice
KW  - female
KW  - government
KW  - government employee
KW  - harm reduction
KW  - health care personnel
KW  - human
KW  - male
KW  - mental health service
KW  - national health organization
KW  - *offender
KW  - opiate addiction
KW  - participation
KW  - participatory action research
KW  - personal experience
KW  - photography
KW  - social stigma
KW  - substance abuse
KW  - *opiate
JF  - Drug and Alcohol Dependence
JA  - Drug Alcohol Depend.
LA  - English
VL  - 260
IS  - Supplement
SP  - 110096
CY  - Netherlands
PB  - Elsevier Ireland Ltd
SN  - 0376-8716
SN  - 1879-0046
M1  - (Booty, Oser) University of Kentucky, United States
M1  - (McGladrey) University of South Florida, United States
DO  - https://dx.doi.org/10.1016/j.drugalcdep.2023.110096
PT  - Conference Abstract
L2  - http://ovidsp.ovid.com/ovidweb.cgi?T=JS&PAGE=reference&D=emexb&NEWS=N&AN=2033258384
ER  -  

Link to the Ovid Full Text or citation: https://ovidsp.ovid.com/ovidweb.cgi?T=JS&CSC=Y&NEWS=N&PAGE=fulltext&D=emexb&DO=10.1016%2fj.drugalcdep.2023.110096Link to the External Link Resolver: https://leeds.primo.exlibrisgroup.com/openurl/44LEE_INST/44LEE_INST:VU1?sid=OVID:embase&id=pmid:&id=doi:10.1016%2Fj.drugalcdep.2023.110096&issn=0376-8716&isbn=&volume=260&issue=Supplement&spage=110096&pages=&date=2024&title=Drug+and+Alcohol+Dependence&atitle=%22CATCHING+CHARGES+SAVED+MY+LIFE%22%3A+EXPLORING+COMMUNITY+PERSPECTIVES+ON+THE+ROLES+PLAYED+BY+THE+CRIMINAL+LEGAL+SYSTEM+IN+ADDRESSING+OPIOID+USE+DISORDER&aulast=Booty 

25. 
TY  - JOUR
DB  - Embase Weekly Updates
AN  - 2033255569
T1  - ACCESS TO NO-COST PHARMACEUTICAL ALTERNATIVES TO ILLICIT DRUGS DURING INTERSECTING COVID-19 AND OVERDOSE HEALTH EMERGENCIES IN BRITISH COLUMBIA, CANADA: A QUALITATIVE STUDY
T3  - Abstracts from the 2023 Annual Meeting of the College on Problems of Drug Dependence. Downtown Denver Sheraton, Denver United States.
A1  - McNeil R.
A1  - Fleming T.
A1  - Mayer S.
A1  - Parusel S.
A1  - Ivsins A.
A1  - Boyd J. 
Y1  - 2024//
N2  - Drug Category: Opiates/Opioids Topic: Harm Reduction Aim: In response to anticipated COVID-19-related disruptions to overdose prevention and substance use disorder treatment services, British Columbia, Canada released new prescribing guidelines in 2020 - termed 'risk mitigation guidelines' - to facilitate access to pharmaceutical opioids (hydromorphone, diamorphine) and stimulants (dextroamphetamine, methylphenidate) for people who use drugs (PWUD) outside of a treatment context as an alternative to an increasingly toxic drug supply characterized by fentanyl and other adulterants. This qualitative study was undertaken to examine dynamics that shaped access to these pharmaceutical alternatives among people who use drugs. Method(s): From February to July 2021, we conducted telephone-based qualitative interviews with 40 people who use drugs recruited from across British Columbia, Canada, who accessed prescription opioids (hydromorphone, diamorphine) or stimulants (dextroamphetamine, methylphenidate) under the risk mitigation prescribing guidelines. Data were imported into NVivo, analyzed thematically, and interpreted by drawing on the risk environment framework and concept of structural vulnerability. Result(s): Participants expressed that decisions to access pharmaceutical alternatives were motivated by ongoing changes to overdose risk environment during the COVID-19 pandemic, including disruptions to supervised consumption services and peer support networks due to social distancing and greater unpredictability of drug markets (e.g., fluctuations in drug potency and adulterants, disrupted access to regular dealers). Most participants access prescriptions through primary care practitioners or addiction medicine specialists working in connection with low-threshold services targeting structurally vulnerable PWUD. While this program limited exposure to the illicit drug supply, the uneven distribution of addiction medicine supports across the province and onerous program requirements were not fully responsive to structural vulnerabilities experienced by participants. Common program requirements, such as daily pharmacy pick-up and regular medical appointments, were incompatible with the often precarious survival routines and structural vulnerabilities of participants, including periods of housing vulnerability, geographic distance to pharmacies, and sporadic income generating opportunities. Participants emphasized how these program shortcomings undermined the program's effectiveness, as most participants continued to use illicit drugs when unable to rely on access prescription alternatives. Conclusion(s): While prescription alternatives to illicit drugs represent a promising strategy for limiting exposure to an increasingly toxic drug supply, it is crucial that these harm reduction measures are implemented in ways responsive to the structural vulnerabilities that shape access among PWUD. Lower-threshold approaches and complementary structural supports, including take-home dosing, tele-health prescribing, and transportation services, are likely necessary to maximize their benefits. Financial Support: National Institutes of Health (R01DA044181); Canadian Institutes for Health ResearchCopyright © 2023
KW  - access to medication
KW  - addiction medicine
KW  - *alternative medicine
KW  - *British Columbia
KW  - *Canada
KW  - Canadian
KW  - conference abstract
KW  - congenital malformation
KW  - controlled study
KW  - *coronavirus disease 2019
KW  - drug dependence
KW  - drug potency
KW  - female
KW  - harm reduction
KW  - housing
KW  - human
KW  - interview
KW  - *intoxication
KW  - national health organization
KW  - peer group
KW  - prescribing guideline
KW  - prescription
KW  - prevention
KW  - primary medical care
KW  - *qualitative research
KW  - social distance
KW  - social distancing
KW  - substance use
KW  - telehealth
KW  - vulnerability
KW  - central stimulant agent
KW  - dexamphetamine
KW  - diamorphine
KW  - fentanyl
KW  - hydromorphone
KW  - *illicit drug
KW  - methylphenidate
KW  - opiate
JF  - Drug and Alcohol Dependence
JA  - Drug Alcohol Depend.
LA  - English
VL  - 260
IS  - Supplement
SP  - 109995
CY  - Netherlands
PB  - Elsevier Ireland Ltd
SN  - 0376-8716
SN  - 1879-0046
M1  - (McNeil) Yale University School of Medicine, United States
M1  - (Fleming) The University of British Columbia, United States
M1  - (Mayer) BC Centre on Substance Use, University of British Columbia, United States
M1  - (Parusel, Ivsins, Boyd) British Columbia Centre on Substance Use, United States
DO  - https://dx.doi.org/10.1016/j.drugalcdep.2023.109995
PT  - Conference Abstract
L2  - http://ovidsp.ovid.com/ovidweb.cgi?T=JS&PAGE=reference&D=emexb&NEWS=N&AN=2033255569
ER  -  

Link to the Ovid Full Text or citation: https://ovidsp.ovid.com/ovidweb.cgi?T=JS&CSC=Y&NEWS=N&PAGE=fulltext&D=emexb&DO=10.1016%2fj.drugalcdep.2023.109995Link to the External Link Resolver: https://leeds.primo.exlibrisgroup.com/openurl/44LEE_INST/44LEE_INST:VU1?sid=OVID:embase&id=pmid:&id=doi:10.1016%2Fj.drugalcdep.2023.109995&issn=0376-8716&isbn=&volume=260&issue=Supplement&spage=109995&pages=&date=2024&title=Drug+and+Alcohol+Dependence&atitle=ACCESS+TO+NO-COST+PHARMACEUTICAL+ALTERNATIVES+TO+ILLICIT+DRUGS+DURING+INTERSECTING+COVID-19+AND+OVERDOSE+HEALTH+EMERGENCIES+IN+BRITISH+COLUMBIA%2C+CANADA%3A+A+QUALITATIVE+STUDY&aulast=McNeil 

26. 
TY  - JOUR
DB  - Embase Weekly Updates
AN  - 2033255564
T1  - CAREGIVING AND COPING: ALCOHOL USE DURING THE PANDEMIC IN NEW YORK CITY
T3  - Abstracts from the 2023 Annual Meeting of the College on Problems of Drug Dependence. Downtown Denver Sheraton, Denver United States.
A1  - Nunez S.
A1  - Polanco-Roman L.
A1  - Costas-Muniz R.
A1  - Albritton T.
A1  - Anglin D. 
Y1  - 2024//
N2  - Drug Category: Alcohol Topic: Racial/Ethnic Differences Aim: Little is known about caregivers' alcohol consumption during the SARS-CoV-2 (COVID-19) pandemic. The current study examines frequency of alcohol use and associations with COVID-19 exposure among Black and Latine families living in the Bronx, New York. Method(s): A secondary analysis of data from 30 caregivers (x age = 40; 46.7% Latine, and 43.3% Black) who participated in a mixed-method study using self-report measures about past month weekly alcohol use and direct or family COVID-19 exposure (e.g., participants or family member(s) were sick with COVID-19), and PhotoVoice, a qualitative data collection method. Three alcohol consumption groups were created: low (0 drinks/month), moderate (1-2/month), and high use (3+/month). Chi-square tests were executed to examine past-month alcohol consumption by exposure to COVID-19. Qualitative data was analyzed using content analysis. Result(s): Of those affected by COVID-19, 36.4% reported high alcohol use. Participants affected by COVID-19 reported more alcohol use than expected by chance (i.e., 36% compared to 5.6%). The relationship between COVID-19 exposure (yes/no) and drinking rates (low, moderate, high) was statistically significant (X2 (1, N=30) = 8.02), p =.02). Those affected by COVID-19 were more likely than those who were not affected by COVID-19 to report high use of alcohol. The probability of being affected by COVID-19 among the low alcohol use group was lower than expected by chance (9%). Qualitative themes included overall financial distress, loss of jobs and income. Conclusion(s): Overall, findings suggest caregivers affected by COVID-19 may engage in high use of alcohol to cope with COVID-19 related stress. Although given financial stress and the overall low rates of alcohol use, participants may have had trouble purchasing alcohol. Clinical interventions should inquire about how caregivers coped with family members (or themselves) being infected by COVID-19 and any changes in their alcohol intake. Financial Support: The content is solely the responsibility of the authors and does not necessarily represent the official views of the National Institute of Drug Abuse. This research was supported by a grant from the National Institute on Drug Abuse (5R25DA035161-07, Multiple PIs: Ruglass and Hien).Copyright © 2023
KW  - adult
KW  - *alcohol consumption
KW  - *care behavior
KW  - caregiver
KW  - chi square distribution
KW  - conference abstract
KW  - content analysis
KW  - *coping
KW  - coronavirus disease 2019
KW  - drug abuse
KW  - epidemiology
KW  - ethnic difference
KW  - female
KW  - financial distress
KW  - financial stress
KW  - human
KW  - income
KW  - male
KW  - *New York
KW  - *pandemic
KW  - probability
KW  - purchasing
KW  - secondary analysis
KW  - self report
KW  - Severe acute respiratory syndrome coronavirus 2
KW  - *alcohol
JF  - Drug and Alcohol Dependence
JA  - Drug Alcohol Depend.
LA  - English
VL  - 260
IS  - Supplement
SP  - 110095
CY  - Netherlands
PB  - Elsevier Ireland Ltd
SN  - 0376-8716
SN  - 1879-0046
M1  - (Nunez, Albritton, Anglin) The City College of New York, United States
M1  - (Polanco-Roman) The New School, United States
M1  - (Costas-Muniz) Memorial Sloan Kettering, United States
DO  - https://dx.doi.org/10.1016/j.drugalcdep.2023.110095
PT  - Conference Abstract
L2  - http://ovidsp.ovid.com/ovidweb.cgi?T=JS&PAGE=reference&D=emexb&NEWS=N&AN=2033255564
ER  -  

Link to the Ovid Full Text or citation: https://ovidsp.ovid.com/ovidweb.cgi?T=JS&CSC=Y&NEWS=N&PAGE=fulltext&D=emexb&DO=10.1016%2fj.drugalcdep.2023.110095Link to the External Link Resolver: https://leeds.primo.exlibrisgroup.com/openurl/44LEE_INST/44LEE_INST:VU1?sid=OVID:embase&id=pmid:&id=doi:10.1016%2Fj.drugalcdep.2023.110095&issn=0376-8716&isbn=&volume=260&issue=Supplement&spage=110095&pages=&date=2024&title=Drug+and+Alcohol+Dependence&atitle=CAREGIVING+AND+COPING%3A+ALCOHOL+USE+DURING+THE+PANDEMIC+IN+NEW+YORK+CITY&aulast=Nunez 

27. 
TY  - JOUR
DB  - Embase Weekly Updates
AN  - 2033255507
T1  - Trauma and Craving Among Those Reentering From the Criminal Justice System With Opioid Use Disorder: Treatment Implications
T3  - Abstracts from the 2023 Annual Meeting of the College on Problems of Drug Dependence. Downtown Denver Sheraton, Denver United States.
A1  - Fendrich M.
A1  - Dubuque-Gallo C.
A1  - Russell B.
A1  - Park C. 
Y1  - 2024//
N2  - Select Drug Category Opiates/Opioids Topic Substance Use Disorder Abstract Detail Clinical - Epidemiology Abstract Category Original Research Aim: To better understand how trauma history impacts craving and the treatment experience for those with OUD diagnoses receiving MAT who have recently experienced criminal justice involvement. Method(s): Thirty-eight participants were enrolled in a baseline video interview using REDCap. Most were male (66%), and Latinx (55%) with at least a high school diploma (74%). Participants ranged from 29 to 68 years of age. All had recent criminal justice system involvement. Adverse childhood experiences were assessed via the ACE questionnaire. Opioid craving was assessed via the Opioid Craving Scale (OCS). Analyses employed multiple regression. Result(s): The median ACE score was 7, the mode was 8 and over two thirds (68%) reported at least 8 events. Four participants reported all 10 events while only 3 participants reported no events at all. Given the negative skew of the ACE scores, we analyzed the measure as a dichotomy with scores lower than 8 contrasted with those 8 and above. OCS scores ranged from 0 to 82, with a median of 10. We regressed OCS scores on the dichotomous ACE measure, controlling for race/ethnicity, gender, education and age. The model, which generated an R2 of 0.39, suggested that those endorsing 8 or more ACEs had significantly elevated OCS scores (b= 2.403; s.e.=.94; p <.02). Conclusion(s): Our data suggest that adverse childhood experiences are particularly salient and extremely elevated for those reentering from the criminal justice system who also present with OUD. The links between extremely elevated trauma and reports of ongoing craving for opioids among those receiving medication assisted treatment for OUD underscore the importance of designing programs that focus not just on treating dependence, but also on addressing underlying and persistent sequela of trauma impacting ongoing everyday experience of those reentering the community from the criminal justice system. Financial Support: This study was supported by a grant from the University of Connecticut Office of the Vice President for ResearchCopyright © 2023
KW  - adult
KW  - Adverse Childhood Experiences Questionnaire
KW  - childhood adversity
KW  - conference abstract
KW  - Connecticut
KW  - *craving
KW  - *criminal justice
KW  - drug dependence
KW  - drug therapy
KW  - ethnicity
KW  - female
KW  - high school
KW  - Hispanic
KW  - human
KW  - *injury
KW  - male
KW  - multiple regression
KW  - race
KW  - therapy
KW  - video interview
KW  - *opiate
JF  - Drug and Alcohol Dependence
JA  - Drug Alcohol Depend.
LA  - English
VL  - 260
IS  - Supplement
SP  - 110677
CY  - Netherlands
PB  - Elsevier Ireland Ltd
SN  - 0376-8716
SN  - 1879-0046
M1  - (Fendrich) Advocate Aurora Research Institute, United States
M1  - (Dubuque-Gallo, Russell, Park) University of Connecticut, United States
DO  - https://dx.doi.org/10.1016/j.drugalcdep.2023.110677
PT  - Conference Abstract
L2  - http://ovidsp.ovid.com/ovidweb.cgi?T=JS&PAGE=reference&D=emexb&NEWS=N&AN=2033255507
ER  -  

Link to the Ovid Full Text or citation: https://ovidsp.ovid.com/ovidweb.cgi?T=JS&CSC=Y&NEWS=N&PAGE=fulltext&D=emexb&DO=10.1016%2fj.drugalcdep.2023.110677Link to the External Link Resolver: https://leeds.primo.exlibrisgroup.com/openurl/44LEE_INST/44LEE_INST:VU1?sid=OVID:embase&id=pmid:&id=doi:10.1016%2Fj.drugalcdep.2023.110677&issn=0376-8716&isbn=&volume=260&issue=Supplement&spage=110677&pages=&date=2024&title=Drug+and+Alcohol+Dependence&atitle=Trauma+and+Craving+Among+Those+Reentering+From+the+Criminal+Justice+System+With+Opioid+Use+Disorder%3A+Treatment+Implications&aulast=Fendrich 

28. 
TY  - JOUR
DB  - Embase Weekly Updates
AN  - 2033255343
T1  - Photovoice - a Methodology to Engage People With Lived Experience in Order to Understand Contextual Drivers of the Opioid Epidemic and Promote Community Activism
T3  - Abstracts from the 2023 Annual Meeting of the College on Problems of Drug Dependence. Downtown Denver Sheraton, Denver United States.
A1  - Balvanz P.
A1  - Curran A.
A1  - Martin A.
A1  - Damato-MacPherson C.
A1  - Gratton R. 
Y1  - 2024//
N2  - Select Drug Category Opiates/Opioids Topic Prevention Abstract Detail Other Abstract Category Original Research Aim: To implement a Photovoice project in Ware, Massachusetts with people with lived experience (PWLE) so as to understand the localized context of drug use and to elicit actions to mediate the impact of opioid use disorder. Method(s): We recruited eight PWLE to participate in a project that included an orientation, four Photovoice sessions, and an action planning session. In Photovoice sessions participants 1) developed a photo-topic related to the local opioid epidemic (e.g. stigma), 2) took and shared representative photos, and 3) participated in a facilitated discussion on the topic. Discussions concluded with a brainstorm of action items. Result(s): Several themes emerged across sessions: economic decline and lack of recreation has eroded community connectivity, providing fertile ground for drug use, lack of transportation severely limits economic opportunities, recreation, and recovery options, having a purpose and responsibility are protective against drug use, social support in the form of role models inspire purpose, and recreation is key to replacing drugs. In response to these sessions, participants developed several actions to address the impact of the opioid epidemic: community events to share project insights, park clean-up day by people in recovery to display constructive community contributions, and advocacy for detox or methadone clinic in recently closed hospital. Conclusion(s): Photovoice provided an excellent venue for PWLE to have conversations about the opioid epidemic in their community, as well as suggest actions to curb drug use. Financial Support: The National Institutes of Health through the NIH HEAL Initiative under award numbers: UM1DA049406, UM1DA049412, UM1DA049415, UM1DA049417 and UM1DA049394.Copyright © 2023
KW  - brainstorming
KW  - *community
KW  - conference abstract
KW  - controlled study
KW  - drug therapy
KW  - drug use
KW  - female
KW  - human
KW  - male
KW  - *methodology
KW  - national health organization
KW  - *opiate addiction
KW  - *personal experience
KW  - prevention
KW  - social support
KW  - stigma
KW  - lapretolimod
KW  - methadone
KW  - *opiate
JF  - Drug and Alcohol Dependence
JA  - Drug Alcohol Depend.
LA  - English
VL  - 260
IS  - Supplement
SP  - 110199
CY  - Netherlands
PB  - Elsevier Ireland Ltd
SN  - 0376-8716
SN  - 1879-0046
M1  - (Balvanz, Martin, Damato-MacPherson) Boston Medical Center, United States
M1  - (Curran) WMTC, United States
M1  - (Gratton) BHN, United States
DO  - https://dx.doi.org/10.1016/j.drugalcdep.2023.110199
PT  - Conference Abstract
L2  - http://ovidsp.ovid.com/ovidweb.cgi?T=JS&PAGE=reference&D=emexb&NEWS=N&AN=2033255343
ER  -  

Link to the Ovid Full Text or citation: https://ovidsp.ovid.com/ovidweb.cgi?T=JS&CSC=Y&NEWS=N&PAGE=fulltext&D=emexb&DO=10.1016%2fj.drugalcdep.2023.110199Link to the External Link Resolver: https://leeds.primo.exlibrisgroup.com/openurl/44LEE_INST/44LEE_INST:VU1?sid=OVID:embase&id=pmid:&id=doi:10.1016%2Fj.drugalcdep.2023.110199&issn=0376-8716&isbn=&volume=260&issue=Supplement&spage=110199&pages=&date=2024&title=Drug+and+Alcohol+Dependence&atitle=Photovoice+-+a+Methodology+to+Engage+People+With+Lived+Experience+in+Order+to+Understand+Contextual+Drivers+of+the+Opioid+Epidemic+and+Promote+Community+Activism&aulast=Balvanz 

29. 
TY  - JOUR
DB  - Embase Weekly Updates
AN  - 2033254890
T1  - Identifying Common Drug Abuse Products in Polysubstance and Serious Adverse Events
T3  - Abstracts from the 2023 Annual Meeting of the College on Problems of Drug Dependence. Downtown Denver Sheraton, Denver United States.
A1  - Bernander P.
A1  - Bau G.
A1  - Rockhill K.
A1  - Jewell J.
A1  - Dart R.
A1  - Ellis M.
A1  - Black J. 
Y1  - 2024//
N2  - Select Drug Category Polydrug (i.e., concurrent use two or more drugs) Topic Substance Use Disorder Abstract Detail Other Abstract Category Original Research Aim: To identify common drug products in polysubstance abuse cases by medical outcome and to corroborate these occurrences using treatment center case data. Method(s): Data were obtained from the Researched Abuse, Diversion and Addiction-Related Surveillance (RADARS) Poison Center Program (PC) for intentional abuse cases for the last five years of data (3rd quarter 2017- 2nd quarter 2022). Classification of polysubstance use was identified at active pharmaceutical ingredient and formulation level and most common occurrences were quantified. Percentage of medical outcomes were assessed by each classification. Identified drugs were cross-referenced to RADARS System Treatment Center Programs Combined (TC) for endorsements and polysubstance abuse. Result(s): Among 20,381 PC intentional abuse exposures, 50.8% (n=10,344) involved multiple drugs (mean=2.7, median 2.0, max= 17). Life-threatening symptoms and/or death (serious adverse event, SAE) occurred in 38.6% (n=3,879) of cases involving only one drug and 30.2% (n=3,127) of polysubstance cases. Regardless of case classification, the most common formulations involved were immediate-release (IR) oxycodone, IR hydrocodone, IR amphetamine, buprenorphine oral films, and illicit fentanyl. When assessing SAE exposures, 45.2% (n=3,165) involved fentanyl, of which 40.0% (n=1,265) involved polysubstance abuse. During the same surveillance period there were 36,162 TC respondents, and 69.2% (n=21,756) endorsed use of multiple drugs in the last 30 days (mean=5.3, median 4.0, max=36). Over half of polysubstance respondents (53.4%, n=11,624) indicated use of at least one of the most common formulations seen in the PC cases. Conclusion(s): The drugs most commonly observed in polysubstance cases are those with high prescription volume as well as illicit fentanyl; a notable portion of exposures were life-threatening in PC data. In SAE abuse cases, illicit fentanyl is a prevalent driver, usually in a single-substance exposure. Financial Support: The RADARS System is supported by subscriptions from pharmaceutical manufacturers, government and non-government agencies for surveillance, research and reporting services. RADARS System is the property of Denver Health and Hospital Authority, a political subdivision of the State of Colorado. Denver Health retains exclusive ownership of all data, databases and systems. Subscribers do not participate in data collection, nor do they have access to the raw data.Copyright © 2023
KW  - adult
KW  - *adverse event
KW  - Colorado
KW  - conference abstract
KW  - controlled study
KW  - *drug abuse
KW  - drug dependence
KW  - female
KW  - human
KW  - major clinical study
KW  - male
KW  - poison center
KW  - polypharmacy
KW  - prescription
KW  - amphetamine
KW  - buprenorphine
KW  - fentanyl
KW  - hydrocodone
KW  - oxycodone
KW  - poison
JF  - Drug and Alcohol Dependence
JA  - Drug Alcohol Depend.
LA  - English
VL  - 260
IS  - Supplement
SP  - 110858
CY  - Netherlands
PB  - Elsevier Ireland Ltd
SN  - 0376-8716
SN  - 1879-0046
M1  - (Bernander, Bau, Rockhill, Jewell, Dart, Black) Rocky Mountain Poison and Drug Safety, Denver Health and Hospital Authority, United States
M1  - (Ellis) Washington University in St. Louis, United States
M1  - (Black) Rocky Mountain Poison and Drug Safety, United States
DO  - https://dx.doi.org/10.1016/j.drugalcdep.2023.110858
PT  - Conference Abstract
L2  - http://ovidsp.ovid.com/ovidweb.cgi?T=JS&PAGE=reference&D=emexb&NEWS=N&AN=2033254890
ER  -  

Link to the Ovid Full Text or citation: https://ovidsp.ovid.com/ovidweb.cgi?T=JS&CSC=Y&NEWS=N&PAGE=fulltext&D=emexb&DO=10.1016%2fj.drugalcdep.2023.110858Link to the External Link Resolver: https://leeds.primo.exlibrisgroup.com/openurl/44LEE_INST/44LEE_INST:VU1?sid=OVID:embase&id=pmid:&id=doi:10.1016%2Fj.drugalcdep.2023.110858&issn=0376-8716&isbn=&volume=260&issue=Supplement&spage=110858&pages=&date=2024&title=Drug+and+Alcohol+Dependence&atitle=Identifying+Common+Drug+Abuse+Products+in+Polysubstance+and+Serious+Adverse+Events&aulast=Bernander 

30. 
TY  - JOUR
DB  - Embase Weekly Updates
AN  - 2033254876
T1  - Brief Xenon Gas Inhalation Attenuates Naltrexone-Precipitated Morphine Withdrawal Symptoms in Morphine-Dependent Mice
T3  - Abstracts from the 2023 Annual Meeting of the College on Problems of Drug Dependence. Downtown Denver Sheraton, Denver United States.
A1  - Kaufman M.
A1  - Meloni E.
A1  - Meloni D.
A1  - Paronis C.
A1  - Bogin V. 
Y1  - 2024//
N2  - Select Drug Category Opiates/Opioids Topic SBIR/STTR Abstract Detail Preclinical - In Vivo Abstract Category Original Research Aim: Opioid withdrawal symptoms (OWS) are highly aversive and prompt unprescribed opioid use, which in turn increases morbidity, mortality, and, among individuals being treated for opioid use disorder (OUD), relapse. OWS are driven by sympathetic nervous system (SNS) hyperactivity that occurs as blood opioid levels wane. We tested whether brief inhalation of low concentration (30%) xenon gas, which inhibits SNS hyperactivity, attenuates naltrexone-precipitated withdrawal signs and symptoms in morphine-dependent mice. Method(s): Adult CD-1 male mice (N=32) were implanted with morphine sulfate-loaded (60 mg/ml) minipumps (Alzet #2001) and maintained for 6 days to establish morphine dependence. On day 7, mice were given naltrexone (0.3 or 1.0 mg/kg, s.c.) and placed in a gas exposure chamber filled with air or 30% xenon. After 10 minutes, mice were transferred to plexiglass chambers and videorecorded for 45 minutes. Mouse jumping counts were the primary withdrawal sign of interest. Videos were scored by an experienced rater blinded to treatment. Result(s): Xenon-exposed mice exhibited one-third as many jumps as air-treated mice (P<0.05, 2-sided unpaired t-test, Welch's correction for unequal variances). The treatment difference constituted a large effect size (Cohen's d) of 0.88. No treatment effects were detected for other withdrawal signs or symptoms. Conclusion(s): Brief 30% xenon inhalation substantially attenuated naltrexone-precipitated jumping in morphine-dependent male mice. We are determining whether xenon's effects extend to females. Naltrexone induces more intense OWS than typically experienced by individuals with OUD during spontaneous withdrawal. Accordingly, we hypothesize that xenon inhaled briefly on demand, using a handheld xenon inhalation device, will attenuate spontaneous OWS. If so, xenon could be used to ease access to buprenorphine or naltrexone, initiation of which requires individuals to taper opioids and experience OWS. Additionally, among those in treatment for OUD, xenon could reduce emergent OWS that drive unprescribed opioid use and relapse. Financial Support: R41DA055403, U18DA052344, R01DA039044, NIDA Drug Supply ProgramCopyright © 2023
KW  - adult
KW  - animal experiment
KW  - animal model
KW  - conference abstract
KW  - drug therapy
KW  - effect size
KW  - exposure chamber
KW  - female
KW  - hyperactivity
KW  - *inhalation
KW  - jumping
KW  - male
KW  - minipump
KW  - morbidity
KW  - morphine addiction
KW  - mortality
KW  - mouse
KW  - nonhuman
KW  - pharmacology
KW  - relapse
KW  - videorecording
KW  - *withdrawal syndrome
KW  - buprenorphine
KW  - *morphine
KW  - morphine sulfate
KW  - *naltrexone
KW  - opiate
KW  - *xenon
JF  - Drug and Alcohol Dependence
JA  - Drug Alcohol Depend.
LA  - English
VL  - 260
IS  - Supplement
SP  - 110300
CY  - Netherlands
PB  - Elsevier Ireland Ltd
SN  - 0376-8716
SN  - 1879-0046
M1  - (Kaufman, Meloni, Meloni, Paronis) McLean Hospital, Harvard Medical School, United States
M1  - (Bogin) Nobilis Therapeutics, Inc., United States
DO  - https://dx.doi.org/10.1016/j.drugalcdep.2023.110300
PT  - Conference Abstract
L2  - http://ovidsp.ovid.com/ovidweb.cgi?T=JS&PAGE=reference&D=emexb&NEWS=N&AN=2033254876
ER  -  

Link to the Ovid Full Text or citation: https://ovidsp.ovid.com/ovidweb.cgi?T=JS&CSC=Y&NEWS=N&PAGE=fulltext&D=emexb&DO=10.1016%2fj.drugalcdep.2023.110300Link to the External Link Resolver: https://leeds.primo.exlibrisgroup.com/openurl/44LEE_INST/44LEE_INST:VU1?sid=OVID:embase&id=pmid:&id=doi:10.1016%2Fj.drugalcdep.2023.110300&issn=0376-8716&isbn=&volume=260&issue=Supplement&spage=110300&pages=&date=2024&title=Drug+and+Alcohol+Dependence&atitle=Brief+Xenon+Gas+Inhalation+Attenuates+Naltrexone-Precipitated+Morphine+Withdrawal+Symptoms+in+Morphine-Dependent+Mice&aulast=Kaufman 

31. 
TY  - JOUR
DB  - Embase Weekly Updates
AN  - 2033254839
T1  - Long-Term Relationship Between Opioid Use and Change in HIV Disease Severity: A Prospective Cohort Study
T3  - Abstracts from the 2023 Annual Meeting of the College on Problems of Drug Dependence. Downtown Denver Sheraton, Denver United States.
A1  - Bhondoekhan F.
A1  - Danieli C.
A1  - Abrahamowicz M.
A1  - Marshall B.D.L.
A1  - Milloy M.-J. 
Y1  - 2024//
N2  - Select Drug Category Opiates/Opioids Topic Epidemiology Abstract Detail Other Abstract Category Original Research Aim: We sought to model the cumulative, long-term effect of self-reported opioid use using weighted cumulative exposure (WCE) models on change in Veterans Aging Cohort (VACS) Index score, a measure of HIV disease severity, among people with HIV (PWH). Method(s): ART-exposed PWH who enrolled from December 2005 to November 2017 in the AIDS Care Cohort to Evaluate Exposure to Survival Services prospective cohort study in Vancouver, Canada were studied. Baseline surveys collected sociodemographic and substance use information, and follow-up occurred every six months. Opioid use was defined as self-reported illicit use of prescription opioids and/or heroin in the past six months. The outcome was VACS Index score. WCE models estimated the relative impact of past opioid use on the current change in VACS Index score. Conventional linear mixed models were used as a comparative reference to the WCE models. Result(s): The study comprised 483 ART-exposed PWH, 21.2% (n=102) of whom used opioids at baseline. Median age was 44.1 years, 42.4% identified as Indigenous, and 34.2% were female. Median VACS Index score at baseline was 21 (IQR= 12 - 29), and median follow-up time was 6.7 years (IQR= 3.5 - 8.6 years). The results from the WCE model indicated that opioid use from approximately the past 1.5 - 3 years were associated with statistically significant decreases in the current VACS index score. The conventional linear mixed model estimated that ever using opioids in the past 6 months resulted in an average 0.04 point (95%CI: -0.83 - 0.76) decrease in VACS Index score. Conclusion(s): WCE models capture dynamic patterns of self-reported opioid use that may inform more realistic modeling of substance use behavior on health outcomes. Financial Support: This study was supported by the National Institute on Drug Abuse (U01DA021525).Copyright © 2023
KW  - adult
KW  - Canada
KW  - cohort analysis
KW  - conference abstract
KW  - controlled study
KW  - drug therapy
KW  - female
KW  - follow up
KW  - human
KW  - *Human immunodeficiency virus infection
KW  - major clinical study
KW  - male
KW  - prescription
KW  - *severity of illness index
KW  - special situation for pharmacovigilance
KW  - substance use
KW  - veteran
KW  - diamorphine
KW  - *opiate
JF  - Drug and Alcohol Dependence
JA  - Drug Alcohol Depend.
LA  - English
VL  - 260
IS  - Supplement
SP  - 110536
CY  - Netherlands
PB  - Elsevier Ireland Ltd
SN  - 0376-8716
SN  - 1879-0046
M1  - (Bhondoekhan, Marshall) Brown University School of Public Health, United States
M1  - (Danieli, Abrahamowicz) McGill University Health Centre, United States
M1  - (Milloy) University of British Columbia, United States
DO  - https://dx.doi.org/10.1016/j.drugalcdep.2023.110536
PT  - Conference Abstract
L2  - http://ovidsp.ovid.com/ovidweb.cgi?T=JS&PAGE=reference&D=emexb&NEWS=N&AN=2033254839
ER  -  

Link to the Ovid Full Text or citation: https://ovidsp.ovid.com/ovidweb.cgi?T=JS&CSC=Y&NEWS=N&PAGE=fulltext&D=emexb&DO=10.1016%2fj.drugalcdep.2023.110536Link to the External Link Resolver: https://leeds.primo.exlibrisgroup.com/openurl/44LEE_INST/44LEE_INST:VU1?sid=OVID:embase&id=pmid:&id=doi:10.1016%2Fj.drugalcdep.2023.110536&issn=0376-8716&isbn=&volume=260&issue=Supplement&spage=110536&pages=&date=2024&title=Drug+and+Alcohol+Dependence&atitle=Long-Term+Relationship+Between+Opioid+Use+and+Change+in+HIV+Disease+Severity%3A+A+Prospective+Cohort+Study&aulast=Bhondoekhan 

32. 
TY  - JOUR
DB  - Embase Weekly Updates
AN  - 2033254835
T1  - Co-Occurrence of Gaming Disorder and Drug Dependence in People who Use Stimulants During the Era of COVID-19 Pandemic in Taiwan
T3  - Abstracts from the 2023 Annual Meeting of the College on Problems of Drug Dependence. Downtown Denver Sheraton, Denver United States.
A1  - Lee T.S.-H.
A1  - Huang M.-C.
A1  - Chen L.-Y.
A1  - Wu K.-H.
A1  - Fang S.-C.
A1  - Huang C.-Y.
A1  - Lin C.
A1  - Chen C.-H.
A1  - Su L.-W.
A1  - Lin Y.-L.
A1  - Wu Y.-J.
A1  - Hung C.-C. 
Y1  - 2024//
N2  - Select Drug Category Stimulants Topic Comorbidities Abstract Detail Other Abstract Category Original Research Aim: Avoidance of crowd and people gatherings is the behavior measure used to lower the risk of COVID-19 spread all over the world in the past 2 years. Consequently, people staying at home playing videogames has become more frequent. However, gaming can be problematic and potentially addictive and problematic gamers can experience co-occurring behavioral or substance use-related problems. Here we report the co-occurrence of stimulant dependence with gaming disorder. Method(s): We recruited 769 individuals who used stimulants from 3 hospitals that provide addiction treatment in Taiwan between August 2021 and October 2022. A semi-structured questionnaire was used to collect gender, education, sexual preferences, marital status, severity of stimulant dependence, and videogaming disorder was collected. Logistic regression was performed to examine the association of stimulant dependence and gaming disorder after other demographics controlled. Result(s): Of the participants, 102 (13.3%) were female and 667 (86.7%) were male. Other characteristics assessed included: employment (549 (72.1%) had full time job); sexual preference (619 (80.5%) heterosexual and 132 (17.2%) LGBTQ); marital status (470 (61.3%) single, 141 (18.4%) married and 154 (20.1%) separated/divorced/widowed); and,education (221 (29.0%) less than junior high, 332 (43.5%) high school and 210 (27.5%) college or above). For clinical diagnosis, 364 (47.3%) were severely stimulant dependent and 114 (14.8%) had gaming disorder. Participants with severe stimulant dependence were more likely to be LGBTQ, single, and had college education. Results from logistic regression showed that severe stimulant dependence were significantly associated with gaming disorder after controlling for age, gender, employment, sexual preference, education and marital status. Conclusion(s): These results strongly suggest the co-occurrence of severity of stimulant dependence and gaming disorder. This warrants further investigation. Financial Support: Ministry of Science and Technology Taiwan (MOST 109-2410-H-003-017-SS3)Copyright © 2023
KW  - adult
KW  - avoidance behavior
KW  - comorbidity
KW  - conference abstract
KW  - controlled study
KW  - *coronavirus disease 2019
KW  - divorced person
KW  - *drug dependence
KW  - drug therapy
KW  - employment
KW  - female
KW  - full time employment
KW  - *game addiction
KW  - heterosexuality
KW  - high school
KW  - human
KW  - LGBTQIA+ people
KW  - major clinical study
KW  - male
KW  - marriage
KW  - married person
KW  - structured questionnaire
KW  - substance use
KW  - *Taiwan
KW  - video game
KW  - widowed person
KW  - *central stimulant agent
JF  - Drug and Alcohol Dependence
JA  - Drug Alcohol Depend.
LA  - English
VL  - 260
IS  - Supplement
SP  - 110870
CY  - Netherlands
PB  - Elsevier Ireland Ltd
SN  - 0376-8716
SN  - 1879-0046
M1  - (Lee) National Taiwan Normal University, Taiwan (Republic of China)
M1  - (Huang, Chen, Lin, Wu) Taipei City Hospital, Taiwan (Republic of China)
M1  - (Wu, Lin) Taoyuan Psychiatric Center, Taiwan (Republic of China)
M1  - (Fang) Mackay Medical College, Taiwan (Republic of China)
M1  - (Huang, Hung) Bali Psychiatric Center, Taiwan (Republic of China)
M1  - (Chen) National Taipei University, Taiwan (Republic of China)
M1  - (Su) Taipei Medical University-Shuang Ho Hospital, Taiwan (Republic of China)
DO  - https://dx.doi.org/10.1016/j.drugalcdep.2023.110870
PT  - Conference Abstract
L2  - http://ovidsp.ovid.com/ovidweb.cgi?T=JS&PAGE=reference&D=emexb&NEWS=N&AN=2033254835
ER  -  

Link to the Ovid Full Text or citation: https://ovidsp.ovid.com/ovidweb.cgi?T=JS&CSC=Y&NEWS=N&PAGE=fulltext&D=emexb&DO=10.1016%2fj.drugalcdep.2023.110870Link to the External Link Resolver: https://leeds.primo.exlibrisgroup.com/openurl/44LEE_INST/44LEE_INST:VU1?sid=OVID:embase&id=pmid:&id=doi:10.1016%2Fj.drugalcdep.2023.110870&issn=0376-8716&isbn=&volume=260&issue=Supplement&spage=110870&pages=&date=2024&title=Drug+and+Alcohol+Dependence&atitle=Co-Occurrence+of+Gaming+Disorder+and+Drug+Dependence+in+People+who+Use+Stimulants+During+the+Era+of+COVID-19+Pandemic+in+Taiwan&aulast=Lee 

33. 
TY  - JOUR
DB  - Embase Weekly Updates
AN  - 2033254785
T1  - You Can See that the Culture is Definitely Changing: Peer-Facilitated Telemedicine Hepatitis-C Treatment for People who Use Drugs
T3  - Abstracts from the 2023 Annual Meeting of the College on Problems of Drug Dependence. Downtown Denver Sheraton, Denver United States.
A1  - Hoffman K.
A1  - Shin S.
A1  - Leichtling G.
A1  - Spencer H.
A1  - Gailey T.
A1  - Seaman A.
A1  - Korthuis P.T. 
Y1  - 2024//
N2  - Select Drug Category Opiates/Opioids Topic Health Services Abstract Detail Other Abstract Category Original Research Aim: The Oregon HOPE Tele-HCV study randomized PWUD living with HCV in rural Oregon to peer-facilitated and streamlined telemedicine HCV treatment (peer tele-HCV) versus enhanced usual care (EUC) and assessed sustained virologic response at 12 weeks post treatment (SVR12). Peer Support Specialists (peers) conducted HCV screening in the community, facilitated pretreatment evaluation and linkage to telemedicine HCV treatment clinicians, and supported participants in HCV medication adherence. A qualitative investigation queried telemedicine clinicians and peers about their key factors related to the model's outcomes. Method(s): Two remote audio/video recorded focus groups were conducted, one with clinicians (n=5) and the other with peers (n=7). Group interviews lasted one hour. Recordings were professionally transcribed for Thematic Analysis with a mixed deductive and inductive framework. Result(s): Four themes emerged from the interview data. Deductive themes included: 1) Key peer-level elements such as providing support during potentially difficult lab draws, creating a peer-facilitated "bubble of trust" between patients and clinicians, enabling technology access, and facilitating stabilizing wrap-around services (e.g., housing vouchers) 2) Key clinician-level factors such as having dedicated time for case consults with peers and providers trained in working with PWUD and skilled in identifying related clinical concerns 3) Key systems-level elements included the importance of standing lab and pharmacy orders, capacity for unscheduled, peer-facilitated appointments, telemedicine as a method of trauma informed care, and seamless communication strategies. A fourth inductive theme emerged regarding cultural changes; subthemes included decreased internalized stigma for patients who use drugs and a paradigm shift to low barrier, noncontingent, harm reduction approaches to treating HCV among PWUD. Conclusion(s): This harm reduction model makes space for PWUD to receive HCV treatment, regardless of drug use. Implementing support from peer specialists, telemedicine technology, and streamlined testing and treatment strategies may engage more rural PWUD living with HCV with the cure. Financial Support: National Institute on Drug AbuseCopyright © 2023
KW  - clinical article
KW  - conference abstract
KW  - controlled study
KW  - drug therapy
KW  - drug use
KW  - female
KW  - harm reduction
KW  - *hepatitis C
KW  - housing
KW  - human
KW  - interview
KW  - male
KW  - medication compliance
KW  - peer group
KW  - randomized controlled trial
KW  - special situation for pharmacovigilance
KW  - stigma
KW  - sustained virologic response
KW  - *telemedicine
KW  - thematic analysis
KW  - videorecording
KW  - opiate
JF  - Drug and Alcohol Dependence
JA  - Drug Alcohol Depend.
LA  - English
VL  - 260
IS  - Supplement
SP  - 110318
CY  - Netherlands
PB  - Elsevier Ireland Ltd
SN  - 0376-8716
SN  - 1879-0046
M1  - (Hoffman, Spencer, Gailey, Seaman, Korthuis) Oregon Health and Science University, United States
M1  - (Shin, Leichtling) Comagine Health, United States
DO  - https://dx.doi.org/10.1016/j.drugalcdep.2023.110318
PT  - Conference Abstract
L2  - http://ovidsp.ovid.com/ovidweb.cgi?T=JS&PAGE=reference&D=emexb&NEWS=N&AN=2033254785
ER  -  

Link to the Ovid Full Text or citation: https://ovidsp.ovid.com/ovidweb.cgi?T=JS&CSC=Y&NEWS=N&PAGE=fulltext&D=emexb&DO=10.1016%2fj.drugalcdep.2023.110318Link to the External Link Resolver: https://leeds.primo.exlibrisgroup.com/openurl/44LEE_INST/44LEE_INST:VU1?sid=OVID:embase&id=pmid:&id=doi:10.1016%2Fj.drugalcdep.2023.110318&issn=0376-8716&isbn=&volume=260&issue=Supplement&spage=110318&pages=&date=2024&title=Drug+and+Alcohol+Dependence&atitle=You+Can+See+that+the+Culture+is+Definitely+Changing%3A+Peer-Facilitated+Telemedicine+Hepatitis-C+Treatment+for+People+who+Use+Drugs&aulast=Hoffman 

34. 
TY  - JOUR
DB  - Embase Weekly Updates
AN  - 2033254109
T1  - Adaptation of a Digital Intervention to Reduce Substance Use and Increase Contraceptive Access Among Women Involved in Criminal Legal Systems
T3  - Abstracts from the 2023 Annual Meeting of the College on Problems of Drug Dependence. Downtown Denver Sheraton, Denver United States.
A1  - Slavin M.
A1  - Black C. 
Y1  - 2024//
N2  - Select Drug Category Other, Multiple drugs Topic Criminal Justice Abstract Detail Clinical - Experimental Abstract Category Program Descriptions Aim: The goal of my NIDA-funded K01 study is to adapt and determine the feasibility and acceptability of a digital intervention, which will include facilitated group-based treatment via videoconference, along with interactive activities, for reproductive-aged women with a recent history of incarceration or community supervision. The intervention will specifically target women involved in criminal legal systems (WICL) with substance use disorders (SUDs) and unmet contraceptive needs (i.e., are fecund, sexually active, and report not wanting more children or wanting to delay the next child but are not using any method of contraception). In the U.S., the population of adult WICL, a majority of whom are reproductive-aged, (18-44) has grown 750% between 1980 and 2017, largely fueled by the "war on drugs." Many of these women have SUDs and unmet contraceptive needs, influenced by synergistic individual-, interpersonal-, and community-level risk factors, including inadequate health services access, lack of social support, intimate partner violence (IPV), and low self-efficacy. Unmet contraceptive needs result in high rates of unintended pregnancies (UPs; i.e., unwanted or mistimed) among WICJ with SUDs. UPs are associated with delayed recognition of pregnancy, poor utilization of prenatal care, higher rates of obstetric complications, postpartum depression and stress, and premature and low-birth-weight babies. Extant interventions among WICL who use drugs often focus on sexually transmitted infections (STIs) and HIV, while leaving out UPs. Among reproductive-aged women in general, digital interventions are effective at reducing drug use and increasing contraceptive use, holding additional benefits over face-to-face interventions including ease and reliability of implementation, accessibility, and personalization. Digital HIV-prevention interventions for WICL who use drugs can provide a key platform to target UPs among reproductive-aged women. Multimedia WORTH, an evidence-based HIV-prevention intervention uses in-person groups and digital interactive activities to address risk factors/barriers among WICL who use drugs (e.g., inadequate health services access, social support, IPV, and self-efficacy) and is effective at increasing condom use. I will adapt Multimedia WORTH for reproductive-aged WICL with SUDs and unmet contraceptive needs through a greater focus on reducing illicit drug use and increasing all forms of contraceptive use (e.g., barrier methods, birth control pills, long-acting reversible contraception) through a digital intervention that includes facilitated group-based treatment via videoconference and interactive activities. Methods (Optional): My method to adapt the WORTH intervention for this population will consist of three research aims (RAs): RA1: Identify modifiable determinants of drug and contraceptive use among reproductive-aged WICJ with SUD histories and unmet contraceptive needs. I will conduct ~25 semi-structured interviews with WICL (aged 18-44) recruited from NYC-based social service/advocacy organizations to inform the selection of intervention content and delivery methods in RA2. RA2: Adapt Multimedia WORTH for reproductive-aged WICL with SUDs and unmet contraceptive needs. Using the ADAPT-ITT43 model for intervention adaptation, I will identify strategies to address barriers discussed in RA1 to reducing drug use and using contraception, adapt them for WICJ, and integrate them into Multimedia WORTH. I will create a community advisory board (CAB) of ~10 reproductive-aged women in the community, as well as representatives from social service and advocacy organizations that support women involved in CL systems. I will test and refine the digital intervention, based on feedback from the CAB. RA 3: Pilot test the intervention, evaluate feasibility, acceptability, and obtain preliminary effect size estimates at 3-month follow-up. I will conduct a randomized controlled trial (RCT) of (n=50) NYC-based reproductive-aged WICL with SUDs and unmet contraceptive needs. Women will be randomized to the intervention (n=25) or a group-based wellness control condition (n=25), also facilitated online, that promotes fitness and stress reduction skills, assesses SUD, SRH, and HIV/STI risks, and provides referrals to treatment. Conclusion(s): My primary aims are to assess: (1) feasibility, by session attendance, treatment completion, drop-outs, and reasons for termination, and (2) acceptability, by participant ease of use, helpfulness, and satisfaction. I will also obtain preliminary effect size estimates and generate data on distributions of study outcomes to inform a power analysis for a future R01 efficacy trial. My two primary outcomes are: (1) self-reported primary illicit drug use (i.e., deemed most problematic by the participant), confirmed by hair drug tests, and (2) contraceptive use (prescription for a contraceptive method considered to be "highly effective" or "effective" at preventing pregnancy; effective use of contraception; and improved contraceptive use). My secondary outcome is linkage to SUD treatment. Financial Support: NoneCopyright © 2023
KW  - *access to contraception
KW  - *adaptation
KW  - adult
KW  - aged
KW  - child
KW  - condom use
KW  - conference abstract
KW  - contraception
KW  - contraceptive behavior
KW  - controlled study
KW  - criminal justice
KW  - drug dependence
KW  - evidence based practice
KW  - female
KW  - follow up
KW  - human
KW  - incarceration
KW  - long-acting reversible contraception
KW  - low birth weight
KW  - major clinical study
KW  - maternal care
KW  - obstetric delivery
KW  - *offender
KW  - partner violence
KW  - patient referral
KW  - postnatal depression
KW  - power analysis
KW  - pregnancy
KW  - prenatal care
KW  - prescription
KW  - prevention
KW  - randomized controlled trial
KW  - reliability
KW  - risk factor
KW  - self concept
KW  - semi structured interview
KW  - sexually transmitted disease
KW  - social support
KW  - *substance use
KW  - unplanned pregnancy
KW  - videoconferencing
KW  - *contraceptive agent
KW  - illicit drug
KW  - oral contraceptive agent
JF  - Drug and Alcohol Dependence
JA  - Drug Alcohol Depend.
LA  - English
VL  - 260
IS  - Supplement
SP  - 110738
CY  - Netherlands
PB  - Elsevier Ireland Ltd
SN  - 0376-8716
SN  - 1879-0046
M1  - (Slavin, Black) Columbia University School of Social Work, United States
DO  - https://dx.doi.org/10.1016/j.drugalcdep.2023.110738
PT  - Conference Abstract
L2  - http://ovidsp.ovid.com/ovidweb.cgi?T=JS&PAGE=reference&D=emexb&NEWS=N&AN=2033254109
ER  -  

Link to the Ovid Full Text or citation: https://ovidsp.ovid.com/ovidweb.cgi?T=JS&CSC=Y&NEWS=N&PAGE=fulltext&D=emexb&DO=10.1016%2fj.drugalcdep.2023.110738Link to the External Link Resolver: https://leeds.primo.exlibrisgroup.com/openurl/44LEE_INST/44LEE_INST:VU1?sid=OVID:embase&id=pmid:&id=doi:10.1016%2Fj.drugalcdep.2023.110738&issn=0376-8716&isbn=&volume=260&issue=Supplement&spage=110738&pages=&date=2024&title=Drug+and+Alcohol+Dependence&atitle=Adaptation+of+a+Digital+Intervention+to+Reduce+Substance+Use+and+Increase+Contraceptive+Access+Among+Women+Involved+in+Criminal+Legal+Systems&aulast=Slavin 

35. 
TY  - JOUR
DB  - Embase Weekly Updates
AN  - 2033254005
T1  - Evaluating Patient Perspectives on Mixed Virtual and In-Person Group Settings
T3  - Abstracts from the 2023 Annual Meeting of the College on Problems of Drug Dependence. Downtown Denver Sheraton, Denver United States.
A1  - Oesterle T.
A1  - Karpyak V.
A1  - Breitinger S. 
Y1  - 2024//
N2  - Select Drug Category Polydrug (i.e., concurrent use two or more drugs) Topic Technology (e.g., mHealth) Abstract Detail Clinical - Experimental Abstract Category Original Research Aim: Patients in rural Southern Minnesota struggle with access to substance use disorder (SUD) treatment. Subsequently, we piloted a novel treatment model where patients could participate in group SUD treatment in person or virtually within the same group. This was accomplished using a large flat-screen TV and portable video teleconferencing technology. This technology utilized multiple moving cameras positioned in the center of the group room to allow group members to attend virtually but see and be seen clearly by those attending in person. Some patients only participated virtually (virtual only). Some patients only attended in person (in person). Some patients attended in person and occasionally attended virtually, depending on their desire (mixed). This study aimed to evaluate the patient's perspective on this treatment delivery modality. Method(s): 662 patients were provided a questionnaire asking a range of questions, including general overall satisfaction, understanding SUD as a disease, and how "connected" they felt to their counselor and fellow group members. Result(s): The virtual-only patients differed significantly from the in-person and mixed patients in multiple areas, including insight into SUD and "connection" with their counselor/group members. Notably, the in-person and mixed groups did not statistically distinguish themselves in any parameters. Furthermore, there was no overall difference in general satisfaction or intent to refer others to the program in any group. Conclusion(s): Our study shows the viability of the mixed group model in treating patients with SUD. Furthermore, we show that virtual-only patients describe feeling less connected and indicate they develop less insight into their SUD than patients who attend in person or mixed. Our study also indicates that if virtual patients are occasionally in-person, they self-report similar levels of cohesion and insight as patients attending in person. Financial Support: NoneCopyright © 2023
KW  - adult
KW  - camera
KW  - conference abstract
KW  - counselor
KW  - drug dependence
KW  - female
KW  - human
KW  - male
KW  - middle aged
KW  - polypharmacy
KW  - questionnaire
KW  - self report
KW  - teleconference
KW  - telehealth
KW  - videorecording
JF  - Drug and Alcohol Dependence
JA  - Drug Alcohol Depend.
LA  - English
VL  - 260
IS  - Supplement
SP  - 110596
CY  - Netherlands
PB  - Elsevier Ireland Ltd
SN  - 0376-8716
SN  - 1879-0046
M1  - (Oesterle, Karpyak, Breitinger) Mayo Clinic, United States
DO  - https://dx.doi.org/10.1016/j.drugalcdep.2023.110596
PT  - Conference Abstract
L2  - http://ovidsp.ovid.com/ovidweb.cgi?T=JS&PAGE=reference&D=emexb&NEWS=N&AN=2033254005
ER  -  

Link to the Ovid Full Text or citation: https://ovidsp.ovid.com/ovidweb.cgi?T=JS&CSC=Y&NEWS=N&PAGE=fulltext&D=emexb&DO=10.1016%2fj.drugalcdep.2023.110596Link to the External Link Resolver: https://leeds.primo.exlibrisgroup.com/openurl/44LEE_INST/44LEE_INST:VU1?sid=OVID:embase&id=pmid:&id=doi:10.1016%2Fj.drugalcdep.2023.110596&issn=0376-8716&isbn=&volume=260&issue=Supplement&spage=110596&pages=&date=2024&title=Drug+and+Alcohol+Dependence&atitle=Evaluating+Patient+Perspectives+on+Mixed+Virtual+and+In-Person+Group+Settings&aulast=Oesterle 

36. 
TY  - JOUR
DB  - Embase Weekly Updates
AN  - 2033253971
T1  - HIV Prevention Intervention Delivery via Facebook With Rural Appalachian Women who Use Drugs: Risk-Related Outcomes During Community Re-Entry Following Incarceration
T3  - Abstracts from the 2023 Annual Meeting of the College on Problems of Drug Dependence. Downtown Denver Sheraton, Denver United States.
A1  - Dickson M.
A1  - Pike E.
A1  - Staton M. 
Y1  - 2024//
N2  - Select Drug Category Polydrug (i.e., concurrent use two or more drugs) Topic Prevention Abstract Detail Other Abstract Category Original Research Aim: Rural Appalachia continues to experience high rates of injection drug use related to the opioid epidemic. Rural Appalachian women, specifically, are at increased risk for injection-related health consequences (e.g., HIV/HCV). Service barriers have resulted in a need to examine the effectiveness of alternative intervention delivery methods, such as Facebook. This study examined risk behaviors during community re-entry among justice-involved rural women who use drugs following an evidence-based HIV intervention adapted and delivered via Facebook. Method(s): Sixty women from two rural Appalachian jails were randomly selected, screened, and enrolled in a pilot study examining the feasibility of delivering an HIV intervention, which involved video delivery of NIDA Standard content in a private Facebook group. Among participants completing both the baseline and follow-up interviews (N=50), bivariate analyses were used to compare those randomized to the traditionally delivered NIDA Standard intervention (n=23) to those receiving the enhanced Facebook NIDA Standard intervention (n=27). McNemar's test was used to measure changes in risk behaviors between baseline and follow-up. Result(s): Analyses found significant decreases between baseline and follow-up in the percentage of individuals reporting past 3-month drug use (-48.0%; p <.001), past 3-month injection drug use (-60.0%; p <.001), exchanging sex in the previous 3 months (-81.0%; p <.001), and having used drugs prior to their last sexual encounter (-65.2%; p <.001), but there were no differences in reported risk behaviors across intervention groups. Conclusion(s): Results suggest that high-risk rural Appalachian women who are re-entering the community following incarceration may benefit from an HIV intervention delivered via Facebook - with outcomes similar to those receiving the traditional intervention. This highlights a cost-efficient way to potentially expand the reach of HIV prevention services in a region with known barriers to traditional modes of intervention delivery. Limitations include the use of self-report data and limited sample size. Financial Support: Research was supported by the National Institute on Drug Abuse of the National Institutes of Health under Award Number R34DA045563Copyright © 2023
KW  - adult
KW  - conference abstract
KW  - controlled study
KW  - correctional facility
KW  - female
KW  - follow up
KW  - human
KW  - *incarceration
KW  - interview
KW  - major clinical study
KW  - male
KW  - opiate addiction
KW  - pilot study
KW  - polypharmacy
KW  - prevention
KW  - randomized controlled trial
KW  - risk behavior
KW  - self report
KW  - *social media
KW  - videorecording
JF  - Drug and Alcohol Dependence
JA  - Drug Alcohol Depend.
LA  - English
VL  - 260
IS  - Supplement
SP  - 110857
CY  - Netherlands
PB  - Elsevier Ireland Ltd
SN  - 0376-8716
SN  - 1879-0046
M1  - (Dickson, Pike) University of Kentucky, United States
M1  - (Staton) University of Kentucky, College of Medicine, United States
DO  - https://dx.doi.org/10.1016/j.drugalcdep.2023.110857
PT  - Conference Abstract
L2  - http://ovidsp.ovid.com/ovidweb.cgi?T=JS&PAGE=reference&D=emexb&NEWS=N&AN=2033253971
ER  -  

Link to the Ovid Full Text or citation: https://ovidsp.ovid.com/ovidweb.cgi?T=JS&CSC=Y&NEWS=N&PAGE=fulltext&D=emexb&DO=10.1016%2fj.drugalcdep.2023.110857Link to the External Link Resolver: https://leeds.primo.exlibrisgroup.com/openurl/44LEE_INST/44LEE_INST:VU1?sid=OVID:embase&id=pmid:&id=doi:10.1016%2Fj.drugalcdep.2023.110857&issn=0376-8716&isbn=&volume=260&issue=Supplement&spage=110857&pages=&date=2024&title=Drug+and+Alcohol+Dependence&atitle=HIV+Prevention+Intervention+Delivery+via+Facebook+With+Rural+Appalachian+Women+who+Use+Drugs%3A+Risk-Related+Outcomes+During+Community+Re-Entry+Following+Incarceration&aulast=Dickson 

37. 
TY  - JOUR
DB  - Embase Weekly Updates
AN  - 2025910299
T1  - In-hospital outcomes of acute ischaemic stroke patients with atrial septal defect. A national inpatient sample study
A1  - Pana T.A.
A1  - Craigen F.
A1  - Mohamed M.O.
A1  - Mamas M.A.
A1  - Myint P.K. 
Y1  - 2023//
N2  - Background and Aims: Atrial septal defects (ASD) are a well-recognised risk factor for acute ischaemic stroke (AIS). We aimed to delineate the relationship between ASD and in-hospital AIS outcomes (mortality, severe stroke (National Institutes of Health Stroke Scale (NIHSS) > 15), prolonged hospitalisation > 4 days and routine home discharge) in contemporary practice using data from the United States National Inpatient Sample. Method(s): NIS admissions with a primary diagnosis of AIS between 2016-2018 were extracted. The NIHSS variable had 75% missing data, which were imputed using multiple imputations by chained equations. The relationship between ASD and the main outcomes was modelled using multivariable logistic regressions, adjusting for age, sex, comorbidities, stroke severity and revascularisation therapies. Result(s): 245,859 records representative of 1,229,295 AIS admissions were included, 35,840 (2.91%) of whom had ASD. ASD patients were younger (median age 63 years versus 72 years) and less likely to have traditional cardiovascular risk factors than their counterparts without ASD. ASD was independently associated with 58% lower odds of in-hospital mortality (hazard ratio (95% confidence interval) = 0.42 (0.33-0.54)), 18% lower odds of severe stroke (0.82 (0.71-0.94)), 20% higher odds of routine home discharge (1.20 (1.14-1.28)) and 28% higher odds of prolonged hospitalisation (1.28 (1.21-1.35)). Conclusion(s): ASD was associated with better in-hospital outcomes, which were likely driven by younger age, lower prevalence of traditional cardiovascular risk factors, and lower stroke severity. Further research is warranted to clarify the ASD anatomical characteristics which are most strongly associated with these associations.Copyright © 2023, E-Century Publishing Corporation. All rights reserved.
KW  - *acute ischemic stroke
KW  - adult
KW  - aged
KW  - alcohol abuse
KW  - anemia
KW  - article
KW  - atrial fibrillation
KW  - blood clot lysis
KW  - blood clotting disorder
KW  - body weight loss
KW  - brain ischemia
KW  - cardiovascular risk
KW  - cerebrovascular accident
KW  - chronic lung disease
KW  - cohort analysis
KW  - collagen vascular disease
KW  - comorbidity
KW  - congestive heart failure
KW  - depression
KW  - diabetes mellitus
KW  - disease severity
KW  - drug abuse
KW  - echocardiography
KW  - electrolyte disturbance
KW  - ethnicity
KW  - female
KW  - hazard ratio
KW  - health care cost
KW  - *heart atrium septum defect
KW  - hospital admission
KW  - hospital discharge
KW  - hospital mortality
KW  - *hospital patient
KW  - hospitalization
KW  - household
KW  - human
KW  - hypertension
KW  - hypothyroidism
KW  - kidney failure
KW  - length of stay
KW  - lymphoma
KW  - male
KW  - metastasis
KW  - middle aged
KW  - multivariate logistic regression analysis
KW  - National Institutes of Health Stroke Scale
KW  - obesity
KW  - *outcomes research
KW  - paralysis
KW  - Parkinson disease
KW  - patent foramen ovale
KW  - peptic ulcer
KW  - percutaneous thrombectomy
KW  - peripheral vascular disease
KW  - pneumonia
KW  - prevalence
KW  - probability
KW  - psychosis
KW  - pulmonary vascular disease
KW  - retrospective study
KW  - revascularization
KW  - rheumatoid arthritis
KW  - risk factor
KW  - *stroke patient
JF  - American Journal of Cardiovascular Disease
JA  - Am. J. Cardiovasc. Dis.
LA  - English
VL  - 13
IS  - 3
SP  - 183
EP  - 191
CY  - United States
PB  - E-Century Publishing Corporation
SN  - 2160-200X (electronic)
SN  - 2160-200X
AD  - T.A. Pana, School of Medicine, Medical Sciences and Nutrition, University of Aberdeen, Room 4:013, Polwarth Building, Foresterhill, Aberdeen AB25 2ZD, United Kingdom. E-mail: tiberiupana12@gmail.com, P.K. Myint, School of Medicine, Medical Sciences and Nutrition, University of Aberdeen, Room 4:013, Polwarth Building, Foresterhill, Aberdeen AB25 2ZD, United Kingdom
M1  - (Pana, Craigen, Mohamed, Mamas) Keele Cardiovascular Research Group, Centre for Prognosis Research, Keele University, Stoke-on-Trent, Keele, United Kingdom
M1  - (Pana, Craigen, Myint) Aberdeen Cardiovascular and Diabetes Centre, School of Medicine, Medical Sciences and Nutrition, University of Aberdeen, Aberdeen, United Kingdom
M1  - (Pana, Craigen, Myint) Institute of Applied Health Sciences, School of Medicine, Medical Sciences and Nutrition, University of Aberdeen, Aberdeen, United Kingdom
UR  - https://e-century.us/files/ajcd/13/3/ajcd0150460.pdf
PT  - Article
L2  - http://ovidsp.ovid.com/ovidweb.cgi?T=JS&PAGE=reference&D=emexb&NEWS=N&AN=2025910299
ER  -  

Link to the Ovid Full Text or citation: https://ovidsp.ovid.com/ovidweb.cgi?T=JS&CSC=Y&NEWS=N&PAGE=fulltext&D=emexb&AN=2025910299Link to the External Link Resolver: https://leeds.primo.exlibrisgroup.com/openurl/44LEE_INST/44LEE_INST:VU1?sid=OVID:embase&id=pmid:&id=doi:&issn=2160-200X&isbn=&volume=13&issue=3&spage=183&pages=183-191&date=2023&title=American+Journal+of+Cardiovascular+Disease&atitle=In-hospital+outcomes+of+acute+ischaemic+stroke+patients+with+atrial+septal+defect.+A+national+inpatient+sample+study&aulast=Pana 

38. 
TY  - JOUR
DB  - Embase Weekly Updates
AN  - 644667802
T1  - Development and implementation of a virtual culturally appropriate suicide prevention program for Alaska Native young people
T3  - 81st Annual Scientific Meeting Biopsychosocial Health in Context. Brighton United Kingdom.
A1  - D'Amico E. 
Y1  - 2024//
N2  - Suicide is the leading cause of death for Alaska Native (AN) young people ages 15 through 24. There is urgent need for culturally appropriate programs, yet only three studies to date have tested suicide prevention interventions among Indigenous people. The current presentation details how historical context and the legacy of structural racism has increased health disparities among AN young people, and how a community-oriented approach led to an innovative strength-based intervention to address suicide and alcohol misuse among AN young people in Alaska. Formative work with the community noted the lack of interventions to address suicide risk and that service delivery is compounded by remoteness of rural communities with limited infrastructure and resources. BeWel (Because We Love You) focuses on providing protective cultural experiences for AN young people to nurture Indigenous identity, building a healthy social network, and increasing intergenerational interconnectedness to reduce risk for suicide and alcohol misuse. Our brief, 45 minute virtual intervention addresses suicide prevention by focusing on protective factors delivered through stories by Alaska Native Elders, and draws from teachings based on ancestral strengths and survival skills. In addition, Elders address the importance of social networks using innovative pictures formed from participants' answers to questions about network members. To date, the average age of participants in our program is 20 years old. About 40% report clinically significant levels of depression and anxiety and 60% report lifetime alcohol or cannabis use. However, most participants (44%) said they feel connected with their community, and the majority (75%) said their Elders teach them about cultural values, highlighting the important role of traditions in this population. Working closely with our Elder and Youth Advisory Boards and Tribal organizations across Alaska, we have created innovative dissemination products, including a video informing providers how to refer young people at risk for suicide to our intervention. Because of this community informed approached, we have been able to connect AN young people with resources immediately after a suicidal event, which is critical to increase well-being and resilience in the long term and help health decision makers understand how to best address suicide in Alaska.
KW  - adolescent
KW  - adult
KW  - Alaska
KW  - *Alaska Native
KW  - anxiety
KW  - cannabis use
KW  - cause of death
KW  - clinical article
KW  - conference abstract
KW  - controlled study
KW  - cultural value
KW  - depression
KW  - female
KW  - health care delivery
KW  - health disparity
KW  - human
KW  - indigenous people
KW  - love
KW  - prevention
KW  - rural population
KW  - social network
KW  - structural racism
KW  - *suicide
KW  - *suicide prevention
KW  - teaching
KW  - videorecording
KW  - alcohol
JF  - Psychosomatic Medicine
JA  - Psychosom. Med.
LA  - English
VL  - 86
IS  - 5
SP  - A135
CY  - Netherlands
PB  - Lippincott Williams and Wilkins
SN  - 0033-3174
AD  - E. D'Amico
PT  - Conference Abstract
L2  - http://ovidsp.ovid.com/ovidweb.cgi?T=JS&PAGE=reference&D=emexb&NEWS=N&AN=644667802
ER  -  

Link to the Ovid Full Text or citation: https://ovidsp.ovid.com/ovidweb.cgi?T=JS&CSC=Y&NEWS=N&PAGE=fulltext&D=emexb&AN=644667802Link to the External Link Resolver: https://leeds.primo.exlibrisgroup.com/openurl/44LEE_INST/44LEE_INST:VU1?sid=OVID:embase&id=pmid:&id=doi:&issn=0033-3174&isbn=&volume=86&issue=5&spage=A135&pages=A135&date=2024&title=Psychosomatic+Medicine&atitle=Development+and+implementation+of+a+virtual+culturally+appropriate+suicide+prevention+program+for+Alaska+Native+young+people&aulast=D%27Amico 

39. 
TY  - JOUR
DB  - Embase Weekly Updates
AN  - 2033016133
T1  - Understanding Self-Forgiveness in Emotion-Focused Therapy: An Interpersonal Process Recall Study With Men in Recovery From Addiction
A1  - Carroll T.D.
A1  - Cornish M.A.
A1  - Marie L.
A1  - Kim E.
A1  - Fadoir N.A.
A1  - Taylor S.E.
A1  - Borgogna N.C.
A1  - Currier J.M. 
AO  - Kim, Esther; ORCID: https://orcid.org/0009-0007-1156-0504
Y1  - 2024//
N2  - Persons with substance use disorders (SUDs) often act in ways that are harmful to others and incongruent with deeply held values and beliefs, which can result in painful thoughts and emotions related to critical self-evaluation (e.g., shame). In turn, substance misuse often serves as a maladaptive coping strategy that perpetuates a substance-shame cycle that further erodes meaningful connections and resources in life. Self-forgiveness and transformation of shame and related emotions might represent universal principles of psychotherapies for SUDs in such cases, in which clinicians help clients to move from avoidance-based coping and violation of cherished values into personal responsibility and values-consistent living. Focusing on Cornish's (2016) emotion-focused therapy (EFT) intervention with men in early recovery from chronic SUDs, this study attempted to examine these principles in the context of a specific context intervention designed to promote self-forgiveness. In turn, an interpersonal process recall approach was used to illumine clients' experiences and processes of self-forgiveness (or lack thereof ) over the course of treatment. Drawing upon strategies from grounded theory and consensual qualitative research, three overarching thematic categories emerged from qualitative interviews at posttreatment: retreat (e.g., behaviors and related psychological processes involved in avoidance of painful emotion), reflection (e.g., owning regrettable actions/decisions associated with cycle of addiction), and rehabilitation (e.g., letting go of self-condemnation). Overall, these findings supported existing conceptions of self-forgiveness in cases of long-term addiction while offering possible mechanisms that could inform EFT and other evidence-based psychotherapies with clients who are seeking recovery from SUDs.Copyright © 2024 American Psychological Association. All Rights Reserved.
KW  - *addiction
KW  - adult
KW  - article
KW  - avoidance behavior
KW  - conception
KW  - coping
KW  - drug dependence
KW  - *emotion
KW  - *emotion-focused therapy
KW  - evidence based practice
KW  - female
KW  - *forgiveness
KW  - grounded theory
KW  - human
KW  - interview
KW  - male
KW  - *psychotherapy
KW  - qualitative research
KW  - *recall
KW  - rehabilitation
KW  - self evaluation
KW  - *shame
JF  - Journal of Psychotherapy Integration
JA  - J. Psychother. Integr.
LA  - English
SP  - 
CY  - United States
PB  - American Psychological Association
SN  - 1053-0479
SN  - 1573-3696
AD  - E. Kim, Psychology Department, University of South Alabama, UCOM 1036, Mobile, AL 36688, United States. E-mail: ek2321@jagmail.southalabama.edu
M1  - (Carroll) Alpert Medical School, Brown University, United States
M1  - (Carroll) Providence VA Medical Center, Providence, RI, United States
M1  - (Cornish) Department of Special Education, Rehabilitation, and Counseling, Auburn University, United States
M1  - (Marie) Edwards Psychological Associates, Atlanta, GA, United States
M1  - (Kim, Currier) Psychology Department, University of South Alabama, United States
M1  - (Fadoir) Lee County VA Healthcare Center, Bay Pines VA Healthcare System, Cape Coral, FL, United States
M1  - (Taylor) Department of Rehabilitation Medicine, University of Minnesota, United States
M1  - (Borgogna) Department of Psychological Sciences, Texas Tech University, United States
UR  - http://www.apa.org/pubs/journals/int/
DO  - https://dx.doi.org/10.1037/int0000336
PT  - Article
L2  - http://ovidsp.ovid.com/ovidweb.cgi?T=JS&PAGE=reference&D=emexb&NEWS=N&AN=2033016133
ER  -  

Link to the Ovid Full Text or citation: https://ovidsp.ovid.com/ovidweb.cgi?T=JS&CSC=Y&NEWS=N&PAGE=fulltext&D=emexb&DO=10.1037%2fint0000336Link to the External Link Resolver: https://leeds.primo.exlibrisgroup.com/openurl/44LEE_INST/44LEE_INST:VU1?sid=OVID:embase&id=pmid:&id=doi:10.1037%2Fint0000336&issn=1053-0479&isbn=&volume=&issue=&spage=&pages=&date=2024&title=Journal+of+Psychotherapy+Integration&atitle=Understanding+Self-Forgiveness+in+Emotion-Focused+Therapy%3A+An+Interpersonal+Process+Recall+Study+With+Men+in+Recovery+From+Addiction&aulast=Carroll 

40. 
TY  - JOUR
DB  - Embase Weekly Updates
AN  - 2032737790
T1  - Effect of peer education on knowledge and frequency of smoking among high school students in disadvantaged districts: A quasi-experimental study
A1  - Mermer G.
A1  - Bilgic N.
A1  - Keskin S.
A1  - Gunay T. 
AO  - Bilgic, Nurcan; ORCID: https://orcid.org/0000-0001-7368-6144
Y1  - 2024//
N2  - Objective: To evaluate the effectiveness of peer education on changing the knowledge and frequency of smoking of high school students. Method(s): The quasi-experimental study was conducted at the Vocational and Technical Anatolian High School, Turkey, during the 2021-22 academic year, and comprised students of either gender from the 9th to the 11th grade. After baseline assessment, training that blended peer education with the photovoice technique was administered between March 2021 and January 2022. Post-intervention assessment included smoking frequency, cigarette exposure and health literacy. Data was analysed using R version 4.0.5. Result(s): Of the 465 students available, 395(84.95%) were part of the baseline assessment, while 434(93.3%) took the post-intervention assessment. At the baseline, 365(93.8%) participants were males and 24(6.2%) were femaes. The overall median age was 15 years (interquartile range: 15-16 years). Post-training, smoking rate and indoor exposure to cigarette smoke among the students were statistically lower than the baseline values (p<0.05). The mean health literacy score post-intervention was significantly higher than the baseline score (p<0.05). Conclusion(s): Photovoice combined with peer education seemed beneficial in terms of positive effect on smoking behaviour among youths.Copyright © 2024 Pakistan Medical Association. All rights reserved.
KW  - adolescent
KW  - alcohol consumption
KW  - article
KW  - attitude to health
KW  - chi square test
KW  - data analysis
KW  - drug industry
KW  - *education
KW  - emotionality
KW  - experimental study
KW  - female
KW  - health
KW  - health literacy
KW  - high school
KW  - *high school student
KW  - human
KW  - *knowledge
KW  - learning
KW  - major clinical study
KW  - male
KW  - medical student
KW  - non-governmental organization
KW  - passive smoking
KW  - *peer group
KW  - personality
KW  - photography
KW  - *quasi experimental study
KW  - questionnaire
KW  - rank sum test
KW  - *smoking
KW  - statistics
KW  - student
KW  - tobacco
KW  - tobacco dependence
KW  - training
KW  - cigarette smoke
KW  - data analysis software
KW  - R version 4.0.5
JF  - Journal of the Pakistan Medical Association
JA  - J. Pak. Med. Assoc.
LA  - English
VL  - 74
IS  - 6
SP  - 1089
EP  - 1093
CY  - Pakistan
PB  - Pakistan Medical Association
SN  - 0030-9982
AD  - N. Bilgic, Department of Nursing, World Peace University, Schoolof Health Sciences, Nicosia, Cyprus. E-mail: nurcan.bilgic@gmail.com
M1  - (Mermer) Department of Public Health Nursing, Ege University, Izmir, Turkey
M1  - (Bilgic) Department of Nursing, World Peace University, Schoolof Health Sciences, Nicosia, Cyprus
M1  - (Keskin, Gunay) Department Public Health, Dokuz Eylul University, Izmir, Turkey
M2  - R version 4.0.5
C1  - R version 4.0.5
UR  - https://jpma.org.pk/index.php/public_html/article/view/10129
DO  - https://dx.doi.org/10.47391/JPMA.10129
PT  - Article
L2  - http://ovidsp.ovid.com/ovidweb.cgi?T=JS&PAGE=reference&D=emexb&NEWS=N&AN=2032737790
ER  -  

Link to the Ovid Full Text or citation: https://ovidsp.ovid.com/ovidweb.cgi?T=JS&CSC=Y&NEWS=N&PAGE=fulltext&D=emexb&DO=10.47391%2fJPMA.10129Link to the External Link Resolver: https://leeds.primo.exlibrisgroup.com/openurl/44LEE_INST/44LEE_INST:VU1?sid=OVID:embase&id=pmid:&id=doi:10.47391%2FJPMA.10129&issn=0030-9982&isbn=&volume=74&issue=6&spage=1089&pages=1089-1093&date=2024&title=Journal+of+the+Pakistan+Medical+Association&atitle=Effect+of+peer+education+on+knowledge+and+frequency+of+smoking+among+high+school+students+in+disadvantaged+districts%3A+A+quasi-experimental+study&aulast=Mermer 

41. 
TY  - JOUR
DB  - Embase Weekly Updates
AN  - 2031636831
T1  - A Randomized-Controlled Trial Evaluating the Impact of a Web Tutorial on Perceptions and Usage of Opioids Post-Carpal Tunnel Release Surgery
A1  - Gilmer G.
A1  - Cluts L.
A1  - Gibbons J.L.
A1  - Fowler J. 
AO  - Gilmer, Gabrielle; ORCID: https://orcid.org/0000-0002-9039-4183
Y1  - 2024//
N2  - Purpose: The purpose of this study was to evaluate the efficacy of a web tutorial on perceptions of pain management and usage of opioids after carpal tunnel release surgery (post-CTR). Method(s): A web tutorial was developed by the authors, and patients were consented and enrolled if they were over the age of 18 years, could speak and understand English, and were having CTR. Patients were randomized to either view or not view the web tutorial before surgery, and all patients took a 19-question online survey approximately 2 weeks after surgery to assess their views on pain management and their self-reported opioid usage. All patients received standard-of-care instructions for postoperative pain management and were prescribed fifteen 5 mg tablets of oxycodone. Independent sample t tests, Wilcoxon rank sum tests, and chi-square tests were used to evaluate variables of interest. Result(s): Sixty-seven patients were enrolled, with 17 lost to follow-up; therefore, 50 patients were included in the final study cohort and completed the online survey (n = 25/group). There were no statistically significant differences in age, gender (patient reported gender), race, and opioid use history between the groups, but there was a difference in education level with the group that did not watch the video having proportionally more participants whose highest level of education was postgraduate (36% vs 8%) and high school (24% vs 16%). There were no differences between groups in the perceptions of pain post-CTR based on survey statements, in reported opioid consumption on post-op day 1, or in perceived risk of prolonged opioid use. Conversely, on post-op days 2-6 (8% vs 28%) and 7-14 (0% vs 20%), fewer participants from the group that watched the video reported any opioid usage compared with the group that did not watch the video. Conclusion(s): Our web tutorial did not notably impact the way patients perceived pain management or opioid risks post-CTR. However, a smaller proportion of the group that watched our tutorial reported opioid consumption post-CTR relative to the group that did not view our tutorial, suggesting that web tutorials may be a viable way to encourage patients to confer to minimal opioid usage and pain management regimens. Type of study/level of evidence: Therapy/Prevention, Etiology/Harm IV.Copyright © 2024 The Authors
KW  - adult
KW  - analgesia
KW  - article
KW  - *carpal tunnel release
KW  - dizziness
KW  - drug dependence
KW  - *drug use
KW  - education
KW  - electronic medical record
KW  - endoscopy
KW  - female
KW  - follow up
KW  - human
KW  - major clinical study
KW  - male
KW  - middle aged
KW  - *perception
KW  - postanesthesia care
KW  - randomized controlled trial
KW  - respiration depression
KW  - self report
KW  - vomiting
KW  - *web-based intervention
KW  - *opiate
KW  - oxycodone
KW  - *web tutorial
JF  - Journal of Hand Surgery Global Online
JA  - J. Hand Surg. Glob. Online
LA  - English
VL  - 6
IS  - 4
SP  - 514
EP  - 518
CY  - United States
PB  - Elsevier Inc.
SN  - 2589-5141 (electronic)
SN  - 2589-5141
AD  - J. Fowler, Department of Orthopaedic Surgery, University of Pittsburgh School of Medicine, Suite 911 Kaufmann Bldg, 3471 Fifth Ave., Pittsburgh, PA 15213, United States. E-mail: fowlerjr@upmc.edu
M1  - (Gilmer) Cellular and Molecular Pathology Graduate Program, Department of Pathology, University of Pittsburgh School of Medicine, Pittsburgh, PA, United States
M1  - (Gilmer) Medical Scientist Training Program, University of Pittsburgh School of Medicine, Pittsburgh, PA, United States
M1  - (Cluts, Gibbons, Fowler) Department of Orthopaedic Surgery, University of Pittsburgh School of Medicine, Pittsburgh, PA, United States
UR  - https://www.sciencedirect.com/science/journal/25895141
DO  - https://dx.doi.org/10.1016/j.jhsg.2024.03.010
PT  - Article
L2  - http://ovidsp.ovid.com/ovidweb.cgi?T=JS&PAGE=reference&D=emexb&NEWS=N&AN=2031636831
ER  -  

Link to the Ovid Full Text or citation: https://ovidsp.ovid.com/ovidweb.cgi?T=JS&CSC=Y&NEWS=N&PAGE=fulltext&D=emexb&DO=10.1016%2fj.jhsg.2024.03.010Link to the External Link Resolver: https://leeds.primo.exlibrisgroup.com/openurl/44LEE_INST/44LEE_INST:VU1?sid=OVID:embase&id=pmid:&id=doi:10.1016%2Fj.jhsg.2024.03.010&issn=2589-5141&isbn=&volume=6&issue=4&spage=514&pages=514-518&date=2024&title=Journal+of+Hand+Surgery+Global+Online&atitle=A+Randomized-Controlled+Trial+Evaluating+the+Impact+of+a+Web+Tutorial+on+Perceptions+and+Usage+of+Opioids+Post-Carpal+Tunnel+Release+Surgery&aulast=Gilmer 

42. 
TY  - JOUR
DB  - Embase Weekly Updates
AN  - 2033091696
T1  - Alcohol use and harm among Roma, Gypsies, Travellers and Boaters: a participatory qualitative study and development of digital stories
T3  - British Feeding and Drinking Group Annual Meeting (BFDG2024). Cambridge United Kingdom.
A1  - Condon L.
A1  - Hargreaves S.C.
A1  - Barry D.
A1  - Curejova J.
A1  - Leeanne Morgan D.
A1  - Worrall S.
A1  - Celik F.
A1  - Price M. 
Y1  - 2024//
N2  - Alcohol consumption is a leading cause of preventable death in the UK, with higher alcohol-related death rates among those who are socioeconomically disadvantaged. Gypsies, Travellers and Roma are ethnic and cultural minorities who share a nomadic background and experience disadvantage and discrimination. Boaters are New Travellers who live on UK waterways. The study aim was to explore attitudes to alcohol use and harm in these distinct groups, about which little is currently known. Peer researchers conducted semi-structured interviews (n=26) to explore perspectives on alcohol. Thematic analysis revealed that alcohol was commonly used to celebrate in all groups and drinking behaviours are highly gendered among Gypsies, Travellers and Roma. In contrast, alcohol use does not differ between genders in the Boater community. Post-migration, Roma people report drinking less when their social and financial situation improved. In all groups the health impacts of alcohol dependence are well known, but there is less understanding of the adverse effects of binge drinking. All groups experience barriers to accessing support services for alcohol misuse. For knowledge translation, themes for each group were captured using digital stories narrated by peer researchers; these are publicly available and are suggested for use in educational and health settings.Copyright © 2024
KW  - adult
KW  - *alcohol consumption
KW  - alcoholism
KW  - binge drinking
KW  - conference abstract
KW  - controlled study
KW  - disadvantaged population
KW  - drinking behavior
KW  - female
KW  - human
KW  - knowledge
KW  - male
KW  - mortality rate
KW  - *qualitative research
KW  - *Romani (people)
KW  - semi structured interview
KW  - thematic analysis
KW  - *travel
KW  - *alcohol
JF  - Appetite
JA  - Appetite
LA  - English
VL  - 199
IS  - Supplement
SP  - 107489
CY  - Netherlands
PB  - Academic Press
SN  - 0195-6663
SN  - 1095-8304
AD  - M. Price, School of Psychology, Swansea University, Wales SA2 8PP, United Kingdom. E-mail: m.j.price@swansea.ac.uk
M1  - (Condon, Hargreaves, Barry, Curejova, Leeanne Morgan, Worrall, Celik, Price) School of Psychology, Swansea University, Wales SA2 8PP, United Kingdom
DO  - https://dx.doi.org/10.1016/j.appet.2024.107489
PT  - Conference Abstract
L2  - http://ovidsp.ovid.com/ovidweb.cgi?T=JS&PAGE=reference&D=emexb&NEWS=N&AN=2033091696
ER  -  

Link to the Ovid Full Text or citation: https://ovidsp.ovid.com/ovidweb.cgi?T=JS&CSC=Y&NEWS=N&PAGE=fulltext&D=emexb&DO=10.1016%2fj.appet.2024.107489Link to the External Link Resolver: https://leeds.primo.exlibrisgroup.com/openurl/44LEE_INST/44LEE_INST:VU1?sid=OVID:embase&id=pmid:&id=doi:10.1016%2Fj.appet.2024.107489&issn=0195-6663&isbn=&volume=199&issue=Supplement&spage=107489&pages=&date=2024&title=Appetite&atitle=Alcohol+use+and+harm+among+Roma%2C+Gypsies%2C+Travellers+and+Boaters%3A+a+participatory+qualitative+study+and+development+of+digital+stories&aulast=Condon 

43. 
TY  - JOUR
DB  - Embase Weekly Updates
AN  - 643676756
T1  - Socio-demographic Profile And Severity Of Dependence On Alcohol In Patients Diagnosed With Alcohol Dependence Syndrome
T3  - 75th Annual National Conference of Indian Psychiatric Society, ANCIPS 2022. Kerala India.
A1  - Anonymous.
Y1  - 2024//
N2  - BACKGROUND: As per the World Health Organization, Alcohol Use Disorders (AUD) rank high among prevalent mental disorders worldwide, impacting 8.6% of men and 1.7% of women in 2016. Globally, alcohol was responsible for 5.3% of all fatalities and 5.1% of Disability-Adjusted Life Years in the same year. According to a study, in India, around 18.5% of alcohol users consumed alcohol in a dependent manner. Social and demographic factors play a significant role in influencing patterns of alcohol use. Understanding the impact of these socio -demographic factors is crucial for designing effective prevention and intervention strategies to address alcohol-related issues. AIMS: The obtain a comprehensive social and demographic portrait of individuals diagnosed with Alcohol Dependence Syndrome and to explore how these factors correlate with the severity of their alcohol dependence. METHOD(S): This study was conducted in the Department of Psychiatry, KVG Medical College, between May 2023 and August 2023. Socio-demographic details were recorded using a semi-structured proforma. Alcohol use related parameters were recorded by interview method. The severity of alcohol dependence was be assessed using SAD-Q Questionnaire. RESULT(S): The sample studied mostly composed of lower middle income, preuniversity, males. Almost half the patients were diagnosed with complicated withdrawal features. The mean duration of alcohol use was ~16 years and age of initiation ~19 years. Lower incomes were observed to be linked to increased levels of alcohol consumption. The age of initiation played a role in determining their current drinking habits. CONCLUSION(S): Strategies to enhance awareness of the harmful repercussions of alcohol consumption is needed to curb alcohol abuse. It is imperative to implement family-focused interventions that specifically address the needs of unskilled individuals.
KW  - adult
KW  - alcohol abuse
KW  - alcohol consumption
KW  - *alcoholism
KW  - awareness
KW  - conference abstract
KW  - diagnosis
KW  - disability-adjusted life year
KW  - drinking behavior
KW  - fatality
KW  - female
KW  - human
KW  - interview
KW  - lowest income group
KW  - major clinical study
KW  - male
KW  - mental disease
KW  - middle income group
KW  - questionnaire
KW  - sociodemographics
JF  - Indian Journal of Psychiatry
JA  - Indian J. Psychiatry
LA  - English
VL  - 66
IS  - Supplement 1
SP  - S102
CY  - Netherlands
PB  - Wolters Kluwer Medknow Publications
SN  - 0019-5545
PT  - Conference Abstract
L2  - http://ovidsp.ovid.com/ovidweb.cgi?T=JS&PAGE=reference&D=emexb&NEWS=N&AN=643676756
ER  -  

Link to the Ovid Full Text or citation: https://ovidsp.ovid.com/ovidweb.cgi?T=JS&CSC=Y&NEWS=N&PAGE=fulltext&D=emexb&AN=643676756Link to the External Link Resolver: https://leeds.primo.exlibrisgroup.com/openurl/44LEE_INST/44LEE_INST:VU1?sid=OVID:embase&id=pmid:&id=doi:&issn=0019-5545&isbn=&volume=66&issue=Supplement+1&spage=S102&pages=S102&date=2024&title=Indian+Journal+of+Psychiatry&atitle=Socio-demographic+Profile+And+Severity+Of+Dependence+On+Alcohol+In+Patients+Diagnosed+With+Alcohol+Dependence+Syndrome&aulast= 

44. 
TY  - JOUR
DB  - Embase Weekly Updates
AN  - 643676311
T1  - INDIAN FATHERS, FATHERHOOD: SOCIOCULTURAL PERSPECTIVES AND MENTAL WELL BEING
T3  - 75th Annual National Conference of Indian Psychiatric Society, ANCIPS 2022. Kerala India.
A1  - Rao R. 
Y1  - 2024//
N2  - Background:Fatherhood in India, is distinct from fatherhood elsewhere as it is shaped by unique cultural and family norms, values, and ideals because of variations in social and anthropological evolution .In a society as complex and heterogeneous as India, has distinct regional, linguistic, caste, class, and regional sub identities is an ever evolving with admixture of Hindu, Christian,Persian, Moghal, Muslim,Buddhist,Jain,Sikh values and colonial influences and recent industrialized western values, globalization, industrialization,digitalization. Aim(s):With recent economic and technological growth, challenges to the old masculinity and patriarchy, female employment, egalitarian relationships and lifestyle changes akin to western industrialized societies affected Indian men. Father's investment and role in family and care of children. Fathers played a peripheral,supportive role in child rearing. As mothers are working and contributing to the family income, dads are sharing household chores and taking up parenting duties. Fathers are spending three times as much time with their children as men did two generations ago and developing a different,greater bond with children. Fathers want to be equal parents and spend more time with their kids. Methods. The faculty of Professors Sharma,Kalliayalil,Gogineni fathers,grand fathers, experienced, scholarly will present the above sociocultural,family,aspects making use of case examples,and video clips. Engage attendees in discussion, exchanging ideas. Also will present current mental health issues that men/fathers face including domestic violence,child abuse, alcoholism,depression and other mental illnesses,sexual/arousal issues,marital problems. Result(s): Attendees will learn sociocultural, evolutionary aspects of Indian fathers, fatherhood and problems, conflicts, problem ares for the "new" 21st century father conclusion' Attendees will learn to be helpful to men.fathers and families to enjoy, enhance fatherhood.
KW  - adult
KW  - alcoholism
KW  - Buddhist
KW  - child
KW  - child abuse
KW  - child parent relation
KW  - child rearing
KW  - conference abstract
KW  - depression
KW  - digitalization
KW  - domestic violence
KW  - employment
KW  - epidemiology
KW  - family income
KW  - *father
KW  - female
KW  - grandfather
KW  - household
KW  - human
KW  - *Indian
KW  - lifestyle modification
KW  - male
KW  - marriage
KW  - masculinity
KW  - mental disease
KW  - mental health
KW  - Muslim
KW  - *psychological well-being
KW  - sexual arousal
KW  - videorecording
JF  - Indian Journal of Psychiatry
JA  - Indian J. Psychiatry
LA  - English
VL  - 66
IS  - Supplement 1
SP  - S159
CY  - Netherlands
PB  - Wolters Kluwer Medknow Publications
SN  - 0019-5545
AD  - R. Rao
PT  - Conference Abstract
L2  - http://ovidsp.ovid.com/ovidweb.cgi?T=JS&PAGE=reference&D=emexb&NEWS=N&AN=643676311
ER  -  

Link to the Ovid Full Text or citation: https://ovidsp.ovid.com/ovidweb.cgi?T=JS&CSC=Y&NEWS=N&PAGE=fulltext&D=emexb&AN=643676311Link to the External Link Resolver: https://leeds.primo.exlibrisgroup.com/openurl/44LEE_INST/44LEE_INST:VU1?sid=OVID:embase&id=pmid:&id=doi:&issn=0019-5545&isbn=&volume=66&issue=Supplement+1&spage=S159&pages=S159&date=2024&title=Indian+Journal+of+Psychiatry&atitle=INDIAN+FATHERS%2C+FATHERHOOD%3A+SOCIOCULTURAL+PERSPECTIVES+AND+MENTAL+WELL+BEING&aulast=Rao 

45. 
TY  - JOUR
DB  - Embase Weekly Updates
AN  - 639563127
T1  - Alcohol Induced Severe Pancreatitis Causing Thrombotic Thrombocytopenic Purpura
T3  - 2022 Lymphoma, Leukemia and Myeloma Congress. Virtual.
A1  - Sulagna D.
A1  - Wesley T.
A1  - Shahzad A.
A1  - Krisalyn S. 
Y1  - 2022//
N2  - Introduction: Thrombotic thrombocytopenic purpura (TTP) is a very rare complication of acute pancreatitis. Acute pancreatitis can develop from TTP, but TTP as a consequence of pancreatitis is extremely rare. Congenital TTP occurs due to the absence or severe deficiency of ADAMTS13 activity by mutations in the ADAMTS13 gene while an acquired form is thought to be caused by auto-antibodies to the same enzyme. Secondary TTP has also been known to occur in association with bone marrow transplant, malignancy, drugs and collagen disease. In rare occasions, acute pancreatitis can also lead to TTP. Here we present the case of a young female patient who developed TTP due to recurrent alcoholic pancreatitis. Method(s): A 23-year-old female with past medical history significant for alcohol abuse presented with 5-6 episodes of non-bloody yellow emesis and progressively worsening severe right upper quadrant abdominal pain. Lipase was 1465 U/L. CT of the abdomen/pelvis was significant for pancreatic inflammation. On day 3, the patient appeared increasingly jaundiced with worsening symptoms. Findings were suspicious for microangiopathic hemolytic anemia as hemoglobin was decreased to 5.6 g/dl, platelets were significantly decreased to 19 K/uL, creatinine was elevated to 1.9, haptoglobin was < 30 and lactate dehydrogenase (LDH) was 2439 UI/l, indirect hyperbilirubinemia 2.34 mg/dL, peripheral smear was positive for schistocytes. Oncology, nephrology were consulted and a decision was made to start plasmapheresis due to high clinical suspicion for TTP while sending off ADAMTS-13 levels for confirmation. The patient was started on methylprednisolone 60 mg IV daily. A hemodialysis (HD) tunneled catheter was placed and the patient received plasmapheresis treatment daily for 10 days. On day 12, the patient's platelet count improved to 222 K/uL and hemoglobin improved to 6.1 g/dL. ADAMTS13, activity assay came back 81%(within normal limit). Result(s): Swisher et al. reported 5 patients and reviewed 16 cases from the literature, in which it is noticed that acute pancreatitis preceded clinical and laboratory signs of TTP by a median of 3 days. The likely mechanism involves diffuse endothelial injury mediated by inflammatory cytokines that are released as part of the systemic inflammatory response to acute pancreatitis. Decrease in nitric oxide (NO) level predisposes the patient to thrombotic microangiopathy. In in vitro studies, it is proved that inflammatory cytokines stimulated endothelial cell release of ultra large vWF multimers and inhibited the cleavage of ultra large vWF by ADAMTS13. In acute pancreatitis, endothelial damage is found to be associated with a decrease in endothelial NO synthase production. In rat models, this decrease in NO synthase has been found to be an important mediator in the pathogenesis of acute pancreatitis.These studies strongly favor the lack of NO as being one of the significant contributors to AP-induced TTP rather than just the lack of ADAMTS-13. Discussion(s): In patients with acute pancreatitis, any sudden drop in hemoglobin or platelet count should raise the clinical suspicion of TTP, especially with evidence of schistocytes in peripheral blood smear. Diverse mechanisms apart from ADAMTS-13 deficiency may be involved. Prompt diagnosis is required to start early treatment with plasmapheresis which brings a favorable outcome.
KW  - abdominal pain
KW  - acute pancreatitis
KW  - adult
KW  - alcohol abuse
KW  - alcoholic pancreatitis
KW  - animal cell
KW  - animal experiment
KW  - blood smear
KW  - bone marrow transplantation
KW  - cancer patient
KW  - cancer recurrence
KW  - catheter
KW  - collagen disease
KW  - conference abstract
KW  - drug therapy
KW  - drug toxicity
KW  - endothelium cell
KW  - endothelium injury
KW  - endothelium lesion
KW  - enzyme activity
KW  - female
KW  - gene expression
KW  - *hemodialysis
KW  - human
KW  - hyperbilirubinemia
KW  - in vitro study
KW  - inflammation
KW  - malignant neoplasm
KW  - medical history
KW  - microangiopathic hemolytic anemia
KW  - nephrology
KW  - nonhuman
KW  - outcome assessment
KW  - *pancreatitis
KW  - pelvis
KW  - plasmapheresis
KW  - platelet count
KW  - rat
KW  - rat model
KW  - schistocyte
KW  - surgery
KW  - *thrombotic thrombocytopenic purpura
KW  - vomiting
KW  - *alcohol
KW  - creatinine
KW  - cytokine
KW  - endogenous compound
KW  - endothelial nitric oxide synthase
KW  - haptoglobin
KW  - hemoglobin
KW  - lactate dehydrogenase
KW  - methylprednisolone
KW  - nitric oxide
KW  - nitric oxide synthase
KW  - triacylglycerol lipase
KW  - von Willebrand factor
KW  - von Willebrand factor cleaving proteinase
JF  - American Journal of Hematology
JA  - Am. J. Hematol.
LA  - English
VL  - 97
IS  - Supplement 3
SP  - S3
EP  - S4
CY  - Netherlands
PB  - Wiley-Liss Inc.
SN  - 1096-8652
AD  - D. Sulagna, Kettering Health, Kettering, OH, United States
M1  - (Sulagna, Wesley, Shahzad, Krisalyn) Kettering Health, Kettering, OH, United States
DO  - https://dx.doi.org/10.1002/ajh.26736
PT  - Conference Abstract
L2  - http://ovidsp.ovid.com/ovidweb.cgi?T=JS&PAGE=reference&D=emexb&NEWS=N&AN=639563127
ER  -  

Link to the Ovid Full Text or citation: https://ovidsp.ovid.com/ovidweb.cgi?T=JS&CSC=Y&NEWS=N&PAGE=fulltext&D=emexb&DO=10.1002%2fajh.26736Link to the External Link Resolver: https://leeds.primo.exlibrisgroup.com/openurl/44LEE_INST/44LEE_INST:VU1?sid=OVID:embase&id=pmid:&id=doi:10.1002%2Fajh.26736&issn=1096-8652&isbn=&volume=97&issue=Supplement+3&spage=S3&pages=S3-S4&date=2022&title=American+Journal+of+Hematology&atitle=Alcohol+Induced+Severe+Pancreatitis+Causing+Thrombotic+Thrombocytopenic+Purpura&aulast=Sulagna 

46. 
TY  - JOUR
DB  - Embase Weekly Updates
AN  - 2019787825
T1  - Providing Peer Navigation Services to Women with a History of Opioid Misuse Pre- and Post-release from Jail: A Program Description
A1  - Tillson M.
A1  - Fallin-Bennett A.
A1  - Staton M. 
AO  - Tillson, Martha; ORCID: https://orcid.org/0000-0002-9269-0285
AO  - Staton, Michele; ORCID: https://orcid.org/0000-0002-5093-8131
Y1  - 2022//
N2  - Background: Justice system-involved women with opioid use disorder (OUD) experience layered health risks and stigma, yet peer navigation services during reentry may support positive outcomes. This manuscript offers a program description of a women's peer navigation intervention delivered pre- and post-release from jail to remove barriers to women's access to OUD treatment, including medications for opioid use disorder (MOUD). Method(s): All data were collected as part of a NIH/NIDA-funded national cooperative, the Justice Community Opioid Innovation Network (JCOIN) project. Through the larger study's intervention, women in jail with OUD are connected via videoconference to a peer navigator, who provides an initial reentry recovery assessment and 12+ weeks of recovery support sessions post-release. Qualitative analyses examined peers' notes from initial sessions with women (N=50) and in-depth interviews with peers (N=3). Result(s): Peers' notes from initial sessions suggest that women anticipate challenges to successful recovery and community reentry. More than half of women (51.9%) chose OUD treatment as their primary goal, while others selected more basic needs (e.g., housing, transportation). In qualitative interviews, peers described women's transitions to the community as unpredictable, creating difficulties for reentry planning, particularly for rural women. Peers also described challenges with stigma against MOUD and establishing relationships via telehealth, but ultimately believed their role was valuable in providing resource referrals, support, and hope for recovery. Conclusion(s): For women with OUD, peer navigation can offer critical linkages to services at release from jail, in addition to hope, encouragement, and solidarity. Findings provide important insights for future peer-based interventions.Copyright © 2022 Cambridge University Press. All rights reserved.
KW  - adult
KW  - article
KW  - basic needs
KW  - clinical article
KW  - controlled study
KW  - drug therapy
KW  - encouragement
KW  - female
KW  - housing
KW  - human
KW  - human experiment
KW  - interview
KW  - justice
KW  - qualitative analysis
KW  - solidarity
KW  - stigma
KW  - telehealth
KW  - videoconferencing
KW  - *opiate
JF  - Journal of Clinical and Translational Science
JA  - J. Clin. Transl. Sci.
LA  - English
SP  - 
CY  - United Kingdom
PB  - Cambridge University Press
SN  - 2059-8661 (electronic)
SN  - 2059-8661
M1  - (Tillson) University of Kentucky Center on Drug and Alcohol Research, Lexington, KY, United States
M1  - (Tillson) University of Kentucky, College of Arts and Sciences, Department of Sociology, Lexington, KY, United States
M1  - (Fallin-Bennett) University of Kentucky, College of Nursing, Lexington, KY, United States
M1  - (Fallin-Bennett) Voices of Hope, Lexington, KY, United States
M1  - (Staton) University of Kentucky, College of Medicine, Department of Behavioral Science, Lexington, KY, United States
UR  - https://www.cambridge.org/core/journals/journal-of-clinical-and-translational-science
DO  - https://dx.doi.org/10.1017/cts.2022.441
PT  - Article
L2  - http://ovidsp.ovid.com/ovidweb.cgi?T=JS&PAGE=reference&D=emexb&NEWS=N&AN=2019787825
ER  -  

Link to the Ovid Full Text or citation: https://ovidsp.ovid.com/ovidweb.cgi?T=JS&CSC=Y&NEWS=N&PAGE=fulltext&D=emexb&DO=10.1017%2fcts.2022.441Link to the External Link Resolver: https://leeds.primo.exlibrisgroup.com/openurl/44LEE_INST/44LEE_INST:VU1?sid=OVID:embase&id=pmid:&id=doi:10.1017%2Fcts.2022.441&issn=2059-8661&isbn=&volume=6&issue=1&spage=&pages=&date=2022&title=Journal+of+Clinical+and+Translational+Science&atitle=Providing+Peer+Navigation+Services+to+Women+with+a+History+of+Opioid+Misuse+Pre-+and+Post-release+from+Jail%3A+A+Program+Description&aulast=Tillson 

47. 
TY  - JOUR
DB  - Embase Weekly Updates
AN  - 2007052903
T1  - Bacteriology and comorbidities in patients requiring surgical management of empyema
A1  - Pinnola A.
A1  - Kuo Y.-H.
A1  - Sciarretta J.D.
A1  - McIntyre A.
A1  - Messier R.
A1  - Davis J.M. 
Y1  - 2018//
N2  - Concern over the changing bacteriology of empyema has led to numerous attempts to characterize the most common locoregional bacterial isolates. The purpose of this study is to better characterize the bacteriology and demographics in patients with community-acquired pneumonia (CAP) and hospital-acquired pneumonia requiring surgery for empyema. All patients diagnosed with empyema preoperatively and had either a video-assisted thoracoscopic or open decortication surgery from January 2010 to September 2015 were reviewed. Forty-seven patients were identified with a mean age of 54.7 6 16.8 years (X 6 SD). Sixty per cent of patients had CAP. Anaerobes were the most common isolate at 21 per cent, followed by Streptococcus species and Staphylococcus aureus (50% Methicillin Resistant). Coagulase-negative Staphylococcus species were the next most frequent at 13 per cent. Hospital-acquired pneumonia patients had a higher incidence of S. aureus infections (P 5 0.047). Cancer history had higher rates of both fungal (P 5 0.004) and gram-negative infections (P 5 0.03). Older patients had increased incidence of gram-negative infections (P 5 0.05). The median length of stay for CAP patient who were intravenous drug abusers (n 5 3) were 31 days (95% confidence interval (CI) [15, NA]), which was significantly longer than the others (median 12 days, 95% CI: [9, 18], P 5 0.014). Streptococcus pneumoniae was not found in any of the isolates. Our data reveal that anaerobes and Staphylococcus species have replaced S. pneumoniae as the major regional pathogens in surgically treated empyema. In addition, anaerobic isolates were found in higher incidence in CAP than previously reported.Copyright © 2018 Southeastern Surgical Congress. All rights reserved.
KW  - adult
KW  - anaerobe
KW  - article
KW  - *bacteriology
KW  - *cancer patient
KW  - *cancer surgery
KW  - coagulase negative Staphylococcus
KW  - community acquired pneumonia
KW  - *comorbidity
KW  - controlled study
KW  - decortication
KW  - demography
KW  - drug abuse
KW  - *empyema
KW  - female
KW  - Gram negative infection
KW  - hospital acquired pneumonia
KW  - human
KW  - incidence
KW  - infectious agent
KW  - length of stay
KW  - major clinical study
KW  - male
KW  - malignant neoplasm
KW  - middle aged
KW  - nonhuman
KW  - preoperative evaluation
KW  - Staphylococcus aureus infection
KW  - Streptococcus pneumoniae
KW  - surgery
KW  - videorecording
KW  - meticillin
JF  - American Surgeon
JA  - Am. Surg.
LA  - English
VL  - 84
IS  - 4
SP  - 599
EP  - 603
CY  - United States
PB  - Southeastern Surgical Congress (E-mail: SESC@sesc.org)
SN  - 0003-1348
SN  - 1555-9823
AD  - J.D. Sciarretta, Department of Surgery, Grand Strand Medical Center, University of South Carolina, 809 82nd Parkway, Myrtle Beach, SC 29572, United States. E-mail: jdscia@hotmail.com
M1  - (Pinnola, Kuo, Sciarretta, Davis) Department of Surgery, Grand Strand Medical Center, University of South Carolina, Myrtle Beach, SC, United States
M1  - (McIntyre, Messier) Department of Cardiothoracic Surgery, Grand Strand Medical Center, University of South Carolina, Myrtle Beach, SC, United States
UR  - http://journals.sagepub.com/doi/10.1177/000313481808400438
DO  - https://dx.doi.org/10.1177/000313481808400438
PT  - Article
L2  - http://ovidsp.ovid.com/ovidweb.cgi?T=JS&PAGE=reference&D=emexb&NEWS=N&AN=2007052903
ER  -  

Link to the Ovid Full Text or citation: https://ovidsp.ovid.com/ovidweb.cgi?T=JS&CSC=Y&NEWS=N&PAGE=fulltext&D=emexb&DO=10.1177%2f000313481808400438Link to the External Link Resolver: https://leeds.primo.exlibrisgroup.com/openurl/44LEE_INST/44LEE_INST:VU1?sid=OVID:embase&id=pmid:&id=doi:10.1177%2F000313481808400438&issn=0003-1348&isbn=&volume=84&issue=4&spage=599&pages=599-603&date=2018&title=American+Surgeon&atitle=Bacteriology+and+comorbidities+in+patients+requiring+surgical+management+of+empyema&aulast=Pinnola 

48. 
TY  - JOUR
DB  - Embase Weekly Updates
AN  - 605076078
T1  - A method to investigate the anti-metabolic activity of anti-cancer agents on ovarian cancer cells cultured in a 96-well high throughput format
A1  - Hogg S.J.
A1  - Evans J.J.
A1  - Sykes P.H.
A1  - Chitcholtan K. 
Y1  - 2015//
N2  - Background: An early step of advanced ovarian cancer begins when floating cancerous cells as single cells or small clusters grow on the peritoneal surface. This surface is rich in extracellular matrix (ECM) proteins, which have profound effects on cellular behaviour and can facilitate cancer progression. Subsequently, this ECM may alter cellular metabolism making cancer cells susceptible to chemotherapeutic agents differently. Therefore, generating a cell culture tool in vitro that includes the interaction between ECM and cancer cells will facilitate our understanding of how cancer cells behave during cancer treatment. There is some evidence to suggest that in an in vitro model that includes ECM components such as collagens will provide a better predictive tool for drug evaluation than a traditional cell monolayer (2D) culture model. Finding(s): As a proof -of- concept, we made a collagen gel in a 96-well plate format and utilised this to evaluate the efficacy of clinical cytotoxic drugs, a targeted drug, and food compounds in single and combination treatments. The primary endpoints were to measure the reduction of cellular metabolism and secretion of vascular endothelial growth factor (VEGF). The invasive capacity of cancer cells was observed in collagen gels and it was cell line-dependent. The responses to drugs were prominently observed in collagen gels, but they had little effect on 2D cell monolayers. These responses were cell line- and type of drug-dependent. Conclusion(s): The collagen gel in a 96 well plate format was easy to set up and could have potential to identify drug sensitivity in the clinical management of women with platinum resistant ovarian cancer.Copyright © 2015 Hogg et al.
KW  - *cancer cell
KW  - cancer growth
KW  - cancer therapy
KW  - *cell culture
KW  - cell function
KW  - cell line
KW  - cell metabolism
KW  - *drug screening
KW  - drug sensitivity
KW  - female
KW  - food
KW  - human
KW  - in vitro study
KW  - model
KW  - *ovary cancer
KW  - secretion (process)
KW  - somatostatin cell
KW  - antiinfective agent
KW  - *carcinogen
KW  - *cisplatin
KW  - collagen
KW  - *collagen gel
KW  - cytotoxic agent
KW  - platinum
KW  - scleroprotein
KW  - vasculotropin
JF  - Journal of Ovarian Research
JA  - J. Ovarian Res.
LA  - English
SP  - 
CY  - United Kingdom
PB  - BioMed Central Ltd. (E-mail: info@biomedcentral.com)
SN  - 1757-2215 (electronic)
SN  - 1757-2215
AD  - K. Chitcholtan, University of Otago, Department of Obstetrics and Gynaecology, Level 3, Christchurch Women's Hospital, Christchurch, 2 Riccarton Avenue, Christchurch, 8011 New Zealand
M1  - (Hogg) Peter MacCallum Cancer Centre, St Andrews Place, East Melbourne, VIC, 3002 Australia
M1  - (Evans) University of Otago, Christchurch, Department of Obstetrics and Gynaecology, Centre of Neuroendocrinology and MacDiarmid Institute for Advanced Materials and Nanotechnology, 2 Riccarton Avenue, Christchurch, 8011 New Zealand
M1  - (Sykes) University of Otago, Christchurch, Department of Obstetrics and Gynaecology, 2 Riccarton Avenue, Christchurch, 8011 New Zealand
M1  - (Chitcholtan) University of Otago, Department of Obstetrics and Gynaecology, Level 3, Christchurch Women's Hospital, Christchurch, 2 Riccarton Avenue, Christchurch, 8011 New Zealand
UR  - http://www.ovarianresearch.com/
DO  - https://dx.doi.org/10.1186/s13048-015-0172-0
PT  - Article In Press
L2  - http://ovidsp.ovid.com/ovidweb.cgi?T=JS&PAGE=reference&D=emexb&NEWS=N&AN=605076078
ER  -  

Link to the Ovid Full Text or citation: https://ovidsp.ovid.com/ovidweb.cgi?T=JS&CSC=Y&NEWS=N&PAGE=fulltext&D=emexb&DO=10.1186%2fs13048-015-0172-0Link to the External Link Resolver: https://leeds.primo.exlibrisgroup.com/openurl/44LEE_INST/44LEE_INST:VU1?sid=OVID:embase&id=pmid:&id=doi:10.1186%2Fs13048-015-0172-0&issn=1757-2215&isbn=&volume=&issue=&spage=&pages=&date=2015&title=Journal+of+Ovarian+Research&atitle=A+method+to+investigate+the+anti-metabolic+activity+of+anti-cancer+agents+on+ovarian+cancer+cells+cultured+in+a+96-well+high+throughput+format&aulast=Hogg 

49. 
TY  - JOUR
DB  - Embase
AN  - 644570364
T1  - MODERN TECHNOLOGY DEPENDENCE
T3  - 1st Congress with International participation "Multidimensional Approach to Treatment of Psychiatric Disorders". Osijek Croatia.
A1  - Rotim V. 
Y1  - 2024//
N2  - Excessive use of computer games has become associated with health and social problems. Addiction to gaming is becoming a large problem all over the world, with rapid spread of computer games. Online games with their specific characteristics encourage players to continue playing with pleasure for very long time thus strongly relate to formation of addiction. Addiction often becomes an important aspect especially in the case of massive multiplayer online role playing games. Playing computer games has spread rapidly in many countries over the past few years and the amount of time of the young persons involved is increasing. Prevalence of game addiction is higher in youths, men, and online gamers. Many gamers can easily achieve the various magnificent aims in the virtual rather than in the real world. These characteristics of the games are strongly related to addiction. Excessive computer game playing may be maintained by stimulatory effects on reward and sensitization, similar to long-term changes in the brain reward circuitry believed to maintain substance dependence. Craving in online gaming addiction and craving in substance dependence might share the same neurobiological mechanisms. Playing computer games in a level of addiction consists of a number of core components such as salience, mood modification, tolerance, withdrawal, conflict and relapse. Personal characteristics and environmental factors contribute to the gaming addiction onset. Association exists between various developmental disorders and gaming addiction. Motivational interviewing is highly useful in this type of treatment, and a good therapeutic relationship is the key component in patient motivation. CBT focuses on changing inappropriate gaming behaviors and reducing their harmful influences on daily life. As far as social networking services goes to addiction are more prone younger users and secondly there is a female preponderance. SNS addiction manifest itself through sleep disturbance, lower average grade points, intrafamiliar conflicts and negative impact on self-esteem and well-being. Another big concern is that in recent years Internet pornography use has increased significantly because of its accessibility, affordability and anonymity. Mobile or cell phone compulsion in which individuals are preoccupied with checking for new messages text or email, new social media posts or other smartphone-related activities.
KW  - adolescent
KW  - cognitive behavioral therapy
KW  - *compulsion
KW  - conference abstract
KW  - craving
KW  - developmental disorder
KW  - drug dependence
KW  - environmental factor
KW  - female
KW  - game addiction
KW  - human
KW  - Internet
KW  - male
KW  - *mobile phone
KW  - mood
KW  - motivational interviewing
KW  - pleasure
KW  - pornography use
KW  - prevalence
KW  - reward
KW  - self esteem
KW  - sensitization
KW  - sleep disorder
KW  - smartphone
KW  - *social media
KW  - *social network
KW  - social problem
KW  - video game
JF  - Psychiatria Danubina
JA  - Psychiatr. Danub.
LA  - English
VL  - 36
IS  - Supplement 1
SP  - S28
EP  - S29
CY  - Netherlands
PB  - Medicinska Naklada Zagreb
SN  - 0353-5053
AD  - V. Rotim, Teaching Institute of Public Health for Osijek-Baranja County, Osijek, Croatia. E-mail: vrotim@gmail.com
M1  - (Rotim) Teaching Institute of Public Health for Osijek-Baranja County, Osijek, Croatia
UR  - https://www.psychiatria-danubina.com/UserDocsImages/pdf/dnb_vol36_noSuppl%201/dnb_vol36_noSuppl%201.pdf#page=28
PT  - Conference Abstract
L2  - http://ovidsp.ovid.com/ovidweb.cgi?T=JS&PAGE=reference&D=emexa&NEWS=N&AN=644570364
ER  -  

Link to the Ovid Full Text or citation: https://ovidsp.ovid.com/ovidweb.cgi?T=JS&CSC=Y&NEWS=N&PAGE=fulltext&D=emexa&AN=644570364Link to the External Link Resolver: https://leeds.primo.exlibrisgroup.com/openurl/44LEE_INST/44LEE_INST:VU1?sid=OVID:embase&id=pmid:&id=doi:&issn=0353-5053&isbn=&volume=36&issue=Supplement+1&spage=S28&pages=S28-S29&date=2024&title=Psychiatria+Danubina&atitle=MODERN+TECHNOLOGY+DEPENDENCE&aulast=Rotim 

50. 
TY  - JOUR
DB  - Embase
AN  - 2030187518
T1  - COVID-19 Posttraumatic Stress Disorder and Mental Health among Spanish Adolescents: SESSAMO Project
A1  - Yarnoz-Goni N.
A1  - Goni-Sarries A.
A1  - Diez-Suarez A.
A1  - Pirez G.
A1  - Morata-Sampaio L.
A1  - Sanchez-Villegas A. 
AO  - Yarnoz-Goni, Nora; ORCID: https://orcid.org/0000-0002-9047-2049
AO  - Goni-Sarries, Adriana; ORCID: https://orcid.org/0000-0003-2624-3724
AO  - Morata-Sampaio, Leticia; ORCID: https://orcid.org/0000-0003-2177-9001
Y1  - 2024//
N2  - Background: Child and adolescent mental health problems have increased after the COVID-19 pandemic. The objective of this study was to establish the association of the presence and intensity of posttraumatic stress due to COVID-19 with the presence of (1) self-harm and suicide risk, (2) depressive and anxious symptoms, (3) eating disorders and (4) problematic Internet and video game use. Method(s): A cross-sectional analysis was performed on a sample of second-fourth grade secondary school students (14 to 16 years old) from Navarra and the Canary Islands recruited at the SESSAMO project. Validated questionnaires were used to assess the intensity of posttraumatic stress due to COVID-19, risk of suicide and presence of self-harm, symptoms of mental disorder and problematic use of the Internet and video games. Result(s): Out of 1423 participants analyzed, those with the highest level of posttraumatic stress showed a significant increase in the risk of suicide (OR = 5.18; 95% CI = 2.96-9.05) and in the presence of eating disorder symptoms (OR = 3.93; 95% CI = 2.21-7.00), and higher anxiety and depression scores (b coefficient for anxiety = 11.1; CI = 9.7-12.5; for depression = 13.0; CI = 11.5-14.5) as compared to those with the lowest level. Participants with a high level of posttraumatic stress were almost 10 times more likely to present problematic video game use (OR = 9.49; 95% CI = 3.13-28.82). Conclusion(s): Years after the pandemic, posttraumatic stress derived from it continues to impact the mental health of adolescents. Further long-term research is needed, as well as close follow-up and intervention in this population.Copyright © 2024 by the authors.
KW  - adolescent
KW  - anxiety
KW  - article
KW  - binge drinking
KW  - Canary Islands
KW  - cannabis use
KW  - Columbia suicide severity rating scale
KW  - controlled study
KW  - *coronavirus disease 2019
KW  - cross-sectional study
KW  - cyberbullying
KW  - Depression, Anxiety and Stress Scale
KW  - emotional abuse
KW  - female
KW  - follow up
KW  - high school
KW  - human
KW  - Internet
KW  - *internet addiction/co [Complication]
KW  - major clinical study
KW  - male
KW  - *mental health
KW  - *posttraumatic stress disorder/co [Complication]
KW  - prevalence
KW  - screening test
KW  - secondary education
KW  - sexual abuse
KW  - *Spaniard
KW  - *video game
JF  - Journal of Clinical Medicine
JA  - J. Clin. Med.
LA  - English
VL  - 13
IS  - 11
SP  - 3114
CY  - Switzerland
PB  - Multidisciplinary Digital Publishing Institute (MDPI)
SN  - 2077-0383 (electronic)
SN  - 2077-0383
AD  - A. Sanchez-Villegas, Instituto de Investigacion Sanitaria de Navarra, IdiSNA, Pamplona 31008, Spain. E-mail: almudena.sanchez@unavarra.es
M1  - (Yarnoz-Goni) Hospital Nuestra Senora de Gracia, Unidad de Trastornos de la Conducta Alimentaria, Servicio Aragones de Salud, Zaragoza 50004, Spain
M1  - (Goni-Sarries) Red de Salud Mental de Navarra, Servicio Navarro de Salud-Osasunbidea, Pamplona 31003, Spain
M1  - (Goni-Sarries, Diez-Suarez, Sanchez-Villegas) Instituto de Investigacion Sanitaria de Navarra, IdiSNA, Pamplona 31008, Spain
M1  - (Diez-Suarez) Unidad de Psiquiatria Infantil y Adolescente, Departamento de Psiquiatria y Psicologia Medica, Clinica Universidad de Navarra, Pamplona 31008, Spain
M1  - (Pirez) Complejo Hospitalario Universitario Insular-Materno Infantil, Servicio Canario de la Salud, Las Palmas de Gran Canaria 35016, Spain
M1  - (Morata-Sampaio) Departamento de Psicologia y Sociologia, Universidad de Las Palmas de Gran Canaria, Las Palmas de Gran Canaria 35017, Spain
M1  - (Sanchez-Villegas) Institute for Innovation & Sustainable Development in Food Chain, ISFOOD, Universidad Publica de Navarra (UPNA), Pamplona 31006, Spain
M1  - (Sanchez-Villegas) Biomedical Research Center Network on Physiopathology of Obesity and Nutrition (CIBEROBN), Institute of Health Carlos III, Madrid 28029, Spain
UR  - https://www.mdpi.com/journal/jcm
DO  - https://dx.doi.org/10.3390/jcm13113114
PT  - Article
L2  - http://ovidsp.ovid.com/ovidweb.cgi?T=JS&PAGE=reference&D=emexa&NEWS=N&AN=2030187518
ER  -  

Link to the Ovid Full Text or citation: https://ovidsp.ovid.com/ovidweb.cgi?T=JS&CSC=Y&NEWS=N&PAGE=fulltext&D=emexa&DO=10.3390%2fjcm13113114Link to the External Link Resolver: https://leeds.primo.exlibrisgroup.com/openurl/44LEE_INST/44LEE_INST:VU1?sid=OVID:embase&id=pmid:&id=doi:10.3390%2Fjcm13113114&issn=2077-0383&isbn=&volume=13&issue=11&spage=3114&pages=&date=2024&title=Journal+of+Clinical+Medicine&atitle=COVID-19+Posttraumatic+Stress+Disorder+and+Mental+Health+among+Spanish+Adolescents%3A+SESSAMO+Project&aulast=Yarnoz-Goni 

51. 
TY  - JOUR
DB  - Embase
AN  - 2029417333
T1  - Enhanced liver fibrosis score is stable after withdrawal in patients with heavy alcohol consumption: A pilot study
A1  - Levi-Strauss T.
A1  - Gal J.
A1  - Gelsi E.
A1  - Truchi R.
A1  - Ouizeman D.J.
A1  - Hinault C.
A1  - Chinetti G.
A1  - Tran A.
A1  - Gual P.
A1  - Anty R. 
AO  - Levi-Strauss, Thomas; ORCID: https://orcid.org/0000-0002-7181-6838
Y1  - 2024//
N2  - Background: Enhanced liver fibrosis (ELF) score is an accurate, noninvasive test for assessing the severity of liver fibrosis in chronic liver disease, including alcohol-related liver disease. However, whether the ELF score changes during alcohol withdrawal is unknown. This pilot study assessed changes in the ELF score during withdrawal in patients with a history of excessive alcohol intake. Method(s): In this prospective study, ELF was performed on day 0 (D0, at the beginning of hospitalization), at day 7 (D7, on discharge from hospital), and at follow-up visits on days 30 (D30) and 90 (D90). Transient elastography (TE) was also assessed on days 4 (D4) and D30. Result(s): The study included 35 patients (71% male) with a mean alcohol intake of 139 g/day. On D30 and D90, 8 and 13 patients had resumed alcohol consumption (mean intake of 90 and 80 g/day, respectively). In patients who remained abstinent, the mean ELF score was 8.93 on D0, 9.14 on D30 (p = 0.32), and 9.27 on D90 (p = 0.14). In patients who resumed alcohol, mean ELF score was 9.7 on D0, 10.05 on D30 (p = 0.09), and 9.71 on D90 (p = 0.12). ELF score was comparable over the first months after withdrawal, although there was a slight increase in the first week (mean ELF score increased from 9.24 on D0 to 9.74 on D7, p < 0.001). Mean TE value was 7.9 kPa on D4 and 8.1 kPa on D30 (p = 0.84) in patients who resumed alcohol consumption, and 8.3 and 7.5 kPa (p = 0.03) on D4 and D30, respectively, in abstinent patients. Conclusion(s): The ELF score is stable during the first months after withdrawal and thus appears to be a useful tool to assess liver fibrosis or cirrhosis in this setting. Nevertheless, because in the first week there is a transient increase in ELF score, caution in interpretation is warranted.Copyright © 2024 The Authors. Alcohol, Clinical and Experimental Research published by Wiley Periodicals LLC on behalf of Research Society on Alcohol.
KW  - adult
KW  - aged
KW  - alcohol abstinence
KW  - alcohol blood level
KW  - *alcohol consumption
KW  - alcohol withdrawal syndrome
KW  - article
KW  - blood analysis
KW  - body mass
KW  - cannabis addiction
KW  - cardiometabolic risk factor
KW  - clinical article
KW  - cocaine dependence
KW  - *digestive system disease assessment
KW  - female
KW  - *heavy drinking
KW  - heroin dependence
KW  - hospital discharge
KW  - hospitalization
KW  - human
KW  - liver cirrhosis
KW  - liver fibrosis
KW  - liver stiffness
KW  - liver transplantation
KW  - male
KW  - middle aged
KW  - pilot study
KW  - prospective study
KW  - transient elastography
KW  - vitamin supplementation
KW  - alanine aminotransferase/ec [Endogenous Compound]
KW  - albumin/ec [Endogenous Compound]
KW  - aspartate aminotransferase/ec [Endogenous Compound]
KW  - benzodiazepine
KW  - carbohydrate deficient transferrin/ec [Endogenous Compound]
KW  - gamma glutamyltransferase/ec [Endogenous Compound]
KW  - hyaluronic acid/ec [Endogenous Compound]
KW  - tissue inhibitor of metalloproteinase 1/ec [Endogenous Compound]
KW  - unclassified drug
KW  - elastograph
KW  - immunoassay analyzer
KW  - *enhanced liver fibrosis score
KW  - amino terminal pro peptide of collagen type 3/ec [Endogenous Compound]
JF  - Alcohol, Clinical and Experimental Research
JA  - Alcohol. Clin. Exp. Res.
LA  - English
VL  - 48
IS  - 6
SP  - 1088
EP  - 1095
CY  - United States
PB  - John Wiley and Sons Inc
SN  - 2993-7175 (electronic)
SN  - 2993-7175
AD  - T. Levi-Strauss, Hepatology Unit, Archet 2 University Hospital, Nice, France. E-mail: levi-strauss.t@chu-nice.fr, P. Gual, Universite Cote d'Azur, INSERM, U1065, C3M, Nice, France. E-mail: philippe.gual@inserm.fr
M1  - (Levi-Strauss, Gelsi, Truchi, Ouizeman, Tran, Anty) Hepatology Unit, Archet 2 University Hospital, Nice, France
M1  - (Gal) Epidemiology and Biostatistics Department, Centre Antoine Lacassagne, Universite Cote d'Azur, Nice, France
M1  - (Hinault, Chinetti) Clinical Chemistry Laboratory, Pasteur University Hospital, Nice, France
M1  - (Hinault, Chinetti, Tran, Gual, Anty) Universite Cote d'Azur, INSERM, U1065, C3M, Nice, France
M2  - Advia Centaur XP: Siemens Healthcare [United States], Fibroscan: EchoSens [France]
C1  - Advia Centaur XP: Siemens Healthcare [United States], Fibroscan: EchoSens [France]
C2  - Siemens Healthcare [United States], EchoSens [France]
UR  - https://onlinelibrary.wiley.com/page/journal/29937175/homepage/productinformation.html
DO  - https://dx.doi.org/10.1111/acer.15311
PT  - Article
L2  - http://ovidsp.ovid.com/ovidweb.cgi?T=JS&PAGE=reference&D=emexa&NEWS=N&AN=2029417333
ER  -  

Link to the Ovid Full Text or citation: https://ovidsp.ovid.com/ovidweb.cgi?T=JS&CSC=Y&NEWS=N&PAGE=fulltext&D=emexa&DO=10.1111%2facer.15311Link to the External Link Resolver: https://leeds.primo.exlibrisgroup.com/openurl/44LEE_INST/44LEE_INST:VU1?sid=OVID:embase&id=pmid:&id=doi:10.1111%2Facer.15311&issn=2993-7175&isbn=&volume=48&issue=6&spage=1088&pages=1088-1095&date=2024&title=Alcohol%2C+Clinical+and+Experimental+Research&atitle=Enhanced+liver+fibrosis+score+is+stable+after+withdrawal+in+patients+with+heavy+alcohol+consumption%3A+A+pilot+study&aulast=Levi-Strauss 

52. 
TY  - JOUR
DB  - Embase
AN  - 2030139833
T1  - Aspartate-beta-hydroxylase and hypoxia marker expression in head and neck carcinomas: implications for HPV-associated tumors
A1  - Smahelova J.
A1  - Pokryvkova B.
A1  - Stovickova E.
A1  - Grega M.
A1  - Vencalek O.
A1  - Smahel M.
A1  - Koucky V.
A1  - Malerova S.
A1  - Klozar J.
A1  - Tachezy R. 
Y1  - 2024//
N2  - Background: A proportion of head and neck carcinomas (HNSCCs) are induced by high-risk human papillomaviruses (HPVs) and are associated with better patient outcomes compared to patients with HNSCCs related to tobacco and alcohol abuse. In the microenvironment of solid tumors, including HNSCCs, oxygen levels are often reduced, and a hypoxic state is induced. This can lead to a poor treatment response and a worse patient prognosis. One of the hypoxia-responsive genes is aspartate-beta-hydroxylase (ASPH), whose activity promotes the growth, invasiveness, and metastasis of many types of solid tumors. Method(s): In our study, HNSCC samples were analyzed for the expression of ASPH and selected endogenous hypoxia markers by real-time PCR and/or multiplex fluorescence immunohistochemistry. Result(s): Except for the EPAS1 gene, which had higher mRNA expression in the HPV-negative group of HNSCC (p < 0.05), we found no other differences in the expression of the tested genes that were related to HPV status. On the contrary, a statistically significantly higher number of cells producing ASPH (p < 0.0001), HIF1A (p < 0.0001), GLUT1 (p < 0.0001), and MMP13 (p < 0.05) proteins were detected in the HPV-positive tumor group than in the HPV-negative sample group. All the evaluated markers, except for MMP9/13, were more abundant in the tumor parenchyma than in the tumor stroma. The Cox proportional hazard models showed that increased numbers of cells with GLUT1 and HIF1A protein expression were positive prognostic markers for overall and disease-specific survival in patients independent of HPV tumor status. Conclusion(s): The study examined HNSCC samples and found that elevated ASPH and hypoxia marker proteins, typically associated with poor prognosis, may actually indicate active HPV infection, the strongest prognostic factor in HNSCC patients. In cases where HPV status is uncertain, increased expression of HIF1A and GLUT1 can serve as positive prognostic factors.Copyright © The Author(s) 2024.
KW  - adult
KW  - aged
KW  - article
KW  - *cancer prognosis
KW  - controlled study
KW  - disease specific survival
KW  - female
KW  - gene
KW  - gene expression
KW  - *head and neck carcinoma
KW  - human
KW  - human tissue
KW  - *hypoxia
KW  - immunohistochemistry
KW  - major clinical study
KW  - male
KW  - overall survival
KW  - protein expression
KW  - real time polymerase chain reaction
KW  - *virus carcinogenesis
KW  - *Wart virus
KW  - collagenase 3/ec [Endogenous Compound]
KW  - gelatinase B/ec [Endogenous Compound]
KW  - glucose transporter 1/ec [Endogenous Compound]
KW  - hypoxia inducible factor 1alpha/ec [Endogenous Compound]
KW  - *oxygenase/ec [Endogenous Compound]
KW  - unclassified drug
KW  - EPAS1 gene
KW  - *aspartate beta hydroxylase/ec [Endogenous Compound]
JF  - Infectious Agents and Cancer
JA  - Infect. Agents Cancer
LA  - English
VL  - 19
IS  - 1
SP  - 26
CY  - United Kingdom
PB  - BioMed Central Ltd
SN  - 1750-9378 (electronic)
SN  - 1750-9378
AD  - R. Tachezy, Department of Genetics and Microbiology, Faculty of Science BIOCEV, Charles University, Prague, Czechia. E-mail: tachezr@natur.cuni.cz
M1  - (Smahelova, Pokryvkova, Stovickova, Smahel, Tachezy) Department of Genetics and Microbiology, Faculty of Science BIOCEV, Charles University, Prague, Czechia
M1  - (Grega) Department of Pathology and Molecular Medicine, Second Faculty of Medicine, Charles University and University Hospital Motol, Prague, Czechia
M1  - (Vencalek) Department of Mathematical Analysis and Applications of Mathematics, Faculty of Science, Palacky University Olomouc, Olomouc, Czechia
M1  - (Koucky, Malerova, Klozar) Department of Otorhinolaryngology and Head and Neck Surgery, First Medical Faculty, Charles University and University Hospital Motol, Prague, Czechia
UR  - https://infectagentscancer.biomedcentral.com/
DO  - https://dx.doi.org/10.1186/s13027-024-00588-1
PT  - Article
L2  - http://ovidsp.ovid.com/ovidweb.cgi?T=JS&PAGE=reference&D=emexa&NEWS=N&AN=2030139833
ER  -  

Link to the Ovid Full Text or citation: https://ovidsp.ovid.com/ovidweb.cgi?T=JS&CSC=Y&NEWS=N&PAGE=fulltext&D=emexa&DO=10.1186%2fs13027-024-00588-1Link to the External Link Resolver: https://leeds.primo.exlibrisgroup.com/openurl/44LEE_INST/44LEE_INST:VU1?sid=OVID:embase&id=pmid:&id=doi:10.1186%2Fs13027-024-00588-1&issn=1750-9378&isbn=&volume=19&issue=1&spage=26&pages=&date=2024&title=Infectious+Agents+and+Cancer&atitle=Aspartate-beta-hydroxylase+and+hypoxia+marker+expression+in+head+and+neck+carcinomas%3A+implications+for+HPV-associated+tumors&aulast=Smahelova 

53. 
TY  - JOUR
DB  - Embase
AN  - 644458656
T1  - Stigma conveyed by healthcare professionals ' words: The impact of an awareness program
T3  - 8th Annual Spring Congress of the Swiss Society of General Internal Medicine. Basel Switzerland.
A1  - Lidsky-Haziza D.
A1  - Broers B.
A1  - Merminod G.
A1  - Jaksic C.
A1  - Gaudet-Blavignac C. 
Y1  - 2024//
N2  - Introduction: People suffering from Substance Use Disorder (SUD) are at risk of prejudicial attitudes and discriminatory behaviour, linked to the stigmatizing language used, also by healthcare professionals, with commonly used terms (e.g., alcoholic). The aim of this study is to assess the impact of an awareness program to reduce stigmatizing words used by primary care doctors. Our hypothesis was that the intervention would reduce the use of stigmatizing terms and increase more respectful terminology. Method(s): This is a pre-post comparative interventional study of an awareness program on the use of respectful language, offered to 50 physicians in the Primary Care Division (SMPR) of the Geneva University Hospital. The intervention included a 2hour interactive workshop followed by 3 emails with a video used in the workshop, a list of non-stigmatizing terms and exercises. The Department of Internal Medicine (SMIG), in the same hospital but without intervention, served as control group. The primary outcome was whether a word referring to a patient with SUD in patient files is stigmatizing or not. Data were collected 4 months before and 4 months after the intervention. Measure of the primary outcome was obtained by Natural Language Processing methods. Validation of the detection was determined by the analysis of 400 randomly selected documents. Sensitivity, specificity, and negative and positive predictive values of the detection of documents mentioning SUD, were calculated at 91.8% (sens.), 95.6% (spec.), 84.8% (PPV), 97.7% (NPV). Result(s): The SMPR experienced a decrease of probability of a word being stigmatising in the patient files (from 0.687 at T1 to 0.624 at T2, OR = 0.75), whereas almost no change was observed in the SMIG (probability of 0.400 and 0.405 at T1 and T2 respectively, OR = 1.02). Conclusion(s): Our study suggests that a short interactive awareness workshop can decrease the use of stigmatizing words in patient files of patients with SUD and increase the use of more respectful terms. Even if the optimal duration and timing of the intervention are to be determined, this study offers perspectives for interventions to reduce stigmatizing language used by healthcare professionals.
KW  - adult
KW  - alcoholism
KW  - *awareness
KW  - conference abstract
KW  - controlled study
KW  - diagnosis
KW  - drug dependence
KW  - exercise
KW  - female
KW  - general practitioner
KW  - *health care personnel
KW  - human
KW  - intervention study
KW  - male
KW  - natural language processing
KW  - predictive value
KW  - primary medical care
KW  - probability
KW  - *stigma
KW  - university hospital
KW  - videorecording
KW  - workshop
JF  - Swiss Medical Weekly
JA  - Swiss Med. Wkly
LA  - English
VL  - 154
IS  - Supplement 276
SP  - 64S
EP  - 65S
CY  - Netherlands
PB  - SMW supporting association
SN  - 1424-7860
AD  - D. Lidsky-Haziza, Geneva University Hospitals, Dependencies Unit, Division for Primary Care, Geneva, Switzerland
M1  - (Lidsky-Haziza, Broers) Geneva University Hospitals, Dependencies Unit, Division for Primary Care, Geneva, Switzerland
M1  - (Merminod) University of Lausanne, Department of French, Faculty of Arts, Lausanne, Switzerland
M1  - (Jaksic) University of Geneva, University Hospitals of Geneva, CRC & Division of Clinical-epidemiology, Department of Health and Community Medicine, Geneve, Switzerland
M1  - (Gaudet-Blavignac) Geneva University Hospitals, Division of Medical Information Sciences, Geneve, Switzerland
UR  - https://smw.ch/index.php/smw/article/view/3896/5922
DO  - https://dx.doi.org/10.57187/s.3896
PT  - Conference Abstract
L2  - http://ovidsp.ovid.com/ovidweb.cgi?T=JS&PAGE=reference&D=emexa&NEWS=N&AN=644458656
ER  -  

Link to the Ovid Full Text or citation: https://ovidsp.ovid.com/ovidweb.cgi?T=JS&CSC=Y&NEWS=N&PAGE=fulltext&D=emexa&DO=10.57187%2fs.3896Link to the External Link Resolver: https://leeds.primo.exlibrisgroup.com/openurl/44LEE_INST/44LEE_INST:VU1?sid=OVID:embase&id=pmid:&id=doi:10.57187%2Fs.3896&issn=1424-7860&isbn=&volume=154&issue=Supplement+276&spage=64S&pages=64S-65S&date=2024&title=Swiss+Medical+Weekly&atitle=Stigma+conveyed+by+healthcare+professionals+%27+words%3A+The+impact+of+an+awareness+program&aulast=Lidsky-Haziza 

54. 
TY  - JOUR
DB  - Embase
AN  - 2032678177
T1  - Pancreatic ascites, surgical resolution through laparoscopic cystogastrostomy
T3  - The AHPBA 2024 Annual Meeting. Miami Beach United States.
A1  - Gonzalez M.T.
A1  - Carriel F.
A1  - Paredes A.
A1  - Jensen J.
A1  - De Aretxabala X. 
Y1  - 2024//
N2  - Background: Pancreatic ascites (AP) is characterized by the accumulation of pancreatic fluid in the peritoneal cavity. Its prevalence in chronic pancreatitis (CP) is approximately 3.5%. It affects men twice as often as women, with presentations typically occurring between the ages of 20 and 50. In approximately 80% of cases, the primary cause is the rupture of a pancreatic pseudocyst in patients with alcoholic CP. The classic clinical presentation includes diffuse abdominal pain, weight loss, and ascites. Laboratory tests typically reveal elevated inflammatory markers, low albumin levels, and increased amylase. Ascitic fluid analysis often shows exudative characteristics and elevated amylase levels. The gold standard for determining the etiology of AP is a combination of abdominal and pelvic computed tomography (CT) along with abdominal MRI. Treatment options vary, but endoscopic management through the placement of endoprostheses and percutaneous drainage is considered the gold standard. Surgical options, such as internal pancreatic drainage through procedures like cystogastrostomy, cystojejunostomy, or distal pancreatectomy, are secondary treatments. AIM: To present a case of pancreatic ascites resulting from the rupture of a pancreatic pseudocyst in a patient with chronic pancreatitis. Additionally, to provide a video detailing the surgical resolution through a cystogastrostomy and the patient's follow-up. Method(s): We present the case of a 44-year-old man with alcoholic chronic pancreatitis who sought emergency care due to epigastric pain, ascites, and jaundice. The patient also reported experiencing weight loss and steatorrhea for several months. On physical examination, malnutrition, jaundice, a distended abdomen, and shifting dullness were observed. Laboratory tests revealed elevated inflammatory markers, increased amylase levels, and decreased albumin. An abdominal computed tomography scan (CT) showed pancreatic atrophy and multiple pancreatic pseudocysts, one of which had a discontinuous wall, resulting in significant ascites. The ascitic fluid analysis yielded amylase values of 12,000. Result(s): We diagnosed the patient with pancreatic ascites resulting from the rupture of a pancreatic pseudocyst in the setting of chronic pancreatitis. We decided to pursue surgical intervention with a laparoscopic cystogastroanastomosis. The patient exhibited a favorable recovery and was discharged from the hospital one week later. In the outpatient setting, the patient gained weight, remained asymptomatic, and did not experience a recurrence. Conclusion(s): Pancreatic ascites is a rare complication of alcoholic chronic pancreatitis, associated with significant morbidity and mortality. Diagnosis relies on a combination of laboratory and radiological findings. The primary treatment modalities include endoscopic interventions, with secondary options involving pancreatic drainage procedures, such as cystogastrostomy, as illustrated in this case. Continuous monitoring of symptoms and the possibility of pancreatic ascites recurrence is crucial.Copyright © 2024
KW  - abdominal pain
KW  - alcoholism
KW  - *ascites
KW  - ascites fluid
KW  - body weight loss
KW  - case report
KW  - chronic pancreatitis
KW  - clinical article
KW  - complication
KW  - computer assisted tomography
KW  - conference abstract
KW  - diagnosis
KW  - distal pancreatectomy
KW  - epigastric pain
KW  - female
KW  - follow up
KW  - human
KW  - jaundice
KW  - laboratory test
KW  - *laparoscopy
KW  - male
KW  - malnutrition
KW  - MRI scanner
KW  - nuclear magnetic resonance imaging
KW  - pancreas juice
KW  - pancreas pseudocyst
KW  - percutaneous drainage
KW  - peritoneal cavity
KW  - physical examination
KW  - prevalence
KW  - steatorrhea
KW  - surgery
KW  - albumin
KW  - amylase
JF  - HPB
JA  - HPB
LA  - English
VL  - 26
IS  - Supplement 2
SP  - S779
EP  - S780
CY  - Netherlands
PB  - Elsevier B.V.
SN  - 1365-182X
SN  - 1477-2574
M1  - (Gonzalez, Carriel, Paredes, Jensen, De Aretxabala) Hospital Padre Hurtado, Chile
DO  - https://dx.doi.org/10.1016/j.hpb.2024.04.373
PT  - Conference Abstract
L2  - http://ovidsp.ovid.com/ovidweb.cgi?T=JS&PAGE=reference&D=emexa&NEWS=N&AN=2032678177
ER  -  

Link to the Ovid Full Text or citation: https://ovidsp.ovid.com/ovidweb.cgi?T=JS&CSC=Y&NEWS=N&PAGE=fulltext&D=emexa&DO=10.1016%2fj.hpb.2024.04.373Link to the External Link Resolver: https://leeds.primo.exlibrisgroup.com/openurl/44LEE_INST/44LEE_INST:VU1?sid=OVID:embase&id=pmid:&id=doi:10.1016%2Fj.hpb.2024.04.373&issn=1365-182X&isbn=&volume=26&issue=Supplement+2&spage=S779&pages=S779-S780&date=2024&title=HPB&atitle=Pancreatic+ascites%2C+surgical+resolution+through+laparoscopic+cystogastrostomy&aulast=Gonzalez 

55. 
TY  - JOUR
DB  - Embase
AN  - 644441661
T1  - The Highest Form of Flattery: Bupropion Overdose Mimicking Brain Death
T3  - American Thoracic Society 2024 International Conference. San Diego, CA United States.
A1  - Oomrigar S.C.
A1  - Fernandez J.
A1  - Rivera Ortiz C.
A1  - Rajen H.
A1  - Toll A.
A1  - Perez Colome E.
A1  - Curbelo Sesin G.
A1  - Fontela C.
A1  - Lacaille S.
A1  - Arshed S. 
Y1  - 2024//
N2  - Introduction: Brain death can be a fatal outcome of brain injury. The diagnosis requires the loss of brain stem reflexes, absent pulmonary drive and cessation of cerebral perfusion. However, a multitude of medication overdoses can mimic the physical exam findings of brain death in critical care medicine. Case Description: A young female, with a history of depression and substance abuse, presented with acute encephalopathy after an intentional suicide attempt with bupropion, associated with status epilepticus. Physical exam was notable for hypotension, bilateral dilated fixed pupils, absent corneal and gag reflexes, abnormal deep tendon reflexes, no withdrawal to noxious stimuli and a Glasgow Coma Scale score of three. EKG showed normal sinus rhythm, prolonged QRS interval and prolonged QTc interval. The patient was urgently intubated and treated with a bicarbonate infusion for metabolic derangements. Initial brain CT revealed no cerebral edema. However, brain MRI demonstrated diffuse cytotoxic edema, concerning for anoxic brain injury. Continuous video electroencephalogram detected severe diffuse cerebral dysfunction with a burst-suppression pattern. Throughout the ICU course, she regained neurological function with improvement in brainstem reflexes after six days of detoxification, and was discharged without cognitive impairment. Discussion(s): Bupropion has an extensive list of adverse side effects including, those seen in our patient: suicidal behavior, status epilepticus and conduction irregularities. However, toxic ingestion of bupropion mimicking brain death is uncommon, with infrequent documentation in the literature. The physiological mechanism of bupropion intoxication posing as brain death, is unknown. In the management of our patient's overdose, multiple electroencephalograms demonstrated a burst-suppression pattern, which has been associated with cortical lesions, anoxic brain injury, large doses of anesthetics and sedatives, which are strongly linked to poor neurological outcomes. Uniquely, in due time, our patient demonstrated a full neurological recovery, once the metabolites of bupropion were excreted. Our patient presented with a grim prognosis of brain death, however in the scenario of toxic ingestion, the diagnosis of brain death should be delayed until the metabolites have been fully eliminated.
KW  - acute brain disease
KW  - adult
KW  - brain cortex lesion
KW  - *brain death
KW  - brain dysfunction
KW  - brain edema
KW  - brain injury
KW  - brain perfusion
KW  - brain stem
KW  - case report
KW  - clinical article
KW  - cognitive defect
KW  - conference abstract
KW  - depression
KW  - detoxification
KW  - diagnosis
KW  - edema
KW  - electrocardiography
KW  - electroencephalogram
KW  - electroencephalography
KW  - epileptic state
KW  - female
KW  - gag reflex
KW  - Glasgow coma scale
KW  - human
KW  - hypotension
KW  - hypoxia
KW  - intensive care unit
KW  - *intoxication
KW  - male
KW  - MRI scanner
KW  - nuclear magnetic resonance imaging
KW  - physical examination
KW  - pupil disease
KW  - QRS interval
KW  - QTc interval
KW  - side effect
KW  - sinus rhythm
KW  - suicidal behavior
KW  - suicide attempt
KW  - tendon reflex
KW  - *amfebutamone
KW  - bicarbonate
JF  - American Journal of Respiratory and Critical Care Medicine
JA  - Am. J. Respir. Crit. Care Med.
LA  - English
VL  - 209
SP  - 
CY  - Netherlands
PB  - American Thoracic Society
SN  - 1073-449X
AD  - S.C. Oomrigar, HCA Florida Kendall Hospital, Miami, FL, United States
M1  - (Oomrigar, Fernandez, Rivera Ortiz, Rajen, Toll, Perez Colome, Curbelo Sesin, Fontela) HCA Florida Kendall Hospital, Miami, FL, United States
M1  - (Lacaille) Infectious Disease and Critical Care Medicine, HCA Florida Kendall Hospital, Miami, FL, United States
M1  - (Arshed) Critical Care Medicine, HCA Florida Kendall Hospital, Miami, FL, United States
UR  - https://www.atsjournals.org/doi/abs/10.1164/ajrccm-conference.2024.209.1_MeetingAbstracts.A5653
PT  - Conference Abstract
L2  - http://ovidsp.ovid.com/ovidweb.cgi?T=JS&PAGE=reference&D=emexa&NEWS=N&AN=644441661
ER  -  

Link to the Ovid Full Text or citation: https://ovidsp.ovid.com/ovidweb.cgi?T=JS&CSC=Y&NEWS=N&PAGE=fulltext&D=emexa&AN=644441661Link to the External Link Resolver: https://leeds.primo.exlibrisgroup.com/openurl/44LEE_INST/44LEE_INST:VU1?sid=OVID:embase&id=pmid:&id=doi:&issn=1073-449X&isbn=&volume=209&issue=&spage=&pages=&date=2024&title=American+Journal+of+Respiratory+and+Critical+Care+Medicine&atitle=The+Highest+Form+of+Flattery%3A+Bupropion+Overdose+Mimicking+Brain+Death&aulast=Oomrigar 

56. 
TY  - JOUR
DB  - Embase
AN  - 644440119
T1  - Reasons Driving Teen and Young Adult E-cigarette Vapers to Switch to or Add in Combustible Tobacco Cigarettes
T3  - American Thoracic Society 2024 International Conference. San Diego, CA United States.
A1  - Banjo E.Z.
A1  - Ahadian Z.
A1  - Fischer P.
A1  - Crotty Alexander L.E. 
Y1  - 2024//
N2  - Rationale: Rising e-cigarette usage among children and young adults (adolescents) in the United States is extremely concerning. Adolescents who vape are four times more likely to transition to or begin smoking combustible tobacco. This is unexpected because combustible cigarettes are significantly less appealing and more malodorous relative to e-cigarettes. This shift from e-cigarette vaping to cigarette smoking may be influenced by a number of variables, including nicotine addiction. Adolescents who vape may become addicted to nicotine to the point that they are less affected by the smell or appearance of conventional cigarettes. Additional factors we considered were whether cigarettes were less expensive and more accessible, whether e-cigarettes psychologically reduce the view of smoking as dangerous, and e-cigarette driven curiosity about other inhalants. To determine the major factors influencing adolescent switching to and adding in of conventional smoking, we designed an online survey for distribution on social media. Method(s): We designed a 33-item questionnaire in Survey Monkey, with inhalant questions based on our previously published University of California San Diego (UCSD) Inhalant Questionnaire, as well as novel questions probing reasons behind switching and adding in of combustible tobacco in vapers. We obtained UCSD institutional review board (IRB) approval and posted the survey on multiple social media platforms, including Facebook, Craigslist, and Instagram. Individuals completed a botdetection question (written interpretation of a photo), followed by completion of informed consent (18+yrs) or assent (<18yrs). Twitter and Reddit were not used in this study specifically to avoid and reduce bot responses. All survey takers were entered into a random drawing for a $100 gift card. Result(s): Of 745 participants (ages 16-55), 11.4% (n=85) indicated that they switched from vaping to smoking. Reasons for switching included: higher nicotine in cigarettes (21.2% of respondants), smoking cigarettes is healthier than vaping (40%), friends or family who smoke cigarettes (45.9%), cigarettes are easier to obtain (49.4%), cigarettes are less expensive (36.5%), and cigarettes have a better flavor (24.7%; Figure 1). No one chose social pressure as a reason for switching from vaping to smoking. Conclusion(s): Because of the increase in use of e-cigarettes, we conducted a study to understand reasons behind adolescent vapers switching to or adding in of smoking cigarettes. Due to the range of ages from our study participants, we decided to switch our focus from adolescents to the general population. The data highlights the need to research more about vaping and smoking cigarettes in the general population.
KW  - adolescent
KW  - California
KW  - child
KW  - *cigarette
KW  - cigarette smoking
KW  - conference abstract
KW  - controlled study
KW  - *electronic cigarette
KW  - female
KW  - flavor
KW  - human
KW  - informed consent
KW  - male
KW  - *Nicotiana
KW  - odor
KW  - questionnaire
KW  - smoking
KW  - social media
KW  - social problem
KW  - *tobacco
KW  - tobacco dependence
KW  - vaping
KW  - young adult
KW  - cigarette smoke
KW  - nicotine
JF  - American Journal of Respiratory and Critical Care Medicine
JA  - Am. J. Respir. Crit. Care Med.
LA  - English
VL  - 209
SP  - 
CY  - Netherlands
PB  - American Thoracic Society
SN  - 1073-449X
AD  - E.Z. Banjo, University of California San Diego, San Diego, CA, United States. E-mail: zbanjo1@toromail.csudh.edu
M1  - (Banjo, Ahadian, Fischer) University of California San Diego, San Diego, CA, United States
M1  - (Crotty Alexander) UCSD and VASDHS, San Diego, CA, United States
UR  - https://www.atsjournals.org/doi/abs/10.1164/ajrccm-conference.2024.209.1_MeetingAbstracts.A6224
PT  - Conference Abstract
L2  - http://ovidsp.ovid.com/ovidweb.cgi?T=JS&PAGE=reference&D=emexa&NEWS=N&AN=644440119
ER  -  

Link to the Ovid Full Text or citation: https://ovidsp.ovid.com/ovidweb.cgi?T=JS&CSC=Y&NEWS=N&PAGE=fulltext&D=emexa&AN=644440119Link to the External Link Resolver: https://leeds.primo.exlibrisgroup.com/openurl/44LEE_INST/44LEE_INST:VU1?sid=OVID:embase&id=pmid:&id=doi:&issn=1073-449X&isbn=&volume=209&issue=&spage=&pages=&date=2024&title=American+Journal+of+Respiratory+and+Critical+Care+Medicine&atitle=Reasons+Driving+Teen+and+Young+Adult+E-cigarette+Vapers+to+Switch+to+or+Add+in+Combustible+Tobacco+Cigarettes&aulast=Banjo 

57. 
TY  - JOUR
DB  - Embase
AN  - 644439136
T1  - The Impact of Migrant-sensitive Strategies in the Treatment of Multi-drug Resistant Tuberculosis
T3  - American Thoracic Society 2024 International Conference. San Diego, CA United States.
A1  - De Luca E Tuma R.
A1  - White V.
A1  - Chen C.
A1  - Dart S.
A1  - Elsaadany S.
A1  - Boloorsaz-Mashadi R.
A1  - Sharma A.
A1  - Malhotra A.
A1  - Kunst H. 
Y1  - 2024//
N2  - Rationale Within the UK, treatment outcomes of multi-drug resistant tuberculosis (MDR-TB) in migrants have been reported to be low compared to non-migrants (Anderson et al. 2013). There is limited evidence on the impact of migrant-sensitive strategies (such as availability of interpreters and language-appropriate written materials, cultural sensitivity training for healthcare-providers, video observed therapy (VOT), and access to housing and social support) on successful outcomes in MDR-TB. Methods A retrospective cohort study was completed using data from the national TB registry and electronic patient records, on all consecutive MDR-TB cases from January 2007 to June 2023 at a multidisciplinary MDR-TB clinic in London. The clinic employs a series of migrant-sensitive strategies and services in their patient-care, including VOT, in-person Arabic, Bengali, Hindi, Russian, and Somalian translators, telephone interpreters, as well as close cooperation with Olallo House - a free accommodation available to any patient undergoing TB treatment while experiencing homelessness. Results Forty-five patients with MDR-TB were included. Twenty-nine (64.4 %) patients were male, and the median age was 37.6 years (IQR 16.5). Twenty-eight (62.2%) patients had pulmonary MDR-TB, while 17 (37.8%) patients had extra-pulmonary TB (22.2% lymph-node, 8.9% spinal). Of 45 patients, four were UK-born and 41 were migrants - twelve from Eastern-European EU countries and 29 from non-EU countries (eighteen from South Asia, six from Sub-Saharan Africa, two from Southeast Asia, and one from Eastern Europe.) Twenty-two patients were in the UK for 5 years or less when starting treatment. Eighteen patients (43.9% of migrants) required interpreters, seven (15.6%) had known alcohol abuse issues, 11 (24.4%) were unemployed, and 4 (8.9%) had known mental health problems. Thirtyseven (84.1%) patients completed treatment, four patients died whilst on treatment (death secondary to suicide [n=1], advanced alcoholic liver disease [n=1], death during treatment unrelated to MDR-TB secondary to malignancy [n=2]). Three patients were non-adherent or lost to follow-up, and one remains on treatment. Treatment completion for non-EU migrants who have been in the UK for 5 years or less was 88.2% (n=17), the highest of any sub-group, compared to 80% for UK and EU Eastern European patients (n=16). Excluding deaths unrelated to MDR-TB, migrants in the UK for over 5 years have the second highest completion rate at 87.5% (n=14). Conclusion Migrant-sensitive strategies are an essential component for successful MDR-TB treatment outcomes in a predominantly migrant population in the UK.
KW  - adult
KW  - Africa south of the Sahara
KW  - alcohol abuse
KW  - alcohol liver disease
KW  - clinical article
KW  - cohort analysis
KW  - conference abstract
KW  - cultural sensitivity
KW  - *drug resistant tuberculosis
KW  - Eastern European
KW  - electronic patient record
KW  - England
KW  - extrapulmonary tuberculosis
KW  - female
KW  - follow up
KW  - health care personnel
KW  - Hindi
KW  - homelessness
KW  - human
KW  - male
KW  - mental health
KW  - *migrant
KW  - *multidrug resistant tuberculosis
KW  - patient care
KW  - retrospective study
KW  - sensitivity training
KW  - social support
KW  - Somali (citizen)
KW  - South Asia
KW  - Southeast Asia
KW  - suicide
KW  - treatment outcome
KW  - tuberculosis
KW  - unemployment
KW  - United Kingdom
KW  - videorecording
JF  - American Journal of Respiratory and Critical Care Medicine
JA  - Am. J. Respir. Crit. Care Med.
LA  - English
VL  - 209
SP  - 
CY  - Netherlands
PB  - American Thoracic Society
SN  - 1073-449X
AD  - R. De Luca E Tuma, Respiratory Medicine, Royal London Hospital, London, United Kingdom
M1  - (De Luca E Tuma, Elsaadany, Boloorsaz-Mashadi) Respiratory Medicine, Royal London Hospital, London, United Kingdom
M1  - (White, Dart, Malhotra) Respiratory Medicine, Barts Health NHS Trust, London, United Kingdom
M1  - (Chen) Barts Health NHS Trust, London, United Kingdom
M1  - (Sharma) Respiratory Medicine, Newham University Hospital/BARTS Health NHS Trust, London, United Kingdom
M1  - (Kunst) Respiratory Medicine, Queen Mary University of London, London, United Kingdom
UR  - https://www.atsjournals.org/doi/pdf/10.1164/ajrccm-conference.2024.209.1_MeetingAbstracts.A4886
PT  - Conference Abstract
L2  - http://ovidsp.ovid.com/ovidweb.cgi?T=JS&PAGE=reference&D=emexa&NEWS=N&AN=644439136
ER  -  

Link to the Ovid Full Text or citation: https://ovidsp.ovid.com/ovidweb.cgi?T=JS&CSC=Y&NEWS=N&PAGE=fulltext&D=emexa&AN=644439136Link to the External Link Resolver: https://leeds.primo.exlibrisgroup.com/openurl/44LEE_INST/44LEE_INST:VU1?sid=OVID:embase&id=pmid:&id=doi:&issn=1073-449X&isbn=&volume=209&issue=&spage=&pages=&date=2024&title=American+Journal+of+Respiratory+and+Critical+Care+Medicine&atitle=The+Impact+of+Migrant-sensitive+Strategies+in+the+Treatment+of+Multi-drug+Resistant+Tuberculosis&aulast=De+Luca+E+Tuma 

58. 
TY  - JOUR
DB  - Embase
AN  - 644437739
T1  - Trends in Opioid Use After Minimally Invasive Lung Resections: A Retrospective Analysis of Single Institution from 2017 to 2022
T3  - American Thoracic Society 2024 International Conference. San Diego, CA United States.
A1  - Emmerick I.M.
A1  - Neamtu A.
A1  - Patil T.
A1  - Crawford A.
A1  - Uy K.
A1  - Maxfield M.
A1  - Lou F. 
Y1  - 2024//
N2  - Rationale - Patients undergoing lung resections often experience persistent postoperative pain, being at high risk of postoperative opioid abuse and overdose. As an academic thoracic program with an existing opioid-limiting Enhanced Recovery After Surgery (ERAS) -protocol, we performed a retrospective study to analyze trends in inpatient opioid use after minimally invasive lung resections. Methods - This is a retrospective cohort study of individuals 18 and older that underwent minimally invasive thoracoscopic (Robotic and video-assisted) pulmonary resections from October 1st 2017, and May 31st2022. Thirty-three individuals (7%) with chronic opioid users were excluded from this analysis. In March 2019, the opioid-limiting ERAS protocol was implemented, which consisted of multi-modal pain medications and intraoperative intercostal nerve blocks using longacting liposomal bupivacaine (LALB). Postoperatively, opioid medications were given only as needed. The primary outcome measure was the mean of opioid usage per day for five days after surgery measured in milligram morphine equivalents (MME). Results - A total of 376 patients were included in the study, 145 (39%) male, 94 % white, and a mean age of 64.67 years. A total of 248 (66%) underwent anatomic lung resections (lobectomies or segmentectomies), while 168 underwent non-anatomic lung resections (wedges), long-acting liposomal bupivacaine (LALB) was used in 186 (69%). There was no significant difference in baseline characteristics between the groups. The median lengths of stay were four days in the anatomic lung resections and three in nonanatomic lung resections. The Mean MME use in the first 24 hours post-op was 64.6 in the pre- ERAS and 65.6.8 in the post-ERAS period. The mean MME was higher for anatomic resections when compared to non-anatomic resections. Conclusions Implementing ERAS and using Longacting liposomal bupivacaine (LALB) for non-chronic opioid users did not modify opioid use after minimally invasive lung resection. Reducing post-op opioid use remains a challenge.
KW  - adolescent
KW  - adult
KW  - Caucasian
KW  - chronic postoperative pain
KW  - cohort analysis
KW  - conference abstract
KW  - controlled study
KW  - drug abuse
KW  - drug therapy
KW  - enhanced recovery after surgery
KW  - female
KW  - human
KW  - intercostal nerve block
KW  - major clinical study
KW  - male
KW  - *pneumonectomy
KW  - retrospective study
KW  - segmentectomy
KW  - surgery
KW  - videorecording
KW  - bupivacaine
KW  - liposome
KW  - morphine
KW  - *opiate
JF  - American Journal of Respiratory and Critical Care Medicine
JA  - Am. J. Respir. Crit. Care Med.
LA  - English
VL  - 209
SP  - 
CY  - Netherlands
PB  - American Thoracic Society
SN  - 1073-449X
AD  - I.M. Emmerick, University of Massachusetts, Worcester, MA, United States. E-mail: isabel.emmerick@umassmemorial.org
M1  - (Emmerick, Neamtu, Patil, Crawford, Uy, Maxfield, Lou) University of Massachusetts, Worcester, MA, United States
UR  - https://www.atsjournals.org/doi/pdf/10.1164/ajrccm-conference.2024.209.1_MeetingAbstracts.A1428
PT  - Conference Abstract
L2  - http://ovidsp.ovid.com/ovidweb.cgi?T=JS&PAGE=reference&D=emexa&NEWS=N&AN=644437739
ER  -  

Link to the Ovid Full Text or citation: https://ovidsp.ovid.com/ovidweb.cgi?T=JS&CSC=Y&NEWS=N&PAGE=fulltext&D=emexa&AN=644437739Link to the External Link Resolver: https://leeds.primo.exlibrisgroup.com/openurl/44LEE_INST/44LEE_INST:VU1?sid=OVID:embase&id=pmid:&id=doi:&issn=1073-449X&isbn=&volume=209&issue=&spage=&pages=&date=2024&title=American+Journal+of+Respiratory+and+Critical+Care+Medicine&atitle=Trends+in+Opioid+Use+After+Minimally+Invasive+Lung+Resections%3A+A+Retrospective+Analysis+of+Single+Institution+from+2017+to+2022&aulast=Emmerick 

59. 
TY  - JOUR
DB  - Embase
AN  - 2029965321
T1  - Association between eHealth literacy and health outcomes in German athletes using the GR-eHEALS questionnaire: a validation and outcome study
A1  - Geiger S.
A1  - Esser A.J.
A1  - Marsall M.
A1  - Muehlbauer T.
A1  - Skoda E.-M.
A1  - Teufel M.
A1  - Bauerle A. 
Y1  - 2024//
N2  - Background: Athletes face various sports-related stressors, which may increase their risk for physical and mental health symptoms. With the internet as an important source of (health) information, it is important for athletes to have eHealth literacy, i.e. the ability to access, understand and use electronic health information and services. However, it is presently uncertain whether eHealth literacy of athletes is linked to better health outcomes such as reduced injury frequency and behaviours like decreased substance abuse. Method(s): A cross-sectional study was conducted with N = 373 German athletes (229 females) from different types of sport (e.g., ball sports and water sports) who were included in the statistical analyses. The survey included medical, socio-demographic, eHealth- and sports-related data as well as the eHealth Literacy Scale (GR-eHEALS) questionnaire, which measures eHealth literacy. Confirmatory factor analyses and correlational analyses were performed to determine the convergent and discriminant (compared to the 8-item Impulsive Behavior-8 Scale) validity of the GR-eHEALS and to assess the relation between eHealth literacy scores and health outcomes. Result(s): The more frequently athletes had sustained minor or moderate injuries in the past, the higher the level of eHealth literacy they reported. Furthermore, consumption frequency of painkillers (r =.18, p =.002), sedatives (r =.12, p =.040), and cannabis (r =.29, p =.000) was significantly correlated with eHealth literacy scores. The confirmatory factor analysis of the GR-eHEALS showed an acceptable model fit with a 2-factor solution (information seeking and information appraisal). The GR-eHEALS showed good discriminant (r = -.09, p =.21) and convergent validity (digital confidence; r =.28, p <.001). Conclusion(s): The GR-eHEALS is a valid instrument to assess eHealth literacy within the cohort of German athletes. Potential dangers of dealing with injury and psychological strain without reaching out for professional help should be considered.Copyright © The Author(s) 2024.
KW  - adult
KW  - article
KW  - *athlete
KW  - ball sport
KW  - construct validity
KW  - consumer
KW  - controlled study
KW  - convergent validity
KW  - cross-sectional study
KW  - dancing
KW  - demography
KW  - discriminant validity
KW  - *ehealth literacy
KW  - female
KW  - gymnastics
KW  - health literacy
KW  - human
KW  - information seeking
KW  - informed consent
KW  - injury severity
KW  - internal consistency
KW  - Internet
KW  - major clinical study
KW  - male
KW  - martial art
KW  - outcome assessment
KW  - *questionnaire
KW  - reimbursement
KW  - sex difference
KW  - social media
KW  - substance abuse
KW  - team sport
KW  - validation process
KW  - water sport
KW  - weight lifting
KW  - winter sport
KW  - cannabis
KW  - nicotine
KW  - tranquilizer
KW  - *eHealth literacy Scale
JF  - BMC Sports Science, Medicine and Rehabilitation
JA  - BMC Sports Sci. Med. Rehabil.
LA  - English
VL  - 16
IS  - 1
SP  - 117
CY  - United Kingdom
PB  - BioMed Central Ltd
SN  - 2052-1847 (electronic)
SN  - 2052-1847
AD  - S. Geiger, Clinic for Psychosomatic Medicine and Psychotherapy, LVR-University Hospital Essen, University of Duisburg-Essen, Essen, Germany. E-mail: sheila.geiger@uni-due.de
M1  - (Geiger, Esser, Skoda, Teufel, Bauerle) Clinic for Psychosomatic Medicine and Psychotherapy, LVR-University Hospital Essen, University of Duisburg-Essen, Essen, Germany
M1  - (Geiger, Esser, Skoda, Teufel, Bauerle) Centre for Translational Neuro- and Behavioral Sciences (C-TNBS), University of Duisburg- Essen, Essen 45147, Germany
M1  - (Marsall) Institute for Patient Safety (IfPS), University Hospital Bonn, Bonn, Germany
M1  - (Muehlbauer) Division of Movement and Training Sciences, Biomechanics of Sport, University of Duisburg- Essen, Essen, Germany
UR  - https://bmcsportsscimedrehabil.biomedcentral.com/
DO  - https://dx.doi.org/10.1186/s13102-024-00902-9
PT  - Article
L2  - http://ovidsp.ovid.com/ovidweb.cgi?T=JS&PAGE=reference&D=emexa&NEWS=N&AN=2029965321
ER  -  

Link to the Ovid Full Text or citation: https://ovidsp.ovid.com/ovidweb.cgi?T=JS&CSC=Y&NEWS=N&PAGE=fulltext&D=emexa&DO=10.1186%2fs13102-024-00902-9Link to the External Link Resolver: https://leeds.primo.exlibrisgroup.com/openurl/44LEE_INST/44LEE_INST:VU1?sid=OVID:embase&id=pmid:&id=doi:10.1186%2Fs13102-024-00902-9&issn=2052-1847&isbn=&volume=16&issue=1&spage=117&pages=&date=2024&title=BMC+Sports+Science%2C+Medicine+and+Rehabilitation&atitle=Association+between+eHealth+literacy+and+health+outcomes+in+German+athletes+using+the+GR-eHEALS+questionnaire%3A+a+validation+and+outcome+study&aulast=Geiger 

60. 
TY  - JOUR
DB  - Embase
AN  - 2032488898
T1  - Efficacy of simple and very brief handgrip and isometric exercises for reducing withdrawal symptoms in cigarette smokers: A pilot randomized controlled trial
A1  - Zhang M.J.
A1  - Cheung Y.T.D.
A1  - Wang Q.
A1  - Cheng C.C.W.
A1  - Luk T.T.
A1  - He W.J.
A1  - Wang M.P.
A1  - Lam T.H. 
Y1  - 2024//
N2  - INTRODUCTION Withdrawal symptoms lead to smoking relapse and reduce the intention to quit. The present pilot RCT examined the effect of simple and very brief handgrip and isometric exercises on reducing withdrawal symptoms, measured by the strength of tobacco craving, Questionnaire of Smoking Urges-Brief (QSU-B), Mood and Physical Symptoms Scale (MPSS), and Positive and Negative Affect Schedule (PANAS). METHODS In this 2-arm, open-labeled pilot RCT, 30 current smokers who had abstained from tobacco for at least 9 hours were randomly assigned (allocation ratio 1:1) to either the intervention group that watched a 5-minute video and did 5-minute handgrip and isometric exercises (pulling and pushing) or control group that watched 10-minute healthy-diet videos. Measurements were taken before, immediately after, and 10 minutes post-intervention. Outcomes were selfreported strength of tobacco craving, QSU-B, MPSS, and PANAS scores. The effect size for group-by-time interaction was assessed using Cohen's f2 (small=0.02, medium=0.15, large=0.35). RESULTS Group-by-time interactions showed that the intervention group showed larger reductions than the control group in the strength of tobacco craving (Cohen's f2=0.54, 95% CI: 0.52-0.57), QSU-B (Cohen's f2=0.77; 95% CI: 0.74-0.80), and MPSS (Cohen's f2=0.51; 95% CI: 0.46-0.56) over the three measurement points. CONCLUSIONS This RCT showed that simple and brief handgrip and isometric exercises could immediately reduce withdrawal symptoms and up to 10 minutes.Copyright © 2024 Zhang M.J. et al.
KW  - adult
KW  - article
KW  - cigarette smoking
KW  - *clinical effectiveness
KW  - controlled study
KW  - drug craving
KW  - female
KW  - healthy diet
KW  - human
KW  - *isometric exercise
KW  - major clinical study
KW  - male
KW  - mental disease assessment
KW  - *muscle exercise
KW  - open study
KW  - pilot study
KW  - Positive and Negative Affect Schedule
KW  - questionnaire
KW  - randomized controlled trial
KW  - scoring system
KW  - treatment outcome
KW  - *withdrawal syndrome/th [Therapy]
KW  - *handgrip exercise
KW  - Mood and Physical Symptoms Scale
KW  - Questionnaire of Smoking Urges Brief
JF  - Tobacco Induced Diseases
JA  - Tob. Induced Dis.
LA  - English
VL  - 22
SP  - 
CY  - United Kingdom
PB  - European Publishing
SN  - 1617-9625 (electronic)
SN  - 1617-9625
AD  - Y.T.D. Cheung, School of Nursing, The University of Hong Kong, Hong Kong. E-mail: derekcheung@hku.hk
M1  - (Zhang, Cheung, Cheng, Luk, He, Wang) School of Nursing, the University of Hong Kong, Hong Kong
M1  - (Wang) School of Graduate Studies, Lingnan University, Hong Kong
M1  - (Lam) School of Public Health, the University of Hong Kong, Hong Kong
UR  - https://www.tobaccoinduceddiseases.org/Issue-May-2024,14165
DO  - https://dx.doi.org/10.18332/tid/187839
PT  - Article
L2  - http://ovidsp.ovid.com/ovidweb.cgi?T=JS&PAGE=reference&D=emexa&NEWS=N&AN=2032488898
ER  -  

Link to the Ovid Full Text or citation: https://ovidsp.ovid.com/ovidweb.cgi?T=JS&CSC=Y&NEWS=N&PAGE=fulltext&D=emexa&DO=10.18332%2ftid%2f187839Link to the External Link Resolver: https://leeds.primo.exlibrisgroup.com/openurl/44LEE_INST/44LEE_INST:VU1?sid=OVID:embase&id=pmid:&id=doi:10.18332%2Ftid%2F187839&issn=1617-9625&isbn=&volume=22&issue=&spage=&pages=&date=2024&title=Tobacco+Induced+Diseases&atitle=Efficacy+of+simple+and+very+brief+handgrip+and+isometric+exercises+for+reducing+withdrawal+symptoms+in+cigarette+smokers%3A+A+pilot+randomized+controlled+trial&aulast=Zhang 

61. 
TY  - JOUR
DB  - Embase
AN  - 2029413226
T1  - Smoking Cessation Support via Video Counseling (e-Cessation): A Promising Field for Telemedicine Implementation
A1  - Metin M.
A1  - Kaya S.
A1  - Sozmen K.
A1  - Altinisik G. 
Y1  - 2024//
N2  - OBJECTIVE: The study aimed to investigate the utility of telemedicine conducted via video counseling in comparison to the previous structured approach and to compare prepandemic smoking cessation success rates with traditional counseling. MATERIAL AND METHODS: The applicants of the outpatient clinic for smoking cessation support pre-and post-pandemic periods were included in the study. The time intervals were retrospectively between 1 March and 30 August 2021 and the last 3 months of the year 2019. The data were revealed retrospectively. Age, sex, occupation, smoking history as package year, and the score of the Fagerstrom test for nicotine dependence, accompanying chronic diseases, treatment method, and quitting status between 6 and 9 months of follow-up. RESULT(S): The number of applicants was 200 (87% male) and 89 (95% male) in groups 1 and 2, respectively. The age difference was not significant. The difference was statistically significant according to having at least 1 accompanying chronic disease, specifically a lung disease. None of the parameters have affected the success of quitting smoking. The smoking cessation rate was 3.9 fold higher in the telemedicine group than in the traditional group. CONCLUSION(S): The main principle appears to be allocating enough time, as required on an individual basis, to clearly assess the situ-ation, including identifying barriers and options. Since immediate systematic physical examination and laboratory testing may not be mandatory for individuals seeking smoking cessation support, telemedicine emerges as a reasonable option and a promising field for comprehensive video counseling.Copyright © 2024, AVES. All rights reserved.
KW  - adult
KW  - article
KW  - asthma
KW  - breast cancer
KW  - chronic disease
KW  - chronic obstructive lung disease
KW  - coronary artery disease
KW  - diabetes mellitus
KW  - *e-counseling
KW  - Fagerstrom Test for Nicotine Dependence
KW  - female
KW  - follow up
KW  - human
KW  - human experiment
KW  - hypertension
KW  - interstitial lung disease
KW  - lung cancer
KW  - male
KW  - mitral valve disease
KW  - nicotine replacement therapy
KW  - obstructive sleep apnea
KW  - pandemic
KW  - retrospective study
KW  - *smoking cessation
KW  - smoking regulation
KW  - *telemedicine
KW  - varenicline
KW  - data analysis software
KW  - quitting smoking
KW  - *video counseling
KW  - Skype version 6
KW  - Statistical Package for Social Sciences software version 2.0
JF  - Thoracic Research and Practice
JA  - Thorac. Res. Pract.
LA  - English
VL  - 25
IS  - 3
SP  - 121
EP  - 129
CY  - Turkey
PB  - AVES
SN  - 2979-9139 (electronic)
SN  - 2979-9139
AD  - G. Altinisik, Department of Chest Diseases, Pamukkale University, Faculty of Medicine, Denizli, Turkey. E-mail: gaergur@gmail.com
M1  - (Metin) Department of Chest Diseases, Buldan Chest Diseases Hospital, Denizli, Turkey
M1  - (Kaya) Department of Chest Diseases, Tatvan Government Hospital, Bitlis, Turkey
M1  - (Sozmen) Department of Public Health, Katip Celebi University, Izmir, Turkey
M1  - (Altinisik) Department of Chest Diseases, Pamukkale University, Faculty of Medicine, Denizli, Turkey
M2  - Skype version 6: Microsoft [United States], Statistical Package for Social Sciences software version 20: IBM [United States]
C1  - Skype version 6: Microsoft [United States], Statistical Package for Social Sciences software version 20: IBM [United States]
C2  - Microsoft [United States], IBM [United States]
UR  - https://thoracrespract.org/Content/files/sayilar/235/121-129.pdf
DO  - https://dx.doi.org/10.5152/ThoracResPract.2024.23056
PT  - Article
L2  - http://ovidsp.ovid.com/ovidweb.cgi?T=JS&PAGE=reference&D=emexa&NEWS=N&AN=2029413226
ER  -  

Link to the Ovid Full Text or citation: https://ovidsp.ovid.com/ovidweb.cgi?T=JS&CSC=Y&NEWS=N&PAGE=fulltext&D=emexa&DO=10.5152%2fThoracResPract.2024.23056Link to the External Link Resolver: https://leeds.primo.exlibrisgroup.com/openurl/44LEE_INST/44LEE_INST:VU1?sid=OVID:embase&id=pmid:&id=doi:10.5152%2FThoracResPract.2024.23056&issn=2979-9139&isbn=&volume=25&issue=3&spage=121&pages=121-129&date=2024&title=Thoracic+Research+and+Practice&atitle=Smoking+Cessation+Support+via+Video+Counseling+%28e-Cessation%29%3A+A+Promising+Field+for+Telemedicine+Implementation&aulast=Metin 

62. 
TY  - JOUR
DB  - Embase
AN  - 644344949
T1  - Alleviating Opioid Use Stigma Against Sickle Cell Disease Patients Through Empathy-Engaging Patient Testimonial Videos
T3  - American Society for Pharmacology and Experimental Therapeutics Annual Meeting, ASPET 2024. Arlington, VA United States.
A1  - Denton N. 
Y1  - 2024//
N2  - Sickle cell disease (SCD) patients are disproportionately mislabeled as drug seeking by pharmacy and emergency room staff compared to the general chronic pain patient population. This mislabeling of SCD disease patients stems in part from common misconceptions healthcare staff share about opioid use in chronic pain patients as well as SCD patient-specific biases. These negative interactions SCD patients face with pharmacy staff include denied opioid medication refills, hesitancy in reporting opioid tolerance, unsolicited offers for addiction treatment, and explicitly being labeled as drug seeking. These interactions result in deterioration of patient trust in healthcare staff in addition to undermanaged debilitating pain. To alleviate these harmful misconceptions the research team engaged with SCD community partners to produce a video of SCD patient testimonials of the stigma and biases they face when trying to obtain their prescribed opioid medication and the consequences of these interactions to SCD patients' pain management. By interweaving empathy engaging patient testimonials with objective debunking of common misconceptions, the research team hypothesizes that the educational intervention alleviates viewer misconceptions on chronic pain patient opioid use that drives SCD patient mislabeling as drug seekers. The 8:33 patient testimonial video Perception or Reality? Pain and Sickle Cell Disease was incorporated into an undergraduate writing course on drug use in American culture, the 3rd year PharmD student pain management module, a DEI training module for pharmacy staff, and a public laboratory exhibit at the local science center. Participants were tasked with completing an expertly validated 16-item Likert survey assessing participant agreement toward common misconceptions on opioid use and chronic pain management before watching the patient testimonial video. 10 days after watching the video participants were invited to retake the opioid use misconception survey along with capturing participant demographics. Participant pre/post-intervention agreement scores to misconceptions were compared using a multi-variate ANCOVA analysis. Participants in all groups demonstrated decreased agreement to misconceptions related to reducing opioid use in chronic pain patients always being a desirable outcome with pharmacy staff in particular displaying a 17.3% reduction in agreement to related misconceptions. Undergraduates observed an additional 16.4% reduction in agreement to misconceptions around chronic pain behaviors like asking for a specific dose of opioid medication being drug seeking behavior and a 27% reduction in misconceptions on chronic pain patients' being unconcerned about opioid stigma. The public benefitted as well with a 34.8% reduction on reducing opioid use misconceptions and a 21.2% reduction in misconceptions around chronic pain patients' trust in opioid prescribing laws. In conclusion, patient testimonial videos around opioid use stigma have the potential to alleviate misconceptions in a variety of audiences and merit further study on the impact of empathy-engaging educational interventions bridging pharmacology and health disparity topics.
KW  - adult
KW  - analgesia
KW  - analysis of covariance
KW  - chronic pain
KW  - clinical article
KW  - conference abstract
KW  - controlled study
KW  - drug seeking behavior
KW  - drug therapy
KW  - drug use
KW  - emergency ward
KW  - *empathy
KW  - female
KW  - health disparity
KW  - human
KW  - in-law
KW  - male
KW  - pain
KW  - *sickle cell anemia
KW  - *stigma
KW  - *videorecording
KW  - *opiate
JF  - Journal of Pharmacology and Experimental Therapeutics
JA  - J. Pharmacol. Exp. Ther.
LA  - English
VL  - 389
IS  - Supplement 3
SP  - 
CY  - Netherlands
PB  - American Society for Pharmacology and Experimental Therapy (ASPET)
SN  - 0022-3565
AD  - N. Denton, Ohio State Univ, United States
M1  - (Denton) Ohio State Univ, United States
UR  - https://jpet.aspetjournals.org/content/jpet/389/S3/225.full.pd
DO  - https://dx.doi.org/10.1124/jpet.225.130448
PT  - Conference Abstract
L2  - http://ovidsp.ovid.com/ovidweb.cgi?T=JS&PAGE=reference&D=emexa&NEWS=N&AN=644344949
ER  -  

Link to the Ovid Full Text or citation: https://ovidsp.ovid.com/ovidweb.cgi?T=JS&CSC=Y&NEWS=N&PAGE=fulltext&D=emexa&DO=10.1124%2fjpet.225.130448Link to the External Link Resolver: https://leeds.primo.exlibrisgroup.com/openurl/44LEE_INST/44LEE_INST:VU1?sid=OVID:embase&id=pmid:&id=doi:10.1124%2Fjpet.225.130448&issn=0022-3565&isbn=&volume=389&issue=Supplement+3&spage=&pages=&date=2024&title=Journal+of+Pharmacology+and+Experimental+Therapeutics&atitle=Alleviating+Opioid+Use+Stigma+Against+Sickle+Cell+Disease+Patients+Through+Empathy-Engaging+Patient+Testimonial+Videos&aulast=Denton 

63. 
TY  - JOUR
DB  - Embase
AN  - 2032319993
T1  - Protocol for the development of a vaping cessation intervention for young adult veterans
A1  - Doran N.
A1  - Hurst S.
A1  - Liu J.
A1  - El-Shahawy O.
A1  - Myers M.
A1  - Krebs P. 
AO  - Doran, Neal; ORCID: https://orcid.org/0000-0003-2825-6318
AO  - Myers, Mark; ORCID: https://orcid.org/0000-0003-4044-2914
AO  - El-Shahawy, Omar; ORCID: https://orcid.org/0000-0003-3342-6377
Y1  - 2024//
N2  - The use of e-cigarettes ("vaping") by young adults has increased substantially in the past decade. Although health risks of long-term e-cigarette use remain unknown, there is evidence of acute physiological harms. Most young adults who vape report intent to quit, but little is known about effective interventions. This protocol paper reports on the development and design of a pilot trial of a vaping intervention for young military Veterans. Young adult Veterans accessing VA healthcare (n = 20) who vape daily and have been referred for cessation services will be enrolled. To maximize accessibility the intervention will be delivered virtually; participants will be randomized to receive behavioral counseling by telephone or by video telehealth. The intervention was adapted from an existing program targeting young adult cigarette smokers and will include 6 individual counseling sessions delivered over 8 weeks. Assessment visits will occur at baseline, at end-of-treatment, and 4 weeks later. Analyses will evaluate feasibility and acceptability of the intervention overall, and will compare telephone and video telehealth modalities. Longitudinal regression will be used to evaluate changes in vaping behavior and in nicotine dependence over time. This study will provide assessment of a novel intervention adapted for Veterans who vape nicotine. The comparison of two modalities of virtual intervention delivery will increase knowledge and the potential to disseminate across VA and other healthcare systems. Findings from this pilot trial will inform the design of future, larger studies of vaping cessation interventions for younger Veterans.Copyright © 2024
KW  - adult
KW  - article
KW  - cigarette smoking
KW  - female
KW  - health care system
KW  - health hazard
KW  - human
KW  - male
KW  - *medical protocol
KW  - *smoking cessation
KW  - *vaping
KW  - *veteran
KW  - electronic cigarette
JF  - Contemporary Clinical Trials Communications
JA  - Contemp. Clin. Trials Comm.
LA  - English
VL  - 39
SP  - 101309
CY  - United States
PB  - Elsevier Inc.
SN  - 2451-8654
AD  - N. Doran, Psychology, MC 116B, 3350 La Jolla Village Drive, San Diego, CA 92161, United States. E-mail: nmdoran@health.ucsd.edu
M1  - (Doran, Myers, Krebs) Veterans Medical Research Foundation, San Diego, CA, United States
M1  - (Doran, Myers, Krebs) Psychology Service, VA San Diego Healthcare System, United States
M1  - (Doran, Myers, Krebs) Department of Psychiatry, University of California, San Diego, United States
M1  - (Hurst) Herbert Wertheim School of Public Health, University of California, San Diego, United States
M1  - (Liu) Family Health Centers of San Diego, United States
M1  - (El-Shahawy) New York University, United States
UR  - https://www.sciencedirect.com/science/journal/24518654
DO  - https://dx.doi.org/10.1016/j.conctc.2024.101309
PT  - Article
L2  - http://ovidsp.ovid.com/ovidweb.cgi?T=JS&PAGE=reference&D=emexa&NEWS=N&AN=2032319993
ER  -  

Link to the Ovid Full Text or citation: https://ovidsp.ovid.com/ovidweb.cgi?T=JS&CSC=Y&NEWS=N&PAGE=fulltext&D=emexa&DO=10.1016%2fj.conctc.2024.101309Link to the External Link Resolver: https://leeds.primo.exlibrisgroup.com/openurl/44LEE_INST/44LEE_INST:VU1?sid=OVID:embase&id=pmid:&id=doi:10.1016%2Fj.conctc.2024.101309&issn=2451-8654&isbn=&volume=39&issue=&spage=101309&pages=&date=2024&title=Contemporary+Clinical+Trials+Communications&atitle=Protocol+for+the+development+of+a+vaping+cessation+intervention+for+young+adult+veterans&aulast=Doran 

64. 
TY  - JOUR
DB  - Embase
AN  - 644331636
T1  - Accelerating Translational Science Through Dissemination Grants with Community Impact
T3  - Association for Clinical and Translational Science 2024. Las Vegas, NV United States.
A1  - Allen P.G.
A1  - Piechowski T.
A1  - Bailey S.
A1  - Marsh E.E. 
Y1  - 2024//
N2  - OBJECTIVES/GOALS: Promoting Academics and Community Engagement (PACE) Dissemination grants are funding opportunities via the Michigan Institute for Clinical and Health Research Community Engagement program designed to support the science of clinical and translational research demonstrating community impact. METHODS/STUDY POPULATION: Two statewide funding announcements over a 3-month period were issued to over 2,000 academic and community partners. Proposals were required to meet the following criteria: 1) data collection from an academic and community partnered research project completed; 2) research findings analyzed; and 3) a community-focused dissemination plan developed. Projects were funded up to $5000. RESULTS/ ANTICIPATED RESULTS: Six PACE dissemination grants with community-focused plans were funded spanning Southeast, Western, and the Upper Peninsula regions of Michigan, as well as statewide. Examples of funded projects topics areas include the following: firearm safety; housing discrimination; opioid misuse; suicide prevention; and youth mental health. Community dissemination activities include: a) presenting at a community town hall; b) writing a pamphlet for community use; c) creating artwork installation showcase for community display; d) storytelling through community channels; and e) designing and implementing a local social media campaign. DISCUSSION/SIGNIFICANCE: Traditional funding mechanisms often do not provide resources to disseminate research findings with community benefit or impact back to communities. Funding dissemination awards through the PACE mechanism directly supports and accelerates translational science by sharing results directly back to the community in meaningful ways.
KW  - *community
KW  - conference abstract
KW  - drug development
KW  - female
KW  - firearm
KW  - housing
KW  - human
KW  - juvenile
KW  - male
KW  - mental health
KW  - Michigan
KW  - middle aged
KW  - prevention
KW  - social media
KW  - storytelling
KW  - suicide prevention
KW  - translational research
KW  - *translational science
KW  - opiate
JF  - Journal of Clinical and Translational Science
JA  - J. Clin. Transl. Sci.
LA  - English
VL  - 8
IS  - Supplement 1
SP  - 65
CY  - Netherlands
PB  - Cambridge University Press
SN  - 2059-8661
AD  - P.G. Allen, Michigan Institute for Clinical and Health Research, United States
M1  - (Allen, Piechowski, Marsh) Michigan Institute for Clinical and Health Research, United States
M1  - (Allen) University of Michigan, United States
M1  - (Bailey) Bridges Into the Future, United States
DO  - https://dx.doi.org/10.1017/cts.2024.201
PT  - Conference Abstract
L2  - http://ovidsp.ovid.com/ovidweb.cgi?T=JS&PAGE=reference&D=emexa&NEWS=N&AN=644331636
ER  -  

Link to the Ovid Full Text or citation: https://ovidsp.ovid.com/ovidweb.cgi?T=JS&CSC=Y&NEWS=N&PAGE=fulltext&D=emexa&DO=10.1017%2fcts.2024.201Link to the External Link Resolver: https://leeds.primo.exlibrisgroup.com/openurl/44LEE_INST/44LEE_INST:VU1?sid=OVID:embase&id=pmid:&id=doi:10.1017%2Fcts.2024.201&issn=2059-8661&isbn=&volume=8&issue=Supplement+1&spage=65&pages=65&date=2024&title=Journal+of+Clinical+and+Translational+Science&atitle=Accelerating+Translational+Science+Through+Dissemination+Grants+with+Community+Impact&aulast=Allen 

65. 
TY  - JOUR
DB  - Embase
AN  - 2032279966
T1  - Clinical Frailty Independently Predicts Postoperative Mortality And Return To Functional Status Following F-BEVAR
T3  - 2024 Vascular Annual Meeting. Chicago United States.
A1  - Bunker M.
A1  - Gillan A.M.
A1  - Zettervall S.L.
A1  - Sweet M.P. 
Y1  - 2024//
N2  - Objectives: Fenestrated-branched endografts (F-BEVAR) is a high-risk, minimally invasive procedure for repairing thoracoabdominal aortic aneurysms (TAAAs). The goal of this study was to assess the association between preoperative frailty and medical comorbidities with post-operative survival and return to independent functional status. Method(s): A retrospective review of patients undergoing F-BEVAR at a single center was performed. Patients were assigned as high risk if they had any one or more of the following: Clinical Frailty Scale (CFS) >= 4, Maximal Metabolic Equivalent (MET) <= 2, prior spinal cord injury or stroke, congestive heart failure (CHF), chronic obstructive pulmonary disease (COPD), chronic kidney disease (CKD), active cancer, heavy burden of mural atheroma, peripheral artery disease, history of cirrhosis, or history of substance use disorder. The outcomes of interest were survival time and whether the patient returned to their preoperative functional status within 12 months. Result(s): A total of 213 patients were analyzed who underwent F-BEVAR, 117 (55%) of whom met high-risk criteria. Other than high-risk classifiers, there were no significant differences between demographics of risk groups (Table I). The most prevalent classifiers of high-risk status were CFS >= 4 (n = 57), CKD (n = 49), and METs <=2 (n = 33), with 27% of the overall cohort having a CFS >4. High-risk patients experienced lower survival at all times compared to standard risk (Fig 1). Median survival of high-risk patients was 3.2 years vs 5.9 years in the standard risk group. Higher CFS (HR, 1.37; 95% CI, 1.07-1.74; P =.012), lower BMI (HR, 0.87; 95% CI, 0.82-0.92; P <.001), aneurysm size (HR, 1.03; 95% CI, 1.01-1.05; P =.001), COPD (HR, 2.64; 95% CI, 1.62-4.30; P <.001), and CKD (HR, 2.85; 95% CI, 1.29-6.28; P <.001) were independently associated with worse survival. CFS (OR, 0.49; 95% CI, 0.34-0.72; P =.012) and COPD (OR, 0.42; 95% CI, 0.20-0.88; P =.020) were associated with a lower likelihood of return to preoperative functional status. Conclusion(s): High-risk patients, as defined by CFS or the presence of end-stage organ dysfunction, experience significantly worse survival and lower likelihood of return to preoperative functional status after undergoing F-BEVAR. These data demonstrate that CFS remains an independent predictor even when adjusting for medical comorbidities, highlighting the importance of frailty assessment. High-risk status and frailty assessment may be important in guiding clinical decision-making. [Formula presented] [Formula presented]Copyright © 2024
KW  - aneurysm size
KW  - atheroma
KW  - cerebrovascular accident
KW  - chronic kidney failure
KW  - chronic obstructive lung disease
KW  - classifier
KW  - cohort analysis
KW  - comorbidity
KW  - conference abstract
KW  - congestive heart failure
KW  - controlled study
KW  - diagnosis
KW  - drug dependence
KW  - female
KW  - *frailty
KW  - *functional status
KW  - high risk patient
KW  - high risk population
KW  - human
KW  - major clinical study
KW  - male
KW  - median survival time
KW  - metabolic equivalent
KW  - minimally invasive procedure
KW  - peripheral arterial disease
KW  - peripheral vascular disease
KW  - retrospective study
KW  - special situation for pharmacovigilance
KW  - spinal cord injury
KW  - *surgical mortality
KW  - survival time
KW  - therapy
KW  - thoracic aorta aneurysm
KW  - thoracoabdominal aorta aneurysm
JF  - Journal of Vascular Surgery
JA  - J. Vasc. Surg.
LA  - English
VL  - 79
IS  - 6
SP  - e330
EP  - e331
CY  - Netherlands
PB  - Elsevier Inc.
SN  - 0741-5214
SN  - 1097-6809
M1  - (Bunker, Gillan) University of Washington, Moscow, ID
M1  - (Zettervall, Sweet) University of Washington, Seattle, WA, United States
DO  - https://dx.doi.org/10.1016/j.jvs.2024.03.431
PT  - Conference Abstract
L2  - http://ovidsp.ovid.com/ovidweb.cgi?T=JS&PAGE=reference&D=emexa&NEWS=N&AN=2032279966
ER  -  

Link to the Ovid Full Text or citation: https://ovidsp.ovid.com/ovidweb.cgi?T=JS&CSC=Y&NEWS=N&PAGE=fulltext&D=emexa&DO=10.1016%2fj.jvs.2024.03.431Link to the External Link Resolver: https://leeds.primo.exlibrisgroup.com/openurl/44LEE_INST/44LEE_INST:VU1?sid=OVID:embase&id=pmid:&id=doi:10.1016%2Fj.jvs.2024.03.431&issn=0741-5214&isbn=&volume=79&issue=6&spage=e330&pages=e330-e331&date=2024&title=Journal+of+Vascular+Surgery&atitle=Clinical+Frailty+Independently+Predicts+Postoperative+Mortality+And+Return+To+Functional+Status+Following+F-BEVAR&aulast=Bunker 

66. 
TY  - JOUR
DB  - Embase
AN  - 2029224150
T1  - Cortical Lesions in a Sample of Egyptian MS Patients
T3  - 8th MENACTRIMS Congress. Conrad Hotel, United Arab Emirates.
A1  - Mashaal A.G.
A1  - Montaser I.
A1  - Rashad M.H.
A1  - Aziz M.A. 
Y1  - 2023//
N2  - Background/Objective(s): Multiple sclerosis (MS) is generally defined as an inflamatory demyelinating disorder of the central nervous system with a neurodegenerative component mainly characterized by the progressive accumulation of focal white matter lesions. Despite this, the involvement of grey matter and in particular, the presence of cortical lesions has been recently described by the earliest pathological studies. The degree of cortical damage at baseline was associated with the progression of disability. Low cortical lesion volume and a small increase in cortical lesion volume overtime were shown to be the best predictors for a benign disease course. Cognitive deficit could also be better explained by the presence of cortical lesions than by white matter lesions. In addition, fatigue in MS could be due to damage of the corticothalamocortical circuit. Material(s) and Method(s): A case control study was conducted on 64 subjects including 44 patients with confirmed MS diagnosis through the revised 2017 McDonald's criteria and 20 normal healthy volunteers free from any physical, psychiatric or neurologic impairment including cognitive impairment. Inclusion criteria: Patients with age more than 18; known cases of MS according to revised McDonald's criteria for diagnosis 2017. Exclusion criteria: Any patient with systemic disease affecting cognition; history of drug or alcohol abuse Assessment: 1- clinical assessment; 2- assessment of disability: using expanded disability status scale (EDSS); 3- assessment of fatigue: using fatigue severity scale; 4- assessment of cognitive dysfunction using symbol digit modality (SDMT) test as a rapid screening test; 5- Auditory P300 wave; 6- magnetic resonance imaging (MRI) brain 1.5 Tesla with double inversion recovery film. Result(s): There was no significant difference between MS patients and controls as regard of demographic data (age, sex or education years). We observed a statistically significant difference between MS patients and controls in the number of cortical lesions,SDMT, fatigue severity scale and P300 wave latencies and amplitude. Secondary progressive MS subgroup was affected more than relapsing remittent subgroup. Cortical lesions were located mainly in temporal lobe followed by frontal, pariatal and the occipital lobe which was the least affected region in both secondary progressive and relapsing remittent subgroups. Conclusion(s): This study suggest that the cortical affection is directly associated with physical and cognitive disability progression.Copyright © 2023
KW  - adult
KW  - alcohol abuse
KW  - *brain cortex lesion
KW  - case control study
KW  - clinical assessment
KW  - cognition
KW  - cognitive defect
KW  - conference abstract
KW  - controlled study
KW  - demyelinating disease
KW  - diagnosis
KW  - *Egyptian
KW  - Expanded Disability Status Scale
KW  - fatigue
KW  - Fatigue Severity Scale
KW  - female
KW  - gray matter
KW  - human
KW  - latent period
KW  - lesion volume
KW  - male
KW  - MRI scanner
KW  - *multiple sclerosis
KW  - nuclear magnetic resonance imaging
KW  - occipital lobe
KW  - progressive multiple sclerosis
KW  - screening test
KW  - temporal lobe
KW  - white matter lesion
JF  - Multiple Sclerosis and Related Disorders
JA  - Mult. Scler. Relat. Disord.
LA  - English
VL  - 80
SP  - 105173
CY  - Netherlands
PB  - Elsevier B.V.
SN  - 2211-0348
SN  - 2211-0356
M1  - (Mashaal, Montaser, Rashad, Aziz) Al Azhar University, Cairo, Egypt
UR  - https://www.sciencedirect.com/science/journal/22110348
DO  - https://dx.doi.org/10.1016/j.msard.2023.105173
PT  - Conference Abstract
L2  - http://ovidsp.ovid.com/ovidweb.cgi?T=JS&PAGE=reference&D=emexa&NEWS=N&AN=2029224150
ER  -  

Link to the Ovid Full Text or citation: https://ovidsp.ovid.com/ovidweb.cgi?T=JS&CSC=Y&NEWS=N&PAGE=fulltext&D=emexa&DO=10.1016%2fj.msard.2023.105173Link to the External Link Resolver: https://leeds.primo.exlibrisgroup.com/openurl/44LEE_INST/44LEE_INST:VU1?sid=OVID:embase&id=pmid:&id=doi:10.1016%2Fj.msard.2023.105173&issn=2211-0348&isbn=&volume=80&issue=&spage=105173&pages=&date=2023&title=Multiple+Sclerosis+and+Related+Disorders&atitle=Cortical+Lesions+in+a+Sample+of+Egyptian+MS+Patients&aulast=Mashaal 

67. 
TY  - JOUR
DB  - Embase
AN  - 2029834228
T1  - Through the Lens: Insights Into Sudden Death
A1  - Fine A.L. 
AO  - Fine, Anthony L.; ORCID: https://orcid.org/0000-0001-5256-8368
Y1  - 2024//
N2  - Video Analyses of Sudden Unexplained Deaths in Toddlers Gould L, Reid CA, Rodriguez AJ, Devinsky O; for SUDC Video Working Group. Neurology. 2024;102(3):e208038. doi:10.1212/WNL.0000000000208038. PMID: 38175965 Background and objectives: More than 2,900 US children aged younger than 4 years die from unknown causes each year, accounting for more than 219,000 life years lost annually. They are mostly sleep-related and unwitnessed with unremarkable autopsies, limiting our understanding of death mechanisms. We sought to understand potential mechanisms of death by evaluating videos of sudden deaths in toddlers. Method(s): In our registry of 301 sudden unexplained child deaths, a series of 7 consecutively enrolled cases with home video recordings of the child's last sleep period were independently assessed by 8 physicians for video quality, movement, and sound. Result(s): Four boys and 3 girls (13-27 months at death) with terminal videos shared similar demographic features to the 293 other registry cases without video recordings. Five video recordings were continuous and 2 were triggered by sound or motion; 2 lacked audio. All continuous recordings included a terminal convulsive event lasting 8-50 seconds; 4 children survived for >2.5 minutes postconvulsion. Among discontinuous videos, time lapses limited review; 1 suggested a convulsive event. Six were prone with face down, and 1 had autopsy evidence of airway obstruction. Primary cardiac arrhythmias were not supported; all 7 children had normal cardiac pathology and whole-exome sequencing identified no known cardiac disease variants. Discussion(s): Audio-visual recordings in 7 toddlers with unexplained sudden deaths strongly implicate that deaths were related to convulsive seizures, suggesting that many unexplained sleep-related deaths may result from seizures. Exome Analysis Focusing on Epilepsy-Related Genes in Children and Adults With Sudden Unexplained Death Buerki SE, Haas C, Neubauer J. Seizure. 2023;113:66-75. doi:10.1016/j.seizure.2023.11.002. PMID: 37995443 Purpose: Genetic studies in sudden infant death syndrome (SIDS) and sudden unexplained death (SUD) cohorts have indicated that cardiovascular diseases might have contributed to sudden unexpected death in 20% to 35% of autopsy-negative cases. Sudden unexpected death can also occur in people with epilepsy, termed as sudden unexpected death in epilepsy (SUDEP). The pathophysiological mechanisms of SUDEP are not well understood, but are likely multifactorial, including seizure-induced hypoventilation and arrhythmias as well as genetic risk factors. The sudden death of some of the SIDS/SUD victims might also be explained by genetic epilepsy, therefore this study aimed to expand the post-mortem genetic analysis of SIDS/SUD cases to epilepsy-related genes. Method(s): Existing whole-exome sequencing data from our 155 SIDS and 45 SUD cases were analyzed, with a focus on 365 epilepsy-related genes. Nine of the SUD victims had a known medical history of epilepsy, seizures or other underlying neurological conditions and were therefore classified as SUDEP cases. Result(s): In our SIDS and SUD cohorts, we found epilepsy-related pathogenic/likely pathogenic variants in the genes OPA1, RAI1, SCN3A, SCN5A and TSC2. Conclusion(s): Post-mortem analysis of epilepsy-related genes identified potentially disease-causing variants that might have contributed to the sudden death events in our SIDS/SUD cases. However, the interpretation of identified variants remains challenging and often changes over time as more data is gathered. Overall, this study contributes insight in potentially pathophysiological epilepsy-related mechanisms in SIDS, SUD and SUDEP victims and underlines the importance of sensible counselling on the risk and preventive measures in genetic epilepsy.Copyright © The Author(s) 2024.
KW  - adult
KW  - aged
KW  - airway obstruction
KW  - audiovisual recording
KW  - autopsy
KW  - cardiovascular disease
KW  - child
KW  - child death
KW  - clinical article
KW  - convulsive seizure
KW  - drug dependence
KW  - epilepsy
KW  - epileptic patient
KW  - genetic analysis
KW  - genetic risk
KW  - heart arrhythmia
KW  - heart disease
KW  - human
KW  - hypoventilation
KW  - infant
KW  - *lens (optics)
KW  - male
KW  - medical history
KW  - neurologic disease
KW  - note
KW  - risk factor
KW  - seizure
KW  - *sudden death
KW  - sudden infant death syndrome
KW  - sudden unexpected death in epilepsy
KW  - sudden unexplained death in childhood
KW  - toddler
KW  - videorecording
KW  - whole exome sequencing
JF  - Epilepsy Currents
JA  - Epilepsy Curr.
LA  - English
SP  - 
CY  - United States
PB  - SAGE Publications Ltd
SN  - 1535-7597
SN  - 1535-7511
AD  - A.L. Fine, Department of Neurology, Mayo Clinic, United States
M1  - (Fine) Department of Neurology, Mayo Clinic, United States
UR  - https://journals.sagepub.com/home/EPI
DO  - https://dx.doi.org/10.1177/15357597241253429
PT  - Note
L2  - http://ovidsp.ovid.com/ovidweb.cgi?T=JS&PAGE=reference&D=emexa&NEWS=N&AN=2029834228
ER  -  

Link to the Ovid Full Text or citation: https://ovidsp.ovid.com/ovidweb.cgi?T=JS&CSC=Y&NEWS=N&PAGE=fulltext&D=emexa&DO=10.1177%2f15357597241253429Link to the External Link Resolver: https://leeds.primo.exlibrisgroup.com/openurl/44LEE_INST/44LEE_INST:VU1?sid=OVID:embase&id=pmid:&id=doi:10.1177%2F15357597241253429&issn=1535-7597&isbn=&volume=24&issue=4&spage=268&pages=&date=2024&title=Epilepsy+Currents&atitle=Through+the+Lens%3A+Insights+Into+Sudden+Death&aulast=Fine 

68. 
TY  - JOUR
DB  - Embase
AN  - 2032129602
T1  - Promises and pitfalls of #Relapse narratives in Destigmatization: The mediating role of emotions
A1  - Lu H. 
AO  - Lu, Hang; ORCID: https://orcid.org/0000-0002-4795-3410
Y1  - 2024//
N2  - The disclosure of recovery journeys on social media by individuals with substance use is a growing trend, but its impact on public attitudes toward stigmatized groups is not well-understood. To address this gap, an experiment was conducted with 1,438 U.S. adults who viewed a series of Instagram posts about a person's recovery journey. Participants were randomly assigned to view posts that either included a relapse episode or not. Structural equation modeling was used for data analyses. The results revealed that presenting a relapse narrative increased feelings of compassion, anger, and pity. In addition, mediation analyses provided evidence supporting the role these emotions played in mediating the effects of a relapse narrative on stigma beliefs and desire for social distance. These findings prompt a reevaluation of digital storytelling practices in health communication strategies, aiming for a balanced representation that can effectively reduce stigma and promote community support for those navigating substance use recovery. It is recommended to incorporate the study's insights into educational content, therapeutic interventions, and policy formulations to foster a more supportive and understanding environment for individuals in recovery.Copyright © 2024 The Author
KW  - adult
KW  - alcoholism
KW  - anger
KW  - article
KW  - community support
KW  - conceptual framework
KW  - conceptual model
KW  - construct validity
KW  - controlled study
KW  - *emotion
KW  - ethnic background
KW  - female
KW  - household income
KW  - human
KW  - internal consistency
KW  - interpersonal communication
KW  - male
KW  - maximum likelihood method
KW  - mediation analysis
KW  - medical information
KW  - mental disease
KW  - *narrative
KW  - policy
KW  - questionnaire
KW  - *relapse
KW  - screening
KW  - social distance
KW  - *social media
KW  - *social stigma
KW  - stigma
KW  - storytelling
KW  - structural equation modeling
KW  - structural model
KW  - *substance use
KW  - transgender
JF  - Addictive Behaviors Reports
JA  - Addict. Behav. Rep.
LA  - English
VL  - 19
SP  - 100551
CY  - United Kingdom
PB  - Elsevier Ltd
SN  - 2352-8532 (electronic)
SN  - 2352-8532
M1  - (Lu) Department of Communication and Media, University of Michigan, 5389 North Quad, 105 South State Street, Ann Arbor, MI 48109, United States
UR  - https://www.sciencedirect.com/science/journal/23528532
DO  - https://dx.doi.org/10.1016/j.abrep.2024.100551
PT  - Article
L2  - http://ovidsp.ovid.com/ovidweb.cgi?T=JS&PAGE=reference&D=emexa&NEWS=N&AN=2032129602
ER  -  

Link to the Ovid Full Text or citation: https://ovidsp.ovid.com/ovidweb.cgi?T=JS&CSC=Y&NEWS=N&PAGE=fulltext&D=emexa&DO=10.1016%2fj.abrep.2024.100551Link to the External Link Resolver: https://leeds.primo.exlibrisgroup.com/openurl/44LEE_INST/44LEE_INST:VU1?sid=OVID:embase&id=pmid:&id=doi:10.1016%2Fj.abrep.2024.100551&issn=2352-8532&isbn=&volume=19&issue=&spage=100551&pages=&date=2024&title=Addictive+Behaviors+Reports&atitle=Promises+and+pitfalls+of+%23Relapse+narratives+in+Destigmatization%3A+The+mediating+role+of+emotions&aulast=Lu 

69. 
TY  - JOUR
DB  - Embase
AN  - 2032013281
T1  - THE BIDIRECTIONAL EFFECT OF PERIODONTAL DISEASE AND INTESTINAL INFLAMATION ON INFLAMMATORY BOWEL DISEASE
T3  - DDW 2024. Washington, DC United States.
A1  - Zilberstein N.
A1  - Engen P.
A1  - Adnan D.
A1  - Alutto J.
A1  - Post Z.
A1  - Manfready R.A.
A1  - Schwartz J.L.
A1  - Swanson G.
A1  - Keshavarzian A. 
Y1  - 2024//
N2  - Introduction: Periodontal disease (PD) is a known extraintestinal manifestation of inflammatory bowel disease (IBD), but little is known regarding its clinical significance on intestinal inflammation. This study aimed to determine if oral dysbiosis was associated with IBD disease activity and whether this has a clinical impact on periodontal and intestinal inflammation. Method(s): This was a single center cross-sectional study assessing the oral and stool microenvironments of active IBD disease (aIBD), inactive disease (iIBD), and healthy controls (HC). Sampled oral sites included: gingiva, tongue, unstimulated saliva, and stimulated saliva. A subset of patients (n=36) underwent clinical PD examinations using indexing and radiograph. IBD participants were classified based on their disease activity using the Harvey Bradshaw Index. Oral and stool samples were characterized using 16S rRNA gene amplicon sequencing for analyses of alpha- and beta-diversity to examine microbial community alterations. All participants completed an oral health questionnaire, an alcohol use disorders identification test (AUDIT), and Mediterranean Eating Patterns for Americans-III (MEPA) questionnaire. Result(s): Significant spatial differences using PERMANOVA, based on the Aitchison distance matrix, in microbial community structures were observed between saliva (p=0.002), gingiva (p=0.047), stimulated saliva (p=0.038), and stool (p=0.009) samples of aIBD compared to HC participants. Significant differences were not found between the oral microbial community structures of iIBD and HC in all sampled oral sites. Enrichment of the genera Streptococcus and Granulicatella was found in the stimulated and unstimulated saliva of aIBD compared to HC and iIBD. There was also enrichment of genera Rothia and Actinomyces in unstimulated saliva between aIBD and HC. Stool samples of aIBD were less diverse compared to iIBD and HC (Figure 1a). aIBD stool samples had typical putativeproinflammatory genera associated with intestinal dysbiosis (Figure 1b). Dental examinations identified more severe periodontal disease in all IBD patients when compared to HC (Table 1). The composite scores of the oral health and AUDIT questionnaires did not differ between patient groups, but aIBD had lower MEPA scores compared to iIBD and HC. Conclusion(s): Our study demonstrated that oral dysbiosis is associated with aIBD symptoms, but diet may also have a contributing role. aIBD patients had higher relative abundances of putativepathogenic genera compared to iIBD and HC. Additionally, IBD patients had more severe periodontal disease compared to HC despite having similar dental hygiene habits. An inflammatory axis may exist between periodontal inflammation, saliva dysbiosis, and stool dysbiosis in aIBD. These findings should encourage routine oral health assessments in all IBD patients especially in those with aIBD. [figure presented] [table presented]Copyright © 2024 AGA Institute
KW  - Actinomyces
KW  - adult
KW  - alcoholism
KW  - amplicon
KW  - clinical article
KW  - community structure
KW  - conference abstract
KW  - controlled study
KW  - cross-sectional study
KW  - dental examination
KW  - diagnosis
KW  - dysbiosis
KW  - enteritis
KW  - female
KW  - gingiva
KW  - Granulicatella
KW  - Harvey Bradshaw Index
KW  - human
KW  - *inflammation
KW  - *inflammatory bowel disease
KW  - male
KW  - microbial community
KW  - middle aged
KW  - mouth hygiene
KW  - *periodontal disease
KW  - questionnaire
KW  - Rothia
KW  - sialoadenitis
KW  - Streptococcus
KW  - tongue
KW  - X ray film
KW  - RNA 16S
JF  - Gastroenterology
JA  - Gastroenterology
LA  - English
VL  - 166
IS  - 5 Supplement
SP  - S
EP  - 552
CY  - Netherlands
PB  - W.B. Saunders
SN  - 0016-5085
SN  - 1528-0012
DO  - https://dx.doi.org/10.1016/S0016-5085%2824%2901738-4
PT  - Conference Abstract
L2  - http://ovidsp.ovid.com/ovidweb.cgi?T=JS&PAGE=reference&D=emexa&NEWS=N&AN=2032013281
ER  -  

Link to the Ovid Full Text or citation: https://ovidsp.ovid.com/ovidweb.cgi?T=JS&CSC=Y&NEWS=N&PAGE=fulltext&D=emexa&DO=10.1016%2fS0016-5085%252824%252901738-4Link to the External Link Resolver: https://leeds.primo.exlibrisgroup.com/openurl/44LEE_INST/44LEE_INST:VU1?sid=OVID:embase&id=pmid:&id=doi:10.1016%2FS0016-5085%252824%252901738-4&issn=0016-5085&isbn=&volume=166&issue=5+Supplement&spage=S&pages=S-551-S-552&date=2024&title=Gastroenterology&atitle=THE+BIDIRECTIONAL+EFFECT+OF+PERIODONTAL+DISEASE+AND+INTESTINAL+INFLAMATION+ON+INFLAMMATORY+BOWEL+DISEASE&aulast=Zilberstein 

70. 
TY  - JOUR
DB  - Embase
AN  - 644242896
T1  - Repurposing disulfiram for cancer: A drug delivery and population-based approach
T3  - American Association for Cancer Research Annual Meeting, AACR 2024. San Diego, CA United States.
A1  - Heroux D.
A1  - Leung A.W.
A1  - Gilabert-Oriol R.
A1  - Bally M.B. 
Y1  - 2024//
N2  - Purpose: Disulfiram was approved by the FDA for treatment of alcohol abuse in 1951, although for over 40 years there has been evidence supporting disulfiram's use as an anti-cancer drug. Upon administration, disulfiram is hydrolyzed to form two molecules of DDC, which upon binding Cu forms Cu(DDC)2, the proposed active form against cancer. It was our goal to formulate the water-insoluble Cu(DDC)2 in liposomes to facilitate its repurposing for breast and colon cancers. In addition, we also initiated an ongoing population-based study assessing the protective and treatment effects of disulfiram with cancer. Method(s): Cu(DDC)2 liposomes were generated by the thin-film hydration method followed by extrusion, using DSPC and cholesterol (55:45 molar ratio). DDC and CuSO4 were added to the liposomes forming Cu(DDC)2, which was transported inside the liposomes. Anti-tumor activity was evaluated in tumor-bearing mice with or without competent immune systems, and immune system activation was assessed via a cancer vaccination model and the expression of markers of immunogenic cell death (ICD). A study was also initiated for cancer cases and controls in British Columbia (BC Cancer) with at least one prescription of disulfiram from 1996-2022 (PharmaNET), patients treated with immune-modulating therapies (BC Cancer), and outcome of death (Vital Statistics). Result(s): Liposomes encapsulating Cu(DDC)2 had a size of 100 nm and polydispersity of 0.1, and caused a 40% reduction in tumor burden in a MDA-MB-231 xenograft model. In a syngeneic tumor model of breast cancer the response with immune-competent mice was greater than mice lacking immune function, and a cancer vaccination model and the presence of ATP, HMBG1 and surfaceexposed calreticulin indicated the presence of ICD. Conclusion(s): Cu(DDC)2 was formulated in liposomes facilitating its parenteral administration, and its anti-cancer activity was found to be due in part to activation of the adaptive immune system through ICD. A case-control study is currently being employed to examine the clinical potential of disulfiram, as a protectant and as an adjuvant with immune-activating therapies such as checkpoint inhibitors and anthracyclines to potentially improve efficacy through induction of ICD.
KW  - adaptive immunity
KW  - alcohol abuse
KW  - animal experiment
KW  - animal model
KW  - antineoplastic activity
KW  - breast cancer
KW  - cancer immunization
KW  - cancer inhibition
KW  - case control study
KW  - colon cancer
KW  - conference abstract
KW  - controlled study
KW  - *drug delivery system
KW  - drug therapy
KW  - female
KW  - Food and Drug Administration
KW  - human
KW  - hydration
KW  - immunogenic cell death
KW  - MDA-MB-231 cell line
KW  - mouse
KW  - nonhuman
KW  - parenteral drug administration
KW  - prescription
KW  - therapy
KW  - tumor burden
KW  - vital statistics
KW  - adenosine triphosphate
KW  - anthracycline
KW  - antineoplastic agent
KW  - calreticulin
KW  - cholesterol
KW  - *disulfiram
KW  - liposome
KW  - zalcitabine
JF  - Cancer Research
JA  - Cancer Res.
LA  - English
VL  - 84
IS  - 6 Supplement
SP  - 
CY  - Netherlands
PB  - American Association for Cancer Research Inc.
SN  - 0008-5472
AD  - D. Heroux
UR  - https://aacrjournals.org/cancerres/article/84/6_Supplement/5738/741268/Abstract-5738-Repurposing-disulfiram-for-cancer-A
DO  - https://dx.doi.org/10.1158/1538-7445.AM2024-5738
PT  - Conference Abstract
L2  - http://ovidsp.ovid.com/ovidweb.cgi?T=JS&PAGE=reference&D=emexa&NEWS=N&AN=644242896
ER  -  

Link to the Ovid Full Text or citation: https://ovidsp.ovid.com/ovidweb.cgi?T=JS&CSC=Y&NEWS=N&PAGE=fulltext&D=emexa&DO=10.1158%2f1538-7445.AM2024-5738Link to the External Link Resolver: https://leeds.primo.exlibrisgroup.com/openurl/44LEE_INST/44LEE_INST:VU1?sid=OVID:embase&id=pmid:&id=doi:10.1158%2F1538-7445.AM2024-5738&issn=0008-5472&isbn=&volume=84&issue=6+Supplement&spage=5738&pages=&date=2024&title=Cancer+Research&atitle=Repurposing+disulfiram+for+cancer%3A+A+drug+delivery+and+population-based+approach&aulast=Heroux 

71. 
TY  - JOUR
DB  - Embase
AN  - 2029153929
T1  - Efficacy and tolerance of the Hyaluronic acid-based, lips re-volumizing filler Aliaxin Lip Volume
A1  - Sparavigna A.
A1  - Grimolizzi F.
A1  - Cicerone M.
A1  - Bellia G. 
Y1  - 2023//
N2  - Lips volumization represents a common aesthetic request for women, particularly for aging women whose lips structure changes with time. Hyaluronic acid (HA)-based filler are commonly used in aesthetic medicine to try to regenerate normal lips appearance or to increase their volume. In this study, the efficacy and tolerability of Aliaxin Lip Volume, a specific crosslinked HA-based lips filler, has been tested in female volunteers requiring lips re-volumization. The studied medical device, mixed with lidocaine to reduce potential distress due to the injection, was injected into the mucosa using a linear retrograde technique. Clinical and instrumental evaluations were performed at baseline, after 3-4 weeks, after 2 and 6 months after the injection. A single injection of the studied medical device was able to induce a statistically significant increase in lip volume detectable both clinically and through photographic documentation. At T1 visit (3-4 weeks after first injection procedure) a touch-up treatment was evaluated and eventually performed with very small dosage of product to correct any possible asymmetries. The positive results of the injection were achieved in the absence of significant adverse events. In conclusion, this study demonstrated the efficacy and tolerability of Aliaxin Lip Volume as lip volumizer.Copyright © 2023, Fiderm Srl. All rights reserved.
KW  - acne
KW  - adult
KW  - adverse drug reaction
KW  - aged
KW  - alcohol abuse
KW  - article
KW  - atopic dermatitis
KW  - biocompatibility
KW  - body mass
KW  - clinical article
KW  - clinical study
KW  - congenital malformation
KW  - cutaneous parameters
KW  - data analysis
KW  - dermatitis
KW  - dermatological procedure
KW  - diabetes mellitus
KW  - distress syndrome
KW  - *drug efficacy
KW  - drug hypersensitivity
KW  - drug tolerability
KW  - *drug tolerance
KW  - drug use
KW  - eczema
KW  - endocrine disease
KW  - female
KW  - flow kinetics
KW  - follow up
KW  - heart disease
KW  - human
KW  - infection
KW  - inflammation
KW  - inflammatory disease
KW  - kidney disease
KW  - *lip
KW  - liver disease
KW  - lung disease
KW  - Lysholm score
KW  - medical ethics
KW  - mental disease
KW  - neurologic disease
KW  - optical coherence tomography
KW  - physical activity
KW  - pregnancy
KW  - psoriasis
KW  - questionnaire
KW  - rank sum test
KW  - rosacea
KW  - scar
KW  - scleroderma
KW  - side effect
KW  - skin disease
KW  - smoking
KW  - statistical analysis
KW  - thickness
KW  - treatment outcome
KW  - upper lip
KW  - visual analog scale
KW  - volume
KW  - volunteer
KW  - anesthetic agent
KW  - anticoagulant agent
KW  - antidepressant agent
KW  - antihistaminic agent
KW  - antithrombocytic agent
KW  - corticosteroid
KW  - cosmetic
KW  - *filler
KW  - *hyaluronic acid
KW  - immunosuppressive agent
KW  - lidocaine
KW  - narcotic agent
KW  - medical device
KW  - aesthetic treatment
KW  - lips thickness
KW  - lips volume
KW  - local infections
JF  - Journal of Plastic and Pathology Dermatology
JA  - J. Plast. Phatology Dermatol.
LA  - English
VL  - 19
IS  - 1
SP  - 5
EP  - 15
CY  - Italy
PB  - Fiderm Srl
SN  - 2035-0686
M1  - (Sparavigna) DERMING S.r.l., Milano, Italy
M1  - (Grimolizzi, Cicerone, Bellia) IBSA Farmaceutici Italia, Lodi, Italy
UR  - https://www.isplad.org/jpd/
PT  - Article
L2  - http://ovidsp.ovid.com/ovidweb.cgi?T=JS&PAGE=reference&D=emexa&NEWS=N&AN=2029153929
ER  -  

Link to the Ovid Full Text or citation: https://ovidsp.ovid.com/ovidweb.cgi?T=JS&CSC=Y&NEWS=N&PAGE=fulltext&D=emexa&AN=2029153929Link to the External Link Resolver: https://leeds.primo.exlibrisgroup.com/openurl/44LEE_INST/44LEE_INST:VU1?sid=OVID:embase&id=pmid:&id=doi:&issn=2035-0686&isbn=&volume=19&issue=1&spage=5&pages=5-15&date=2023&title=Journal+of+Plastic+and+Pathology+Dermatology&atitle=Efficacy+and+tolerance+of+the+Hyaluronic+acid-based%2C+lips+re-volumizing+filler+Aliaxin+Lip+Volume&aulast=Sparavigna 

72. 
TY  - JOUR
DB  - Embase
AN  - 2029131937
T1  - Telehealth and delivery of alcohol use disorder treatment in the Veterans Health Administration
A1  - Perumalswami P.V.
A1  - Adams M.A.
A1  - Frost M.C.
A1  - Holleman R.
A1  - Kim H.M.
A1  - Zhang L.
A1  - Lin L. 
AO  - Perumalswami, Ponni V.; ORCID: https://orcid.org/0000-0003-3070-3906
Y1  - 2024//
N2  - Background: The use of telehealth treatment of alcohol use disorder (AUD) has increased since the start of the COVID-19 pandemic. However, it is unclear which patients are using telehealth and how telehealth visits are associated with treatment duration. This study examined characteristics associated with telehealth use among Veterans Health Administration patients receiving AUD treatment. Method(s): Using a national retrospective cohort study, we examined data from March 01, 2020 to February 28, 2021 to: First, identify patient characteristics associated with (a) any telehealth versus only in-person care for AUD treatment, and (b) video (>=1 video visit) versus only telephone visits for AUD treatment (>=1 telephone visit, no video) among any telehealth users. This analysis used mixed-effects logistic regression models to adjust for potential correlation across patients treated at the same facility. Second, we assessed whether visit modality was associated with the amount of AUD treatment received (number of AUD psychotherapy visits or medication coverage days). This analysis used mixed-effects negative binomial regression models. Result(s): Among 138,619 patients who received AUD treatment, 52.8% had >=1 video visit, 38.1% had >=1 telephone but no video visits, and 9.1% had only in-person visits. In the regression analyses, patients who were male or had an opioid or stimulant use disorder (compared to having no non-AUD substance use disorder) were less likely to receive any telehealth-delivered AUD treatment compared to only in-person AUD treatment. Among patients who received any telehealth-delivered AUD treatment, those who were >=45 years old (compared to 18-29 years old), Black (compared to White), diagnosed with a cannabis or stimulant use disorder, or diagnosed with a serious mental illness were less likely to receive a video visit than only telephone visits. Receiving any AUD telehealth was associated with receiving more psychotherapy visits and medication coverage days than only in-person care. Conclusion(s): Telehealth, a common modality for AUD treatment, supported a greater number of psychotherapy visits and a longer duration of medication treatment for AUD. However, some groups were less likely to receive any video telehealth than telephone visits, suggesting that multiple treatment modalities should remain available to ensure treatment access.Copyright © 2024 The Authors. Alcohol, Clinical and Experimental Research published by Wiley Periodicals LLC on behalf of Research Society on Alcohol.
KW  - adult
KW  - aged
KW  - alcohol consumption
KW  - *alcoholism
KW  - anxiety disorder
KW  - article
KW  - bipolar disorder
KW  - cannabis use
KW  - cohort analysis
KW  - comparative study
KW  - depression
KW  - drug dependence
KW  - Elixhauser comorbidity index
KW  - ethnicity
KW  - female
KW  - *health care delivery
KW  - homelessness
KW  - human
KW  - ICD-10
KW  - major clinical study
KW  - male
KW  - mental disease
KW  - *outcome assessment
KW  - posttraumatic stress disorder
KW  - prescription
KW  - psychosis
KW  - *psychotherapy
KW  - racism
KW  - residential area
KW  - retrospective study
KW  - schizophrenia
KW  - substance use
KW  - *telehealth
KW  - *treatment duration
KW  - veterans health service
KW  - video consultation
KW  - cannabis use disorder
KW  - opioid use disorder
KW  - stimulant use disorder
JF  - Alcohol, Clinical and Experimental Research
JA  - Alcohol. Clin. Exp. Res.
LA  - English
VL  - 48
IS  - 5
SP  - 944
EP  - 954
CY  - United States
PB  - John Wiley and Sons Inc
SN  - 2993-7175 (electronic)
SN  - 2993-7175
AD  - P.V. Perumalswami, Gastroenterology Section, VA Ann Arbor Healthcare System, 2215 Fuller Rd, Ann Arbor, MI 48105, United States. E-mail: pperumal@med.umich.edu
M1  - (Perumalswami, Adams, Kim, Zhang, Lin) Veterans Affairs Center for Clinical Management Research, VA Ann Arbor Healthcare System, Ann Arbor, MI, United States
M1  - (Perumalswami, Adams) Gastroenterology Section, Veterans Affairs Ann Arbor Healthcare System, Ann Arbor, MI, United States
M1  - (Perumalswami, Adams) Division of Gastroenterology and Hepatology, University of Michigan, Ann Arbor, MI, United States
M1  - (Perumalswami, Adams, Lin) Institute for Healthcare Policy and Innovation, Ann Arbor, MI, United States
M1  - (Frost) Department of Health Systems and Population Health, University of Washington School of Public Health, Seattle, WA, United States
M1  - (Frost) Health Services Research & Development Center of Innovation for Veteran-Centered and Value-Driven Care, VA Puget Sound Health Care System, Seattle, WA, United States
M1  - (Holleman) Health Services Research & Development, VA Ann Arbor Healthcare System, Ann Arbor, MI, United States
M1  - (Kim) Consulting for Statistics, Computing & Analytics Research (CSCAR), University of Michigan, Ann Arbor, MI, United States
M1  - (Zhang, Lin) Department of Psychiatry, Addiction Center, University of Michigan, Ann Arbor, MI, United States
UR  - https://onlinelibrary.wiley.com/page/journal/29937175/homepage/productinformation.html
DO  - https://dx.doi.org/10.1111/acer.15305
PT  - Article
L2  - http://ovidsp.ovid.com/ovidweb.cgi?T=JS&PAGE=reference&D=emexa&NEWS=N&AN=2029131937
ER  -  

Link to the Ovid Full Text or citation: https://ovidsp.ovid.com/ovidweb.cgi?T=JS&CSC=Y&NEWS=N&PAGE=fulltext&D=emexa&DO=10.1111%2facer.15305Link to the External Link Resolver: https://leeds.primo.exlibrisgroup.com/openurl/44LEE_INST/44LEE_INST:VU1?sid=OVID:embase&id=pmid:&id=doi:10.1111%2Facer.15305&issn=2993-7175&isbn=&volume=48&issue=5&spage=944&pages=944-954&date=2024&title=Alcohol%2C+Clinical+and+Experimental+Research&atitle=Telehealth+and+delivery+of+alcohol+use+disorder+treatment+in+the+Veterans+Health+Administration&aulast=Perumalswami 

73. 
TY  - JOUR
DB  - Embase
AN  - 2032006801
T1  - The effect of a pilot brief educational intervention on preferences regarding treatments for opioid use disorder
A1  - Irani E.
A1  - Macleod C.
A1  - Slat S.
A1  - Kehne A.
A1  - Madden E.
A1  - Jaffe K.
A1  - Bohnert A.
A1  - Lagisetty P. 
Y1  - 2024//
N2  - Purpose: Negative perceptions around medications for opioid use disorder (MOUD) amongst the public could deter patients with opioid use disorder (OUD) from engaging with MOUD. Thus, we evaluated whether a brief intervention could improve preferences for MOUD in people who may or may not use opioids. Method(s): We employed a pre-post design to assess the effect of a brief educational intervention on preferences for methadone, buprenorphine, naltrexone, and non-medication treatment in an online sample of US adults stratified by race, who may or may not use opioids. Respondents ranked their preferences in OUD treatment before and after watching four one-minute educational videos about treatment options. Changes in treatment preferences were analyzed using Bhapkar's test and post hoc McNemar's tests. A binary logistic generalized estimating equation (GEE) assessed factors associated with preference between treatments. Result(s): The sample had 530 responses. 194 identified as White, 173 Black, 163 Latinx. Treatment preferences changed significantly towards MOUD (p<.001). This effect was driven by changes toward buprenorphine (OR=2.38; p<.001) and away from non-medication treatment (OR=0.20; p<.001). There was no significant difference in effect by race/ethnicity. People with lower opioid familiarity were significantly more likely to change their preferences towards MOUD following the intervention. Conclusion(s): Respondent preferences for MOUD increased following the intervention suggesting that brief educational interventions can change treatment preferences towards MOUD. These findings offer insights into perceptions of OUD treatment in a racially stratified sample and serve as a foundation for future educational materials that target MOUD preferences in the general public.Copyright © 2024 The Authors
KW  - adult
KW  - aged
KW  - article
KW  - *drug dependence
KW  - female
KW  - harm reduction
KW  - health survey
KW  - human
KW  - major clinical study
KW  - male
KW  - *patient attitude
KW  - *patient education
KW  - pilot study
KW  - post hoc analysis
KW  - pretest posttest design
KW  - racial diversity
KW  - risk factor
KW  - social stigma
KW  - United States
KW  - videorecording
KW  - buprenorphine
KW  - methadone
KW  - naltrexone
KW  - *opiate
JF  - Drug and Alcohol Dependence Reports
JA  - Drug Alcohol Depend. Rep.
LA  - English
VL  - 11
SP  - 100235
CY  - Netherlands
PB  - Elsevier B.V.
SN  - 2772-7246 (electronic)
SN  - 2772-7246
AD  - P. Lagisetty, Division of General Medicine, University of Michigan Medical School, Center for Clinical Management and Research, VA Ann Arbor Healthcare System, 2800 Plymouth Road, Building 16, Room G243E, Ann Arbor, MI 48109, United States. E-mail: lagiset@med.umich.edu
M1  - (Irani, Macleod, Slat, Kehne, Lagisetty) Department of Internal Medicine, University of Michigan, Ann Arbor, MI, United States
M1  - (Madden) Department of Family Medicine and Public Health Sciences, Wayne State University, 3939 Woodward Ave, Detroit, MI 48201, United States
M1  - (Jaffe) Center for Bioethics and Social Sciences in Medicine, University of Michigan, Ann Arbor, MI, United States
M1  - (Bohnert) Department of Anesthesiology, University of Michigan, Ann Arbor, MI, United States
M1  - (Macleod, Bohnert, Lagisetty) VA Center for Clinical Management Research (CCMR), VA Ann Arbor Healthcare System, Ann Arbor, MI, United States
UR  - https://www.sciencedirect.com/science/journal/27727246
DO  - https://dx.doi.org/10.1016/j.dadr.2024.100235
PT  - Article
L2  - http://ovidsp.ovid.com/ovidweb.cgi?T=JS&PAGE=reference&D=emexa&NEWS=N&AN=2032006801
ER  -  

Link to the Ovid Full Text or citation: https://ovidsp.ovid.com/ovidweb.cgi?T=JS&CSC=Y&NEWS=N&PAGE=fulltext&D=emexa&DO=10.1016%2fj.dadr.2024.100235Link to the External Link Resolver: https://leeds.primo.exlibrisgroup.com/openurl/44LEE_INST/44LEE_INST:VU1?sid=OVID:embase&id=pmid:&id=doi:10.1016%2Fj.dadr.2024.100235&issn=2772-7246&isbn=&volume=11&issue=&spage=100235&pages=&date=2024&title=Drug+and+Alcohol+Dependence+Reports&atitle=The+effect+of+a+pilot+brief+educational+intervention+on+preferences+regarding+treatments+for+opioid+use+disorder&aulast=Irani 

74. 
TY  - JOUR
DB  - Embase
AN  - 643639246
T1  - Effects of intranasal ketamine on uncontrolled cancer related pain
T3  - Association for Clinical and Translational Science, ACTS 2019. Washington, DC United States.
A1  - Singh V.
A1  - Harvey D. 
Y1  - 2019//
N2  - OBJECTIVES/SPECIFIC AIMS: If intranasal ketamine can be utilized for pain control in cancer patients, this could provide them with superior analgesia and better quality of life, without the risk of significant respiratory depression associated with opioid medications. We seek to obtain preliminary data via a clinical trial addressing safety, feasibility, and utility of this novel technique for the treatment of persistent uncontrolled cancer pain. These findings would be an important initial step towards testing the effectiveness of intranasal ketamine as a non-opioid medication for cancer pain used as potential maintenance outpatient therapy. These initial findings would be applied to a subsequent trial to determine the effectiveness and associated toxicities of ketamine in a larger sample of cancer patients, and address the compelling need to identify new, successful management therapies for cancer pain. Specific Aims: 1. To evaluate (pharmacodynamic) effects of NAS ketamine on Patient Reported Outcomes (PROs), such as pain scores, side effects, depression, quality of life, and functional status. A clinical trial will be conducted where NAS ketamine will be given to a sample of patients with cancer related pain. Patient Reported Outcomes (PROs), such as pain scores, depression, quality of life, and functional status will be noted on Numerical Pain Rating Scale (NPRS), Montgomery Asberg Depression Rating Scale (MADRS), and Edmonton Symptom Assessment (ESAS), Eastern Cooperative Oncology Group (ECOG) and Patient Reported Outcome Measurement Information System (PROMIS) scales respectively. 1. To measure pharmacokinetics of NAS ketamine through analysis of ketamine and its metabolite norketamine to determine pharmacokinetic properties. During this clinical trial blood samples will be drawn at specified intervals and sent for analysis. 3. To determine opioid sparing effect of NAS ketamine. Opioid use will be measured by documenting use of rescue medications prior to and during the study and by evaluating total opioid consumption prior to and during the study. METHODS/STUDY POPULATION: Study sample: In the search for improved therapies for chronic cancer pain, medications with novel mechanisms of action have been sought. One such promising pharmacologic approach is ketamine. We specifically intend to measure utility of ketamine in patients with pain related to cancer or cancer treatment. Ketamine has shown to reverse central sensitization and opioid tolerance in rat models. Since ketamine is Scheduled III in United States and has abuse potential, we do not intend for ketamine to replace opioids, but use in patients who have failed opioid therapy. Since the investigators of the study practice at Emory, subjects will be from oncology and pain clinics (the supportive oncology clinic, oncology clinics, the pain clinic and Acute Pain Service) at Emory. The trial will be conducted at the Phase 1 Unit of the Winship Cancer Institute (WCI) at Emory. Subjects may be identified and contacted via telephone with information about the study prior to their next clinic appointment in order to allow time for them to consider the study. Eligibility criteria: Patients will be eligible to participate if they are: 1. Adults with uncontrolled cancer related pain a. Male and female subjects at least 18 years of age. b. Patients with uncontrolled pain related to cancer or cancer treatment. c. Uncontrolled pain will be defined as i. pain which persists for more than 7 days and is rated >/=4 on NPRS, and/or ii. use of breakthrough medication more than 4 times in 24 hours d. Failed other pain medications such non-steroidal antiinflammatories such as ibuprofen, acetaminophen, opioids such as tramadol, hydrocodone, oxycodone etc. and antineuropathics such as gabapentin. 2. Able to provide informed consent a. Patients who are able to understand written and verbal English. Patients will be excluded from the study if they have any of the following: 1. Conditions increasing the risk of side effects from ketamine a. Conditions not safe due to cardiovascular effects of ketamine i. Presence of severe cardiac disease-EF <15% in patients with known history of cardiac disease ii. Uncontrolled Stage 2 hypertension or greater (systolic blood pressure > 160 and/or diastolic blood pressure >100) iii. Baseline tachycardia, HR >100 b. Conditions not safe due to potential effect of ketamine on intracranial and intraocular pressure i. Presence of elevated ICP ii. Uncontrolled glaucoma c. Presence of uncontrolled depression or other psychiatric comorbidity with psychosis 2. Conditions not safe due to potential side effects reported in ketamine abusers a. History of liver disease b. History of interstitial cystitis 3. Conditions where delivery of intranasal medications may be unreliable a. Active allergic or infectious rhinitis b. Patients with lesions of nasal mucosa 4. Conditions where fetus may be exposed to ketamine in utero (ketamine is category C medication) a. Pregnant women, nursing mothers and women of childbearing potential not using contraception known to be highly effective. b. Highly effective contraception methods include combination of any two of the following: Use of oral, injected or implanted hormonal methods of contraception or; Placement of an intrauterine device (IUD) or intrauterine system (IUS); Barrier methods of contraception: condom or occlusive cap (diaphragm or cervical/vault caps) with spermicidal foam/gel/film/cream/ vaginal suppository; Total abstinence; Male/female sterilization. 5. Conditions with medication abuse potential a. Illicit substance abuse within the past 6 months b. Documented history of medication abuse/misuse (e.g. Unsanctioned dose escalation, broken opioid agreement etc.) 6. Conditions where ketamine metabolism may be altered, resulting in erroneous dose response relationship a. Clinical requirement for medications that are concurrent inducers or strong inhibitors of CYP3A4. CYP3A4 substrates are allowed. (Ketamine is metabolized by CYP3A4) Study sample limitations: Subject factors that may affect the final resultant study sample of subjects with full data for analysis. 1. Subjects who may not get pain relief with ketamine may not follow up and resulting incomplete data not eligible for analysis that may erroneously enhance positive effect of ketamine on pain relief. To account for this effort will be made to document the reason for lack of follow-up by contacting patient via telephone or at next scheduled clinic visit within Emory Healthcare. 2. Since patients coming to Emory are typically insured, the study will not adequately capture indigent population. It is not the intention of the current study to investigate differences in pain characteristics or responses of patients with insurance vs indigent population and will need to be addressed via future trials. Since this is a single center trial, the results of this trial might lack external validity required to support widespread changes in practice. This will be a pilot trial to figure out likely most efficacious dose. If this trial is successful, a multi-site randomized clinical trial will be conducted next. Primary Study Measures Primary exposure Intranasal Ketamine for cancer related pain Ketamine is an FDA approved anesthetic with amnesic, analgesic, dissociative, and sedative properties. It is unique among anesthetic agents in that it does not depress cardiovascular and respiratory systems. Ketamine is a noncompetitive, antagonist of N-methylD-aspartate (NMDA) receptors that blocks the NMDA channel in the open state by binding to the phencyclidine (PCP) site located within the lumen of the channel. Antagonism of NMDA receptors produces antinociception of persistent or neuropathic pain in animal models and analgesia in pain states in humans. The NMDA receptor is believed to play a role in the development of opioid tolerance and ketamine has been shown in a rat model to prevent fentanyl-induced hyperalgesia and subsequent acute morphine tolerance 5. Ketamine also interacts at a number of other receptor sites to block pain. Some of these sites include voltage-sensitive calcium channels, depression of sodium channels, modulation of cholinergic neurotransmission, and inhibition of uptake of serotonin and norepinephrine.
KW  - adult
KW  - amnesia
KW  - analgesia
KW  - analgesic activity
KW  - animal model
KW  - antinociception
KW  - blood sampling
KW  - *cancer pain
KW  - cancer patient
KW  - cardiovascular effect
KW  - central nervous system sensitization
KW  - cholinergic transmission
KW  - clinical trial
KW  - comorbidity
KW  - condom
KW  - conference abstract
KW  - contraception
KW  - controlled study
KW  - cream
KW  - depression
KW  - diastolic blood pressure
KW  - dose response
KW  - drug abuse
KW  - drug therapy
KW  - Edmonton Symptom Assessment System
KW  - electrocorticography
KW  - external validity
KW  - female
KW  - female sterilization
KW  - follow up
KW  - Food and Drug Administration
KW  - functional status
KW  - glaucoma
KW  - heart disease
KW  - human
KW  - hyperalgesia
KW  - hypertension
KW  - informed consent
KW  - interstitial cystitis
KW  - intracranial hypertension
KW  - intranasal drug administration
KW  - intraocular pressure
KW  - intrauterine contraceptive device
KW  - intravaginal drug administration
KW  - liver disease
KW  - male
KW  - Montgomery Asberg Depression Rating Scale
KW  - morphine tolerance
KW  - neuropathic pain
KW  - nose mucosa
KW  - numeric rating scale
KW  - outcome assessment
KW  - outpatient care
KW  - pain clinic
KW  - patient-reported outcome
KW  - pharmacodynamics
KW  - pharmacokinetics
KW  - pregnancy
KW  - pregnant woman
KW  - psychosis
KW  - quality of life
KW  - randomized controlled trial
KW  - rat model
KW  - respiration depression
KW  - respiratory failure
KW  - rhinitis
KW  - side effect
KW  - substance abuse
KW  - systolic blood pressure
KW  - tachycardia
KW  - analgesic agent
KW  - aspartic acid
KW  - calcium channel
KW  - cytochrome P450 3A4
KW  - fentanyl
KW  - gabapentin
KW  - gelatin
KW  - ibuprofen plus paracetamol
KW  - *ketamine
KW  - n methyl dextro aspartic acid receptor
KW  - noradrenalin
KW  - opiate
KW  - oxycodone
KW  - phencyclidine
KW  - sedative agent
KW  - tramadol
JF  - Journal of Clinical and Translational Science
JA  - J. Clin. Transl. Sci.
LA  - English
VL  - 3
IS  - Supplement 1
SP  - 40
EP  - 42
CY  - Netherlands
PB  - Cambridge University Press
SN  - 2059-8661
AD  - V. Singh, Emory University, United States
M1  - (Singh) Emory University, United States
DO  - https://dx.doi.org/10.1017/cts.2019.99
PT  - Conference Abstract
L2  - http://ovidsp.ovid.com/ovidweb.cgi?T=JS&PAGE=reference&D=emexa&NEWS=N&AN=643639246
ER  -  

Link to the Ovid Full Text or citation: https://ovidsp.ovid.com/ovidweb.cgi?T=JS&CSC=Y&NEWS=N&PAGE=fulltext&D=emexa&DO=10.1017%2fcts.2019.99Link to the External Link Resolver: https://leeds.primo.exlibrisgroup.com/openurl/44LEE_INST/44LEE_INST:VU1?sid=OVID:embase&id=pmid:&id=doi:10.1017%2Fcts.2019.99&issn=2059-8661&isbn=&volume=3&issue=Supplement+1&spage=40&pages=40-42&date=2019&title=Journal+of+Clinical+and+Translational+Science&atitle=Effects+of+intranasal+ketamine+on+uncontrolled+cancer+related+pain&aulast=Singh 

75. 
TY  - JOUR
DB  - Embase
AN  - 643842444
T1  - "Illicit Use of Tobacco" - A Street Play to Spread Antitobacco Awareness Among the General Public Attending Tagore Dental and Medical College & Hospitals, Chennai, India
T3  - World Cancer Congress 2018. Kuala Lumpur Malaysia.
A1  - Francis D.L. 
Y1  - 2018//
N2  - Background: Tobacco is the foremost preventable cause of death and disease in the world today, killing half of the people who use it. In the south-east Asia Region (SEAR), smoking prevalence ranges from 29.8% to 63.1% among men and 0.4%-15% among women. The practice of tobacco needs attention. World No Tobacco Day is the event dedicated to call attention toward the impact of tobacco use on public health and reduce individual tobacco dependence. The day is further intended to draw attention to the widespread prevalence of tobacco use and to negative health effects. Aim(s): * To assess the effectiveness of street play in creating awareness of tobacco hazards among rural population of Chennai. To evaluate the knowledge gained by the rural population about tobacco hazards from street play using a closed ended questionnaire. Method(s): The study was a cross sectional and community based study. The target population for this study was the outpatients attending Tagore Medical and Dental Hospitals, Rathinamangalam, Chennai. The current study was conducted between 19th May 2017 to 26th May 2017, among the outpatients attending Tagore Medical and Dental Hospitals, Rathinamangalam, Chennai. Mainly, the awareness is created by stressing the ill effects and illicit use of any form of tobacco through street play conducted daily for a week in the hospital premises. Result(s): The preintervention assessment revealed poor knowledge scores on various aspect of harmful effects of tobacco, which significantly improved after intervention. It is conceptual that rural population is not aware of passive smoking or second hand smoke, but our study group accounted to 86% of awareness. Feedback received after street play: after any street play or role play it's good to have feedback from community members to know how effective our play was in spreading the message among them. We were fortunate enough to get good response from community members post play. Overall the feedback of the street play excelled with a score of 96% gaining new knowledge about tobacco hazards, enlightening the thought process in this regard. Conclusion(s): As a result, the street play in local language and pictorial posters proved to be an effective health educational tool among illiterates and repeated use, before the transition season, for maximum impact.
KW  - adult
KW  - *awareness
KW  - cause of death
KW  - conference abstract
KW  - cross-sectional study
KW  - female
KW  - human
KW  - human experiment
KW  - knowledge
KW  - major clinical study
KW  - male
KW  - *medical school
KW  - *Nicotiana
KW  - passive smoking
KW  - prevalence
KW  - questionnaire
KW  - rural population
KW  - smoking
KW  - Southeast Asia
KW  - *tobacco
KW  - tobacco dependence
KW  - tobacco use
JF  - JCO Global Oncology
JA  - JCO. Glob. Oncol.
LA  - English
VL  - 4
IS  - Supplement 2
SP  - 
CY  - Netherlands
PB  - Lippincott Williams and Wilkins
SN  - 2687-8941
AD  - D.L. Francis, Dr MGR Medical University, Dental Public Health, Chennai, India
M1  - (Francis) Dr MGR Medical University, Dental Public Health, Chennai, India
DO  - https://dx.doi.org/10.1200/jgo.18.18800
PT  - Conference Abstract
L2  - http://ovidsp.ovid.com/ovidweb.cgi?T=JS&PAGE=reference&D=emexa&NEWS=N&AN=643842444
ER  -  

Link to the Ovid Full Text or citation: https://ovidsp.ovid.com/ovidweb.cgi?T=JS&CSC=Y&NEWS=N&PAGE=fulltext&D=emexa&DO=10.1200%2fjgo.18.18800Link to the External Link Resolver: https://leeds.primo.exlibrisgroup.com/openurl/44LEE_INST/44LEE_INST:VU1?sid=OVID:embase&id=pmid:&id=doi:10.1200%2Fjgo.18.18800&issn=2687-8941&isbn=&volume=4&issue=Supplement+2&spage=&pages=&date=2018&title=JCO+Global+Oncology&atitle=%22Illicit+Use+of+Tobacco%22+-+A+Street+Play+to+Spread+Antitobacco+Awareness+Among+the+General+Public+Attending+Tagore+Dental+and+Medical+College+%26+Hospitals%2C+Chennai%2C+India&aulast=Francis 

76. 
TY  - JOUR
DB  - Embase
AN  - 643532104
T1  - Life, Interrupted : A Patient Experience Encompassing the Journey From Hospital to the Community, With Support From the Mental Health Intensive Support Team (MhIST)
T3  - Royal College of Psychiatrists International Congress, RCPsych 2022. Edinburgh United Kingdom.
A1  - McPherson J.
A1  - Whyler J.
A1  - Shetty A.
A1  - Mahon L. 
Y1  - 2022//
N2  - Aims. We present outcomes of a newly developed Community Rehabilitation team (MhIST) using the context of Jen's personal story. Jen is a 31-year-old student and freelance journalist. This story encompasses her journey from inpatient rehabilitation services to the community, completed with support from MhIST. Methods. For nearly four years, I was sectioned under theMental Health Act as an inpatient in hospital. As I had been denied my fundamental liberties for so long, the prospect of leaving hospital for good and enjoying total freedom was both exhilarating and terrifying. How would I fare in the community, living on my own? Would I be lonely? Would I relapse? Would I survive? Upon leaving hospital, I immediately received intensive support from MhIST. They were the bridge between the gulf that was hospital and the community. Since leaving hospital, I have been relishing my freedom. I enjoy meeting up with my friends after so long apart. I have volunteered at The Storyhouse, a local arts venue. The Spider Project - a non-clinical community mental health service in Chester - has also provided me with fulfilling activities from yoga to creative writing. The MHIST team have not only kept me well but, most importantly, helped me thrive. Leaving hospital has been an adventure. It has been a joy to regain my independence and freedom. To live rather than to exist. Life is amazing. Long may it continue. Results. MhIST provides an intensive rehabilitation and recovery service, delivering bespoke packages of care to individuals. This is achieved using key working and a shared team approach, outcome focused goal-based interventions, weekly reflective/formulation meetings, and a focus on social rehabilitation. Patients referred to MhIST will have a high level of complexity plus severe, treatment refractory symptoms, with impaired social, interpersonal and occupational function and high support needs. They may have co-occurring mental health conditions including substance misuse or neurodevelopmental disorders. MhIST is a new service and has been active for around 6 months. The first 10 patients referred have been from acute wards (3), community mental health teams (1), and inpatient rehabilitation wards (6). 60% of patients are currently housed in independent accommodation. Conclusion. Jen's story narrates the experience she encountered during transition from inpatient rehabilitation services to the community. This was completed with support from MhIST, a new community rehabilitation service which provides an intensive rehabilitation and recovery service.
KW  - adult
KW  - aged
KW  - clinical article
KW  - community living
KW  - community mental health service
KW  - conference abstract
KW  - female
KW  - human
KW  - mental disease
KW  - *mental health
KW  - rehabilitation
KW  - rehabilitation center
KW  - spider
KW  - therapy
KW  - yoga
JF  - BJPsych Open
JA  - BJPsych Int.
LA  - English
VL  - 8
IS  - Supplement 1
SP  - S126
EP  - S127
CY  - Netherlands
PB  - Cambridge University Press
SN  - 2056-4724
AD  - J. Whyler, Cheshire and Wirral Partnership NHS Foundation Trust, Chester, United Kingdom
M1  - (McPherson) Open University, Milton Keynes, United Kingdom
M1  - (Whyler, Shetty, Mahon) Cheshire and Wirral Partnership NHS Foundation Trust, Chester, United Kingdom
M1  - (Whyler) Health Education England North West, Manchester, United Kingdom
DO  - https://dx.doi.org/10.1192/bjo.2022.373
PT  - Conference Abstract
L2  - http://ovidsp.ovid.com/ovidweb.cgi?T=JS&PAGE=reference&D=emexa&NEWS=N&AN=643532104
ER  -  

Link to the Ovid Full Text or citation: https://ovidsp.ovid.com/ovidweb.cgi?T=JS&CSC=Y&NEWS=N&PAGE=fulltext&D=emexa&DO=10.1192%2fbjo.2022.373Link to the External Link Resolver: https://leeds.primo.exlibrisgroup.com/openurl/44LEE_INST/44LEE_INST:VU1?sid=OVID:embase&id=pmid:&id=doi:10.1192%2Fbjo.2022.373&issn=2056-4724&isbn=&volume=8&issue=Supplement+1&spage=S126&pages=S126-S127&date=2022&title=BJPsych+Open&atitle=Life%2C+Interrupted+%3A+A+Patient+Experience+Encompassing+the+Journey+From+Hospital+to+the+Community%2C+With+Support+From+the+Mental+Health+Intensive+Support+Team+%28MhIST%29&aulast=McPherson 

77. 
TY  - JOUR
DB  - Embase
AN  - 643564743
T1  - The Cambridge Mental Health Film Club: lessons to learn, feedback, expansion and development of a standard operating protocol
T3  - Royal College of Psychiatrists International Congress, RCPsych 2021. Virtual.
A1  - Clay F.
A1  - Osimo E.
A1  - Al-Nakeeb S. 
Y1  - 2021//
N2  - Aims. To report on our progress and feedback running the Cambridge Mental Health Film Club. To share the recent development of a Standard Operating Protocol to help others organise Mental Health Film Screenings in order to foster discussion, engage the public, reduce stigma about mental health and build understanding. Background. Cinema lends itself to exploring social and mental health issues such as stigma in an enjoyable way within a limited time and budget. Viewing a film with those from different backgrounds and having a chance to discuss perspectives on meaning and significance is an effective way to promote a collaborative stance and expand perspectives. We have been running a Mental Health Film Club in Cambridge for the past 3 years and have recently celebrated our 10th screening. Method. We give details of our screenings and feedback. We also share our Standard Operating Protocol which covers important topics such as resources to find suitable films, obtaining copyright permission, finding suitable venues, supporting open discussions, use of social media and promoting inclusivity. Result. Our Mental Health Film club shows three films a year and over time has opened up to both professionals and members of the public who are interested in discussing mental health through movies and supporting recovery. We have screened many challenging and interesting films: from the impact of religious control on emergent adolescent sexuality ('The Miseducation of Cameron Post') to a classic film on Alcohol Dependency ('Days of Wine and Roses'). We also support local festivals with a similar mental health theme (e.g. MEDFEST) and have recently run a very successful screening with the University of Cambridge Psychiatry Society which was introduced by a student offering subjective experience of growing up with a sibling with an Autism Spectrum Disorder ('Life, Animated'). We promote screenings and publish all film discussions on our website (www.tinyurl.- com/psychfilmclub) and Twitter in order to contribute to resources for educational use within Psychiatry training and to further involve the wider public. Feedback shows that our sessions are highly rated at helping audiences see mental health in a new way with post film discussion especially valued. Conclusion. Our experience and practical advice can inspire others to start a Mental Health Film Club and promote cohesion, resilience and collaborative thinking within their locality. For future events we plan to expand into more public engagement via local Film Festivals. We welcome delegates ideas, experiences and film recommendations.
KW  - adolescent
KW  - adult
KW  - alcoholism
KW  - budget
KW  - conference abstract
KW  - female
KW  - human
KW  - *mental health
KW  - movie
KW  - *protocol
KW  - sexuality
KW  - sibling
KW  - social media
KW  - stigma
JF  - BJPsych Open
JA  - BJPsych Int.
LA  - English
VL  - 7
IS  - Supplement 1
SP  - S132
CY  - Netherlands
PB  - Cambridge University Press
SN  - 2056-4724
AD  - F. Clay, Cambridge and Peterborough Foundation Trust, United Kingdom
M1  - (Clay, Osimo, Al-Nakeeb) Cambridge and Peterborough Foundation Trust, United Kingdom
DO  - https://dx.doi.org/10.1192/bjo.2021.378
PT  - Conference Abstract
L2  - http://ovidsp.ovid.com/ovidweb.cgi?T=JS&PAGE=reference&D=emexa&NEWS=N&AN=643564743
ER  -  

Link to the Ovid Full Text or citation: https://ovidsp.ovid.com/ovidweb.cgi?T=JS&CSC=Y&NEWS=N&PAGE=fulltext&D=emexa&DO=10.1192%2fbjo.2021.378Link to the External Link Resolver: https://leeds.primo.exlibrisgroup.com/openurl/44LEE_INST/44LEE_INST:VU1?sid=OVID:embase&id=pmid:&id=doi:10.1192%2Fbjo.2021.378&issn=2056-4724&isbn=&volume=7&issue=Supplement+1&spage=S132&pages=S132&date=2021&title=BJPsych+Open&atitle=The+Cambridge+Mental+Health+Film+Club%3A+lessons+to+learn%2C+feedback%2C+expansion+and+development+of+a+standard+operating+protocol&aulast=Clay 

78. 
TY  - JOUR
DB  - Embase
AN  - 643564422
T1  - Telemedicine in addictions feasibility RCT - staff and patient qualitative satisfaction
T3  - Royal College of Psychiatrists International Congress, RCPsych 2021. Virtual.
A1  - Treloar D.
A1  - Mayet S. 
Y1  - 2021//
N2  - Aims. Opioid dependence has high risks. Opioid substitution treatment (OST) improves outcomes. Addiction specialist prescribers prescribe OST and monitor safety, but nonattendance may lead to worse outcomes. Telemedicine can reduce travel and improve attendance at appointments. Before COVID-19, we started a telemedicine in addictions trial to see if this helped in addictions. We present the qualitative patient and staff experience results. Method. Health Research Authority approval for randomized controlled feasibility trial of Telemedicine versus Face-to-Face (control) consultations at community addictions semirural service (2500km2) using a modified Hub-and-Spoke (outreach) model. Adult opioid dependent patients prescribed OST and attending outreach were recruited. Participants received two appointments in randomized group. Telemedicine was delivered using Skype-for-business videoconferencing. Patients attended outreach, saw keyworker for drug testing first, and telemedicine conducted via keyworker's laptop. Addiction prescribers located remotely at Hub. Post-trial research interview conducted assessing patient and staff experience of Telemedicine versus Face-to-Face consultations. Data transcribed, inputted to RedCap Cloud and free-text analysed using qualitative thematic analysis. Result. Of fifty-nine patient participants, 58 completed a research interview. Patient participants reported similar levels of satisfaction between the Telemedicine and Face to Face groups. The themes generated in relation to Face-to-Face were no difference, easy, kind staff and liking being part of research. For Telemedicine, themes were less travel, good experience, easier to access, good communication, saves time and saves money. For instance, one patient stated 'Clear, easy to access less travel' and another patient stated 'I struggle with travel. I found it easier'. Of 19 staff participant research interviews completed, Staff reported Good or Very Good experience with telemedicine which was equivalent for Face-to-Face consultations. Eleven staff had experience of telemedicine consultations during the trial. They reported similar themes to patients with telemedicine leading to less travel, beneficial to patient care, improves attendance and was innovative technology. One staff member reported satisfaction with telemedicine due to 'Time, travel and money reduction'. When questioned on the downsides to telemedicine, technological issues were mainly related to connection issues and sound issues. Conclusion. In the first known RCT of Telemedicine versus Face-to-Face consultations for patients with opioid dependence attending prescriber review, we found that both patients and staff were satisfied with telemedicine as compared to face-to-face consultations. Overall themes were reduced travel, saving time and more convenience. This will be very important given the impact of COVID-19 on access to addictions services.
KW  - *addiction
KW  - adult
KW  - aged
KW  - clinical article
KW  - conference abstract
KW  - consultation
KW  - controlled study
KW  - coronavirus disease 2019
KW  - drug screening
KW  - drug therapy
KW  - face-to-face consultation
KW  - female
KW  - human
KW  - interpersonal communication
KW  - interview
KW  - laptop
KW  - male
KW  - money
KW  - opiate addiction
KW  - opiate substitution treatment
KW  - patient care
KW  - randomized controlled trial
KW  - *satisfaction
KW  - surgery
KW  - *telemedicine
KW  - thematic analysis
KW  - travel
KW  - videoconferencing
KW  - opiate
JF  - BJPsych Open
JA  - BJPsych Int.
LA  - English
VL  - 7
IS  - Supplement 1
SP  - S297
CY  - Netherlands
PB  - Cambridge University Press
SN  - 2056-4724
AD  - D. Treloar, Hull York Medical School, United Kingdom
M1  - (Treloar) Hull York Medical School, United Kingdom
M1  - (Mayet) Humber Teaching FT, United Kingdom
DO  - https://dx.doi.org/10.1192/bjo.2021.786
PT  - Conference Abstract
L2  - http://ovidsp.ovid.com/ovidweb.cgi?T=JS&PAGE=reference&D=emexa&NEWS=N&AN=643564422
ER  -  

Link to the Ovid Full Text or citation: https://ovidsp.ovid.com/ovidweb.cgi?T=JS&CSC=Y&NEWS=N&PAGE=fulltext&D=emexa&DO=10.1192%2fbjo.2021.786Link to the External Link Resolver: https://leeds.primo.exlibrisgroup.com/openurl/44LEE_INST/44LEE_INST:VU1?sid=OVID:embase&id=pmid:&id=doi:10.1192%2Fbjo.2021.786&issn=2056-4724&isbn=&volume=7&issue=Supplement+1&spage=S297&pages=S297&date=2021&title=BJPsych+Open&atitle=Telemedicine+in+addictions+feasibility+RCT+-+staff+and+patient+qualitative+satisfaction&aulast=Treloar 

79. 
TY  - JOUR
DB  - Embase
AN  - 643564302
T1  - Patient experience of telemedicine in addictions
T3  - Royal College of Psychiatrists International Congress, RCPsych 2021. Virtual.
A1  - Mayet S.
A1  - Mccaw I.
A1  - Hashmani Z.
A1  - Drozdova Z.
A1  - Gledhill A.
A1  - Arshad S.
A1  - Shahbaz S.
A1  - Phillips T. 
Y1  - 2021//
N2  - Aims. Opioid dependence has high risks and opioid substitution treatment (OST) improves outcomes and reduces deaths. Attendance at addiction specialist prescribers may be limited, particularly in rural areas. Telemedicine, such as videoconferencing, can reduce travel and improve access and attendance. Pre-COVID-19, we started a telemedicine service for patients with opioid dependence, prescribed opioid substitution treatment, requiring addiction specialist prescriber consultations. We present patient experience and assess whether patients recommend telemedicine. Method. Health Research Authority approval for Randomized Controlled Trial of Telemedicine versus Face-to-Face (control) appointments in large semi-rural community addictions service (2500km2) using a modified Hub-and-Spoke (outreach). Adult opioid dependent patients prescribed OST and attending outreach clinics recruited. Participants received two consultations in group. Telemedicine delivered using Skype-for-business videoconferencing. Patients attended outreach clinic, where an outreach worker undertook drug testing and telemedicine conducted via the outreach workers laptop. Specialist addiction prescribers located remotely, at the Hub. Patients self-completed NHS Friends and Family Test (FFT) immediately after appointment, separate from the wider research study. Data collected Sept 2019March 2020 (pre-COVID-19 lockdown), Microsoft Excel analysis, with qualitative thematic free-text analysis. Result. Thirty completed FFTs were received, of which all participants were 'extremely likely' (n = 19;67%) or 'likely' (n = 11;37%) to recommend the Telemedicine service to friends or family, if they needed similar care. Two themes for reasons for recommending the service were; 1. Convenience (reduced travel, reduced travel time and reduced travel costs) and 2. Supportive Staff (including listening, caring and good support). One patient mentioned 'it is a convenient way to communicate with medical staff, saving time and effort'. Regarding Telemedicine appointments, most participants responded that the timing of telemedicine appointments was good (n = 26;87%), given enough information (n = 30;100%), enough privacy (n = 28;93%), enough time to talk (n = 30; 100%), involved as much as they wanted (n = 25;83%), given advice on keeping well (n = 28;93%), and NHS staff were friendly and helpful (n = 29;97%). No participants thought they were treated unfairly. When asked what went well, patient themes were: 1. Everything and 2. Communication (including listening and explaining). One patient stated 'Everything better, telemedicing good, heard it well, everything improved this year'. In terms of what the service could do better, there were no issues identified. Conclusion. The Telemedicine in Addictions service was overwhelmingly highly recommended by patients. Patients recommended the service because of convenience and supportive staff. The use of telemedicine is acceptable to patients and could be considered more widely. Due to COVID-19, this technology may be beneficial access to addiction services.
KW  - *addiction
KW  - adult
KW  - care behavior
KW  - clinical article
KW  - conference abstract
KW  - consultation
KW  - controlled study
KW  - coronavirus disease 2019
KW  - drug screening
KW  - drug therapy
KW  - female
KW  - human
KW  - laptop
KW  - lockdown
KW  - male
KW  - medical staff
KW  - national health service
KW  - opiate addiction
KW  - opiate substitution treatment
KW  - privacy
KW  - randomized controlled trial
KW  - rural area
KW  - rural population
KW  - *telemedicine
KW  - travel
KW  - videoconferencing
KW  - opiate
JF  - BJPsych Open
JA  - BJPsych Int.
LA  - English
VL  - 7
IS  - Supplement 1
SP  - S269
EP  - S270
CY  - Netherlands
PB  - Cambridge University Press
SN  - 2056-4724
AD  - S. Mayet, Humber Teaching NHS FT, United Kingdom
M1  - (Mayet, Drozdova, Gledhill, Shahbaz) Humber Teaching NHS FT, United Kingdom
M1  - (Mccaw) South West Yorkshire Partnership NHS Foundation Trust, United Kingdom
M1  - (Hashmani) Tees, Esk and Wear Valleys NHS Foundation Trust, United Kingdom
M1  - (Arshad) Rotherham Doncaster and South Humber NHS Foundation Trust, United Kingdom
M1  - (Phillips) University of Hull, United Kingdom
DO  - https://dx.doi.org/10.1192/bjo.2021.717
PT  - Conference Abstract
L2  - http://ovidsp.ovid.com/ovidweb.cgi?T=JS&PAGE=reference&D=emexa&NEWS=N&AN=643564302
ER  -  

Link to the Ovid Full Text or citation: https://ovidsp.ovid.com/ovidweb.cgi?T=JS&CSC=Y&NEWS=N&PAGE=fulltext&D=emexa&DO=10.1192%2fbjo.2021.717Link to the External Link Resolver: https://leeds.primo.exlibrisgroup.com/openurl/44LEE_INST/44LEE_INST:VU1?sid=OVID:embase&id=pmid:&id=doi:10.1192%2Fbjo.2021.717&issn=2056-4724&isbn=&volume=7&issue=Supplement+1&spage=S269&pages=S269-S270&date=2021&title=BJPsych+Open&atitle=Patient+experience+of+telemedicine+in+addictions&aulast=Mayet 

80. 
TY  - JOUR
DB  - Embase
AN  - 2029387061
T1  - An International, Multidisciplinary Consensus Set of Patient-Centered Outcome Measures for Substance-Related and Addictive Disorders
A1  - Black N.
A1  - Chung S.
A1  - Tisdale C.
A1  - Fialho L.S.
A1  - Aramrattana A.
A1  - Assanangkornchai S.
A1  - Blaszczynski A.
A1  - Bowden-Jones H.
A1  - van den Brink W.
A1  - Brown A.
A1  - Brown Q.L.
A1  - Cottler L.B.
A1  - Elsasser M.
A1  - Ferri M.
A1  - Florence M.
A1  - Gueorguieva R.
A1  - Hampton R.
A1  - Hudson S.
A1  - Kelly P.J.
A1  - Lintzeris N.
A1  - Murphy L.
A1  - Nadkarni A.
A1  - Neale J.
A1  - Rosen D.
A1  - Rumpf H.-J.
A1  - Rush B.
A1  - Segal G.
A1  - Shorter G.W.
A1  - Torrens M.
A1  - Wait C.
A1  - Young K.
A1  - Farrell M. 
AO  - Tisdale, Calvert; ORCID: https://orcid.org/0000-0002-0287-9683
AO  - Aramrattana, Apinun; ORCID: https://orcid.org/0000-0001-6364-6050
AO  - Assanangkornchai, Sawitri; ORCID: https://orcid.org/0000-0003-2174-3287
AO  - van den Brink, Wim; ORCID: https://orcid.org/0000-0001-8301-0121
AO  - Ferri, Marica; ORCID: https://orcid.org/0000-0001-5195-0653
AO  - Nadkarni, Abhijit; ORCID: https://orcid.org/0000-0001-5832-5236
AO  - Neale, Joanne; ORCID: https://orcid.org/0000-0003-1502-5983
AO  - Rush, Brian; ORCID: https://orcid.org/0000-0002-9289-6072
AO  - Shorter, Gillian W.; ORCID: https://orcid.org/0000-0001-5752-2297
AO  - Torrens, Marta; ORCID: https://orcid.org/0000-0001-6222-4761
Y1  - 2024//
N2  - Background: In 1990, the United States' Institute of Medicine promoted the principles of outcomes monitoring in the alcohol and other drugs treatment field to improve the evidence synthesis and quality of research. While various national outcome measures have been developed and employed, no global consensus on standard measurement has been agreed for addiction. It is thus timely to build an international consensus. Convened by the International Consortium for Health Outcomes Measurement (ICHOM), an international, multi-disciplinary working group reviewed the existing literature and reached consensus for a globally applicable minimum set of outcome measures for people who seek treatment for addiction. Method(s): To this end, 26 addiction experts from 11 countries and 5 continents, including people with lived experience (n = 5; 19%), convened over 16 months (December 2018-March 2020) to develop recommendations for a minimum set of outcome measures. A structured, consensus-building, modified Delphi process was employed. Evidence-based proposals for the minimum set of measures were generated and discussed across eight videoconferences and in a subsequent structured online consultation. The resulting set was reviewed by 123 professionals and 34 people with lived experience internationally. Result(s): The final consensus-based recommendation includes alcohol, substance, and tobacco use disorders, as well as gambling and gaming disorders in people aged 12 years and older. Recommended outcome domains are frequency and quantity of addictive disorders, symptom burden, health-related quality of life, global functioning, psychosocial functioning, and overall physical and mental health and wellbeing. Standard case-mix (moderator) variables and measurement time points are also recommended. Conclusion(s): Use of consistent and meaningful outcome measurement facilitates carer-patient relations, shared decision-making, service improvement, benchmarking, and evidence synthesis for the evaluation of addiction treatment services and the dissemination of best practices. The consensus set of recommended outcomes is freely available for adoption in healthcare settings globally.Copyright © 2024 by the authors.
KW  - *addiction/dm [Disease Management]
KW  - alcoholism/dm [Disease Management]
KW  - article
KW  - benchmarking
KW  - best practice
KW  - case mix
KW  - clinical article
KW  - consensus
KW  - Delphi study
KW  - *drug dependence/dm [Disease Management]
KW  - electronic consultation
KW  - female
KW  - functional assessment
KW  - game addiction/dm [Disease Management]
KW  - health care quality
KW  - human
KW  - male
KW  - mental health
KW  - multidisciplinary team
KW  - *outcome assessment
KW  - pathological gambling/dm [Disease Management]
KW  - *patient-reported outcome
KW  - personal experience
KW  - quality of life
KW  - shared decision making
KW  - symptom burden
KW  - tobacco dependence/dm [Disease Management]
KW  - videoconferencing
KW  - wellbeing
JF  - Journal of Clinical Medicine
JA  - J. Clin. Med.
LA  - English
VL  - 13
IS  - 7
SP  - 2154
CY  - Switzerland
PB  - Multidisciplinary Digital Publishing Institute (MDPI)
SN  - 2077-0383 (electronic)
SN  - 2077-0383
AD  - C. Tisdale, National Drug and Alcohol Research Centre, UNSW, Sydney 2052, Australia. E-mail: c.tisdale@unsw.edu.au
M1  - (Black, Tisdale, Farrell) National Drug and Alcohol Research Centre, UNSW, Sydney 2052, Australia
M1  - (Chung, Fialho, Young) International Consortium for Health Outcomes Measurement, London W12 8EU, United Kingdom
M1  - (Aramrattana) Department of Family Medicine, Faculty of Medicine, Chiang Mai University, Chiang Mai 50200, Thailand
M1  - (Assanangkornchai) Department of Epidemiology, Faculty of Medicine, Prince of Songkla University, Songkhla 90110, Thailand
M1  - (Blaszczynski) School of Psychology, Brain and Mind Centre, Faculty of Science, University of Sydney, Sydney 2006, Australia
M1  - (Bowden-Jones) Department of Psychiatry, University College London, London NW1 2AE, United Kingdom
M1  - (Bowden-Jones) Department of Psychiatry, Cambridge University, Cambridge CB2 1QW, United Kingdom
M1  - (van den Brink) Amsterdam University Medical Centers, Department of Psychiatry, University of Amsterdam, Amsterdam 1105 AZ, Netherlands
M1  - (Brown) Northwick Park Hospital, Central and North West London Trust, London HA1 3UJ, United Kingdom
M1  - (Brown) School of Social Work, Rutgers, The State University of New Jersey, New Brunswick, NJ 08901, United States
M1  - (Cottler) Department of Epidemiology, College of Medicine & Public Health and Health Professions, University of Florida, Homestead, FL 33031, United States
M1  - (Elsasser) South BerwickME 03908, United States
M1  - (Ferri) Department of Psychology, Faculty of Community and Health, European Monitoring Centre for Drugs and Drug Addiction, Lisbon 1249-289, Portugal
M1  - (Florence) Department of Biostatistics, School of Public Health, University of the Western Cape, Cape Town 7535, South Africa
M1  - (Gueorguieva) Department of Biostatistics, School of Public Health, Yale University, New Haven, CT 06511, United States
M1  - (Hampton) The Voices Project, Las Vegas, NV 89149, United States
M1  - (Hudson) Network of Alcohol and Other Drugs Agencies, Sydney 2751, Australia
M1  - (Kelly) Illawarra Health and Medical Research Institute, University of Wollongong, Wollongong 2522, Australia
M1  - (Lintzeris) Discipline of Addiction Medicine, Faculty of Medicine and Health, University of Sydney, Sydney 2006, Australia
M1  - (Murphy) Sydney 2000, Australia
M1  - (Nadkarni) Addictions and Related Research Group, Sangath, Bardez, Goa 403501, India
M1  - (Nadkarni) Centre for Global Mental Health, Department of Population Health, London School of Hygiene and Tropical Medicine, London WC1E 7HT, United Kingdom
M1  - (Neale) Addictions Department, King's College London, London SE1 9NH, United Kingdom
M1  - (Rosen) School of Social Work, University of Pittsburgh, Pittsburgh, PA 15213, United States
M1  - (Rumpf) Translational Psychiatry Unit, Universitat zu Lubeck, Lubeck 23562, Germany
M1  - (Rush) Institute for Mental Health Policy Research, Centre for Addiction and Mental Health, Toronto, ON M6J 1H4, Canada
M1  - (Segal) Department of Philosophy, King's College London, London SE1 9NH, United Kingdom
M1  - (Shorter) Drug and Alcohol Research Network, School of Psychology, Queen's University Belfast, Belfast BT9 5AJ, United Kingdom
M1  - (Shorter) Institute of Mental Health Sciences, Ulster University, Coleraine BT52 1SA, United Kingdom
M1  - (Torrens) Addiction Service, Hospital del Mar, Barcelona 08003, Spain
M1  - (Wait) Build on Belief, London SW5 9HB, United Kingdom
UR  - https://www.mdpi.com/journal/jcm
DO  - https://dx.doi.org/10.3390/jcm13072154
PT  - Article
L2  - http://ovidsp.ovid.com/ovidweb.cgi?T=JS&PAGE=reference&D=emexa&NEWS=N&AN=2029387061
ER  -  

Link to the Ovid Full Text or citation: https://ovidsp.ovid.com/ovidweb.cgi?T=JS&CSC=Y&NEWS=N&PAGE=fulltext&D=emexa&DO=10.3390%2fjcm13072154Link to the External Link Resolver: https://leeds.primo.exlibrisgroup.com/openurl/44LEE_INST/44LEE_INST:VU1?sid=OVID:embase&id=pmid:&id=doi:10.3390%2Fjcm13072154&issn=2077-0383&isbn=&volume=13&issue=7&spage=2154&pages=&date=2024&title=Journal+of+Clinical+Medicine&atitle=An+International%2C+Multidisciplinary+Consensus+Set+of+Patient-Centered+Outcome+Measures+for+Substance-Related+and+Addictive+Disorders&aulast=Black 

81. 
TY  - JOUR
DB  - Embase
AN  - 2031741476
T1  - Developing a remotely delivered intensive outpatient program adapted for hospitalized patients with opioid use disorder: A qualitative study
A1  - Szpak V.
A1  - Prostko S.
A1  - Weiss R.D.
A1  - Suzuki J. 
AO  - Szpak, Veronica; ORCID: https://orcid.org/0000-0002-7215-1778
AO  - Suzuki, Joji; ORCID: https://orcid.org/0000-0001-5659-6147
Y1  - 2024//
N2  - Introduction: Individuals with opioid use disorder (OUD) who inject drugs have an elevated risk of experiencing serious injection-related infections. While such infections can be treated, treatment for the underlying OUD is often limited. One potential strategy for more intensive addiction treatment is to offer a remotely delivered intensive outpatient program (IOP), adapted from an existing remote IOP ("Smart IOP"). We aimed to conduct a qualitative study to gather feedback on Smart IOP and identify adaptations needed for hospitalized patients. Method(s): Individuals with OUD and a history of serious injection-related infections completed a semi-structured interview and were shown samples of the videos and program content. The interviews were transcribed verbatim and coded to conduct a thematic analysis. Result(s): Seventeen individuals participated. The mean age was 40.8 years and 70.6 % were men. Participants reported that IOP during the hospitalization would have been helpful to their recovery. The themes that emerged were the importance of medications for OUD, having a relapse prevention plan, engaging with a recovery coach, and ensuring treatment linkage post-discharge. Other themes included the recognition of the severity of one's illness and the emotional experiences related to the hospitalization. Conclusion(s): Participants expressed the value of an IOP during hospitalization and provided insights into the support needed while hospitalized. The tailored IOP is now being developed and will undergo a pilot feasibility trial.Copyright © 2024
KW  - adult
KW  - article
KW  - clinical article
KW  - female
KW  - *health program
KW  - *hospital patient
KW  - hospitalization
KW  - human
KW  - interview
KW  - male
KW  - *opiate addiction
KW  - *outpatient care
KW  - pilot study
KW  - *qualitative research
KW  - secondary prevention
KW  - semi structured interview
KW  - thematic analysis
KW  - videorecording
KW  - opiate/to [Drug Toxicity]
JF  - Addictive Behaviors Reports
JA  - Addict. Behav. Rep.
LA  - English
VL  - 19
SP  - 100546
CY  - United Kingdom
PB  - Elsevier Ltd
SN  - 2352-8532 (electronic)
SN  - 2352-8532
AD  - V. Szpak, Department of Psychiatry, Brigham and Women's Hospital, 75 Francis St, Boston, MA 02115, United States. E-mail: vszpak@bwh.harvard.edu
M1  - (Szpak, Prostko, Suzuki) Department of Psychiatry, Brigham and Women's Hospital, Boston, MA, United States
M1  - (Weiss, Suzuki) Department of Psychiatry, Harvard Medical School, Boston, MA, United States
M1  - (Weiss) Division of Alcohol, Drugs, and Addiction, McLean Hospital, Belmont, MA, United States
UR  - https://www.sciencedirect.com/science/journal/23528532
DO  - https://dx.doi.org/10.1016/j.abrep.2024.100546
PT  - Article
[truncated: 5,379,756 more chars]
