# Supplementary material for: A scoping review of the use of visual methods in supporting women with substance use histories
Source: Humanit Soc Sci Commun. 2026 Apr 22;13(1):964. doi: 10.1057/s41599-026-07293-x (PMC13314533; doi:10.1057/s41599-026-07293-x)
Supplement: Supplementary file 3 — Supplementary information [file 41599_2026_7293_MOESM3_ESM.xlsx]

## Sheet: Data extraction sheet
s.no	general information					study characteristics				data collection			Analysis method		outcomes related to SUD			potential of visual methods in recovery			practical implications (related to visual methods)
	title	author/s	year	type of paper	geographical focus	purpose	population	substance studied	methodology	data collection	type of visual method	purpose of the visual method	type of analysis	level of participant engagement	findings on substance use	gender-specific insights	cultural relevance/ethnicity	recovery focus	therapeutic benefit	Challenges in Using Visual Methods for Recovery	For practice	For policy	For research
1	“If walls could talk”: A photo-elicitation-based observation of service users' T perceptions of the care setting and of its influence on the therapeutic alliance in addiction treatment	Julie Bailly, Olivier Taïeb, Marie Rose Moro, Thierry Baubet, Aymeric Reyre	2018	Empirical	Paris, France	to observe the perceptions that service users have of their place of care, and to describe the enabling characteristics and the influence of the setting on the establishment of a good quality therapeutic alliance	Age: 18 or over (34- 62 yoa), outpatients who are in follow-up with the centre, 10 (6 M, 4 F), time in treatment varied from half a year to 30 years	cocaine, crack cocaine, alcohol (from participant table)	Qualitative	Interview	photo-eliciation. 'Visual mediation method' where images are not analysis, but discourses produced through the images is analysed.	To mediate conversation, visual material not the focus of analysis	Interpretative Phenomenological Analysis	Transcripts only analysed by researchers	Insights about the place of care: (1) a place of refuge and remembrance strengthening the therapeutic alliance, (2) a place of control and confinement that weakens the therapeutic alliance and (3) A place mediating anxiety and damaged images of self	Woman commented on spaces that gave a sense of warmth ('womb'), others about the lack of doors in the toilet recalling a prison-like experience	French context, but no specific outcomes discussed in its relation. Instead authors alerted of the strong medical model followed in France.	no comments	no comments	no comments	Not visual methods related. Focus on environment found crucial in therapeutic alliance	no comments	"We think that the choice of a relational theoretical framework and the use of a qualitative method using visual mediation has enabled us to collect rich and diverse data reflecting the complexity of the research question."
2	Finding home: Community integration experiences of formerly homeless women with problematic substance use in Housing First	Amandeep Bassi, John Sylvestre, Nick Kerman	2020	Empirical	Ottawa, Canada	examined how context and participation in a Housing First program in Ottawa, Canada, shaped the community integration experiences of formerly homeless women with problematic substance use	16 Formerly homeless women with problematic substance use, 22-55 yoa, 10 White Canadian, 3 Indigenous, 2 French Canadian, and 1 South Asian; all participants had used substances in the past 12 months	unspecified	Qualitative	The first two meetings involved a neighborhood walk‐along interview followed 1–2 weeks later by a semistructured photo‐elicitation interview. A third meeting was held 6 months later to re‐examine participants’ experiences and explore any changes in community integration.	Photo-elicitation	to probe meaning (of community integration for Ps). Transcripts were the primary data source.	Data analysis followed the steps recommended by Miles, Huberman, and Saldaña (2014)	Participants discussed the photos, but coding of the transcripts done solely by researchers	Changes in drug access and substance use, social networks, and intentions to stay in current neighborhoods further affected community integration experiences.	Study was solely conducted with women Ps. Women perceived their physical, social, and psychological integration in their neighborhoods to be limited. E.g., women's experiences of judgment and discrimination due to their appearance and neighborhood activities (i.e., substance use and sex work).	no comments	no comments	no comments	no comments	no comments	no comments	helped researchers understand context by seeing the physical environment along with the Ps
3	Expanding conceptualizations of harm reduction: results from a qualitative community-based participatory research study with people who inject drugs	L. M. Boucher et al	2017	Empirical	Ottawa, Canada	how people who inject drugs (PWID) think about harm reduction and considers the critical imperative of equity in health and social services delivery for this community	People who injected drugs in the past 12 months. 14 men, 9 women. 18 years or older (median age 50). Participants who had lengthy histories of injection drug use because they were expected to have more ex- perience with harm reduction services and practices	unspecified	Qualitative	Interview	Vidaview Life Story Board tool	the LSB tool was mainly used as an aid for information gathering and organization during the interviews, and the informa- tion displayed on the board largely echoed the informa- tion on the audio recording, thus we did not directly analyse the information on the board.	Content analysis	Ps were not involved in the aalysis process	described how their harm reduction strategies expanded beyond health and social service use; how their reasons for using harm reduction strategies were multi- dimensional; and the ways that structural factors inhibited or promoted their use of harm reduction strategies	brief mention of - experience of discrimination or stigmatisation for being a woman drug user	no comments	no comments	no comments	no comments	help break down communication barriers in the therapeutic setting by facilitating discussion of difficult life experiences	no comments	no comments
4	Health in the Tenderloin: A resident-guided study of substance use, treatment, and housing	Jamie Suki Chang	2017	Empirical	San Francisco, USA	to explore how the environment shapes substance use and treatment experiences, described from the perspective of Tenderloin residents	formerly homeless women living in supportive housing in San Francisco with history of substance use (20), age range 32-60 (average: 47), 13 black (65%), 6 white (30%), and 1 Asian American	unspecified	Qualitative	docent method, a participant-led, photo- graphed, walking interview through the buildings, streets, open spaces, and other places significant to each participant	photographed walking interview'	not explained, but supported the interview; no analysis or examples of the photographs	Grounded theory analysis	Ps were not involved in the aalysis process	First, the risks of a broader drug market are transferred from other spaces and concentrated in the Tenderloin, leaving residents susceptible to elevated and disproportionate health risks. Second, for structural, economic, social, and physical reasons, Ps described a sense of geographic or neighborhood stratification. Third, forms of policing and surveillance on multiple levels are persistent, in…	only women Ps. No separate comment made on potential differences based on gender... 'the structural and everyday violence that stemmed from women's social positions, which shaped their health, housing, and substance use, were widely and consistently discussed by participants'	drug arrests are not necessarily colorblind or race neutral. Recent reports indicate that experiences of policing and criminalization of drugs are amplified for people of color in the Tenderloin'	no comments	no comments	no comments	no comments	no comments	no comments
5	‘They don't look at what affects us’: the role of ecodevelopmental factors on alcohol and drug use among Latinos with physical disabilities	David Cordova et al	2015	Empirical	Los Angeles, California	to obtain rich descriptions of the role of ecodevelopmental factors, including family and community, on alcohol and drug use among Latinos with physical disabilities	28 Ps, 19–35 years of age (mean 27.65), Latino with physical disabilities and past year alcohol or drug use, 14 male, 14 female	alcohol and drug use including Marijuana (non-medical), Methamphetamine, Cocaine, Crack, Ecstasy, Heroin, Other hallucinogens, Phencyclidine or angel dust, Lysergic acid diethylamide or acid, Inhalants, Benzodiazepine, Vicodin (non-prescription)	Qualitative	Focus group interviews facilitated discussion of photos. Two rounds of photography and focus groups and final round of only group discussions.	photovoice	the photographs were utilized to facilitate each focus group discussion	descriptive phenomenological approach	selecting photos for discussion and member checking	At the family level, participants reflected on the ways in which family functioning, including family support, communication, and cohesion, can serve as risk and promotive factors for alcohol and drug use. Additionally, Ps described in detail how experiences of poverty, stigma and discrimination, violence, accessibility to alcohol and drugs, accessibility for persons with disabilities, transporta…	Negative stereotypes mentioned by one participant. No separate discussion on gender-specific findings	Interventions aimed at preventing alcohol and drug use among Latinos with physical disabilities could focus on improving family communication, especially with regard to alcohol and drug use in the context of physical disability and Latino culture. Ps reflected on experiences of discrimination and stigma for identifying as an ethnic minority, having a physical disability, and for their alcohol and…	no comments	no comments	no comments	no comments	no comments	no comments
6	The Small Body Outline Drawing and Art Therapy With a Female Substance Use Disorder Patient to Facilitate Mindful Processing of Trauma: A Case Report	Sherry Kreitman Dansky	2022	Empirical, case report	Florida	to gain a further understanding of the small body outline drawing as an art therapy innovation and tool of art therapy practice used for the treatment of substance use disorder.	case report of a woman (34 years) diagnosed with alcohol and stimulant use disorder, experienced sexual abuse and trauma, homosexual, used substance from high school to 34 yoa, on her second residential treatment	alcohol and stimulant	Qualitative	Group art therapy session that involved creative expression through drawing and sculpting	Small body outline drawing for intervention, drawing and clay sculpture. First session: focusing on where the group felt stress in their body, and using colors, symbols, or words to depict where they experienced five feelings in their body. Next asked to create another drawing of a feeling that they currently struggle with in their body, aimed at turning it into an image of hope.	Intervention	The results of this case report were obtained, analyzed, and interpreted through observations of the art process, discussion of the artwork, verbalization, and behavior or mood of the patient.	mindfulness practised during the therapy sessions while drawing and communicating difficult experiences and emotions	Maintained sobriety after going through art therapy (see therapeutic benefit column)	case report of a woman	no comments	yes, art therapy spanning over two sessions	sober for a year after attending the treatment center and the art therapy group, able to verbalise her trauma, Mindful awareness, verbalised negative feelings and positive healing, uncovered repressive trauma. Second session: relieved after creating the drawing and expressed pride in it. Helped open up and talk to therapist and family member	no comments	The SBOD is an innovative tool for art therapy practice that can assist substance abuse clients with relapse prevention, mindful awareness, and maintaining safety as they uncover repressed emotions.	no comments	More research is needed to ascertain the effectiveness of the SBOD (small body outline drawing) with substance abuse patients.
7	Perspectives on Coping with Post-traumatic Stress and Substance Use Disorders: A Photovoice Study	Nathaniel A. Dell, Kyle Brandt-Lubart, Brandy R. Maynard	2022	Empirical	USA	to explore the experiences of adaptive coping and safety amongst adults with co-occurring post-traumatic stress disorder (PTSD) and substance use disor- der (SUD)	18 years or older, recently participated in Seeking Safety, and reported lifetime traumatic stress and/or substance use. 6 Ps, 5 women, 3 White, other participants identified as ‘black’, ‘Hispanic’ and ‘undeter- mined’. Mean age 42. Ps’ mean time receiving services was 7 years with a minimum of one-and-a-half years and maximum of 17 years.	unspecified	Qualitative	Interview	Photovoice. Prompts for the photos were discussed together with Ps.	to elicit personal narratives; specifically to gain insight into the phenomenon of safety and successful coping.	reflexive thematic analysis	decided along with the researchers prompts for the photos; through photos Ps interpret themsleves, the community and their relationships with it; participant feedback on findings; themes were refined considering participant feedback	(1) similar to other views on mental health recovery, the process of learning to cope with distress was framed as a journey; (2) participants cited several behavioural and meaning-making strategies for coping with distress; (3) feelings of agency were promoted through mastery of wellness skills; (4) healthy personal and professional relationships contributed to positive growth and use of adaptive…	Although majority were women, no gender differences discussed	no comments	no comments	no comments	no comments	no comments	no comments	photo-elicitation interviews with participants provided rich qualitative data
8	Participatory asset mapping and photovoice interviews to scope cultural and community resources to reduce alcohol harm in chitwan, Nepal	R Dhital et al	2023	Empirical	Chitwan, Nepal	To scope the breadth of existing cultural and community assets and how alcohol drinkers and community health workers perceived them in relation to reducing alcohol-related harm.	12 harmful/ hazardous drinkers (3 females, 29-58 yoa) and 6 health workers (2 females, 39-49 yoa), 18 or older target. Individuals who scored 20 or more on the aUDiT, an indication of possible dependent drinking, were excluded	alcohol	Qualitative	Interview	photovoice	to support interview, elicit narratives	thematic analysis	researcher engaged in analysis	Themes: ‘influences and impact of families and communities’; ‘culture and spirituality’; and ‘nature and the environment’.	Female participants also found spirituality, meditation, and faith observances beneficial. Nature and environment found important for female participants.	focused on Nepali population with various castes	no comments	no comments	no comments	to translate our findings from the asset mapping and photovoice into alcohol interventions tailored to the local needs and assets, participatory workshops using the experience-Based co-Design (eBcD) methodologies pulling key stakeholders including the drinkers in the wider community together are the natural next steps.'	no comments	Photovoice approach is likely to have enabled participants to speak openly about their experiences and relationships with alcohol, drawing on photos that were emotionally arousing and salient for them. it supported participants to feel in control about what to photograph and which images to share with the researcher.' 'Viewing participants’ photographs also aided discussion between Nepali and UK …
9	Bible Journaling as a Spiritual Aid in Addiction Recovery	Amanda Dillon	2021	Empirical	Canada and US	examines the role Bible journaling plays in aiding recovery from drug addiction	5 women, late twenties to early fifties (median age is mid-thirties); 4 are caucasian, and 1 is of mixed indigenous ethnicity; Some identify as completely addiction free now, whilst others continue to deal with nicotine and food addictions (although with lower intensity); most experienced traumatic events	alcohol and other drugs	Qualitative	Interview	bible journaling ; attention to densely-printed verbal text, highlighted text, handwritten words, drawings, paintings, stickers, patterned papers and tapes, colour and other additions such as ribbons	a spiritual resource used to aid recovery	multi-modal analysis	not engaged in analysis	journal 'page illustrat(ing) profound personal transformation away from drug addiction and into a new, liberated life'	Study was solely conducted with women Ps as bible journaling is found to be only done by women, allowing spiritual authority as interpreters of the holy text. "In Bible journaling, many women find a spiritual practice that supports them in their recovery from addiction and the establishment of a new self-image."	Most common in North America as it is marketed widely, large population of Christians, etc.	yes	Bible journaling is a spiritual resource utilised by recovering and recovered women with addiction as a significant aid in their recovery	no comments	"It is my firm contention that multimodal analysis has much to offer those working in the spiritual and psychological care of people with addiction issues as a resource for understanding the self-expressive, multimodal communication of people who journal"	no comments	no comments
10	Innovative Assessment of Childhood Trauma and Its Link to HIV and Substance Abuse in Post-Incarcerated Women	SHAKILA L. FLENTROY, MAXINE YOUNG and NIKE BLUE, DORIE J. GILBERT	2015	Empirical, testing assessment tool	not specified, possibly USA	reports on the Healing Me Timeline activity, a counseling tool to assess child- hood trauma, and create an atmosphere of interpersonal communications for women recently released from prison.	women post-incarcerated, case shown of a 38 year old woman	unspecified	Qualitative	Healing Me Timeline activity done in group. Specific quesitons guided age marking in the timeline (e.g., how were you when you encountered any form of abuse?'). After completion, volunteers invited to share details of their experience.	Time-lining	support recovery	reflection	interpreting their timeline, not enough quotes	activity supports changing risk behaviour	Solely women Ps, method aiding self-expression in a safe environment, otherwise often silenced	no comments	Yes, opportunity to link past events with current behaviour	"For some women, the Healing Me Timeline activity functioned as their first opportunity to investigate and understand the implications of their past traumas."… "the timeline activity informed latter sessions focused on self-empowerment as women transitioned into communities"... "the mingling of visual compo- nents and verbal expression make this tool useful in adolescent populations. Since the to…	"requires a facilitator or counselor with experience in group therapy and with expertise in fostering a sense of group trust and cohesion"	"this counseling tool to help them make connections between past trauma and current behavior"… "This assessment tool holds promise in addressing CSA and can be utilized by multiple dis- ciplines working with marginalized groups, and those who are reluctant to articulate their experiences using more traditional methods."	no comments	no comments
11	“Digging in”: stigma and surveillance in the lives of pregnant and breastfeeding mothers who consume cannabis	Saara Greene et al	2023	Empirical	Canada	inquiry into the experiences and needs of pregnant and breastfeeding individuals who consume cannabis to elucidate how the health and social consequences of cannabis use can result in the development of effective health promotion and harm reduction approaches	women who consumed cannabis during pregnancy and breastfeeding; 1 Black mothers workshop (N = 5), 1 Indigenous mothers workshop (N = 7) which included 3 First Nations, 2 Métis, and 1 Inuit participants, 1 young mothers workshop (N = 6) that included 1 self-identified Black participant, and 1 group of mothers who identified cannabis as a form of harm reduction (N = 5). 1 identified as non-binary	cannabis	Qualitative	Group workshops guided by specific questions. Individual interviews for personal reflections on the photographs. Final workshop used SHOWeD method	photovoice	to document and reflect on experiences	reflexive thematic analysis	considered co-analysts supporting interpretation	stigma and cannabis consumption, intersectional stigma, and the surveillance of pregnant and breastfeeding parents who consume cannabis; how stigma and surveillance result in barriers to care and barriers to accessing cannabis information; and how to more effectively support pregnant and breastfeeding parents who consume cannabis	same as findings as it focuses exclusively on women who use cannabis during pregnancy and breastfeeding and the stigma experienced	ethnicity was considered but no comments shared on how visual methods relate to culture/ethnicity	no comments	no comments	no comments	no comments	no comments	no comments
12	Picture Me Smokefree: A Qualitative Study Using Social Media and Digital Photography to Engage Young Adults in Tobacco Reduction and Cessation	Rebecca J Haines-Saah et al	2015	Empirical	British Columbia, Canada	to determine the feasibility of engaging young adults in participating in user-driven, online forums intended to provide peer support and motivate critical reflection about tobacco use and cessation among this high-use, hard-to-reach population; to explore the influence of gender-related factors on participation, in order to determine the need for online interventions to be tailored to the specif…	60 young adults ages 19-24 years who self-identified as current cigarette smokers or who had quit within the last year. Qualitative interview (feedback) was completed by 12 men and 10 women	tobacco	mixed method	post to the FB group for 12 weeks and to make a minimum of one posting per week, preferably by posting an original photo and caption about their experience of smoking or quitting; tracking online activity, a brief online follow-up survey, and qualitative interviews	photovoice	"to mobilize participants’ creativity and community engagement beyond what is possible through using narrative-based methods"	descriptive statistics on recruitment, retention, and participation and qualitative (eg, narrative analysis, synthesis of feedback) feedback about participant engagement	feedback was important in understanding efficacy of the approach	"most men and women indicated that what they viewed was positive, non-judgmental, and endorsed the supportive tone of the group". Some "preferred an all quitters group because they found that some of the posts by active smokers were “too pro-smoking”. "support the feasibility of adapting photo research methods to an SNS to form a user-driven, online intervention that can provide an opportunity fo…	women participated more frequently and posted more content to the photo group than did men	no comments	yes, photos and comments in FB group used as peer support platform to motivate smoking cessation through critical reflection	Picture Me Smokefree helped motivate them to quit	no comments	a user-driven photo-group intervention like Picture Me Smokefree shows promise and warrants further study to determine its effectiveness in supporting cessation and tobacco reduction	no comments	no comments
13	Road to Recovery: Road Drawings in a Gender- Specific Residential Substance Use Treatment Center	Michael Hanes	2017	Empirical, case reports	not specified, possibly USA	to illustrate how road drawings address the complex constellation of interdependent biopsychosocial factors that comprise women’s specialized treatment needs	2 case studies: one White woman, 42 years, in treatment; 38-year-old Native American female, in treatment; both with children	marijuana, hallucinogens; alcohol, methamphetamine, and opiates	qualitative	lines of enquiry while P draws the road. After completion, P asked to title the drawing	road drawing technique	therapeutic value	case report	Ps engaged in analysis, value "mutual exploration with the client"	"useful therapeutic intervention to address the specialized treatment needs of clients in a gender-specific residential substance use treatment center. Furthermore, the road drawing offers insights into the clients’ substance use and acts as a metaphor for their potential change process." Can be used as an informal assessment	focused on women, see findings column	no comments	yes, art therapy using road drawing technique	a neutral theme facilitating deeper insight into themselves and their pathway to recovery; "empower clients to break through denial and view significant aspects of their recovery without diminishing their self-esteem"; confidence in identifying and resolving problems; "offer hope and optimism for the future"	no comments	Assist as a therapeutic tool as well as an informal assessment tool (insights into substance use and psychological state)	no comments	no comments
14	Women in the Waves: Learning from Mothers in Recovery through Photovoice	Heather Howard, Marianna L. Colvin	2021	Empirical	Florida	to better understand perceptions of motherhood in the context of substance use and child welfare involvement; how the perceptions and experiences of mothers may impact recovery	13 women simultaneously involved with the child welfare system and in substance use recovery; have at least one child age 5 or younger; (b) have involvement with CPS due to substance use within the last 18 months; active in recovery support services; 12 White, 1 Hispanic (24–41 years)	The majority (n = 11) reported histories of polysubstance use that include alcohol, marijuana, prescription opioids, heroin, and cocaine	qualitative participatory action design	small group discussion, except for two individual interviews for practical reasons; 3 stage-process (a) selecting: choosing the photographs that most accurately reflected the participants’ experiences and needs; (b) contextualizing: participants told stories about what the photographs meant; and (c) codifying: researchers identified the issues,themes, or theories that emerged	photovoice	1. For participants to identify, record, and reflect on community needs in the form of their own experiences. 2. For participants to promote critical dialogue through analyzing and telling their collective stories with photographs. 3. For participants to reach policy-makers to enact social change to improve experiences for parenting women with substance use and child welfare involvement	thematic analysis	seen as co-researchers, generating themes together	Past and present trauma was identified as a principal theme, and two primary subthemes: infant separation and mother's identity. Infant separation included expressions of self-hatred, a mother’s doubts, and complex bonding. Mother’s identity included expressions of perseverance and hope and motivation and growth	focused on women, see findings column	no comments	no comments	no comments	no comments	no comments	no comments	no comments
15	Art-delivered episodic future thinking reduces delay discounting: A phase IIa proof-of-concept trial	Jennifer E. Hudson et al	2024	Empirical	USA	to evaluate whether art programming incorporating EFT can reduce DD	women (N =39) in a residential SUD treatment center, 18-65 years (mean=36.18)	unspecified	Quantitative	pre-test post-test assessment of delay discounting using a computerized binary choice task	drawing	to assist EFT (episodic future thinking) in turn reduce delay discounting to curb substance use	two-way, completely within-subjects ANOVA	not engaged in analysis	through ArtEFT, it is possible to reduce delay discounting	focused on women, see findings column	no comments	yes, by reducing delay discounting through art program incorporating EFT (episodic future thinking)	reduce delay discounting	no comments	"ArtEFT may be uniquely feasible/acceptable in SUD treatment settings given the popularity of art programs in community-based treatment programs"; "invite self-delivery of the EFT intervention outside of conventional treatment spaces because individuals may continue to engage in art as a hobby and mode of self-expression"		"to conduct a randomized controlled trial to compare the rates of DD of individuals treated with ArtEFT relative to some control condition"… "Future iterations of ArtEFT may also explore how components of ArtEFT such as the varying of the art media or subject of the art piece (compared to the future home project of the current study) may impact DD rates"... incorporate multiple art projects... "l…
16	Alcohol Use, Misuse, and Abuse Among Nursing Students	Julie McCulloh Nair et al	2016	Empirical	Philadelphia, Pennsylvania	to examine nursing students’ perceptions of the risk and protective factors associated with alcohol behaviors among themselves and their peers and to identify substance use policies and their influence	9 nursing students, all female (21-25 years, m-21.5), White (1 identified as White/Hispanic), different levels of drinking habit assessed with AUDIT-C, 67% were considered positive for hazardous drinking or active alcohol use disorder	alcohol	Qualitative	Four focus group meetings were conducted that began with Photovoice training and brainstorming, discussion of photo- graphic findings, issue identification and priority setting, and finally dissemination of findings.	photovoice	document perceptions, facilitate group discussions and for dissemination	thematic analysis	coding and theme identification among group members	risk factors: lack of addiction and alcohol education; nursing program increased stress and anxiety; unhealthy habits, social isolation, individual influences; peer influence and the college experience; and ineffective and unenforced campus policies; protective factors: university policies; life experiences; and nursing program policies, responsibilities, peer influences, and perceived reputation	Although all were female participants, no comments shared about gender-specific concerns	no comments	no comments	no comments	no comments	Photovoice provided "an excellent format for faculty and students to begin a dia- logue among colleagues regarding the stressors nursing students face and the potential ramifications to the nursing profession if action is not taken to address these issues"	no comments	no comments
17	A critical narrative inquiry to understand the impacts of an overdose prevention site on the lives of site users	Abe Oudshoorn et al	2021	Empirical	Canada	how an overdose prevention site has influenced the lives of people who use drugs	27 participants; 16 male, 11 female; 18 years and above; 14 homeless, 9 indigenous; most used substances for more than 10 years; diverse study sample was obtained, according to age, gender, race, ethnicity, length of site use, duration of substance use, substance being used, housing status, source of income, and chronic health challenge	opiods most commonly used, crystal meth, Ritalin, combination	Qualitative, criticla narrative approach	Interviews. First interview to discuss day-to-day life and what the site meant to them. Second interview focused on photos after selecting 5 most imp photos that best captured how the site changed their lives	photo-narrative method	"to emphasize the participants’ independent capacity to take their own photographs and describe them during an interview… beyond providing simple descriptions of the photographs but rather constructed their personal journey or “plot” through explaining the photos"	narrative analysis and thematic analysis	For member-checking, the researcher team presented the proposed core narrative with themes to commu- nity stakeholders, research participants, and site staff… the site and staff had transformative and unexpected impacts on the lives of the site users they served	four themes: Enduring, Accessing Safety, Connecting and Belonging, and Transforming; journeying through "utter despair to hope, opportunity, and inclusion"... "the site enhanced participants’ physical safety through access to health professionals and harm reduction practices, such as clean facilities, new injection equipment, and access to naloxone... site offered a stigma-free environment of acc…	Women face unique challenges. "women faced particular risks to their safety and well-being at street level, including panhandling and human trafficking". Few women were uncomfortable explaining income sources.	"Some participants spoke to how getting connected with Indigenous Wellness Workers was helping them connect to cultural and land as part of their feeling safe and ultimately transforming."	no comments	no comments	no comments	no comments	no comments	no comments
18	Moms Supporting Moms: Digital Storytelling With Peer Mentors in Recovery From Substance Use	Mary T. Paterno, Alice Fiddian-Green, Aline Gubrium	2018	Empirical	New England, USA	assessing the feasibility of using DST with peer mentors and understanding the meaning and process of recovery from the perspective of women with lived experience of perinatal SUD	5 women peer mentors in recovery, have lived experience of active perinatal SUD, 18 years or older, White, non-Latina	opioids	Qualitative	Digital stories; transcripts from the story circle, story screening, and interviews; field notes	digital storytelling	focus on the process: site for “doing” recovery through individual and group processes of sense-making; understand experiences of peer mentors in recovery	not specified; open coding to develop preliminary codes and reexplored based on more transcripts, finally arriving at themes. Intertextual transcript used for analysis	not engaged in analysis	(see potential of visual methods in recovery) important insight into the experience of perinatal SUD and the potential role of DST in empowering those not yet in recovery	Focused on women, see findings column.	focused on White non-Latino. No specific comments, although authors suggested exploring the same with other ethnicities.	Yes, DST was used as a means to support pregnant women with SUD. DSTs were created by peer mentors with similar past experience. "the peer mentors were themselves encouraged by the workshop process as it afforded the opportunity to see how far they have come in their own recovery, and the importance of the work they do as mentors due to their ability to connect through shared experience"	DST process created an important space for peer mentors to engage in sense- making, deepen existing social networks, identify spaces of hope, and look to the future. Ps shared how digital stories can motivate and give hope to other women struggling with SUD	no comments	"data learned through DST could be used to sensitize the approach to treatment and recovery for pregnant women with SUD"	"the digital stories could be used to advocate for services and policy changes that would positively affect the health of mothers and their children"	"Future research should focus on understanding the impact of the DST workshop process on the path to recovery, and the role of sharing digital stories on perceived social support and recovery for pregnant and parenting women with SUD."
19	Challenges and Lessons Learned From Digital Storytelling With Parenting Women in Recovery	Mary T. Paterno, Denise Leckenby, Mark C. Pachucki	2020	reflections from an empirical study	New England, USA	describe what we learned from working with the mothers to guide others considering using digital storytelling with women with opioid use disorder in future research or public health intervention projects	3 women in recovery from OUD for at least 28 days, age 18 or older, currently pregnant or parenting a child under age 3	opioids	Qualitative	Field notes, audio-recordings from interviews. "Understanding logistical and practical lessons guided the coding process."	relfection on a study that used DST	"to examine feasibility of and optimal design for conducting a DST workshop with pregnant and parenting women with OUD in a rural, community setting"	coding to bring out logistics and lessons learnt	not engaged in analysis	Story sharing was identified by the participants as an opportunity to promote health for women working toward recovery and for reduction of stigma.	focused on women, see findings column	no comments	yes, however this paper focuses on the lessons learned from the dst workshop done with peer mentors who are in recovery	those who viewed their stories responded positively and referred to the stories as “inspirational,” suggesting that the sto- ries may promote empowerment and healing	recruitment can be challenging, require flexibility in workshop plan and planning to happen together with Ps	incorporating flexibility in workshops is vital in DST workshops and the whole experience can be empowering to women in recovery. Plan workshop together to allow greater autonomy in decision-making	no comments	no comments
20	Mothers and Mentors: Exploring Perinatal Addiction and Recovery Through Digital Storytelling	Mary T. Paterno, Maud Low, Aline Gubrium, Kirk Sanger	2019	Empirical	Massachusetts, USA	to describe experiences of addiction in pregnancy, recovery, and subsequently serving as a peer mentor to other pregnant women with active SUD among women in recovery in a rural setting	5 women serving as peer mentors with lived experience of perinatal SUD, 31- 56 years; all identified as White, non-Latina	opioids	Qualitative	Digital storytelling workshops; follow-up, semistructured individual interview 2-4 weeks later "to further explore, one-on-one with each participant, her experience of peer mentoring, recovery, and participation in the digital storytelling workshop", field notes after interview	digital storytelling	"to understand the insider (emic) perspective on the experience of peer mentoring and its relationship to recovery from SUD"	Digital stories were analyzed using intertextual transcripts. Other data including audio-recording of the story circle and story screening, transcripts and field notes were analysed using constructivist grounded theory approach	not engaged in analysis	"faced significant stigma and lacked support for getting clean and staying united with their children. They had each done the inside work required to achieve recovery, and maintained their recovery by staying balanced and incorporating self-care into their lives... peer-mentoring process supported their pregnant mentees in the active addiction phase by providing hope and advocacy"	focused on women, see findings column	focused on White non-Latino. No specific comments, although authors suggested exploring the same with other ethnicities.	yes, "story sharing was integral to both recovery and doing the work of peer mentoring"	"an opportunity for camaraderie and closure on the mentors’ losses related to the program ending, and new optimism as the resultant videos may provide inspiration and hope for others who view them"	no comments	no comments	no comments	"Understanding the utility and therapeutic qualities of digital storytelling as a means of storytelling and story sharing will be useful, as storytelling is an important component to active recovery"
21	Art therapy, trauma and substance misuse: Using imagery to explore a difficult past with a complex client	Petra May Skeffington & Mandy Browne	2014	Empirical, case report	Australia	outlines the unveiling and recognition of intra-familial childhood trauma through Art Therapy with a highly articulate Australian woman battling binge drinking behaviours	Caucasian-Australian woman in her 30s, seeking treatment	alcohol	Case study	art therapy group session	drawing	therapeutic value	reflection on the case study that incorporated psychoanalysis in interpreting the drawings and conversations around it	only as a client in art therapy	see therapeutic benefits column	focused on a case study of woman going through art therapy, see therapeutic benefits column	no comments	yes, art therapy spanning over 8 weeks; change occuring during the creative process (drawing and interpreting)	provide own structure, unlike talk therapy; acknowledge and explore previously hidden parts of her history"; "The opportunity to express experiences through imagery and then relate to the imagery and to others through the image seemed to open up a space for change"	Enough training required on the part of the therapist to contain the unconscious elements	"potential for change would be expanded and intensified if therapy could have be run for more than eight weeks"	no comments	authors indicate that future research could focus on the mechnaisms of change
22	Hope Amidst Horror: Documenting the Effects of the “War On Drugs” Among Female Sex Workers and Their Intimate Partners in Tijuana, Mexico	Jennifer L. Syvertsen, Angela Robertson Bazzi, María Luisa Mittal	2017	Empirical	Tijuana, Mexico	exploring the experiences and practices of hope among couples who use drugs along the Mexico–USA border; to integrate critical and phenomenological perspectives in medical anthropology with a complimentary visual anthropology	six couples where the female partner is a sex worker and inject drugs	unspecified, illicit drugs	Qualitative	individual or joint photo elicitation interviews, depending on the woman’s preference	Photo-elicitation	to elicit insight into how couples experienced and prioritized their daily lives; to help assess the emotional dimensions of couples’ relationships; a powerful alternative to dominant media depictions of violence	unspecified, inductive analysis	not engaged in analysis	"stories and photographs depict the drug war as a “machinery of hopelessness” through which paradoxical experiences and practices of hope emerge"	penalties for women were more severe due to the stigma against women who use drugs	no comments	no comments	no comments	no comments	no comments	no comments	no comments
23	Photovoicing interconnected sources of recovery capital of women with a drug use history	Tijs Van Steenberghe, Wouter Vanderplasschen, Lore Bellaert & Jessica De Maeyer	2021	Empirical	Belgium	to engage with the lived experiences of women who use(d) drugs and to understand what supported them to initiate and maintain change, starting from the construct of recovery capital	women 18 years or older, having had a primary problem with illegal substances and being at least three months in recovery	alcohol and other drugs	Qualitative	group sessions with 6 women and individual interviews with 2 women due to practical reasons	photovoice	"provide ‘an in- depth understanding of participants’ realities’ and their lived experiences and daily situations, relations and activities that constitute addiction recovery"	thematic analysis	group was invited to analyse the photos and interconnecting stories together with the researchers; later authors engaged in further analysis results of which were discussed with Ps	main themes: (1) (Re-)building me; (2) Untangling what is life and what is addiction; (3) Becoming (re-)connected; and (4) (Enacting) perspectives on the future… individual change is always connected with social and community resources	"the interactive and complex dynamics women experienced are shaped by contemporary conceptualisations and expectations about beauty, addiction, woman- and motherhood"… "how sharing their recovery process can impact the (social) life of children and how they are treated by others"	no comments	yes, authors discussed how using photovoice facilitated expression, agency and relatedness with other women	providing the women access to this form of art contributed to their feelings of agency, meaningfulness and expression in their daily lives… For some, it supported the development of me-time, for others it supported (re-)connecting with meaningful others. In general, working with photovoice holds the potential to support certain aspects of being in recovery... forum for open discussion through pho…	‘time’ was important to learn to talk and think about photography	no comments	arts exhibition and website in which women could take credit as co-creators of knowledge and which were devel- oped as instruments to aim for social change	an effective method to reveal the interactive, complex and relational character of recovery (capital)
24	Food-Related Behaviors of Women in Substance Abuse Recovery: A Photo-Elicitation Study	Elizabeth Wall-Bassett, Michael A. Robinson, Sharon Knight	2014	Empirical	not specified, possibly USA	to explore the eating behaviors and food choices of nine purposively sampled low-income women aged 29 to 40 years who were engaged in a residential substance use disorders recovery program	9 non-pregnant women, focus on 18 and older, Ps were 25 to 40 years (mean age, 33 years), enrolled in the residential recovery program (6-8 months in the program), lived with at least one child at the facility; diverse ethnicity	"most commonly opiates or cocaine"	Qualitative	Interview	Photo-elicitation	stimulating and guiding discussion	Content analysis	not engaged in analysis	weight gain during recovery, especially due to poor nutritional habits, prescription drug use, and sedentary lifestyle… Women reported use of tobacco and caffeine as substances to help control their weight.	essential to focus on nutritional needs of women when in recovery, especially issues related to weight	no comments	no comments	no comments	no comments	no comments	no comments	no comments
25	Young Australian women’s accounts of smoking and quitting: a qualitative study using visual methods	Zoi Triandafilidis, Jane M. Ussher, Janette Perz, Kate Huppatz	2018	Empirical	New South Wales, Australia	to understand: How do young women smokers and ex-smokers construct quitting and continued smoking? How do young women smokers and ex-smokers position them- selves in relation to discourses of quitting and continued smoking?	27 young Australian women smokers and ex-smokers, 18-31 years, smoking for between two and 16 years	tobacco	Qualitative	Interview	photography activity drawing from photovoice and photo-elicitation	to share their voice and to elicit in-depth data	Foucauldian discourse analysis	not engaged in analysis	three dominant discourses in participants’ accounts of quitting: ‘The irresponsibility of smoking: Quitting as responsible’, ‘The difficulties of quitting: Smoking as addictive’, and ‘Making a decision to quit: Smoking as a choice’.	focused on women, see findings column. Feeling responsible and pressured to take care of own health and that of others (through quitting) could be gender-specific. Authors speculated the need for additional support for women to control tobacco use. Social and psychological interventions essential along with pharmacological treatment.	limited generalizability expressed by the authors due to sample being mainly Anglo-Australian	no comments	no comments	no comments	no comments	no comments	no comments
26	“Moving Toward Healthy”: Insights Into Food Choices of Mothers in Residential Recovery	Elizabeth Wall-Bassett, Michael A. Robinson, Sharon Knight	2016	Empirical	Sotheastern United States	to investigate food choices of mothers living with their children in a residential substance use disorder recovery program	9 non-pregnant women (25–40 years) living in a residential substance use disorder recovery program with maximum 2 children under the age of 11; 3 Caucasians, 3 African Americans, 1 Native American, and 2 identified as Other.	unspecified	Qualitative	Interview	Photo-elicitation	catalyst for conversation, but authors acknowledged method as providing opportunity for self-representation	unspecified, mentioned 'consensual process of data analysis' and using codebook to ultimately reveal key themes	"Participants served in an expert role, leading the discussion and narrating and explaining their photographic images rather than answering researcher- posed interview questions"	mainly focused on changing perspectives on food habits, concern of food choices affecting their children, motivated to change food habits for the sake of their children	focused on women, see findings column	no comments	no comments	no comments	no comments	no comments	no comments	no comments
27	Pathways to recovery model of youth substance misuse in Assam, India	Madill et al	2022	Empirical	Assam, India	to understand the pathways to recovery of youth in Assam, India who have suffered SUD	15 participants (11 men and 4 women), aged 19–24 years, in successful recovery from drug and/or alcohol abuse (i.e., 1 year substance‐free, irrespective of tobacco use)	Heroin was the main substance of addiction for eight participants, alcohol for five and weed and cocaine for one each. Other drugs used, as described by participants, are brown sugar, cannabis, cough syrup, inhalants, marijuana, tablets and uppers.	Qualitative	Interview	photo-led interview, tracking their journey in a map of pathways presented to the participants (map developed from their interviews)	facilitate interview, communication of their pathway to recovery	inductive variant of thematic analysis	participants discussed the accuracy of the map in representing pathways to recovery	three phases defined as characteristic ways of relating to addictive substances: Recreational Use, Addiction (Relaxed, Chaotic and Strategic) and Supported Recovery	women needed to consider the implications of using professional support due to the possibility of being too identifiable as an (ex‐)addict	focused on Indian population, specific culture; comparison of the model done with one developed in western context, compared also to Arabian and South-African from two research studies	photo-led interview informed recovery pathways developed as a consequence. The researcher-developed map was where Ps mapped out their pathways through recovery.	no comments	no comments	Potential "for incorporating the model in activities such as group lesson plans, personal recovery journaling and peer‐to‐peer mentoring."	visually informed community education package developed using the pathways model verified by the participants	no comments

## Sheet: Analysis
Column3	title	author/s	year	Country	Age range	Gender	Further demographics	type of visual method	Basis of visual method	purpose of the study	purpose of the visual method	recovery focus	therapeutic benefit	Challenges in Using Visual Methods for Recovery	Core purpose	Initial codes	Initial themes	Direct/Indirect to recovery	Temporal context	transformation beyond reflection	shared stories	inform services	community support
1	“If walls could talk”: A photo-elicitation-based observation of service users' T perceptions of the care setting and of its influence on the therapeutic alliance in addiction treatment	Julie Bailly, Olivier Taïeb, Marie Rose Moro, Thierry Baubet, Aymeric Reyre	2018	France	34-62	male and female	outpatients	photo-eliciation	photos	to observe the perceptions that service users have of their place of care, and to describe the enabling characteristics and the influence of the setting on the establishment of a good quality therapeutic alliance	To mediate conversation, visual material not the focus of analysis	no comments	no comments	no comments	Understanding experiences	contextual insight influence of physical space on therapeutic alliance	contextual insights	Indirect
2	Finding home: Community integration experiences of formerly homeless women with problematic substance use in Housing First	Amandeep Bassi, John Sylvestre, Nick Kerman	2020	Canada	22-55	women	homeless	photo-eliciation	photos	examined how context and participation in a Housing First program in Ottawa, Canada, shaped the community integration experiences of formerly homeless women with problematic substance use	to probe meaning (of community integration for Ps). Transcripts were the primary data source.	no comments	no comments	no comments	Understanding experiences	contextual insight meaning of community integration, dealing with stigma	contextual insights; stigma reduction	Indirect
3	Expanding conceptualizations of harm reduction: results from a qualitative community-based participatory research study with people who inject drugs	L. M. Boucher et al	2017	Canada	18 and older	male and female	lenghty history of injecting	Vidaview Life Story Board tool	drawing	how people who inject drugs (PWID) think about harm reduction and considers the critical imperative of equity in health and social services delivery for this community	the LSB tool was mainly used as an aid for information gathering and organization during the interviews, and the information displayed on the board largely echoed the information on the audio recording, thus we did not directly analyse the information on the board.	no comments	no comments	no comments	Understanding experiences	understanding multi-dimensional factors towards harm reduction strategies	contextual insights	Indirect
4	Health in the Tenderloin: A resident-guided study of substance use, treatment, and housing	Jamie Suki Chang	2017	USA	32-60	women	homeless	photographed walking interview'	photos	to explore how the environment shapes substance use and treatment experiences, described from the perspective of Tenderloin residents	not explained, but supported the interview; no analysis or examples of the photographs	no comments	no comments	no comments	Understanding experiences	contextual insights treatment experiences	contextual insights	Indirect
5	‘They don't look at what affects us’: the role of ecodevelopmental factors on alcohol and drug use among Latinos with physical disabilities	David Cordova et al	2015	USA	19-35	male and female	physical disability	photovoice	photos	to obtain rich descriptions of the role of ecodevelopmental factors, including family and community, on alcohol and drug use among Latinos with physical disabilities	the photographs were utilized to facilitate each focus group discussion	no comments	no comments	no comments	Understanding experiences	contextual insights through shared stories in group setting; family and community	contextual insights	Indirect
6	The Small Body Outline Drawing and Art Therapy With a Female Substance Use Disorder Patient to Facilitate Mindful Processing of Trauma: A Case Report	Sherry Kreitman Dansky	2022	USA	34	women	experienced sexual abuse and trauma	Small body outline drawing for intervention, drawing and clay sculpture	drawing	to gain a further understanding of the small body outline drawing as an art therapy innovation and tool of art therapy practice used for the treatment of substance use disorder.	Intervention	yes, art therapy spanning over two sessions	sober for a year after attending the treatment center and the art therapy group, able to verbalise her trauma, Mindful awareness, verbalised negative feelings and positive healing, uncovered repressive trauma. Second session: relieved after creating the drawing and expressed pride in it. Helped open up and talk to therapist and family member	no comments	Support recovery	aided self-reflection and communication of difficult feelings and experiences	reflection and communication	Direct
7	Perspectives on Coping with Post-traumatic Stress and Substance Use Disorders: A Photovoice Study	Nathaniel A. Dell, Kyle Brandt-Lubart, Brandy R. Maynard	2022	USA	18 and older	male and female	experienced sexual abuse and trauma	photovoice	photos	to explore the experiences of adaptive coping and safety amongst adults with co-occurring post-traumatic stress disorder (PTSD) and substance use disorder (SUD)	to elicit personal narratives; specifically to gain insight into the phenomenon of safety and successful coping.	no comments	no comments	no comments	Understanding experiences	understanding coping strategies when dealing with comorbidity, influence of environment	contextual insights	Indirect
8	Participatory asset mapping and photovoice interviews to scope cultural and community resources to reduce alcohol harm in chitwan, Nepal	R Dhital et al	2023	Nepal	29-58	women	Nepali	photovoice	photos	To scope the breadth of existing cultural and community assets and how alcohol drinkers and community health workers perceived them in relation to reducing alcohol-related harm.	to support interview, elict narratives	no comments	no comments	no comments	Understanding experiences	personal and contextual factors influencing harm reduction strategies	contextual insights; stigma reduction	Indirect
9	Bible Journaling as a Spiritual Aid in Addiction Recovery	Amanda Dillon	2021	Canada and USA	late twenties to early 50s	women	most with traumatic experience	bible journaling	drawing and photos	examines the role Bible journaling plays in aiding recovery from drug addiction	a spiritual resource used to aid recovery	yes	Bible journaling is a spiritual resource utilised by recovering and recovered women with addiction as a significant aid in their recovery	no comments	Support recovery	supported self-reflection, spiritual resource in recovery	self-reflection	Direct
10	Innovative Assessment of Childhood Trauma and Its Link to HIV and Substance Abuse in Post-Incarcerated Women	SHAKILA L. FLENTROY, MAXINE YOUNG and NIKE BLUE, DORIE J. GILBERT	2015	not specified, possibly USA	38	women	post-incarcerated	Time-lining	drawing	reports on the Healing Me Timeline activity, a counseling tool to assess child- hood trauma, and create an atmosphere of interpersonal communications for women recently released from prison.	support recovery	Yes, opportunity to link past events with current behaviour	"For some women, the Healing Me Timeline activity functioned as their first opportunity to investigate and understand the implications of their past traumas."… "the timeline activity informed latter sessions focused on self-empowerment as women transitioned into communities"... "the mingling of visual components and verbal expression make this tool useful in adolescent populations. Since the tool…	"requires a facilitator or counselor with experience in group therapy and with expertise in fostering a sense of group trust and cohesion"	Support recovery	opportunity for reflection; understanding their recovery journey; supported cross-cultural communication; conversing about emotionally difficult experiences, more control to the participants	reflection and communication; linking events	Direct
11	“Digging in”: stigma and surveillance in the lives of pregnant and breastfeeding mothers who consume cannabis	Saara Greene et al	2023	Canada	unspecified	women	consumed cannabis during pregnancy and breastfeeding	photovoice	photos	inquiry into the experiences and needs of pregnant and breastfeeding individuals who consume cannabis to elucidate how the health and social consequences of cannabis use can result in the development of effective health promotion and harm reduction approaches	to document and reflect on experiences	no comments	no comments	no comments	Understanding experiences	faciltated reflection; understanding stigma; impact on support-seeking behaviour and harm reduction strategies	reflection, stigma reduction	Indirect
12	Picture Me Smokefree: A Qualitative Study Using Social Media and Digital Photography to Engage Young Adults in Tobacco Reduction and Cessation	Rebecca J Haines-Saah et al	2015	Canada	19-24	male and female	quit smoking within last year	social media post	photos	to determine the feasibility of engaging young adults in participating in user-driven, online forums intended to provide peer support and motivate critical reflection about tobacco use and cessation among this high-use, hard-to-reach population; to explore the influence of gender-related factors on participation, in order to determine the need for online interventions to be tailored to the specif…	"to mobilize participants’ creativity and community engagement beyond what is possible through using narrative-based methods"	yes, photos and comments in FB group used as peer support platform to motivate smoking cessation through critical reflection	Picture Me Smokefree helped motivate them to quit	no comments	Support recovery	supported critical reflection and decisions to quit, motivate others to quit	reflection and motivate others	Direct
13	Road to Recovery: Road Drawings in a Gender- Specific Residential Substance Use Treatment Center	Michael Hanes	2017	not specified, possibly USA	42	women	in treatment with children	road drawing technique	drawing	to illustrate how road drawings address the complex constellation of interdependent biopsychosocial factors that comprise women’s specialized treatment needs	therapeutic value	yes, art therapy using road drawing technique	a neutral theme facilitating deeper insight into themselves and their pathway to recovery; "empower clients to break through denial and view significant aspects of their recovery without diminishing their self-esteem"; confidence in identifying and resolving problems; "offer hope and optimism for the future"	no comments	Support recovery	grasping picture of their whole journey, empowerment, building confidence and hope	linking events, building hope	Direct
14	Women in the Waves: Learning from Mothers in Recovery through Photovoice	Heather Howard, Marianna L. Colvin	2021	USA	24-41	women	involved with the child welfare system	photovoice	photos	to better understand perceptions of motherhood in the context of substance use and child welfare involvement; how the perceptions and experiences of mothers may impact recovery	1. For participants to identify, record, and reflect on community needs in the form of their own experiences. 2. For participants to promote critical dialogue through analyzing and telling their collective stories with photographs. 3. For participants to reach policy-makers to enact social change to improve experiences for parenting women with substance use and child welfare involvement	no comments	no comments	no comments	Understanding experiences	supported reflection, telling collective stories and advocacy	reflection and policy changes	Indirect
15	Art-delivered episodic future thinking reduces delay discounting: A phase IIa proof-of-concept trial	Jennifer E. Hudson et al	2024	USA	18-65	women	residential at treatment centre	drawing	drawing	to evaluate whether art programming incorporating EFT can reduce DD	to assist EFT (episodic future thinking) in turn reduce delay discounting to curb substance use	yes, by reducing delay discounting through art program incorporating EFT (episodic future thinking)	reduce delay discounting	no comments	Support recovery	reflection - future thinking supported recovery attempts	linking events	Direct
16	Alcohol Use, Misuse, and Abuse Among Nursing Students	Julie McCulloh Nair et al	2016	USA	21-25	women	nursing students	photovoice	photos	to examine nursing students’ perceptions of the risk and protective factors associated with alcohol behaviors among themselves and their peers and to identify substance use policies and their influence	document perceptions, facilitate group discussions and for dissemination	no comments	no comments	no comments	Understanding experiences	understanding risk and protective factors; informing institutional policies; facilitated dissemination	policy change	Indirect
17	A critical narrative inquiry to understand the impacts of an overdose prevention site on the lives of site users	Abe Oudshoorn et al	2021	Canada	18 and above	male and female	most homeless	photo-narrative method	photos	how an overdose prevention site has influenced the lives of people who use drugs	"to emphasize the participants’ independent capacity to take their own photographs and describe them during an interview… beyond providing simple descriptions of the photographs but rather constructed their personal journey or “plot” through explaining the photos"	no comments	no comments	no comments	Understanding experiences	opportunity for reflection and sense of empowerment; describing and plotting their journey	self-reflection	Indirect
18	Moms Supporting Moms: Digital Storytelling With Peer Mentors in Recovery From Substance Use	Mary T. Paterno, Alice Fiddian-Green, Aline Gubrium	2018	USA	18 and above	women	peer mentors	digital storytelling	digital storytelling	assessing the feasibility of using DST with peer mentors and understanding the meaning and process of recovery from the perspective of women with lived experience of perinatal SUD	focus on the process: site for “doing” recovery through individual and group processes of sense-making; understand experiences of peer mentors in recovery	Yes, DST was used as a means to support pregnant women with SUD. DSTs were created by peer mentors with similar past experience. "the peer mentors were themselves encouraged by the workshop process as it afforded the opportunity to see how far they have come in their own recovery, and the importance of the work they do as mentors due to their ability to connect through shared experience"	DST process created an important space for peer mentors to engage in sense- making, deepen existing social networks, identify spaces of hope, and look to the future. Ps shared how digital stories can motivate and give hope to other women struggling with SUD	no comments	Support recovery	understanding the meaning and process of recovery; birds eye view for Ps through DST; ability to relate to others, develop peer networks; giving a sense of purpose; motivate and give hope to others	reflection and motivate others	Direct
19	Challenges and Lessons Learned From Digital Storytelling With Parenting Women in Recovery	Mary T. Paterno, Denise Leckenby, Mark C. Pachucki	2020	USA	18 and above	women	pregnant or parenting	digital storytelling	digital storytelling	describe what we learned from working with the mothers to guide others considering using digital storytelling with women with opioid use disorder in future research or public health intervention projects	"to examine feasibility of and optimal design for conducting a DST workshop with pregnant and parenting women with OUD in a rural, community setting"	yes, however this paper focuses on the lessons learned from the dst workshop done with peer mentors who are in recovery	those who viewed their stories responded positively and referred to the stories as “inspirational,” suggesting that the sto- ries may promote empowerment and healing	recruitment can be challenging, require flexibility in workshop plan and planning to happen together with Ps	Support recovery	source of empowerment and inspiration for others	motivating others	Direct
20	Mothers and Mentors: Exploring Perinatal Addiction and Recovery Through Digital Storytelling	Mary T. Paterno, Maud Low, Aline Gubrium, Kirk Sanger	2019	USA	31-56	women	peer mentors	digital storytelling	digital storytelling	to describe experiences of addiction in pregnancy, recovery, and subsequently serving as a peer mentor to other pregnant women with active SUD among women in recovery in a rural setting	"to understand the insider (emic) perspective on the experience of peer mentoring and its relationship to recovery from SUD"	yes, "story sharing was integral to both recovery and doing the work of peer mentoring"	"an opportunity for camaraderie and closure on the mentors’ losses related to the program ending, and new optimism as the resultant videos may provide inspiration and hope for others who view them"	no comments	both	opportunity to connect to others, visualise losses and form new hopes and inspirations for others	connect to others and inspire others	Direct
21	Art therapy, trauma and substance misuse: Using imagery to explore a difficult past with a complex client	Petra May Skeffington & Mandy Browne	2014	Australia	30s	women	seeking treatment	drawing	drawing	outlines the unveiling and recognition of intra-familial childhood trauma through Art Therapy with a highly articulate Australian woman battling binge drinking behaviours	therapeutic value	yes, art therapy spanning over 8 weeks; change occuring during the creative process (drawing and interpreting)	provide own structure, unlike talk therapy; acknowledge and explore previously hidden parts of her history"; "The opportunity to express experiences through imagery and then relate to the imagery and to others through the image seemed to open up a space for change"	Enough training required on the part of the therapist to contain the unconscious elements	Support recovery	empowering experience; expression of suppressed parts through creative process; space for change through expression	self-reflection	Direct
22	Hope Amidst Horror: Documenting the Effects of the “War On Drugs” Among Female Sex Workers and Their Intimate Partners in Tijuana, Mexico	Jennifer L. Syvertsen, Angela Robertson Bazzi, María Luisa Mittal	2017	Mexico	unspecified	male and female	female sex worker	photo-eliciation	photos	exploring the experiences and practices of hope among couples who use drugs along the Mexico–USA border; to integrate critical and phenomenological perspectives in medical anthropology with a complimentary visual anthropology	to elicit insight into how couples experienced and prioritized their daily lives; to help assess the emotional dimensions of couples’ relationships; a powerful alternative to dominant media depictions of violence	no comments	no comments	no comments	Understanding experiences	support emotional expression; developing alternative narrative; realisation of stigma; depiction of contexts influencing use and recovery	contextual insights; stigma reduction	Indirect
23	Photovoicing interconnected sources of recovery capital of women with a drug use history	Tijs Van Steenberghe, Wouter Vanderplasschen, Lore Bellaert & Jessica De Maeyer	2021	Belgium	18 and above	women	at least 3 months in recovery	photovoice	photos	to engage with the lived experiences of women who use(d) drugs and to understand what supported them to initiate and maintain change, starting from the construct of recovery capital	"provide ‘an in- depth understanding of participants’ realities’ and their lived experiences and daily situations, relations and activities that constitute addiction recovery"	yes, authors discussed how using photovoice facilitated expression, agency and relatedness with other women	providing the women access to this form of art contributed to their feelings of agency, meaningfulness and expression in their daily lives… For some, it supported the development of me-time, for others it supported (re-)connecting with meaningful others. In general, working with photovoice holds the potential to support certain aspects of being in recovery... forum for open discussion through pho…	‘time’ was important to learn to talk and think about photography	both	realities of recovering experience through photos; sense of agency, purpose and expression; connection with others; time for self through photography; moment for reflection and self-awareness.	reflection, connecting with others, time for self	Direct
24	Food-Related Behaviors of Women in Substance Abuse Recovery: A Photo-Elicitation Study	Elizabeth Wall-Bassett, Michael A. Robinson, Sharon Knight	2014	not specified, possibly USA	25-30	women	lived with at least one child in the facility	photo-eliciation	photos	to explore the eating behaviors and food choices of nine purposively sampled low-income women aged 29 to 40 years who were engaged in a residential substance use disorders recovery program	stimulating and guiding discussion	no comments	no comments	no comments	Understanding experiences	understanding other aspects associated with recovery	contextual insights	Indirect
25	Young Australian women’s accounts of smoking and quitting: a qualitative study using visual methods	Zoi Triandafilidis, Jane M. Ussher, Janette Perz, Kate Huppatz	2018	Australia	18-31	women		photovoice and photo-elicitation	photos	to understand: How do young women smokers and ex-smokers construct quitting and continued smoking? How do young women smokers and ex-smokers position themselves in relation to discourses of quitting and continued smoking?	to share their voice and to elicit in-depth data	no comments	no comments	no comments	Understanding experiences	being heard through the photos; understanidng circumstances surrounding smokers and their quitting efforts	contextual insights	Indirect
26	“Moving Toward Healthy”: Insights Into Food Choices of Mothers in Residential Recovery	Elizabeth Wall-Bassett, Michael A. Robinson, Sharon Knight	2016	USA	25-40	women	living in a residential facility	photo-eliciation	photos	to investigate food choices of mothers living with their children in a residential substance use disorder recovery program	catalyst for conversation, but authors acknowledged method as providing opportunity for self-representation	no comments	no comments	no comments	Understanding experiences	catalyst for conversation about other aspects surrounding recovery process, informing holistic approaches to services for recovery	contextual insights	Indirect
27	Pathways to recovery model of youth substance misuse in Assam, India	Madill et al	2022	India	19-24	male and female	one year substance-free	photo-led interview, tracking their journey in a map of pathways	photos	to understand the pathways to recovery of youth in Assam, India who have suffered SUD	facilitate interview, communication of their pathway to recovery	photo-led interview informed recovery pathways developed as a consequence. The researcher-developed map was where Ps mapped out their pathways through recovery.	no comments	no comments	Understanding experiences	understanding recovery pathways, its challenges - stigma; different aspects pushing one towards or away from recovery	contextual insights; stigma reduction; policy change	Indirect
